# Supplementary material for: Machine-learning analysis of cross-study samples according to the gut microbiome in 12 infant cohorts
Source: mSystems. 2023 Oct 24;8(6):e00364-23. doi: 10.1128/msystems.00364-23 (PMC10734493; doi:10.1128/msystems.00364-23)
Supplement: Data S1 — Genera collapsed relative abundance feature tables of each cohort used in ML analyses. [file msystems.00364-23-s0001.xlsx]

## Sheet: Genera_ABIS_year
Supplementary Data 1A. SILVA genera collapsed relative abundance table used in ML analyses from ABIS at 9-12 months, where last column is the target variable.
	d__Bacteria;p__Actinobacteriota;c__Actinobacteria;o__Bifidobacteriales;f__Bifidobacteriaceae;g__Bifidobacterium	d__Bacteria;p__Actinobacteriota;c__Coriobacteriia;o__Coriobacteriales;f__Coriobacteriaceae;g__Collinsella	d__Bacteria;p__Actinobacteriota;c__Coriobacteriia;o__Coriobacteriales;f__Eggerthellaceae;g__Eggerthella	d__Bacteria;p__Bacteroidota;c__Bacteroidia;o__Bacteroidales;f__Bacteroidaceae;g__Bacteroides	d__Bacteria;p__Bacteroidota;c__Bacteroidia;o__Bacteroidales;f__Barnesiellaceae;g__Barnesiella	d__Bacteria;p__Bacteroidota;c__Bacteroidia;o__Bacteroidales;f__Marinifilaceae;g__Odoribacter	d__Bacteria;p__Bacteroidota;c__Bacteroidia;o__Bacteroidales;f__Prevotellaceae;g__Prevotella	d__Bacteria;p__Bacteroidota;c__Bacteroidia;o__Bacteroidales;f__Rikenellaceae;g__Alistipes	d__Bacteria;p__Bacteroidota;c__Bacteroidia;o__Bacteroidales;f__Tannerellaceae;g__Parabacteroides	d__Bacteria;p__Firmicutes;c__Bacilli;o__Erysipelotrichales;f__Erysipelatoclostridiaceae;g__Coprobacillus	d__Bacteria;p__Firmicutes;c__Bacilli;o__Erysipelotrichales;f__Erysipelatoclostridiaceae;g__Erysipelatoclostridium	d__Bacteria;p__Firmicutes;c__Bacilli;o__Erysipelotrichales;f__Erysipelatoclostridiaceae;g__Erysipelotrichaceae_UCG-003	d__Bacteria;p__Firmicutes;c__Bacilli;o__Erysipelotrichales;f__Erysipelotrichaceae;g__Turicibacter	d__Bacteria;p__Firmicutes;c__Bacilli;o__Erysipelotrichales;f__Erysipelotrichaceae;g__[Clostridium]_innocuum_group	d__Bacteria;p__Firmicutes;c__Bacilli;o__Lactobacillales;f__Carnobacteriaceae;g__Granulicatella	d__Bacteria;p__Firmicutes;c__Bacilli;o__Lactobacillales;f__Enterococcaceae;g__Enterococcus	d__Bacteria;p__Firmicutes;c__Bacilli;o__Lactobacillales;f__Lactobacillaceae;g__Lactobacillus	d__Bacteria;p__Firmicutes;c__Bacilli;o__Lactobacillales;f__Streptococcaceae;g__Streptococcus	d__Bacteria;p__Firmicutes;c__Bacilli;o__Staphylococcales;f__Gemellaceae;g__Gemella	d__Bacteria;p__Firmicutes;c__Clostridia;o__Clostridia_UCG-014;f__Clostridia_UCG-014;g__Clostridia_UCG-014	d__Bacteria;p__Firmicutes;c__Clostridia;o__Clostridiales;f__Clostridiaceae;g__Clostridium_sensu_stricto_1	d__Bacteria;p__Firmicutes;c__Clostridia;o__Lachnospirales;f__Lachnospiraceae;__	d__Bacteria;p__Firmicutes;c__Clostridia;o__Lachnospirales;f__Lachnospiraceae;g__Blautia	d__Bacteria;p__Firmicutes;c__Clostridia;o__Lachnospirales;f__Lachnospiraceae;g__Hungatella	d__Bacteria;p__Firmicutes;c__Clostridia;o__Lachnospirales;f__Lachnospiraceae;g__Lachnoclostridium	d__Bacteria;p__Firmicutes;c__Clostridia;o__Lachnospirales;f__Lachnospiraceae;g__Lachnospira	d__Bacteria;p__Firmicutes;c__Clostridia;o__Lachnospirales;f__Lachnospiraceae;g__Roseburia	d__Bacteria;p__Firmicutes;c__Clostridia;o__Lachnospirales;f__Lachnospiraceae;g__[Eubacterium]_eligens_group	d__Bacteria;p__Firmicutes;c__Clostridia;o__Monoglobales;f__Monoglobaceae;g__Monoglobus	d__Bacteria;p__Firmicutes;c__Clostridia;o__Oscillospirales;f__Butyricicoccaceae;g__Butyricicoccus	d__Bacteria;p__Firmicutes;c__Clostridia;o__Oscillospirales;f__Oscillospiraceae;g__Flavonifractor	d__Bacteria;p__Firmicutes;c__Clostridia;o__Oscillospirales;f__Oscillospiraceae;g__uncultured	d__Bacteria;p__Firmicutes;c__Clostridia;o__Oscillospirales;f__Ruminococcaceae;g__Faecalibacterium	d__Bacteria;p__Firmicutes;c__Clostridia;o__Oscillospirales;f__Ruminococcaceae;g__Incertae_Sedis	d__Bacteria;p__Firmicutes;c__Clostridia;o__Oscillospirales;f__Ruminococcaceae;g__Ruminococcus	d__Bacteria;p__Firmicutes;c__Clostridia;o__Oscillospirales;f__Ruminococcaceae;g__Subdoligranulum	d__Bacteria;p__Firmicutes;c__Clostridia;o__Oscillospirales;f__Ruminococcaceae;g__UBA1819	d__Bacteria;p__Firmicutes;c__Clostridia;o__Oscillospirales;f__[Eubacterium]_coprostanoligenes_group;g__[Eubacterium]_coprostanoligenes_group	d__Bacteria;p__Firmicutes;c__Clostridia;o__Peptostreptococcales-Tissierellales;f__Anaerovoracaceae;g__Family_XIII_AD3011_group	d__Bacteria;p__Firmicutes;c__Negativicutes;o__Acidaminococcales;f__Acidaminococcaceae;g__Phascolarctobacterium	d__Bacteria;p__Firmicutes;c__Negativicutes;o__Veillonellales-Selenomonadales;f__Veillonellaceae;g__Dialister	d__Bacteria;p__Firmicutes;c__Negativicutes;o__Veillonellales-Selenomonadales;f__Veillonellaceae;g__Megasphaera	d__Bacteria;p__Firmicutes;c__Negativicutes;o__Veillonellales-Selenomonadales;f__Veillonellaceae;g__Veillonella	d__Bacteria;p__Proteobacteria;c__Gammaproteobacteria;o__Burkholderiales;f__Sutterellaceae;g__Sutterella	d__Bacteria;p__Proteobacteria;c__Gammaproteobacteria;o__Enterobacterales;f__Enterobacteriaceae;g__Escherichia-Shigella	Classes
ABIS_1	0.00858247	0.00931462	0.00111857	0.117063	0	0	0	0.00506406	0.00227781	0	0	0.00933496	0	0	0	0.00197275	0	0.421538	0	0	0	0.00955867	0.145516	0.000284726	0	0.000244051	0	0.000284726	0.00925361	0.009518	0.000162701	0	0.00380313	0	0	0.00398617	0.000366077	0.00437258	0	0	0	0	0	0	0.00386414	0
ABIS_2	0	0	0	0	0	0	0.154264	0	0.00283487	0	0	0	0	0	0	0	0	0.0165367	0	0	0.0349634	0	0.150484	0	0.0122844	0	0	0	0	0	0	0	0.043468	0	0	0.186156	0	0	0	0	0.080085	0	0.0323648	0	0.159461	0
ABIS_3	0.0990807	0	0	0.00357508	0	0	0	0	0	0	0	0	0	0	0.00561798	0	0	0.0127681	0	0	0.200204	0	0.518897	0	0	0	0	0	0.040858	0.0061287	0	0	0	0	0	0	0.0061287	0	0	0	0	0	0.0510725	0	0.0280899	0
ABIS_4	0	0	0	0.594578	0.0137742	0	0	0	0.00384927	0	0	0	0	0.00027049	0	0	0	0.000728241	0	0	0	0	0.0201203	0	0.0163958	0	0	0	0	0	0.00524334	0.00266328	0.0184557	0	0	0	0	0	0	0	0	0.000749048	0.0826866	0	0.00499365	0
ABIS_5	0.127004	0	0	0.124118	0	0	0	0	0	0	0	0	0	0.00224503	0	0	0	0.0166774	0	0.0237332	0.145285	0	0.279666	0	0	0	0	0	0.0471456	0	0.00898012	0.00833868	0.0221296	0	0.0583708	0	0.0336754	0.0234124	0	0	0	0	0	0	0	0
ABIS_6	0	0	0	0.290782	0	0	0	0	0	0	0.0142955	0	0	0.00439456	0	0.000582411	0	0.243977	0.000529465	0	0.0114364	0	0.0169958	0.00481813	0	0	0	0	0	0	0.00111188	0	0	0	0.00709483	0	0	0	0	0	0.00248848	0.00905385	0.0142426	0	0.308466	0
ABIS_7	0	0	0	0.0358184	0	0	0	0	0	0	0	0	0	0	0	0.00305428	0	0.00527558	0	0	0.00166597	0	0	0	0	0	0	0	0	0	0	0	0.127725	0	0	0	0	0	0	0	0	0.472026	0.344995	0	0	0
ABIS_8	0	0	0	0	0	0	0.0302433	0	0	0	0	0	0	0	0	0	0	0	0	0	0	0	0.301775	0	0	0	0	0	0.117686	0.0216963	0	0	0.0683761	0	0.0933596	0.0216963	0	0	0	0	0	0	0.145957	0	0.128205	1
ABIS_9	0	0	0	0.108073	0	0	0	0.00142828	0	0.000680133	0.00346868	0	0	0.00523703	0.00394477	0	0	0.0995715	0.00326464	0	0.192138	0	0.291097	0	0	0	0	0	0	0	0	0	0.106509	0	0.0198599	0	0	0	0	0	0	0	0.010202	0	0.0201319	0
ABIS_10	0	0	0	0.00570807	0	0	0	0	0	0	0	0	0	0	0	0	0	0.0426746	0	0	0	0	0	0	0	0	0	0	0.0418592	0	0	0	0	0	0.017396	0	0	0	0	0	0	0	0.705083	0	0	0
ABIS_11	0	0	0	0.349126	0.00652231	0	0	0.0326115	0	0	0	0	0	0	0	0	0	0.0240543	0	0	0.0060527	0.00876598	0.0834333	0	0	0	0	0	0.00631359	0.00240021	0.001461	0.0053222	0	0.336499	0	0	0	0	0	0	0.0655361	0	0.0259849	0	0	1
ABIS_12	0.0804362	0	0	0.184349	0	0	0	0	0	0	0.00500321	0	0	0.00372033	0	0.00295061	0	0.250802	0	0	0.0010263	0	0.0425914	0	0	0	0.0555484	0	0.121873	0	0.0091084	0	0.0197563	0	0	0	0.00667094	0	0.00769724	0	0	0	0.145478	0	0	1
ABIS_13	0.0341227	0	0	0.141117	0	0	0	0	0	0	0.00241915	0	0	0.00318309	0.00165521	0.0120109	0	0.0732535	0.00067906	0	0.0127748	0.0536881	0.225236	0	0	0	0	0	0.0676937	0	0.000721501	0	0.00848824	0.000976148	0	0	0	0.0084458	0	0.00993125	0	0	0.00492318	0	0.0285205	1
ABIS_14	0	0.0108425	0	0.201386	0	0	0	0.0485247	0	0	0.0046214	0	0	0	0	0	0	0.121223	0	0	0.0584785	0	0.142019	0	0.00639886	0	0.0200853	0	0.0543903	0	0	0	0	0.00284394	0	0	0.0152862	0.0814077	0	0	0	0	0.0687878	0	0	0
ABIS_15	0	0	0	0	0	0	0.00230882	0	0	0	0.00249729	0	0	0.00678509	0.00230882	0.0331244	0	0.02502	0.0012722	0	0.0284126	0.0366583	0.533101	0	0.0427367	0	0	0	0	0	0.000895255	0	0	0	0	0	0	0	0	0	0	0.071856	0.104603	0	0	1
ABIS_16	0	0	0	0.608913	0	0	0	0	0.00349353	0	0.00377679	0	0	0.00302143	0	0.00377679	0	0.00547635	0	0	0	0	0.0809178	0	0	0	0	0	0	0	0.00283259	0	0	0	0	0	0	0	0	0	0.00632613	0	0.234161	0	0	0
ABIS_17	0.0701923	0	0	0.103365	0	0	0	0	0	0	0	0	0	0	0	0	0	0.10024	0	0.00528846	0.00985577	0	0.282212	0	0	0	0	0	0	0	0	0	0	0	0.0555288	0	0	0	0	0	0	0	0.142788	0	0	0
ABIS_18	0.100422	0	0	0.362258	0	0	0	0.00259994	0	0	0.00205828	0	0	0	0	0	0	0.182537	0	0	0.0739898	0	0.0168996	0	0	0	0	0	0.11613	0	0	0	0.0295743	0	0	0	0	0.00259994	0	0	0.0356408	0	0.0567652	0	0	0
ABIS_19	0.00248862	0	0	0.668589	0	0	0	0.00327769	0.00825493	0	0	0	0	0	0	0	0	0.0108042	0	0	0.00388467	0	0.00843703	0	0.00236722	0	0	0	0	0	0.00151745	0	0	0	0	0	0	0	0	0	0	0.0060091	0.271866	0	0	1
ABIS_20	0	0	0	0.191505	0	0	0	0	0	0	0	0	0	0	0	0	0	0.00585866	0	0	0	0	0.139784	0	0.00100696	0.00146466	0.00750641	0	0.0410106	0	0	0	0.404614	0.00238008	0	0	0	0.00119004	0	0	0.016569	0	0.00842182	0	0.142164	0
ABIS_21	0	0	0	0.330179	0	0.00701739	0	0.0221387	0	0	0.0066552	0	0	0	0	0	0	0.0013582	0	0	0	0	0.077146	0.00235422	0.00307859	0	0	0	0	0	0.00312387	0	0.00706266	0	0.0255795	0	0.00144875	0	0	0	0.0182452	0	0	0	0.463102	1
ABIS_22	0.0460727	0.0150408	0	0.0748108	0	0	0	0.0010486	0	0	0	0.00124521	0.00432546	0	0.00180227	0	0	0.0287381	0.000524298	0	0.00347347	0.00822492	0.215159	0	0.00072091	0.000622604	0.00131074	0	0.0142216	0.00298194	0.000425992	0	0.10889	0.00235934	0.021955	0.0572795	0	0.00199889	0	0	0	0	0.125537	0	0.00445653	0
ABIS_23	0.0522691	0.0382172	0.000762311	0.00447223	0	0	0	0.000177873	0	0	0.00485338	0	0.00792804	0	0.000406566	0	0	0.0140519	0.000279514	0.0252833	0.0529298	0.000559028	0.118107	0	0.00332876	0	0.00139757	0.00109265	0.0136708	0.00627636	0	0	0.0991259	0.000508208	0.000508208	0.00297301	0.00129593	0	0	0.000203283	0	0	0.00302383	0	0.00297301	0
ABIS_24	0.220242	0.00282561	0	0.00344858	0	0	0	0.000711965	0	0	0	0	0	0.000222489	0	0.215681	0.103124	0.026276	0	0	0	0	0.015374	0	0.0276999	0	0	0	0	0	0.000912206	0	0	0.00020024	0	0	0	0	0	0	0	0.0217817	0.0275442	0	0.287323	0
ABIS_25	0	0	0	0.742833	0	0	0	0.00103734	0.0103263	0	0	0	0	0.00136741	0	0	0	0.00047152	0	0	0	0	0.0188137	0	0.00466805	0	0	0	0	0.00853452	0	0	0	0.00122595	0	0	0	0	0	0	0	0	0.0904376	0	0.0675688	1
ABIS_26	0.00127841	0.00724432	0	0.13679	0	0	0	0.00198864	0	0	0	0.00411932	0	0	0	0	0	0.00383523	0	0	0	0	0.35483	0	0.00241477	0	0	0	0	0.0363636	0	0	0	0	0	0	0	0	0	0.025	0	0	0.0723011	0	0.248864	0
ABIS_27	0.0916973	0	0	0.438649	0.00249705	0.00159534	0	0.0114448	0.0027745	0	0.00104044	0	0.00624263	0	0	0	0	0.0383575	0	0	0.00638136	0	0.0215718	0	0	0	0.00624263	0	0	0.00492474	0	0.0033294	0.133731	0	0	0.00645072	0	0	0	0	0.00402303	0	0.00991885	0	0.159395	0
ABIS_28	0.0164526	0	0	0.139246	0	0	0	0	0.00441413	0	0	0.0118379	0.0226726	0	0	0	0	0.0461477	0	0	0.167135	0	0.186396	0	0	0	0	0	0.0389246	0	0	0	0	0	0	0	0	0	0	0	0	0	0.08126	0	0	0
ABIS_29	0.0142602	0	0	0.135076	0	0	0	0	0	0	0.0198059	0	0	0	0	0.00514953	0	0.0184195	0	0.043573	0.0306991	0	0.287186	0	0	0	0	0	0	0	0.00198059	0	0.0194098	0.00297089	0	0	0	0	0	0	0	0	0.0077243	0	0	0
ABIS_30	0.0207554	0	0	0.468072	0	0	0	0	0	0	0.00303852	0	0	0.00532909	0	0	0	0.000841436	0	0	0	0.0122476	0.0731582	0	0.00930254	0	0	0	0.00920905	0	0.0117334	0	0	0	0	0	0	0	0	0	0.0179039	0.0439884	0.088678	0	0.163192	1
ABIS_31	0.0913878	0	0	0.0727826	0	0	0	0.000468055	0.0033934	0	0	0	0	0	0	0	0	0.0182542	0	0	0	0	0.120875	0	0.00386146	0	0	0	0	0	0.00304236	0	0.0351041	0.059092	0.025392	0	0.00409548	0.00304236	0.00187222	0	0.00737187	0	0	0	0.480342	0
ABIS_32	0.0792636	0	0.000682718	0.171248	0	0	0.000978563	0	0	0	0.00270812	0	0	0.00207091	0	0.00302672	0	0.0176824	0	0.000682718	0.000204815	0.000364116	0.0221428	0.00127441	0.00361841	0	0	0.00122889	6.82718e-05	0	0.00193437	0	0.0124937	0.00129716	0	0	0.00159301	0.00152474	0	0	0	0	0	0	0.56256	0
ABIS_33	0.0018055	0	0.00131309	0.667805	0	0	0	0.063094	0	0	0.000820681	0	0	0	0.000164136	0	0	0.01254	0.00018055	0	0.00141157	0.000640131	0.0179237	0.00236356	0	0	0.0089126	0	0.0145589	0	0	0	0.036192	0	0.0215183	0	0	0.00682807	0	0	0.00764875	0	0.0404268	0	0.00830529	0
ABIS_34	0.0219326	0	0	0.00222505	0	0	0	0	0	0	0	0	0	0	0	0.00731087	0.00254291	0.126351	0	0	0	0	0.180547	0	0	0	0	0	0	0	0	0	0.00874126	0	0	0	0	0	0	0	0	0.0217737	0.214558	0	0.396853	1
ABIS_35	0.0629466	0	0	0.0538649	0	0	0	0	0	0	0.000923059	0	0	0.00592544	0	0.00416865	0	0.00107194	0	0	0.0211112	0	0	0	0.0142032	0	0	0	0	0	0	0	0	0	0	0	0	0	0	0	0	0	0.458224	0	0.189703	0
ABIS_36	0	0	0	0.129037	0	0	0.0124103	0.0125598	0.00313995	0	0.00119617	0	0	0	0	0	0	0.0367823	0	0	0.0421651	0	0.157147	0	0	0	0	0	0.00119617	0	0	0.00941986	0	0	0.00538278	0.0266148	0.0097189	0	0.00373804	0	0	0	0	0	0.481758	0
ABIS_37	0	0	0	0.0149731	0	0	0	0	0	0	0.0188869	0	0	0.0177917	0	0	0	0.03693	0	0	0.000287253	0	0.028833	0	0.0010772	0	0	0	0	0	0.000771993	0	0	0.00043088	0	0	0	0	0	0	0	0	0.000502693	0	0.002693	0
ABIS_38	0.136106	0	0	0.1904	0	0	0	0.00530602	0	0	0	0	0	0	0	0	0	0.000863771	0	0	0.0156713	0	0.0668806	0	0	0	0	0	0.0114758	0	0	0	0.334773	0	0	0.0288746	0	0.0331935	0	0	0.0513327	0.00431885	0.0269003	0	0	0
ABIS_39	0.0646897	0	0	0.0147517	0	0.00051389	0	0.000846407	0.00181373	0	0	0	0	0	0	0	0	0.00238808	0	0	0.00383906	0	0.00846407	0	0.000876636	0	0.0013603	0	0	0.00565279	0	0	0	0.000876636	0.000151144	0.00395998	0	0	0	0	0.00822224	0	0.85865	0	0	0
ABIS_40	0.0274604	0	0	0.0455779	0	0	0.00984786	0	0	0	0.000568146	0	0	0.000820655	0	0.00126255	0	0.00303011	0	0	0.0195063	0.000631273	0.0364245	0.00422953	0	0	0	0	0	0	0	0	0	0	0	0	0.00189382	0	0	0	0	0	0.048103	0	0.729689	0
ABIS_41	0	0	0	0.879886	0	0	0	0	0	0	0.000965124	0	0	0	0	0	0	0	0	0	0.00298311	0	0	0	0	0	0	0	0	0	0	0	0	0.000350954	0	0	0	0	0	0	0.0115815	0.0167142	0.0875192	0	0	0
ABIS_42	0	0	0	0.589932	0	0	0	0.00367347	0	0	0	0	0	0	0	0	0	0.0507483	0	0	0.00857143	0	0.0995918	0	0.00408163	0	0	0	0.02	0.0193197	0.00217687	0	0.0161905	0	0.0404082	0.0220408	0	0	0	0	0.0144218	0	0.0304762	0	0	0
ABIS_43	0.025514	0	0	0.0477262	0	0	0	0	0	0	0	0.0056281	0.0229626	0	0	0	0	0.039922	0	0	0.308945	0	0.00938016	0	0.00622843	0	0	0	0	0	0	0	0.0123818	0	0	0.0540297	0.00112562	0	0	0	0	0	0.102656	0	0.141453	0
ABIS_44	0	0	0	0.799126	0	0	0	0	0	0	0	0	0	0	0	0	0	0	0	0	0	0	0	0.00547504	0.00708535	0	0	0	0	0	0.000460087	0	0	0	0	0	0	0	0	0	0	0	0.183713	0	0	0
ABIS_45	0.0961351	0.0859211	0.000821229	0.000692912	0	0	0.000872556	0	0	0	0.000410614	0.00415747	0.00015398	0	0.000641585	0	0.0039265	0.00636452	0.000461941	0	0.192604	0.00130883	0.274342	0	0	0	0.000307961	0	0.00146281	0.00200175	0.000230971	0	0	0.000256634	0.00875122	0.023174	0.00336191	0.0068008	0	0	0.00118052	0	0	0	0	0
ABIS_46	0.0464022	0	0	0.102329	0	0	0	0	0	0	0.000580754	0	0.00203264	0	0.000406528	0	0	0.00238109	0	0	0.11557	0.0138219	0.109821	0	0.0674836	0	0.0209071	0	0	0	0	0	0.203903	0.00209071	0.0426273	0	0	0	0	0	0	0	0.0626053	0	0.0082467	0
ABIS_47	0	0	0	0.465131	0	0	0.255442	0.00791578	0.00546189	0	0	0	0	0	0	0	0	0.0123486	0	0	0.00633262	0.00253305	0.00229558	0	0.0076783	0	0	0	0.0397372	0.00467031	0	0	0.0436159	0	0	0	0	0	0	0	0.0247764	0	0.0603974	0	0	0
ABIS_48	0	0	0	0	0	0	0	0	0.322263	0	0.0103735	0	0	0.00349386	0	0	0	0.000612326	0	0	0	0	0.102655	0.0265101	0.0577387	0	0	0	0	0	0.0631776	0	0.207326	0.000576307	0	0	0.00392609	0	0	0	0	0	0	0	0	0
ABIS_49	0	0	0	0.761123	0.00364697	0.00765864	0	0.0113056	0.02407	0	0	0	0	0	0	0	0	0.00692925	0	0	0.00875274	0	0	0	0.00692925	0	0	0	0	0	0	0	0	0	0.0105762	0	0	0	0	0.130197	0	0	0	0	0	0
ABIS_50	0.0449129	0.00824931	0	0.166819	0	0	0	0.015582	0	0	0	0	0	0	0	0	0	0	0	0.208066	0.142988	0	0.0678277	0	0	0	0	0	0	0	0	0	0	0	0	0.0091659	0	0	0	0	0.227314	0	0.100825	0	0	1
ABIS_51	0	0	0	0.300758	0	0	0	0	0	0	0	0.00409752	0	0	0	0.139111	0	0.118009	0	0	0.00245851	0	0.103258	0	0	0	0	0	0.0424093	0	0	0	0	0.00348289	0.00327802	0	0.00655603	0	0	0	0	0	0.0225364	0	0.0403606	0
ABIS_52	0.0658946	0	0	0	0.00501151	0	0.0102939	0.027157	0	0	0.00121902	0	0.00331843	0	0	0	0	0.00697548	0	0	0.0182852	0	0.309088	0	0.00792361	0.000541785	0	0	0	0	0	0	0.0826222	0.00243803	0.0675877	0	0.00277665	0.00772044	0	0	0.00514696	0	0.0500474	0	0	0
ABIS_53	0.0145912	0.00239856	0	0.107436	0	0.00459724	0.242954	0.0327803	0	0	0	0	0	0	0	0	0	0.00659604	0	0	0.0452728	0	0.0705577	0.00189886	0	0.00209874	0	0	0	0	0	0	0.040076	0.00109934	0.0253848	0	0	0	0	0.279632	0.0369778	0	0.0562662	0	0	0
ABIS_54	0.0966989	0	0	0.256752	0	0	0	0.00516839	0	0	0	0	0	0	0	0	0	0.0336779	0	0.22891	0.120874	0	0.149883	0	0	0	0	0	0	0	0	0	0	0	0.0100033	0	0	0	0.00216739	0.0153384	0	0	0.00950317	0	0	0
ABIS_55	0.128402	0	0.0132129	0	0	0	0	0	0	0	0.00383964	0	0	0	0.0092603	0	0	0.058498	0	0	0.0624506	0	0.1869	0	0	0	0	0	0.0181818	0	0	0	0.0101637	0	0	0	0.00101637	0	0	0	0.00124224	0	0.00350085	0	0	0
ABIS_56	0	0	0	0.865894	0	0	0	0	0	0	0.000595786	0	0	0.000433299	0	0	0	0.0126198	0	0	0.000541624	0	0.0497752	0	0.0418675	0	0	0	0	0	0.00346639	0	0	0	0.00839517	0	0	0	0	0	0.0117532	0	0.00465796	0	0	0
ABIS_57	0	0	0	0.223068	0.00936768	0	0	0.00644028	0	0	0	0	0	0	0	0	0	0	0	0	0	0	0	0	0	0	0	0	0	0	0	0	0.379391	0	0.0989461	0.0673302	0	0.172131	0	0	0	0	0.0327869	0	0	0
ABIS_58	0.0416431	0	0	0.310393	0	0	0	0	0	0	0.0113759	0	0	0	0	0	0	0.0304731	0	0	0.0816904	0	0.0425181	0	0.0649611	0	0	0	0	0	0	0	0	0	0	0	0	0	0	0	0	0	0.232717	0	0	0
ABIS_59	0	0	0	0.0116691	0	0	0	0	0	0	0	0.00324963	0	0	0.00590842	0	0	0.0174298	0	0	0	0	0.535598	0	0	0	0	0	0.00369276	0	0	0	0.257607	0	0	0.054062	0	0	0	0.00502216	0	0	0	0	0	0
ABIS_60	0	0	0	0.710915	0	0.00220734	0	0.00548029	0.0050236	0	0	0	0	0	0	0	0	0.00471914	0	0	0.0374486	0	0.0101994	0	0	0	0	0	0.00875323	0	0	0	0.060816	0	0	0	0	0	0	0	0	0	0.00920993	0.00456691	0.129167	0
ABIS_61	0.0304572	0	0.00419068	0	0	0	0	0	0	0	0.0020205	0	0	0.00276884	0.00516351	0.063833	0	0.0399611	0.0015715	0.000823168	0.0327771	0	0.0978822	0.0015715	0	0	0	0	0	0	0	0	0.0237971	0.00321784	0.0139939	0.158273	0.01347	0.00546285	0	0	0	0	0.0360697	0	0.200778	0
ABIS_62	0.00919037	0	0	0	0	0	0	0	0	0	0	0	0	0	0	0	0	0.00364697	0	0	0	0	0.00335522	0	0	0	0	0	0	0	0	0	0	0	0	0	0.00262582	0	0	0	0	0.00525164	0.97593	0	0	0
ABIS_63	0.0519449	0	0	0.576317	0	0	0	0	0	0	0	0	0	0.00960118	0	0	0	0	0	0	0	0	0.146972	0.0359429	0	0	0	0	0	0	0	0	0	0	0	0	0	0.0209257	0	0	0	0	0.139833	0	0	0
ABIS_64	0	0	0	0.0479884	0	0.00387785	0.253272	0.00848279	0	0	0	0	0	0	0	0	0	0.0319922	0	0	0.0256907	0	0	0	0	0	0	0	0.0176927	0	0	0	0.0884634	0	0	0	0	0	0	0	0.467038	0	0.0167232	0	0.0249636	0
ABIS_65	0	0.0315472	0.00283889	0.386728	0	0	0	0	0	0	0.00177431	0	0	0.00312278	0	0	0	0.110043	0	0	0.00188077	0.00273243	0.0553229	0.00251952	0.0482257	0	0.0155784	0.00294535	0.0184173	0	0	0	0	0.0010291	0.0196948	0	0	0	0.0012775	0	0.0187722	0.00752307	0.0188786	0	0	0
ABIS_66	0	0	0.00426864	0.424018	0	0.0156517	0	0.0697211	0.00939101	0	0.00199203	0	0	0	0	0	0	0	0	0	0	0	0.0495162	0	0	0	0	0	0	0	0	0	0	0	0	0	0	0	0	0.321855	0	0	0.0381332	0	0.0273193	0
ABIS_67	0.0273212	0	0.00258517	0.47091	0	0	0.00383694	0.161451	0.0458528	0	0	0	0	0	0	0	0	0.00955154	0	0	0.00212256	0	0.0185316	0	0.00244911	0.0019865	0	0	0.00438119	0.00397301	0.00187765	0	0.0883313	0.000380973	0.007048	0	0	0.00187765	0	0	0.0231577	0	0.0397573	0.00187765	0.0032927	0
ABIS_68	0.0314358	0	0	0.494611	0	0	0	0	0.0134307	0	0.00111617	0	0.00554427	0.00186639	0	0.00814258	0	0.0123328	0	0	0.0149311	0	0.108488	0	0.0137234	0	0	0	0	0	0.00301916	0	0.128232	0	0	0	0.00184809	0.000201277	0	0	0.0931181	0.00581874	0.0234213	0	0	0
ABIS_69	0.592055	0	0	0	0	0	0	0	0	0	0	0	0	0	0	0	0.0732286	0.0177883	0	0	0	0	0.0389861	0	0	0	0	0	0	0	0	0	0	0	0	0	0	0	0	0	0.0115624	0	0.101838	0	0	0
ABIS_70	0.0342183	0.00824849	0	0.39103	0	0	0	0	0	0	0.00547751	0	0	0.0184302	0	0	0	0.0967908	0	0.000966619	0.00206212	0	0.113803	0	0	0	0	0	0.0152726	0	0.00141771	0	0.0159814	0	0.0369249	0	0.0161748	0.0233922	0	0	0	0	0.0480732	0	0	0
ABIS_71	0	0	0	0	0	0	0	0	0	0	0.285714	0	0	0.0740741	0	0	0	0	0.0846561	0	0.0740741	0	0	0	0	0	0	0	0	0	0	0	0	0	0	0	0	0	0	0	0	0	0.481481	0	0	0
ABIS_72	0.00913613	0	0	0.0876303	0	0	0.000717497	0.00239166	0	0	0	0	0	0	0	0.0010045	0	0.124701	0	0	0.0152588	0	0.0678753	0.00315699	0.0184636	0	0	0.032957	0	0	0	0	0.0123888	0	0.0149718	0	0	0	0	0	0.0311872	0.00325265	0.392041	0	0	0
ABIS_73	0	0	0	0	0	0	0	0	0	0	0	0	0	0.00263673	0	0	0	0.000652094	0	0	0.00311871	0	0.00102067	0.0168694	0.0308185	0	0	0	0	0	0.0021831	0	0	0	0	0	0	0	0	0	0	0.180602	0.672791	0	0.036092	0
ABIS_74	0	0.0293439	0	0.00461589	0	0	0	0	0	0	0	0	0.0125288	0	0	0.164524	0	0	0	0	0.195186	0	0.137158	0	0	0	0.0102209	0	0	0	0	0	0.0326409	0.0201121	0	0	0	0	0	0	0.0230795	0	0	0	0	0
ABIS_75	0.025851	0	0	0.0221397	0	0	0	0	0	0	0.000575889	0	0	0	0.00255951	0	0	0.0248912	0.000319939	0.0549654	0.0153571	0.00889429	0.0898388	0	0.00108779	0	0	0.0223317	0.0175326	0	0	0	0.218454	0.00575889	0.0900307	0.0998848	0	0.00633478	0	0	0	0	0.138277	0	0	0
ABIS_76	0	0	0	0.200794	0	0	0.0582066	0.0032127	0.00689786	0	0	0	0	0	0	0	0	0.048474	0	0	0.0666163	0.00472456	0.173864	0	0	0	0.0171974	0	0	0	0	0	0.223377	0	0	0.0308041	0	0	0	0	0	0	0.0483795	0	0.00207881	0
ABIS_77	0.0256569	0	0.00105336	0.0404981	0	0	0	0.00758046	0.0018622	0	0.00159886	0.00291556	0.000188101	0.00116622	0	0	0	0.0208604	0	0.00396893	0.000206911	0.0018622	0.0544928	0	0.000771213	0.000188101	0.000771213	0.000395012	0.00761808	0.00122265	0.000432632	0.00233245	0.00332938	0.00489062	0.00948028	0.00169291	0.00524801	0.000752403	0.00600041	0	0.00724188	0	0	0	0.0442037	0
ABIS_78	0.184315	0	0.00594796	0.0306751	0	0	0	0.00376544	0.00225447	0	0.00172683	0	0	0.000335772	0	0.0274613	0.000839429	0.208106	0.00019187	0	0.00158292	0	0.156278	0.000575609	0.0605109	0.000503658	0.00201463	0	0	0	0	0.00400528	0.00633169	0.00223048	0.00064756	0.00340568	0.00218252	0	0.00503658	0.00263821	0	0	0.000119918	0	0.0869649	0
ABIS_79	0.172625	0.00483928	0.00047444	0.00623888	0	0	0	0	0.000379552	0	0	0	0	0.000426996	0	0.00481556	0	0	0	0	0.000545606	0.0287036	0.339533	0	0.0103428	0	0	0	0.00180287	0.00185031	0.00047444	0	0	0	0.00128099	0	0	0.00196892	0	0	0	0	0	0	0.129071	0
ABIS_80	0.00805507	0	0	0.136562	0	0.00384021	0.0943661	0.0585866	0.00772725	0	0	0	0.000936637	0	0	0.00280991	0	0.005292	0	0	0.00416803	0	0.0351707	0	0	0.00173278	0	0.00800824	0.005292	0	0.0011708	0.00126446	0.109446	0.0305812	0.00777408	0	0.00154545	0.00313773	0.000796141	0	0	0	0.00473001	0	0	0
ABIS_81	0.0201875	0	0	0.461871	0	0	0	0.0238936	0.00911271	0	0	0	0	0	0	0	0	0.105189	0	0	0.0086985	0.00693264	0.0234794	0	0.00170046	0	0	0	0.0118596	0	0.00359712	0.00117724	0.148659	0.000218007	0.0378461	0.0196425	0.000610421	0.00128624	0	0	0.0246348	0	0.000981033	0.00279049	0	0
ABIS_82	0	0	0	0.590378	0	0	0	0	0.00641466	0	0	0	0	0	0	0	0	0	0	0	0	0	0	0	0	0	0	0	0	0	0	0	0	0	0	0	0	0	0	0	0	0.0211531	0.366781	0	0	0
ABIS_83	0.01295	0	0	0.172335	0	0	0	0	0	0	0.00270386	0	0	0.0017077	0	0	0.000996158	0.0146577	0	0	0	0	0.0126654	0	0	0	0	0	0	0	0.00426925	0	0	0.00256155	0	0	0	0	0	0	0	0	0.44699	0	0.299701	1
ABIS_84	0.0553067	0	0	0	0	0	0	0	0	0	0	0.00880581	0	0	0	0	0	0.00278078	0	0	0.221227	0	0.157732	0	0.00587054	0	0	0	0.0274988	0	0	0	0.16901	0.0242546	0.0537618	0	0	0.0199289	0	0	0	0	0.00355322	0	0	0
ABIS_85	0	0	0	0.114777	0	0	0	0	0	0	0.00502391	0.00198058	0.00323656	0	0	0.000531375	0	0.0131395	0	0.000821216	0.113376	0	0.0224627	0	0.00574851	0	0	0.00275349	0	0.00169074	0	0	0.00512053	0.0165209	0	0.00830878	0.00449254	0	0	0	0	0	0	0	0.65393	0
ABIS_86	0.0647306	0	0	0.532978	0.0349347	0	0	0.0293716	0.035029	0	0	0	0	0.000471453	0	0.00631748	0	0.0225355	0	0	0.00768469	0	0.0530857	0	0	0	0	0	0	0	0.0024987	0	0.0708123	0.00419594	0	0	0.00141436	0	0	0.0399793	0	0	0.0491255	0	0.0050917	0
ABIS_87	0.0527249	0	0	0.260375	0	0	0	0.00103382	0	0	0	0	0.0150642	0	0	0.0549402	0	0.105893	0	0	0.0317531	0.00620292	0.0341161	0	0	0	0	0	0	0	0	0	0.339389	0	0.0051691	0	0	0	0	0	0	0	0.0394329	0	0	0
ABIS_88	0	0	0	0.610062	0	0	0	0.0147059	0	0	0	0	0	0	0	0	0	0	0	0	0.0105263	0	0	0	0.00789474	0	0	0	0	0	0	0	0	0	0	0	0	0	0	0	0	0	0.258978	0	0	0
ABIS_89	0.0244129	0	0	0	0	0	0	0.0249197	0	0.000844737	0.0254266	0	0	0.000591316	0.00253421	0	0	0.0119108	0	0	0.00211184	0	0.128485	0	0	0	0.00371684	0	0.0404629	0.00430816	0.00371684	0	0.01605	0.00439263	0	0	0	0	0	0	0	0	0.00734921	0	0.587261	0
ABIS_90	0	0.0167778	0	0.17294	0	0	0.0083889	0.0204345	0	0	0	0	0	0	0	0	0	0	0	0	0.017208	0	0.0116154	0	0	0	0	0	0	0	0	0.0075285	0	0.010755	0.0038718	0	0	0	0	0	0.650032	0	0.0068832	0	0	1
ABIS_91	0	0	0	0.294582	0	0	0	0	0	0	0	0	0	0	0	0.0153992	0	0.0013308	0	0	0	0	0	0	0	0	0	0	0	0	0.00826996	0	0	0	0	0	0	0	0	0	0	0.0607414	0.601236	0	0	1
ABIS_92	0.00749701	0.0165876	0	0.155445	0	0	0.282713	0	0.00420122	0	0.00626562	0	0	0.00514288	0.00235413	0	0	0.00445475	0.00199196	0	0.0453442	0	0.060954	0.00188331	0.0516099	0	0	0	0.00923545	0	0	0	0	0.00383905	0	0	0	0	0	0	0.0525515	0.0126399	0.0375575	0	0	0
ABIS_93	0.0043684	0	0	0.0837277	0	0.000832077	0.000312029	0.0054085	0.00254823	0	0.00156014	0.0043684	0	0	0	0	0	0.00145613	0	0	0.000208019	0	0.00249623	0	0.00239222	0	0	0	0	0	0.00150814	0	0.0260544	0.000728067	0.000676062	0	0.0123251	0.00566852	0.00644859	0	0	0	0.00457642	0	0.595767	1
ABIS_94	0.0764549	0	0	0.47528	0.00672718	0	0	0	0.0159103	0	0.00309664	0	0	0	0	0	0	0	0	0	0.004378	0	0.0806193	0	0	0	0	0	0	0	0.00694074	0	0	0	0.0123865	0	0.0183663	0	0.00224239	0	0.00170849	0	0.0238121	0	0.0917245	0
ABIS_95	0	0	0	0.042654	0	0	0	0	0	0	0.00245138	0	0	0	0	0.00392221	0	0.226181	0	0	0.389933	0	0.0370976	0	0	0	0	0	0.11832	0	0	0	0	0	0	0	0	0	0	0	0.0611211	0	0.0308874	0	0	0
ABIS_96	0	0	0	0.00356786	0	0	0	0	0	0.00228343	0.0232625	0	0	0.00799201	0	0	0	0.265306	0	0	0.0680034	0.098687	0	0	0.0246182	0	0	0	0	0	0	0	0	0.00156986	0	0	0	0	0	0	0.00513772	0.0443842	0.0221207	0	0.0306836	0
ABIS_97	0.0141017	0.00677966	0	0.109356	0.00230508	0.000677966	0	0.00440678	0	0	0.00264407	0.00745763	0.00291525	0	0	0	0	0.0185085	0	0	0.110102	0.0187119	0.0898983	0	0.000949153	0	0	0	0.0311864	0	0.000881356	0	0.203525	0.0080678	0.0341695	0.0315932	0.00386441	0.0390508	0.00108475	0	0.0549153	0.0358644	0.0536271	0	0.015661	0
ABIS_98	0	0	0	0.320561	0	0	0	0.00388941	0.0216546	0.000525597	0.000473037	0	0.0143488	0	0.00152423	0	0	0.00562388	0	0	0.0471986	0.00141911	0.163828	0	0.0206559	0	0	0	0	0	0.00388941	0	0.183749	0	0	0	0.00310102	0	0	0	0	0	0.0477242	0	0	0
ABIS_99	0	0	0	0	0	0	0	0.0373199	0	0	0.00152772	0	0	0	0	0	0	0.15168	0	0.101702	0	0	0.4378	0	0.0218245	0	0.0200786	0	0.00130947	0	0	0	0	0.00589262	0	0	0	0	0	0	0	0	0.0233522	0	0	1
ABIS_100	0.0198717	0	0	0.114709	0	0	0.00925244	0.00767532	0	0	0	0	0	0	0.00147198	0	0	0.00841131	0	0	0.0281779	0	0.0187152	0	0.00546735	0	0	0.00168226	0.00252339	0	0	0	0.268636	0	0	0.00399537	0	0	0	0	0.0270213	0	0.467459	0	0	1
ABIS_101	0.0098346	0.00290568	0	0.0580018	0	0	0.0110639	0.00245865	0	0	0	0.00301743	0	0	0	0	0	0.0229101	0.0015646	0	0.20228	0	0.0287215	0	0	0	0.016987	0	0.141819	0.0378856	0	0	0	0.00145284	0.0186634	0.216026	0.00972284	0.0276039	0	0	0.0381091	0	0.0324095	0	0.0245865	0
ABIS_102	0	0	0	0.513681	0	0	0	0.0177467	0	0.000127065	0	0	0	0	0	0	0	0	0	0	0	0.0030072	0	0.00669208	0	0	0	0	0	0	0	0	0	0.00152478	0	0	0	0	0	0	0	0	0.450699	0	0	1
ABIS_103	0.026533	0	0	0.270954	0	0	0	0	0	0	0.00996515	0	0	0.00146726	0	0	0	0.0622975	0	0	0.10173	0	0.00213976	0	0	0	0	0	0.130403	0	0.00617473	0	0.0173015	0.00244544	0	0	0	0	0	0	0.0056245	0.0015284	0.285688	0	0	0
ABIS_104	0.471861	0	0	0.0294372	0	0	0.277922	0	0	0	0	0	0	0	0	0	0	0.0753247	0	0	0.0251082	0	0	0	0	0	0	0	0	0	0	0	0.0709957	0	0	0	0	0	0	0	0	0	0.0285714	0	0	0
ABIS_105	0	0	0	0.117081	0	0	0	0	0.00316776	0	0.00272428	0	0	0.000506842	0	0.130068	0	0.0743158	0	0	0	0	0.143183	0	0.028003	0	0	0	0	0	0.00101368	0	0.0145717	0	0	0	0.00253421	0	0	0	0.00215408	0	0.454194	0	0	0
ABIS_106	0.122891	0	0	0.668166	0	0	0	0.0542745	0	0	0	0	0	0	0	0	0	0.0115298	0	0	0.00309336	0.0179978	0.0239033	0	0	0	0	0	0.00703037	0	0	0	0.0140607	0	0.0104049	0	0	0	0	0	0.0056243	0	0.0104049	0	0.0120922	0
ABIS_107	0.0186477	0	0	0.0415159	0	0	0	0	0.0035745	0.00116279	0.00103359	0	0	0.00279931	0	0.000732127	0	0.00753661	0	0	0.0282084	0.00426357	0.0618432	0	0.00107666	0	0	0	0	0	0	0	0	0	0	0	0.000645995	0	0	0	0	0	0.743497	0	0.0107235	0
ABIS_108	0	0	0	0.565952	0	0	0	0.0156767	0.0233925	0	0.0249847	0	0	0	0	0	0	0	0	0	0	0	0.0429884	0	0.131782	0	0	0	0	0	0	0	0	0.00526638	0	0	0	0	0	0	0.00979792	0	0.101164	0	0.0678506	1
ABIS_109	0.033636	0	0	0.0104707	0	0	0.0378058	0	0.00342847	0	0	0.00630096	0	0	0	0	0	0.00379911	0	0.00500371	0.17235	0.00185322	0.0479985	0	0.00472572	0	0	0	0.0265938	0.00630096	0	0	0.381672	0	0.00555967	0.0681987	0	0.0101001	0	0	0.0196442	0	0.0074129	0	0.0359526	0
ABIS_110	0.08664	0	0	0.578085	0	0	0	0	0	0	0	0	0	0	0	0	0	0	0	0.0258464	0.0822716	0	0	0	0	0	0	0	0	0	0	0	0	0.0229341	0	0	0	0.021478	0	0	0	0	0.0320349	0	0	0
ABIS_111	0.05105	0	0	0.00358545	0	0	0	0	0	0	0	0	0	0	0	0	0.00409766	0.0421718	0.00102442	0	0	0	0	0	0	0	0	0	0	0	0	0	0	0	0	0	0	0	0	0	0.023903	0.73553	0.114564	0	0	0
ABIS_112	0.0655394	0	0	0.462866	0.0139658	0.0040401	0	0.0270836	0.0098758	0	0.00468851	0	0	0.00124694	0	0	0	0.0110729	0	0	0.00254377	0.00518729	0.0115218	0	0.0026934	0	0	0	0.00513741	0.0136665	0	0	0.111178	0	0.020799	0.0150631	0	0.0188538	0	0	0	0	0.174872	0	0	0
ABIS_113	0.0557609	0	0	0.0244461	0	0	0	0	0	0	0	0.00508002	0.000166949	0.000691645	0.000238498	0	0	0.0271411	0.000190799	0	0.117413	0.00174104	0.184073	0.00236113	0.0288822	0	0.0428105	0.0139283	0.0447662	0.0073219	0.000715495	0	0.103938	0.000357748	0	0	0	0	0	0	0	0	0	0	0	0
ABIS_114	0.020997	0.00385196	0	0.160347	0	0	0.0261329	0.0121601	0.00234139	0	0	0.017145	0	0	0	0.0163897	0	0.00287009	0.000906344	0	0	0	0.191616	0	0.00219033	0	0	0	0	0	0.00407855	0	0.205514	0.00400302	0.0705438	0	0.00506042	0.00226586	0.00143505	0	0.025	0	0	0.000453172	0.105514	0
ABIS_115	0	0	0	0.606651	0	0	0	0.0257639	0.0161774	0	0	0	0	0	0	0	0	0.00838826	0	0	0.0104853	0	0.0431396	0	0	0	0	0	0	0	0	0	0.218694	0	0.0203715	0	0	0	0	0	0.00539245	0	0.014979	0	0	0
ABIS_116	0	0	0	0.714031	0.00678329	0	0	0.0181185	0.0177615	0	0	0	0	0	0	0	0	0.00142806	0	0	0.011246	0.0375759	0.0348983	0	0.0058015	0	0	0.00714031	0	0	0.00910389	0	0	0	0.0209747	0.00383792	0	0	0	0	0.0326669	0.0046412	0.00321314	0	0.0149946	0
ABIS_117	0.0136855	0	0	0.264951	0	0	0	0.0383194	0.0301081	0	0	0	0	0.00218968	0	0	0	0.424388	0	0	0.0279184	0	0.0239496	0	0.0102641	0	0	0	0.0112221	0	0	0	0	0.0082113	0.0108116	0	0	0	0	0	0.00602162	0	0	0	0	0
ABIS_118	0	0	0	0.227866	0	0	0.339188	0.00621454	0	0	0	0	0	0	0	0	0	0.0133297	0	0	0	0	0.00729533	0	0	0	0.0181032	0	0.00810592	0.0031523	0	0	0.186346	0.0065748	0	0	0	0	0	0	0.0167522	0	0.0851121	0.00234171	0	0
ABIS_119	0.0159763	0	0	0.0536982	0	0	0	0.00488166	0.00443787	0	0	0	0	0	0	0	0	0.0933432	0	0	0.0494083	0	0.491716	0	0	0	0	0	0	0	0	0	0.0352071	0.0257396	0.156509	0	0	0	0	0	0	0	0.060355	0	0	0
ABIS_120	0.0924309	0	0	0.021938	0	0	0	0	0	0	0	0	0	0	0	0.11125	0.144521	0.0682054	0	0	0.00519859	0	0.0566646	0	0	0	0	0	0	0	0	0	0	0	0	0	0	0	0	0	0	0.00696611	0.492826	0	0	0
ABIS_121	0	0.0036165	0	0.00332128	0	0	0.00413315	0.000664256	0	0	0.0150565	0	0	0.00184515	0	0	0	0.281128	0	0	0	0	0.00679017	0	0	0	0	0	0	0	0	0	0.00752823	0	0	0	0	0.0011809	0	0	0	0	0	0	0.569562	0
ABIS_122	0.0101707	0	0	0.213222	0	0	0	0.00369294	0.0102313	0	0	0.00502482	0	0	0	0.0250636	0	0.055939	0	0	0.072648	0	0.0638092	0	0.0112604	0	0.00217944	0	0.00399564	0.00217944	0	0	0	0	0	0.00441942	0	0	0.0012108	0	0.00054486	0	0.00799128	0	0.47088	0
ABIS_123	0.00695137	0	0	0.918663	0	0	0	0	0.00658101	0	0	0	0	0	0	0	0	0.00153842	0	0	0	0.00678043	0.0117091	0	0	0	0	0	0.00111108	0	0	0	0	0	0	0	0.00464374	0	0	0	0	0.00920202	0.0247571	0	0.00769209	0
ABIS_124	0.0156873	0	0	0.166345	0	0	0	0	0.00265741	0	0.00985813	0.027517	0	0	0	0	0	0.133985	0	0	0.0163731	0.00248596	0.304959	0	0.0011144	0	0.00351464	0	0.041447	0	0	0	0.0892804	0	0	0	0	0.00120012	0	0	0	0	0.00925807	0	0	0
ABIS_125	0	0	0	0.167024	0	0	0	0	0	0	0	0	0	0	0	0.00242063	0	0.0116377	0	0	0.018434	0	0.153431	0	0	0	0	0	0.00949632	0	0	0	0.0362164	0	0.011079	0	0	0.0209478	0	0	0.00456196	0.00158272	0.00865841	0	0.52025	0
ABIS_126	0	0	0	0.183205	0	0	0	0	0	0	0	0	0	0	0	0.0116526	0	0	0	0	0.00221955	0	0.0100805	0	0	0	0	0	0	0	0	0	0	0	0	0	0	0	0	0	0.00277444	0.102747	0.524739	0	0	0
ABIS_127	0.254372	0	0	0.305666	0	0	0	0.00209839	0	0	0	0	0	0	0	0	0.0883656	0.0125903	0	0	0.0125903	0	0.0125903	0	0	0	0	0	0.0111914	0.00489625	0	0	0	0	0.0503614	0	0	0	0	0	0	0	0.23875	0	0	0
ABIS_128	0.0181896	0	0	0.363793	0	0	0	0.00467031	0.0254409	0.00043016	0	0	0.00411725	0	0	0	0	0.00424015	0	0	0.0144411	0.000921772	0.0814232	0	0.00675966	0	0	0	0	0.00129048	0.00522338	0	0.35986	0	0.0199717	0	0	0	0	0.00479322	0.00129048	0	0.000491612	0	0	0
ABIS_129	0	0.000615309	0	0.829006	0	0	0	0	0	0	0	0	0.0033842	0	0	0.00184593	0	0.0059685	0	0	0.108233	0	0	0	0	0	0	0	0	0	0	0	0	0	0.0017844	0.0284273	0.00313808	0.000184593	0	0	0	0	0.00762983	0	0.000984494	0
ABIS_130	0.00296349	0	0.00100954	0.102615	0	0	0	0.00397304	0	0	0.000162829	0.00913472	0	0.00027681	0	0	0	0.00726219	0	0	0.0894421	0	0.0896375	0	0.0124402	0	0	0	0.0906145	0	0	0	0.00309376	0.000341942	0	0.175758	0.00341942	0.00752271	0.00055362	0	0.00232846	0	0.00740873	0	0	0
ABIS_131	0.10167	0	0.00268258	0.00254845	0	0	0	0	0.00248139	0	0.0119375	0	0	0.0136141	0	0	0	0	0	0	0.017638	0	0.226812	0	0	0	0.0032191	0	0.0101268	0	0.00140836	0	0	0.00181074	0.00288378	0	0.0301791	0	0	0	0	0	0.0798069	0	0.0152237	0
ABIS_132	0	0	0	0.360834	0	0	0	0.000982157	0	0	0.00431058	0	0	0	0	0	0	0.0102035	0	0	0.0329568	0	0.038195	0	0.0128772	0	0	0	0.00911224	0	0	0	0.0636765	0	0.00158236	0	0	0	0	0	0	0	0.238883	0	0.122715	0
ABIS_133	0	0	0	0.450122	0	0	0	0.0199513	0.0121655	0	0	0	0	0	0	0	0	0.010219	0	0.0987835	0	0	0	0.0053528	0	0	0	0	0.00583942	0	0	0	0.096837	0	0.0145985	0.096837	0.00973236	0.0379562	0.0053528	0	0.0199513	0	0.0116788	0	0	0
ABIS_134	0.12222	0	0	0.0712458	0	0	0	0	0.00806928	0	0	0	0	0	0	0.0183035	0.0204684	0.246802	0	0	0.0755757	0	0.0974218	0	0	0	0	0	0.0161386	0	0	0	0.0771502	0.0370006	0	0	0	0	0	0	0.00354261	0	0.0186971	0	0	0
ABIS_135	0.0499244	0.00509595	0	0.25838	0	0	0	0	0	0	0	0	0	0.000557369	0	0.0444303	0	0.051915	0	0	0.0386443	0.0198264	0.0285585	0	0.00424662	0	0	0	0.00358309	0	0.000796242	0	0.118507	0	0.0341057	0	0	0	0	0	0.0200653	0.0283197	0.0788014	0.00148632	0.0156594	0
ABIS_136	0.0400978	0	0	0	0	0	0	0	0	0	0.00947071	0	0	0.00565188	0	0	0	0.159933	0	0	0.0872986	0.0313908	0.0624761	0.00114565	0.0645383	0	0	0	0.0065684	0	0	0	0	0	0	0	0	0	0	0	0	0	0.32926	0	0	0
ABIS_137	0.115962	0	0	0.400762	0	0	0	0	0.00282833	0	0	0	0	0	0	0	0	0.0150025	0	0	0	0	0.21938	0	0	0	0	0	0.00196754	0	0.00454993	0	0	0.000860797	0.0367683	0	0	0	0	0	0	0	0.0272996	0	0	0
ABIS_138	0.057581	0	0	0.124711	0	0	0	0	0	0	0	0	0	0	0	0	0	0.126447	0	0	0.0277778	0	0	0	0	0	0	0	0	0	0	0	0	0	0.0121528	0	0	0.00607639	0	0	0.101273	0.056713	0.394097	0	0	0
ABIS_139	0.0593539	0	0	0.569497	0	0	0	0.0796394	0.0202855	0	0.0187829	0	0	0	0	0	0	0.0308039	0	0	0	0	0	0.0165289	0.0413223	0	0	0	0	0	0	0	0	0	0.138993	0	0	0.012021	0	0	0.00676183	0	0	0	0	0
ABIS_140	0.0520049	0	0	0.306008	0	0.00177912	0	0.00451622	0.0266867	0	0	0	0	0	0	0	0	0.056658	0	0	0	0	0	0	0	0	0	0	0	0	0.00574791	0	0	0	0	0	0	0.00889558	0	0	0	0.0134118	0.465034	0	0.0583003	0
ABIS_141	0.0651577	0	0	0.149017	0	0	0	0.00137291	0.00278293	0	0.0019295	0	0	0	0.000482375	0	0	0.0326902	0	0	0	0.0352505	0.0899072	0	0.0111688	0	0	0	0	0.010167	0	0	0.191317	0	0	0	0	0.00148423	0	0	0	0	0.223302	0	0	0
ABIS_142	0.0948346	0	0	0.0623331	0.00232153	0	0.000928613	0.0089379	0.00359837	0	0	0.00557168	0	0	0	0	0	0.0163668	0	0	0.0248404	0	0.0915844	0	0	0	0	0	0.0127684	0	0.00731283	0	0.00441091	0.00383053	0	0.238189	0.00650029	0.0019733	0.00487522	0	0	0	0.0205456	0	0.142194	0
ABIS_143	0.0382419	0	0.00119506	0.313504	0	0	0	0.0241668	0	0	0.0204488	0	0	0.00385075	0	0	0	0.00239012	0	0	0.152304	0	0.0989244	0	0	0	0.0262913	0	0	0	0.0521843	0.0147391	0	0.00637366	0.0612137	0	0	0	0	0	0	0	0.0844509	0	0	0
ABIS_144	0.0427024	0	0	0.138358	0	0	0.00377098	0	0	0	0.00488634	0	0	0.00849798	0	0	0	0.022679	0	0	0.00653282	0.0230508	0.0334077	0.00318674	0.0749947	0	0	0	0	0	0.00908222	0	0	0	0	0	0	0	0	0	0.0408965	0	0.226365	0	0.0559273	1
ABIS_145	0.0535218	0.0381217	0	0.115122	0	0	0	0	0.00176723	0	0	0	0	0	0	0	0	0.0121182	0	0	0.0398889	0	0.45645	0	0.0224691	0	0	0	0.0969452	0	0	0	0	0	0.00227215	0	0	0	0	0	0	0	0	0	0	1
ABIS_146	0	0	0	0.644265	0	0.00222161	0	0.0224938	0	0	0	0	0	0	0	0	0	0	0	0	0.0535962	0	0.0769231	0	0	0	0	0	0	0	0	0	0	0	0.070536	0	0.00583171	0.0516523	0	0	0.0205498	0	0.0119411	0	0	1
ABIS_147	0.16586	0	0	0	0	0	0	0	0	0.000784827	0.0030085	0	0	0.00170046	0	0.00313931	0	0	0	0	0.0100719	0	0.106082	0	0.00327011	0	0.00130804	0	0	0	0.0257685	0	0.0533682	0	0.0701112	0	0	0	0	0	0	0	0	0	0.487247	1
ABIS_148	0.106358	0	0.000235174	0.0027633	0	0	0	0	0	0	0.00248893	0	0.000587936	0.00109748	0	0.341003	0	0.000842708	0	0	0.196919	0.00356681	0.11404	0	0.00282209	0	0	0	0	0.000489946	0.00027437	0	0	0	0	0	0	0	0	0	0.00307686	0.0278877	0.0045271	0	0	0
ABIS_149	0.098519	0	0	0.204511	0	0	0	0.00184275	0	0	0	0	0.000443625	0	0	0.0017745	0	0.0183934	0	0	0.00586951	0	0.0786923	0	0.00877013	0	0	0	0	0	0.0034125	0	0.0147761	0	0	0.00702976	0	0	0	0	0	0.0201338	0.476727	0	0	0
ABIS_150	0.00351213	0	0	0.568614	0	0	0	0	0	0	0.000446999	0	0	0.0034802	0	0	0	0.00169221	0	0	0.000862069	0	0.03394	0	0.00689655	0	0	0	0	0	0.0111111	0	0	0.000383142	0	0	0	0	0	0.0109515	0	0	0.0464879	0	0.212261	0
ABIS_151	0.030586	0	0	0.0215889	0.000481986	0.000100414	0	6.02482e-05	0.00166687	0	0	0	0	0	0	0	0	0.110134	0	0	0.165221	0.000361489	0.202735	0.00150621	0.0338595	0.00102422	0.000481986	0	0	0.00192794	0	0	0.254991	0	0.000261076	0	0.000200827	0	0.000200827	0	0.00176728	0.00106439	0.080351	0	0	0
ABIS_152	0.0361429	0	0.000715984	0.012945	0.000200475	0	0	0.000229115	0	0	0.000916459	0	0	0.00042959	0.00151789	0	0	0.567088	0.000630066	0.00197611	0.0176705	0.000286393	0.065355	0.000486869	0.0033508	0	0	0.0147779	0	0.000773262	0	0	0.0560758	0	0.00217659	0	0.000143197	0	0	0	0.00214795	0	0.0836269	0	0.000515508	0
ABIS_153	0	0	0	0.00956449	0	0	0.000181748	0	0	0	0.0215826	0	0	0.00106777	0	0.010246	0	0.00667924	0.000340777	0	0.149374	0.0129268	0.0595452	0	0.00967808	0	0	0	0	0	0	0	0.0295795	0.00074971	0	0	0.000136311	0	0	0	0	0	0.00168117	0	0.308903	0
ABIS_154	0.056554	0	0	0.00326756	0	0	0	0	0	0	0	0	0.00351891	0	0	0	0	0.152067	0	0	0.0686188	0	0.191404	0	0	0	0.0180973	0	0	0	0	0	0.386201	0	0.0443635	0	0	0.00552972	0	0	0	0	0.00540405	0	0	0
ABIS_155	0	0	0	0	0	0	0.0233657	0	0	0.00270124	0.019584	0	0	0.00648298	0	0	0	0.0158023	0	0	0.0103998	0.0645597	0	0.00297137	0.0113452	0	0	0	0	0	0	0	0	0.0133712	0	0	0.0958941	0	0	0	0.0225554	0	0.433144	0	0.0642896	0
ABIS_156	0	0	0	0.156208	0	0	0	0	0	0	0	0	0	0	0	0.00147234	0	0.0204024	0.000210334	0	0.0375798	0	0.0788053	0	0.00049078	0.00126201	0	0	0	0	0.00238379	0	0.0566501	0	0	0	0.00266424	0	0	0	0	0.00953516	0.179766	0	0.310243	0
ABIS_157	0.0421438	0	0	0	0	0	0	0	0	0	0	0	0	0	0	0	0	0.0959689	0	0	0.187586	0	0.0121393	0	0	0	0	0	0.0435181	0	0	0	0.0508475	0.00183234	0.0393953	0.397389	0	0	0	0	0	0	0.0364178	0	0	0
ABIS_158	0.00526514	0	0.00394885	0	0	0	0.00573524	0	0	0	0.00150432	0	0	0	0	0	0	0.0055472	0	0	0	0	0.10361	0	0.0145731	0	0	0	0.023223	0	0.0337533	0	0.295412	0	0.0451297	0	0.0288642	0.0108123	0	0	0.0153253	0	0.0302745	0	0.0426852	0
ABIS_159	0.0223288	0	0	0.51762	0	0	0	0	0.0225325	0	0.00156693	0	0	0.00366662	0	0.000282048	0	0.00184898	0.000125355	0	0.00300851	0	0.0311819	0.00410536	0.0133346	0	0	0.0339711	0	0	0.0117206	0	0.0334853	0.0283145	0.00559395	0	0	0.00206835	0	0	0.00954261	0.000407402	0.163431	0.000767796	0.00365095	0
ABIS_160	0.153846	0	0	0	0	0	0	0	0	0	0	0	0	0	0	0	0	0	0	0	0.254808	0	0.0496795	0	0	0	0.0192308	0	0	0	0	0	0	0	0.0325855	0	0.0544872	0	0	0	0.0438034	0	0.099359	0	0	0
ABIS_161	0.0330323	0	0	0.375153	0	0	0	0.00235945	0	0	0	0	0	0	0	0	0	0.0051257	0	0	0.223497	0	0.0684241	0	0	0	0.0158653	0	0	0	0	0	0.0522333	0.00122041	0	0	0	0	0	0	0	0	0.0295338	0	0	0
ABIS_162	0	0	0	0.0703885	0	0	0	0	0	0	0.010823	0	0	0	0	0.00615121	0.163046	0	0.000934361	0	0.00350385	0	0.209764	0	0.00451608	0	0	0	0.00996652	0	0	0	0	0	0	0	0	0	0	0	0	0	0.0162735	0	0	0
ABIS_163	0	0	0	0.692222	0	0	0	0	0	0	0	0	0	0	0	0	0	0.000813421	0	0	0.0798678	0	0.0132181	0	0	0	0	0	0	0	0.0102186	0	0	0	0	0	0	0	0	0	0	0	0.182105	0	0.0210473	0
ABIS_164	0.100297	0	0	0	0	0	0	0	0	0	0	0	0	0	0	0	0	0.233234	0	0	0.011276	0	0.0896142	0	0	0	0	0	0.320475	0	0	0	0.041543	0	0	0	0	0	0	0	0	0	0.11632	0	0.0872404	0
ABIS_165	0.122857	0	0.000958003	0.0148102	0	0	0	0.000647299	0	0	0.000932111	0	0.00649889	0.00251152	0	0.000284812	0	0.0332194	0.000414272	0	0.113174	0	0.305914	0	0.000466056	0	0.000750867	0	0.00212314	0.00253741	0	0	0.00551499	0	0.0421262	0.0520947	0	0	0	0	0	0	0.00546321	0	0.00864792	0
ABIS_166	0	0.00436522	0	0.698072	0	0	0	0	0.0156421	0	0	0	0	0	0	0	0	0.0418334	0	0	0.0320116	0	0.0563841	0	0	0	0	0	0.0130957	0	0	0	0.020371	0	0.0611131	0	0	0.0123681	0	0	0	0	0.0291015	0	0	0
ABIS_167	0.0127133	0	0	0.151556	0	0	0	0	0.0103714	0	0	0	0	0	0	0	0	0.0151667	0	0	0	0	0.537861	0	0.0140515	0	0	0.0022304	0	0	0.0039032	0	0.0632319	0	0.0389205	0	0	0	0	0	0.033679	0	0.0582134	0	0	0
ABIS_168	0.0460222	0	0	0.538918	0	0	0	0	0	0	0.00122835	0	0	0	0	0	0	0.0029071	0	0	0	0	0.140769	0.0135119	0	0	0	0	0.00417639	0	0	0	0.0564632	0	0	0	0.0236662	0	0	0	0	0.104246	0	0	0	0
ABIS_169	0.00996228	0	0	0.773382	0	0	0	0.0108328	0.0127672	0	0.00125737	0	0	0	0	0	0	0.0202147	0	0	0	0	0.0711868	0	0.0206016	0	0	0	0	0	0	0	0	0	0	0	0	0	0	0	0.0118	0	0.0674146	0	0	0
ABIS_170	0.0536808	0	0	0	0	0	0.00764455	0	0	0	0	0	0	0.00105588	0	0	0	0.0105588	0	0	0	0.0255522	0	0.000886937	0.0663091	0	0	0	0	0	0.00679985	0	0	0.000422351	0	0	0.00215399	0	0	0	0.00177387	0.00139376	0.793851	0	0	0
ABIS_171	0.145286	0.0252705	0	0.0771252	0	0	0	0	0	0	0	0	0	0	0.00239567	0	0	0.0632921	0	0	0.0214838	0.00370943	0.249536	0	0	0	0	0	0	0	0	0	0.0690881	0.00100464	0.00880989	0.0714065	0	0.00602782	0.00200927	0.0181607	0	0	0.0104328	0	0.0636012	0
ABIS_172	0.0280624	0	0	0.0894913	0	0	0.000317345	0	0	0	0.000680025	0	0.0342279	0.00199474	0.000906701	0	0	0.0461511	0	0	0.0543567	0	0.0819204	0	0.00285611	0	0	0	0	0	0	0.00027201	0.421162	0.00027201	0	0	0	0	0	0	0	0	0.14879	0	0	0
ABIS_173	0.0577173	0	0	0.462603	0	0	0	0	0.0732815	0	0.0278859	0	0	0.0028102	0	0	0	0.00389105	0	0	0	0	0.0181582	0	0.0620406	0	0	0	0	0	0.0220493	0	0	0	0	0	0	0	0	0	0	0	0.0830091	0	0	0
ABIS_174	0.00114325	0	0	0.611638	0	0	0	0.0398994	0	0	0.00262947	0	0	0	0	0	0	0.0649365	0	0	0	0	0.151252	0	0	0	0.0134903	0	0	0	0	0	0	0	0	0	0	0	0	0	0.00994627	0	0.0109752	0	0	0
ABIS_175	0.126277	0	0	0.398856	0	0	0	0	0	0	0	0	0	0	0	0	0	0.0143032	0	0	0.0502656	0	0.189211	0	0	0	0	0	0.0539436	0	0	0	0	0	0	0.0196159	0	0	0	0	0	0	0	0	0.0044953	0
ABIS_176	0.0490618	0	0	0.00292351	0	0	0	0	0.00568756	0	0	0	0	0	0	0.0011694	0.012013	0.0038803	0	0	0.00265774	0	0.00978047	0	0.0246638	0	0.00154149	0	0	0	0	0	0	0	0	0	0	0	0	0.0420985	0	0.280232	0.511933	0	0.0422049	0
ABIS_177	0	0	0	0.516733	0	0	0.00277039	0	0	0	0	0	0	0	0	0.00842199	0	0	0	0	0.14129	0	0.0590647	0	0.00199468	0	0	0	0.0470966	0	0.0131871	0	0	0	0.072141	0	0	0	0	0	0	0	0.00908688	0	0	0
ABIS_178	0	0	0	0.659108	0	0	0	0	0	0	0	0	0	0	0	0	0	0.00536659	0	0	0.00362812	0	0.128496	0	0.00891912	0	0	0.00687831	0.0117158	0	0.00483749	0	0.00725624	0	0	0	0	0	0	0	0.0803477	0.0213152	0.0512472	0	0	0
ABIS_179	0.0647782	0	0.00210292	0.585601	0	0	0	0.00255649	0.01571	0.000288636	0.0035461	0	0	0.000247402	0	0	0	0.00173182	0	0	0	0	0.0111743	0.00103084	0.0196685	0	0.00148441	0	0.000659739	0	0.00634999	0	0.00647369	0	0	0	0.00272143	0	0	0.185717	0	0	0.011463	0	0.0203282	0
ABIS_180	0	0	0	0.742724	0	0	0	0	0	0	0	0	0	0	0	0	0	0.0129763	0	0	0.00720072	0	0.00712571	0	0.00540054	0	0	0	0	0	0	0	0	0	0.00562556	0	0	0	0	0	0	0.00247525	0.211746	0	0	0
ABIS_181	0.205526	0	0	0.21844	0	0	0	0.00240264	0.00640705	0	0	0	0	0	0	0	0	0.0224247	0	0	0	0	0.0679748	0	0.00290319	0	0.00460507	0	0.0158174	0.00610672	0	0	0.103414	0	0	0	0	0.0020022	0	0	0.00570628	0	0.328662	0.00460507	0	0
ABIS_182	0.0352147	0	0	0.662308	0	0	0	0	0.00144779	0	0.00149234	0	0	0	0	0	0	0.038489	0	0	0.0290449	0.0121392	0.0381103	0.00191554	0.0294904	0.00289558	0	0	0.0416964	0	0.00343015	0.000445474	0.0259489	0.0004232	0	0	0.000289558	0	0	0.0293567	0	0	0.000735032	0	0	0
ABIS_183	0	0	0	0.764446	0	0	0	0	0	0	0	0	0	0	0	0	0	0.00255864	0	0	0	0	0	0	0.0103412	0	0	0	0	0	0.00175906	0	0.0298507	0	0.00351812	0.0207356	0	0.0870469	0	0	0.00703625	0	0.0523454	0	0	0
ABIS_184	0	0	0	0.3923	0	0	0	0.132385	0	0	0	0	0	0	0.000462481	0	0	0.00265927	0	0	0.0164181	0	0.0479824	0	0.00647474	0	0	0	0	0	0.00231241	0	0.320499	0	0.00358423	0	0	0.00300613	0	0	0.0187305	0	0.0309862	0	0	0
ABIS_185	0.343321	0	0	0.0214315	0	0	0.0185185	0	0.00187266	0	0.00104037	0	0	0.000416146	0	0.062422	0	0.00145651	0	0	0.0230961	0	0.181232	0	0	0	0	0	0.00208073	0	0	0	0.0131086	0	0	0.0189347	0	0	0	0	0	0	0.0230961	0	0	0
ABIS_186	0.0498487	0	0.000373678	0.0249056	0.00704383	0	0	0.00362468	0	0	0.000803408	0.0037181	0.00973431	0	0.00201786	0	0	0.0295019	0.000485782	0.00567991	0.0983334	0.0189268	0.247655	0.000392362	0.00457756	0.0027839	0.00554912	0	0.0675236	0	0	0.000467098	0.0406001	0.000112103	0	0.041908	0.00340047	0	0	0	0.0210194	0	0.0103696	0	0	0
ABIS_187	0	0	0	0.306472	0	0	0	0.0343417	0.0135135	0	0	0	0	0	0	0	0	0	0	0	0.010662	0.00247954	0.0971981	0	0.00743863	0	0	0	0.0366972	0	0.00421522	0	0.316266	0	0	0	0	0	0	0	0.0112819	0	0	0	0	0
ABIS_188	0.033966	0	0	0	0	0	0.0548682	0	0	0	0.000518235	0	0	0	0	0.000993285	0	0.00289348	0	0	0.000302304	0.0100192	0.320917	0.0025048	0.00896115	0	0	0.00703936	0.00710414	0	0.00105806	0.000172745	0	0	0	0	0	0	0	0	0.0139924	0.251387	0.149792	0	0.0622314	0
ABIS_189	0.0516501	0	0.000617118	0.426778	0	0	0.00211967	0	0	0	0.000160987	0	0	0	0	0	0	0.00110008	0	0	0	0.000751274	0.032117	0.0046418	0.0190233	0	0	0	0	0	0.00321975	0	0.114301	0.0496646	0	0	0.00169037	0	0	0	0	0.105125	0.072337	0	0.00440032	1
ABIS_190	0.8513	0	0	0	0	0	0	0	0	0	0	0	0	0	0	0.0133213	0	0.00418773	0	0	0.00166065	0	0	0	0	0	0	0	0	0	0	0	0	0	0	0	0	0	0	0	0	0	0.00357401	0	0.123755	0
ABIS_191	0.0167592	0.012472	0	0.180487	0	0	0	0.0508298	0	0	0	0	0.00113677	0	0	0	0	0.0472896	0	0	0.0192601	0.00285816	0.066225	0.00074702	0.00519666	0.00539154	0.00168891	0.00159148	0.000324791	0	0	0.00383254	0.10429	0.00211114	0.0208516	0.00240346	0.000454708	0.00782747	0.00315048	0	0.010101	0	0	0.00292312	0.234889	0
ABIS_192	0	0.00344458	0	0.0117302	0	0	0	0	0	0	0	0.0120095	0.00190849	0	0	0.00111716	0	0	0	0	0.298981	0.00428246	0.120235	0	0.004329	0	0.00344458	0	0.0089373	0.00148955	0	0	0.00400317	0.0015361	0.0732207	0.0176419	0	0.00330494	0	0	0	0	0	0	0	0
ABIS_193	0.046515	0.00758474	0	0.547971	0.0152414	0	0	0.0281103	0	0	0	0	0	0	0	0	0	0.00136597	0	0	0	0.000790826	0.05259	0.00154571	0.0508645	0.00266005	0.0021568	0	0	0.000611093	0.00467307	0	0.000467307	0.000503253	0	0	0.00043136	0	0	0	0.0070096	0.126173	0.00204896	0	0.0392897	0
ABIS_194	0.0880916	0	0	0.0792017	0	0	0	0	0	0	0.000597351	0	0	0.000351383	0	0.00200288	0	0.0775502	0	0	0.0542886	0.000386521	0.334411	0	0.00130012	0.000737904	0	0	0	0	0.000456797	0	0.0521101	0	0	0	0.00217857	0.000386521	0	0	0	0.0237183	0.00231913	0	0.0888647	0
ABIS_195	0.0586734	0	0.000868261	0.0946405	0	0	0	0.00734075	0	0	0.000157866	0	0	0.000342042	0.000184177	0	0	0.0118925	0	0	0.035625	0.0380719	0.21354	0.00110506	0.0246797	0	0.00305207	0	0.00707764	0.000763017	0.00278896	0	0.0934565	0.00328887	0.00989291	0	0.000684085	0.00549899	0	0	0	0	0.00694609	0	0.0659352	0
ABIS_196	0.0247871	0.0189966	0.00102994	0.22059	0	0	0	0	9.15499e-05	0	0.000434862	0	0.0273048	0.000411975	0	0	0	0.00251762	0	0	0.0283118	0.00304404	0.149753	0.00263206	0.0121304	0	0.0071409	0.00297537	0.0010986	0	0.0043944	0.000251762	0.0720956	0.00132747	0.000938387	0	0.0016479	0	0	0	0.000480637	0.000389087	0.00647716	0	0.133709	0
ABIS_197	0	0	0	0.297972	0	0	0	0	0	0	0.00812095	0	0	0.00653762	0	0.00214516	0	0.00255376	0	0	0.00434139	0	0	0.00337096	0.00766127	0	0	0	0	0	0	0	0	0.00148118	0	0	0.00240053	0	0	0	0.00480106	0	0.00194085	0	0.474897	0
ABIS_198	0.641912	0.00651313	0.00114148	0.0347814	0	0	0	0	0	0	0	0	0	0	0.00282012	0.0357215	0.00248439	0.0492178	0.000738602	0	0	0	0	0	0	0	0	0	0	0	0	0	0	0	0	0	0.000335728	0	0	0	0	0	0.0509635	0.00288726	0.147653	0
ABIS_199	0.64644	0.128449	0	0	0	0	0	0	0	0	0	0	0	0	0	0.0458892	0	0.0420365	0.00103199	0	0	0	0	0	0	0	0	0	0	0	0	0	0	0	0	0	0	0	0	0	0	0.00151359	0.117165	0	0.00357757	0
ABIS_200	0.892462	0	0	0	0	0	0	0	0	0	0	0	0	0	0.00175513	0	0	0.0106731	0.000948722	0	0	0	0	0	0	0	0	0	0	0	0	0	0	0	0	0	0	0	0	0	0	0	0.0744272	0	0.00758977	0
ABIS_201	0	0.00395776	0	0.51356	0	0	0	0	0	0	0	0	0.000182385	0	0	0	0	0.000857211	0	0	0.000346532	0.00114903	0.00209743	0.000237101	0	0	0	0	0	0	0.000802495	0	0.00271754	0.000218862	0	0	0	0	0	0	0	0.00062011	0.0653122	0.00140437	0.176129	0
ABIS_202	0.0164362	0	0	0	0	0	0	0.294849	0	0	0.00521147	0	0	0	0	0	0	0.145721	0	0	0.242534	0.0134295	0.0278613	0	0.0597314	0.00160353	0.011826	0	0	0	0	0	0	0	0.00240529	0	0	0	0	0	0.121868	0	0	0	0	1
ABIS_203	0.0346694	0	0	0.406497	0	0	0	0.00198679	0	0	0	0	0	0	0	0	0	0.0297025	0	0	0.00809616	0.0016391	0.0369543	0	0	0	0.00129141	0	0.0060597	0	0.00779814	0	0.0697363	0	0.0400834	0	0	0.0200666	0	0	0.0190732	0.0822033	0.163215	0	0.0554314	0
ABIS_204	0.0978807	0	0.000897989	0	0	0	0	0	0	0	0.00153941	0	0	0.00313013	0	0.00313013	0.00135981	0.0961361	0.000153941	0	0.00146244	0.000205255	0.240584	0.000410509	0.0119304	0	0	0	0	0	0	0	0	0	0.000590107	0	0	0	0	0	0	0.00915948	0.042539	0	0.00579844	0
ABIS_205	0.00940907	0	0	0.306974	0.0137567	0	0	0.0317962	0	0	0.00019467	0	0	0.00015141	0	0	0	0.0140163	0	0	0.00155736	0.0127185	0.0264103	0.002163	0.00378526	0.000800311	0.0190561	0.00140595	0.00218463	0.00270375	0.00244419	0	0.069865	0.00012978	0.0118965	0.014146	0.000908462	0	0	0	0	0	0.189133	0	0.209509	1
ABIS_206	0.0180761	0.0215305	0.00058487	0.277832	0	0	0	0	0	0	0.0155722	0.00175461	0.00102352	0.000328989	0	0	0	0.00447791	0	0.0157367	0.00756676	0.00199221	0.20496	0	0.0158829	0.00667118	0.0405754	0.016614	0.0287135	0.00475207	0.00257708	0	0.0635498	0.000328989	0	0.0177837	0	0	0	0	0	0	0.0250763	0.00045693	0.000731088	0
ABIS_207	0.058767	0.0202145	0.00152562	0	0	0	0.00334111	0.0078417	0.0284376	0	0.000198331	0	0.00205959	0	0	0.000137306	0	0.0019528	0	0	0.0469434	0.00997757	0.0657238	0.00152562	0.0193754	0.0552581	0.061208	0	0.0158817	0	0.0020901	0	0.233588	0.000259356	0.0371794	0	0	0.00398188	0	0	0.00408867	0	0.0175447	0	0	0
ABIS_208	0.109597	0	0	0.0204384	0	0	0	0	0	0	0	0	0	0	0	0	0	0.0506517	0	0	0.00622038	0	0.0225118	0	0	0	0	0	0	0	0	0	0.00533175	0	0	0	0	0	0	0	0	0.104265	0.637145	0	0.0204384	0
ABIS_209	0.180544	0.156309	0	0.0132006	0	0	0	0	0	0	0	0	0	0	0	0.310452	0.172624	0.00805578	0.00135391	0	0.00473869	0	0.000338478	0	0	0	0	0	0	0	0	0	0	0.000473869	0	0	0	0	0	0	0	0	0.00731113	0	0.133022	0
ABIS_210	0.0283379	0	0	0.185286	0	0	0	0	0	0	0	0	0	0	0	0	0	0	0	0	0.013297	0	0	0	0	0	0	0	0	0	0	0	0	0	0	0	0	0	0	0	0	0.116621	0.656458	0	0	0
ABIS_211	0.0186167	0	0.00388615	0.0183016	0	0	0	0	0	0	0.00346602	0	0	0.000472639	0	0.0185905	0	0.000183804	0	0.0146518	0.0218464	0.00262577	0.047579	0	0.00115534	0.00396492	0	0	0	0	0.0013654	0	0	0.000472639	0	0	0.00212688	0	0	0	0	0	0.00270455	0	0.727024	1
ABIS_212	0.0612195	0	0	0.224044	0	0	0	0	0	0	0	0	0	0.0021146	0	0	0	0.000346656	0	0	0.0293271	0	0.0538011	0	0.00963705	0	0	0	0	0	0	0	0.321316	0	0	0	0	0	0	0	0	0	0.264291	0	0.0313031	0
ABIS_213	0.090347	0	0	0	0	0	0.000250964	0	0	0	0.00917159	0	0	0.0178869	0	0.00248682	0	0.00816774	0	0.00574936	0.501951	0.0222902	0.028222	0	0	0.000912596	0.0105405	0.000319409	0.00574936	0	0.00273779	0	0.0267847	0	0	0	0.0146472	0.0718441	0	0	0.000524743	0	0	0	0.00606876	1
ABIS_214	0.152752	0	0	0	0	0	0.00706794	0	0	0	0.000932968	0	0	0	0	0.0245116	0	0.00359051	0.000395804	0	0.0108564	0.00896214	0.197111	0	0.000763337	0.00135704	0.0249074	0	0.0965197	0	0.00523027	0	0.0383082	0	0	0	0.000791609	0	0	0	0	0	0	0	0.00811399	1
ABIS_215	0.00744128	0	0.0011655	0.052851	0	0.000896539	0	0.0123722	0.00215169	0.000493097	0.00228618	0.00461718	0.0112516	0.000717231	0	0.00174825	0	0.00183791	0	0	0.0788955	0.00156894	0.327237	0	0.0106688	0	0.00129998	0	0.00618612	0	0.00327237	0	0.015017	0.00542406	0	0.0165412	0.00596199	0	0	0	0.0511476	0	0.00856195	0	0	0
ABIS_216	0.0314189	0	0	0.0428689	0	0	0	0	0	0	0	0.00229001	0.00421361	0	0	0	0	0.0130988	0	0	0.00723642	0	0.0145644	0	0.00283961	0	0	0	0	0	0	0	0.110378	0.000549602	0.00467161	0	0.00448841	0	0	0	0.00329761	0.000916003	0.0175872	0	0.648072	0
ABIS_217	0	0	0	0.00924515	0	0	0.0698639	0	0	0.000682881	0	0	0	0	0	0.0115039	0	0.0261596	0	0	0.00378211	0	0.0638756	0.00961286	0.00257393	0	0	0	0	0	0	0	0.087041	0.00325682	0	0	0	0	0	0	0.0688134	0.0639281	0.0344592	0	0.419079	0
ABIS_218	0	0	0	0.0787334	0	0	0	0.00111161	0.000444642	0	0.000603443	0	0	0.00120689	0	0.00333482	0	0.00365242	0	0	0	0	0	0.000794004	0.00625675	0	0	0	0	0	0.00435114	0	0	0	0	0	0	0	0	0	0	0.191736	0.230356	0	0.169059	0
ABIS_219	0.47589	0	0	0.0641933	0	0	0	0	0.00217347	0	0	0	0	0.000252729	0	0.0131925	0.0100586	0.0278508	0	0	0	0	0.000556005	0	0	0	0	0	0	0	0	0	0	0	0	0	0	0	0	0.0246159	0	0.120805	0	0	0.0407905	0
ABIS_220	0.0985418	0	0	0	0	0	0.00229448	0	0.00060381	0	0.000513239	0	0	0	0	0.000664191	0	0.00232467	0.000181143	0	0.00217372	0	0.516771	0	0	0	0	0	0	0	0.000211334	0	0.0384023	0	0	0	0	0	0	0	0	0.00265676	0.122	0	0.0214353	0
ABIS_221	0.0324709	0	0	0.0339845	0	0	0	0	0	0	0.000514051	0	0	0	0.0003427	0	0	0.00976696	0	0	0.0181631	0	0.141849	0	0.000599726	0	0	0	0.0123372	0.0098812	0	0	0.0652273	0	0.00534042	0.0516907	0	0.00211332	0	0	0.0003427	0.000456934	0.0177633	0	0	0
ABIS_222	0.0240858	0	0	0.0432516	0	0	0	0	0	0	0	0	0	0	0	0.0020561	0	0.0251873	0.00132178	0	0.00499339	0	0.0563959	0	0	0	0	0	0	0	0	0	0.00286386	0	0	0	0	0	0	0	0	0.0395065	0.313849	0	0.340358	0
ABIS_223	0.352551	0	0.00698059	0	0	0	0	0	0	0	0.00065443	0	0	0.00828944	0.00367727	0.146343	0.00239958	0.0890648	0.000592103	0	0	0	0.0786562	0	0.0160491	0	0	0	0	0	0	0	0.00554707	0.000498613	0	0	0	0	0	0	0	0	0.0357443	0	0.146031	1
ABIS_224	0.189864	0.168963	0.00635431	0.181442	0	0	0	0	0	0	0	0.00413413	0	0.00834482	0	0.00482315	0.00444036	0.029781	0	0	0.0284796	0	0.0175318	0.00398101	0.00160772	0	0	0	0	0	0	0	0.00160772	0.00267953	0.00788547	0	0.000842137	0	0	0	0	0	0.00329199	0	0.185806	0
ABIS_225	0.0217199	0	0	0.0171739	0	0	0	0	0	0	0	0	0	0	0	0	0	0.0193206	0.000189418	0	0	0	0.00157848	0	0.000189418	0	0.0101654	0	0	0	0	0	0	0	0	0	0	0	0	0	0	0.0166688	0.883508	0	0	0
ABIS_226	0.0164603	0.00993445	0	0.149745	0	0.000844865	0	0.00393299	0.00605972	0	0.0013984	0.000873999	0	0	0	0	0	0.00375819	0	0	0.0328332	0.00134013	0.197436	0	0.00369993	0.000349599	0.0105462	0.000990532	0.0126147	0.0162272	0.00198106	0	0.0380189	0.00696286	0.00900218	0.0283758	0.00323379	0.0122651	0.000844865	0	0.00259286	0	0.0112163	0	0.0153824	0
ABIS_227	0.0346696	0	0	0.0324769	0	0	0	0	0	0	0	0	0	0	0	0	0.0063299	0	0	0	0	0	0.0108394	0	0	0	0	0	0	0	0	0	0	0	0	0	0.0180381	0	0	0	0.0219685	0	0.00922593	0	0.0540731	0
ABIS_228	0.246615	0	0	0	0	0	0	0	0	0	0	0	0	0	0	0.00908403	0	0.0730087	0	0	0.0137102	0	0	0	0	0	0	0	0	0	0	0	0	0	0	0	0	0	0	0	0	0	0.657583	0	0	0
ABIS_229	0	0	0	0	0	0	0	0	0	0	0	0	0	0	0	0	0	0	0	0	0.0112447	0	0	0	0	0	0	0	0	0	0	0	0	0	0	0	0	0	0	0	0	0.0128511	0.701211	0	0.215647	0
ABIS_230	0.0833333	0	0	0.0637378	0	0	0	0	0	0	0.00155094	0	0	0.000477213	0	0.000775471	0	0.0263362	0.000507039	0	0.000835123	0.000507039	0.299093	0.000984252	0.0101408	0.000596516	0.0269029	0	0.00799332	0.00605464	0.000954426	0	0.10442	0	0	0	0.000835123	0	0	0	0.015241	0	0.0867633	0	0.016434	0
ABIS_231	0.00256385	0	0	0.0936463	0	0	0	0	0	0.000493048	0.000525918	0	0.00716563	0.00351708	0.00128192	0.00193932	0	0.00374716	0	0	0.046215	0.00276107	0.09953	0.00502909	0.031062	0	0	0	0	0	0.0014134	0	0	0.000723137	0	0	0	0	0	0	0.0273806	0	0.0181442	0	0.0341518	0
ABIS_232	0.0204601	0	0	0.239656	0	0	0	0.0105483	0.0182777	0	0.0048195	0	0	0	0	0	0	0.00186414	0	0	0.00954806	0	0.196872	0.00722924	0.0982541	0	0.0792944	0	0.0442393	0	0	0	0.000545603	0	0	0	0.0244612	0	0	0	0	0	0.0489224	0	0	0
ABIS_233	0.233143	0	0	0	0	0	0	0	0	0	0	0	0	0	0	0.00947063	0	0.021507	0.000943289	0	0.0181112	0	0	0	0	0	0	0	0	0	0	0	0	0	0	0	0	0	0	0	0	0	0.120628	0	0	0
ABIS_234	0.0267035	0	0	0.646869	0	0	0	0	0.00460405	0	0	0	0	0	0.00122775	0	0	0.0153468	0	0	0	0	0	0	0	0	0	0	0	0	0	0.0107428	0.0728975	0.0339165	0	0	0	0	0	0	0.00982198	0	0.166513	0	0	0
ABIS_235	0.0746447	0	0	0.107584	0	0.000544455	0	0	0.00136114	0	0.00533566	0	0	0	0	0.00528121	0	0.0962052	0	0	0.0023956	0	0.0241738	0	0.0233571	0	0	0	0	0	0.0041923	0	0.0166059	0.000653346	0	0	0	0	0	0	0	0	0.122938	0	0.466053	0
ABIS_236	0.00817881	0.0134668	0	0.00444194	0	0	0.00338433	0.000951844	0	0	0	0	0.000599309	0	0.00116336	0	0	0.00172742	0	0	0.00218572	0.0113164	0.287034	0	0.00479447	0.000317281	0.00687443	0	0.0138899	0.025876	0.00109286	0	0.187584	0	0.00190369	0.0284496	0	0.00391314	0	0	0.00698019	0	0.00123387	0	0.0197067	0
ABIS_237	0.0201398	0	0	0.254714	0	0.00253165	0	0.0223314	0	0	0	0.00098243	0	0	0	0	0	0.00804837	0	0	0.0145853	0.00136029	0.14642	0	0	0.000793501	0	0	0.0331759	0	0.00154922	0	0.251426	0.00559229	0.0296996	0	0	0.0181372	0.00196486	0	0	0	0.00283393	0	0	0
ABIS_238	0.578093	0	0	0.031267	0	0	0	0	0	0	0	0	0	0	0	0.0112443	0	0.0326478	0	0	0	0	0	0	0	0	0	0	0	0	0	0	0	0	0	0	0	0	0	0	0.00271243	0	0.00216995	0	0.207723	0
ABIS_239	0.624538	0	0	0.153833	0	0	0	0	0.00349696	0	0	0	0	0	0	0.0727765	0	0.00280417	0.000527844	0	0	0	0	0	0	0	0	0	0	0	0	0	0	0	0	0	0	0	0	0	0	0	0.0341119	0	0.10481	0
ABIS_240	0.0633166	0	0	0.0362288	0	0	0	0	0	0	0	0	0	0.0011486	0	0	0	0.00244078	0	0	0.0134482	0	0.00215363	0	0	0	0	0	0	0	0	0	0	0	0	0	0	0	0	0	0	0	0.744436	0	0.134578	0
ABIS_241	0.857867	0	0	0	0	0	0	0	0	0	0	0	0	0.00302501	0	0.0939457	0.00545354	0.00720037	0	0	0.00238592	0	0.000511269	0	0	0	0	0	0	0	0	0	0	0	0	0	0	0	0	0	0	0	0.0073708	0	0.0210046	0
ABIS_242	0.321556	0	0	0.0375671	0	0	0	0	0	0	0	0	0	0	0.0360018	0.0187835	0.016771	0.0315295	0.0105098	0	0	0	0	0	0	0	0	0	0	0	0	0	0	0	0	0	0.138193	0	0	0	0	0	0.0210197	0	0	0
ABIS_243	0	0	0	0.0356002	0	0	0	0	0	0	0	0.00296668	0	0	0	0	0	0.498022	0	0.00753081	0.00722653	0	0.17937	0	0	0	0	0	0.0390993	0	0	0	0.00684619	0	0.00205386	0.0144531	0	0.00760688	0	0	0	0	0.0234292	0	0	0
ABIS_244	0.368865	0	0	0	0	0	0	0	0	0	0	0	0	0	0	0	0	0.0073341	0	0	0	0	0	0	0	0	0	0	0	0	0	0	0	0	0	0	0	0	0	0	0	0	0	0	0.137941	0
ABIS_245	0.276925	0	0	0.0157142	0	0	0	0	0.0337262	0	0	0	0	0	0	0.277074	0	0.00214958	0	0	0.000370617	0	0	0	0	0	0	0	0	0	0	0	0	0	0	0	0	0	0	0	0	0	0.0037803	0	0.388555	0
ABIS_246	0.975671	0	0	0	0	0	0	0	0	0	0	0	0	0	0	0.0118249	0	0.0100671	0	0	0	0	0	0	0	0	0	0	0	0	0	0	0	0	0	0	0	0	0	0	0	0	0.000239693	0	0	0
ABIS_247	0.174721	0	0	0	0	0	0	0	0	0	0	0	0	0	0	0.0478717	0	0.0432991	0	0	0.0101615	0	0	0	0	0	0	0	0	0	0	0	0	0	0	0	0	0	0	0	0	0	0.00807271	0	0.621204	0
ABIS_248	0.666505	0	0	0	0	0	0	0	0	0	0	0	0	0	0	0.00865189	0	0.0285601	0	0	0	0	0	0	0	0	0	0	0	0	0	0	0	0	0	0	0	0	0	0	0	0	0.116845	0	0.167653	1
ABIS_249	0.694709	0	0	0.0944832	0	0	0	0.01772	0.0132107	0	0	0	0	0	0	0.00376946	0.0449517	0	0	0	0	0	0	0	0	0	0	0	0	0	0	0.00211372	0	0	0	0	0	0	0	0	0	0.00415698	0.0464313	0	0	0
ABIS_250	0.0342411	0.0173031	0	0.029167	0	0	0.0649412	0.00102212	0.000985617	0	0	0.00208075	0.0033584	0	0	0	0	0.0126305	0	0.00124115	0.020844	0.0405563	0.0538074	0	0.0113894	0	0.221289	0	0	0	0	0.000803096	0.165292	0	0	0	0	0.017084	0	0	0.00470906	0.00105863	0.0398627	0	0	0
ABIS_251	0.0454674	0	0	0.137305	0	0	0	0	0	0	0	0	0	0	0	0.0123335	0	0.0174136	0	0	0.000620908	0	0	0	0.00668887	0	0	0	0	0	0.00214495	0	0	0	0	0	0	0	0	0	0	0.139676	0.444034	0	0.0370287	1
ABIS_252	0.0138623	0.00126021	0	0.725511	0	0	0	0.00105017	0.00438447	0	0.00136522	0	0	0.000630103	0	0.000787629	0	0.00157526	0	0	0.0355483	0.00467327	0.0708341	0	0	0	0.00590722	0.0033868	0.00330804	0	0	0	0	0.00525086	0	0	0.00036756	0	0	0	0.00036756	0.00110268	0.0828323	0	0.0215285	0
ABIS_253	0.0193636	0	0.00116226	0.0604373	0	0	0	0	0	0	0.00401307	0	0	0.0112717	0.000723668	0.0140786	0	0.0184206	0.000394728	0	0.00447359	0.000942962	0.041907	0.00146927	0.0149777	0.000833315	0.000241223	0	0	0.000394728	0.0098682	0	0	0.000438587	0	0	0.00103068	0	0	0	0	0	0	0	0.563496	0
ABIS_254	0.420862	0.0531887	0	0.141854	0	0	0	0	0	0	0	0	0	0.000877872	0	0.0437903	0	0.0126517	0.000619675	0	0	0	0.000929512	0	0	0	0	0	0	0	0	0	0	0	0	0	0	0	0	0	0	0	0.0876323	0	0	0
ABIS_255	0.106409	0	0	0.0245686	0	0	0	0	0	0	0	0	0	0	0	0.00138322	0.000856277	0.0341194	0	0	0	0	0	0	0	0	0	0	0	0	0	0	0	0	0	0	0	0	0	0	0	0	0.820083	0	0.00912265	0
ABIS_256	0	0	0	0.380181	0	0	0	0	0	0	0	0	0	0	0	0	0	0.0613817	0	0	0.0138165	0	0	0	0	0	0	0	0	0	0	0	0	0	0	0	0	0	0	0	0	0	0.0392978	0	0.505323	0
ABIS_257	0.0354993	0	0	0.20059	0	0.00515907	0	0.0180567	0	0	0.0020882	0	0	0	0	0.00565041	0	0	0	0	0.0202678	0.00073701	0.0620317	0	0.010441	0	0	0	0	0	0.0135119	0	0.0336568	0.00786144	0	0	0	0	0	0	0	0	0.473283	0	0	0
ABIS_258	0.0151958	0	0	0.771542	0	0	0	0.00358911	0.00370488	0	0	0	0	0	0	0.000434166	0	0.00237344	0	0	0	0	0.00306811	0	0	0.0023445	0	0	0	0	0	0	0	0	0	0	0	0	0	0.016151	0.00706243	0.00127355	0.101392	0.0265999	0.0323888	0
ABIS_259	0.0160448	0	0	0.675503	0	0	0.000160448	0	0.019432	0	0.000445688	0	0	0	0	0	0	0.00021393	0	0	0	0.0275435	0.00311982	0	0.00390423	0	0	0	0	0	0	0	0	0	0.0123188	0	0	0.001034	0	0	0.00613267	0.0129071	0.140517	0.020359	0	0
ABIS_260	0.137739	0.027437	0.000819345	0.0895079	0.00737411	0	0.115528	0.00837061	0	0	0.0001993	0	0.00177156	0	0	0.00312237	0	0.0062226	0.000155011	0	0.00453962	0	0.141171	0	0.00684264	0	0.000730768	0.000310023	0.00484964	0.00336596	0.00391957	0.00327738	0.150627	0.00141725	0.0308694	0.00668763	0.00236946	0	0	0	0.0913017	0	0.000819345	0	0.0100093	0
ABIS_261	0	0	0	0.000667408	0	0	0	0	0	0	0.0185391	0	0	0.00363367	0	0.0519837	0	0	0	0	0.0324805	0	0.057323	0	0.0136448	0	0	0	0	0	0	0	0.11383	0	0	0	0	0	0	0	0	0.0369299	0.119095	0	0.305747	0
ABIS_262	0.0716285	0	0	0.0481986	0	0.000547712	0	0.00918939	0	0	0.00176485	0	0.00255599	0.0026777	0	0	0	0.00730282	0.00152142	0	0.0101631	0.00164314	0.44888	0	0.00547712	0	0.0194742	0	0.010224	0.00985881	0	0	0.0421738	0	0	0	0.00097371	0	0	0	0	0	0.00127799	0	0.0128408	0
ABIS_263	0.214753	0.0381625	0	0.0169611	0	0	0	0.000706714	0	0	0	0.00216431	0.000927562	0	0	0.21727	0.00225265	0.0330389	0	0	0.0144876	0	0.158348	0	0	0	0	0.00225265	0.00490283	0	0	0	0.00512367	0.000265018	0.00176678	0.0731449	0	0.00543286	0.00128092	0	0.00119258	0.0065371	0.0129859	0	0.000574205	0
ABIS_264	0.0330583	0.0434	0	0.0203347	0	0	0.00261446	0.0115617	0.00232396	0	0.00511271	0.0301534	0	0.000174297	0	0	0	0.00517081	0	0.0226005	0.159133	0.0196375	0.121136	0	0.00278875	0	0	0	0.000290495	0.000697188	0.000813386	0.00139438	0.0102835	0.01406	0.0780851	0.0239949	0.00168487	0.00929584	0	0	0	0	0.00104578	0	0.00871485	0
ABIS_265	0.0100341	0	0	0.0367821	0	0	0	0.00783645	0	0	0	0.000347001	0.0163091	0	0	0	0	0.0231334	0	0.100515	0.0336302	0.0169452	0.0689954	0	0.00213984	0.00960037	0.0396738	0.00375918	0.00800995	0.0039616	0.00329651	0.00176392	0.135157	0.0109305	0.0643398	0.0385461	0	0.0055231	0	0	0	0	0.0281071	0	0.000578336	0
ABIS_266	0.270333	0	0.000494211	0.00434199	0	0	0	0	0	0	0	0	0	0	0	0.00243575	0.102866	0.0476913	0	0	0.0048009	0	0.0123906	0	0	0	0	0	0	0.000564812	0	0	0.00677775	0	0	0	0	0	0	0	0.00730726	0.176857	0.276581	0	0.0127789	0
ABIS_267	0.00865064	0	0	0.00673616	0	0	0	0	0	0	0	0.000567255	0	0	0	0.0233993	0	0	0	0	0.0200667	0	0.0767922	0.00475076	0.00439623	0	0	0	0.000779976	0	0	0	0	0	0	0.00779976	0	0	0	0	0	0	0.0140396	0	0.768134	0
ABIS_268	0.0357731	0	0	0.0776653	0	0	0	0	0	0	0.0129442	0	0	0.0604848	0	0	0	0	0	0	0.0416569	0	0.0169452	0	0.00494234	0	0	0	0	0	0	0	0	0	0	0	0	0	0	0	0	0	0.0240056	0	0.635679	0
ABIS_269	0.0258688	0	0	0.237806	0	0	0	0	0	0	0	0	0	0.00124669	0	0	0	0.00592177	0	0	0	0.0100514	0.0359202	0	0	0	0	0	0	0	0.00576593	0	0	0.000467508	0	0	0.00225962	0	0	0	0.0210379	0.00148044	0.0718404	0	0.484105	0
ABIS_270	0.350823	0.0184069	0.000970913	0.104292	0	0	0	0	0	0	0.000890004	0	0	0	0.000809094	0.0090214	0.328047	0.00720094	0	0	0	0	0.0849549	0	0	0	0	0	0	0	0	0	0	0	0	0	0	0	0	0	0	0	0.0042882	0	0.0820826	0
ABIS_271	0.0123922	0.00675564	0	0.044554	0	0	0.0334052	0	0.00157493	0	0.000248674	0.00422745	0.00302553	0	0	0	0	0.0047248	0.00066313	0.000621684	0.186257	0.000870358	0.262019	0	0.0042689	0	0	0.00066313	0.00219662	0	0	0.0032742	0.0493617	0.000787467	0.000538793	0.0180703	0.00484914	0.00779178	0.00124337	0	0.00194794	0	0.000373011	0.000746021	0	0
ABIS_272	0.0539536	0	0.00354465	0.120279	0	0	0	0	0	0	0.000579414	0	0.0364008	0.00074983	0	0.00310157	0.00289707	0.076244	0	0	0.0297546	0.00702113	0.176823	0.000545331	0.0026244	0	0.00313565	0.00357873	0.00773688	0.000783913	0	0	0.058589	0.00160191	0.0520791	0	0.00548739	0	0	0	0.00678255	0.00378323	0.0718473	0	0.0134628	0
ABIS_273	0.0936152	0	0.00166117	0.158883	0	0	0	0	0	0	0.00334914	0	0	0.0031348	0.00042869	0	0	0.076548	0	0	0.00200948	0.0657771	0.211585	0.00359028	0.0308121	0	0	0	0	0	0.00265252	0	0	0.000294724	0	0	0	0	0	0	0	0	0.0783967	0	0.0578196	0
ABIS_274	0.0957845	0.0293255	0	0.01261	0.000403226	0.000109971	0	0.000439883	0.00175953	0	0.000256598	0.00183284	0	0	0	0.000439883	0	0.00150293	0	0	0.0058651	0	0.20044	0	0.00300587	0	0.0663856	0	0.0077346	0.00377566	0	0.00120968	0.0791789	0.000109971	0.0327713	0	0	0.0115469	0.000183284	0	0	0	0.00571848	0	0	0
ABIS_275	0	0	0	0.168055	0	0	0	0	0	0	0	0	0	0	0	0	0	0.06189	0	0	0.108784	0	0.0238039	0	0	0	0	0	0.00357058	0	0.00499881	0	0.0621281	0	0	0	0	0	0	0	0	0.187574	0.100214	0	0.118781	0
ABIS_276	0	0	0	0.145243	0	0	0	0	0	0	0.000316089	0	0	0.00563692	0	0.0280266	0	0.0182805	0	0	0.00121167	0	0.170951	0	0.00184385	0	0.0022653	0	0	0	0	0	0.0150669	0.000579496	0.0338215	0	0.00295016	0.00489938	0	0	0.0187019	0	0.0028448	0	0.445738	0
ABIS_277	0	0.0110207	0.00228356	0.117256	0	0.000794281	0	0.00119142	0.0147935	0	0	0	0	0	0	0	0	0.0228356	0	0	0.0115171	0	0.281473	0	0	0	0.00436855	0	0.00704925	0.0147935	0	0	0.0474583	0.0868745	0	0.157367	0.00297855	0.0125099	0	0	0	0	0.0147935	0	0	1
ABIS_278	0	0	0	0.305828	0	0	0	0	0.00739148	0	0	0.00071675	0.00192626	0	0	0	0	0.0043005	0	0	0.099449	0.00636115	0.0738252	0	0.00667473	0	0	0.00443489	0.00295659	0	0.00335976	0	0.328271	0	0	0	0	0	0	0	0	0.0338216	0.0156341	0	0	0
ABIS_279	0.0526017	0.00241032	0	0.0177938	0	0	0	0.00120516	0	0	0	0.00333192	0	0.00148873	0	0.00382816	0	0.00219765	0	0.000496243	0.314972	0.0621012	0.32355	0	0	0	0	0.00219765	0.00489154	0.0108464	0	0	0.0238905	0	0.00482064	0.0410464	0	0	0	0	0.00467886	0	0.00418262	0	0	1
ABIS_280	0.130961	0	0	0	0	0	0	0	0	0	0	0	0	0	0	0.0124383	0.00983705	0.000777396	0	0	0.0205711	0	0	0	0	0	0	0	0	0	0	0	0	0	0	0	0	0	0	0	0	0	0.448348	0	0.322948	1
ABIS_281	0.00593205	0	0	0	0	0	0	0	0	0	0.0021644	0	0	0.00402418	0.00043288	0.00213233	0	0.00745515	0	0	0.134593	0	0.672422	0	0	0.000416847	0.00150706	0	0	0	0	0	0	0	0	0	0	0	0	0	0	0.0253475	0.0509676	0	0.0155195	0
ABIS_282	0.0798826	0	0	0	0	0	0	0	0	0	0.0146293	0	0	0	0.000516572	0.0094016	0.00152905	0.00138441	0.000495909	0	0.0931275	0	0.00188032	0	0	0	0	0	0	0	0	0	0	0	0	0	0	0	0	0	0	0.000743863	0.72194	0	0.0587859	0
ABIS_283	0.0138269	0	0	0.00618071	0	0	0	0	0	0	0.00127437	0	0	0	0	0	0	0.00395055	0	0	0.0291194	0	0	0	0	0	0	0	0	0	0	0	0	0	0	0	0	0	0	0	0	0	0.945648	0	0	0
ABIS_284	0.0298338	0.0609044	0	0.0294874	0	0	0	0.00178112	0.00103899	0	0	0	0.00371067	0	0	0.000395804	0	0.0114289	0	0	0.144765	0.0524936	0.100435	0	0.00138532	0.00549179	0.0431922	0.00544231	0.0140511	0.00351276	0	0	0.0305759	0.0108351	0.0148427	0.0360182	0.00217692	0.000940036	0.00133584	0	0	0.000989511	0.0469028	0	0.0488819	0
ABIS_285	0.0193522	0	0	0.435764	0	0	0	0.0814529	0	0	0	0.00185206	0	0	0	0	0.0398004	0.00181426	0	0.016593	0.0163662	0.0151945	0.0270628	0	0	0	0.00510262	0.0244548	0	0	0	0	0.146011	0.011377	0.0142873	0.0163284	0	0.00487584	0	0	0.00385531	0	0.00521601	0	0.00166308	0
ABIS_286	0.308781	0.169823	0.00087607	0.00788463	0	0	0	0	0	0	0.00020217	0	0	0	0	0.0053912	0	0.00074129	0.00026956	0	0	0.0853831	0.115237	0	0	0	0	0	0	0	0.0006739	0	0.0033695	0.00026956	0	0.00801941	0	0	0	0	0	0	0.152773	0	0.0115237	0
ABIS_287	0	0	0	0	0	0	0	0	0	0	0.00345552	0	0	0.00167017	0	0	0	0.00241887	0	0	0	0	0.225588	0.00138221	0.000719901	0	0	0	0	0	0	0	0	0	0	0	0	0	0	0	0	0	0.246696	0	0.145218	0
ABIS_288	0.381694	0	0	0.00660615	0	0	0	0	0	0	0.00226929	0	0	0.00100857	0	0	0	0.0557741	0	0	0	0	0.00927887	0	0.000403429	0	0	0	0	0	0	0	0	0	0	0	0	0	0	0	0	0.0124054	0.45179	0	0.0246596	0
ABIS_289	0	0	0	0.00638503	0	0	0	0	0	0	0	0	0	0	0	0	0	0.0155171	0	0	0	0	0	0	0	0	0	0	0	0	0	0	0	0	0	0	0	0	0	0	0	0.0104685	0.676294	0	0.0793674	0
ABIS_290	0.252029	0	0	0.0308746	0	0	0	0.00285624	0	0	0	0.000952079	0	0.00172281	0	0.105998	0	0.0709072	0	0.00448837	0.00643787	0.0015868	0.298499	0	0.0189509	0	0.000997416	0	0.00176815	0	0	0	0	0.00213084	0	0	0.00303758	0.00299225	0.00371764	0	0	0	0	0	0.0253434	0
ABIS_291	0.0850526	0	0	0.0475552	0	0	0	0.0131009	0	0	0.0136167	0	0	0.00144419	0	0.00252734	0	0.0500309	0	0.0011863	0	0	0.133485	0	0.0296575	0	0.00165051	0	0.00304312	0	0.00175366	0	0.0188261	0.000928409	0.00696307	0.0277491	0	0	0	0	0	0	0.00149577	0	0.547504	0
ABIS_292	0.217834	0	0	0	0	0	0	0	0	0	0	0	0.0504146	0	0	0.00706134	0	0.601938	0	0	0.0413006	0	0.0048444	0	0	0	0	0	0	0	0	0	0	0	0	0	0	0	0	0	0	0	0	0	0.00509073	0
ABIS_293	0	0	0	0.583275	0	0	0	0	0	0	0.00246479	0	0	0	0	0	0	0.0496479	0	0	0.00774648	0	0.0191901	0	0	0	0	0	0.0110915	0	0	0	0.0658451	0	0	0.0987676	0	0	0	0	0	0	0	0	0.015493	0
ABIS_294	0.0202246	0.014509	0	0.0466845	0	0.000519605	0.00203845	0.0163476	0.00191854	0	0	0.000759423	0	0.000639514	0	0	0.000439666	0.130341	0	0.00795395	0.00715456	0.00287781	0.238059	0	0.00171869	0.000999241	0.0598345	0.011791	0.00719453	0.00135897	0.000519605	0.00331748	0.0922899	0.00623526	0.00867341	0	0.00347736	0	0	0	0.055198	0	0	0	0.0266198	0
ABIS_295	0.0567971	0.00343808	0	0.244906	0	0	0	0	0	0	0.00673864	0	0	0.00135231	0.00112311	0	0	0.00728873	0	0	0.0010085	0.0111623	0.147058	0.00265878	0.164959	0	0.0358477	0	0	0	0.00380481	0	0	0	0	0	0	0	0	0	0	0.00325472	0.156983	0	0.0248	1
ABIS_296	0	0	0	0	0	0	0	0	0	0	0.0072317	0	0	0	0	0.0451258	0	0.193954	0	0	0.0270466	0	0	0	0	0	0	0	0.0595892	0	0	0	0.062048	0	0	0	0	0	0	0	0	0	0.452271	0	0	0
ABIS_297	0.146444	0	0	0.0546258	0	0	0	0	0	0	0.0051139	0	0	0	0	0	0	0.0600883	0	0	0	0	0.105067	0	0.0378894	0	0	0	0	0	0.00534635	0	0.0395165	0	0	0	0	0	0	0	0	0	0.114249	0	0.320897	1
ABIS_298	0.265029	0	0	0.109007	0	0	0	0	0.00252126	0	0	0	0	0	0	0.199278	0	0.0151275	0	0	0	0	0.00103816	0	0	0	0	0	0	0	0	0	0	0.000790983	0	0	0	0	0	0	0	0	0.285396	0	0.0433557	0
ABIS_299	0.0622939	0	0	0.53841	0	0	0	0	0	0	0	0	0	0	0.00294091	0.0618038	0	0.00819891	0.000802068	0	0.00182693	0	0	0	0	0	0	0	0	0	0	0	0	0	0	0	0	0	0	0	0	0	0.230505	0	0.0671509	0
ABIS_300	0.0763544	0	0	0.118181	0	0	0	0	0.0262001	0	0	0	0	0	0	0.0317208	0.00159072	0	0	0	0	0	0	0	0	0	0	0	0	0	0	0	0	0	0	0	0	0	0	0	0	0	0.71863	0	0.0273229	0
ABIS_301	0.543974	0.00520815	0	0.143051	0	0	0	0	0	0	0	0	0	0	0	0.0744766	0	0.00225687	0	0	0	0	0	0	0.00204854	0	0	0	0	0	0	0	0	0	0	0	0.0046179	0	0	0	0	0	0.0262144	0	0.109788	0
ABIS_302	0.0105942	0.0159312	0	0.0482449	0	0	0	0	0	0	0	0	0.000557591	0	0	0	0	0.000238968	0	0	0.0421114	0.0492008	0.0977112	0	0.0110722	0.00278796	0.0213478	0.0146832	0.0154798	0.00302692	0	0	0.255085	0.00026552	0.0094525	0.00562902	0.000238968	0.00724869	0.000982423	0	0	0	0.0150019	0.000345176	0.0262068	0
ABIS_303	0.100274	0	0.00900207	0.0136235	0	0	0	0	0	0	0	0	0	0.0168969	0	0.047995	0.0195927	0.0156453	0	0	0.00216627	0	0	0	0.00900207	0	0	0	0	0	0	0	0	0	0	0	0	0	0	0	0	0.139893	0.617292	0.000144418	0.00197372	0
ABIS_304	0.0237706	0	0	0.0536881	0	0	0.00825309	0	0	0.00223521	0.000472834	0	0	0.000644773	0	0.00434147	0.0346028	0	0	0	0.00184835	0	0.148685	0	0	0	0	0	0.00305193	0	0.000859697	0	0.00206327	0.00137552	0	0	0	0	0	0	0.0563532	0.0905691	0.00747937	0	0.0679591	0
ABIS_305	0.100692	0	0	0.106072	0	0	0	0	0	0	0	0	0	0	0	0	0	0.0161414	0	0	0	0	0	0	0	0	0	0	0	0	0	0	0	0	0	0	0	0	0	0	0.0103766	0.571099	0.140277	0	0	1
ABIS_306	0.0321396	0	0	0.120624	0	0	0	0	0.0106147	0.00105514	0.00436829	0	0	0.0200688	0.000358748	0	0	0	0	0	0	0	0.358854	0.00181484	0.00263785	0	0	0	0.00531791	0.00029544	0.00215249	0.000358748	0.00586659	0	0.00888429	0.00156161	0.000928525	0	0	0	0	0	0	0	0.347965	0
ABIS_307	0.0879196	0.00773317	0.00180682	0.116793	0	0	0	0	0	0	0.00375818	0	0	0.000433636	0	0.0076609	0	0.0362086	0	0	0.00849203	0.00675749	0.170925	0	0.0327395	0	0	0.00979294	0	0.00534817	0.00762476	0.00252954	0.0841253	0.00097568	0	0	0.00104795	0	0	0	0	0.00668522	0.0227297	0	0.211795	0
ABIS_308	0	0	0	0.680626	0	0	0	0	0.0136193	0	0	0	0	0	0	0	0	0	0	0	0	0	0	0	0	0	0	0	0	0	0	0	0.0166837	0	0.0177051	0	0	0	0	0	0	0	0.0115764	0	0	0
ABIS_309	0.0149783	0	0.00232386	0	0	0	0.00198585	0	0.00401394	0	0.00226048	0	0	0	0	0.0192035	0	0.0329988	0.000443646	0	0.00302102	0.00397169	0.408535	0.00149995	0.0217598	0.00120418	0.0132249	0.00285201	0	0	0.00101405	0	0.0709623	0.000697159	0	0.029344	0.000190134	0.000232386	0	0	0.00764762	0.000866167	0.0701595	0	0.142474	0
ABIS_310	0	0	0	0	0	0	0	0	0	0	0.00366511	0	0	0	0.00160538	0.061792	0.0256255	0.00315018	0	0	0.0122675	0	0.00602775	0	0	0	0	0	0	0	0	0	0	0	0	0	0	0	0	0	0	0	0.00209002	0	0.87478	1
ABIS_311	0.0497148	0.0323122	0	0.032456	0	0	0	0.00258881	0.00162999	0	0.00119852	0	0	0	0.000575291	0	0	0.220241	0	0	0	0.00311616	0.238314	0	0	0	0	0	0.0139988	0.00508174	0.0031641	0.00345175	0.00234911	0.00162999	0.000719114	0	0.000719114	0.00771849	0.00110264	0	0	0	0	0	0	0
ABIS_312	0.139553	0	0.00399191	0	0	0	0	0	0	0	0	0	0	0	0	0.0575272	0.311205	0.0101165	0	0	0.00683546	0	0	0.0948215	0.0393722	0	0	0	0	0	0.00153114	0	0	0.00196861	0	0	0.024717	0	0	0	0	0	0.00174988	0	0.243014	0
ABIS_313	0.0908746	0	0	0.016281	0	0	0	0	0	0	0.001273	0	0	0.00122834	0	0.00156334	0	0.000379668	0	0	0.0936216	0.0280954	0.344962	0	0.00314901	0	0.0533098	0	0	0	0.00533768	0	0	0.000759335	0	0	0	0	0	0	0	0	0.00290334	0	0.0582902	0
ABIS_314	0.0275369	0	0	0.141576	0	0	0	0	0	0	0.0110401	0	0	0	0	0.00752929	0	0.00143818	0	0	0.00812148	0	0.326974	0	0.00351085	0	0.00380695	0	0.024153	0	0	0	0	0	0	0.0607419	0	0.0100673	0	0	0.000338395	0	0.00812148	0	0.153082	0
ABIS_315	0.177596	0	0	0	0	0	0	0	0	0	0	0	0	0.00282059	0	0.022061	0	0.0115846	0	0	0.0404956	0.00221618	0.246399	0	0.015211	0	0	0	0	0	0	0	0.240657	0	0.04795	0	0	0	0	0	0.00443236	0	0.0284074	0	0.0263927	0
ABIS_316	0.593718	0	0	0	0	0	0	0	0	0	0	0	0	0	0	0.0129967	0	0.012049	0.00182766	0	0.0104244	0	0	0	0	0	0	0	0	0	0	0	0	0	0	0	0	0	0	0	0	0	0.122385	0	0.0339132	0
ABIS_317	0.0129576	0	0	0.00695664	0	0	0	0	0	0	0.00166693	0.00617874	0	0.0017336	0	0	0	0.00853466	0.000244482	0	0.0576756	0.00191141	0.355789	0	0.0132465	0	0.0683217	0.00857911	0.0439179	0.00706777	0	0	0.00913475	0	0	0	0.00168915	0	0	0	0	0.000511191	0.00989043	0	6.6677e-05	0
ABIS_318	0.0373268	0	0	0.186281	0	0	0	0	0	0.0022858	0.0106278	0	0.000141389	0.0289377	0	0	0	0.000471298	0	0	0.00765859	0.0203836	0.241658	0.00301631	0.018145	0	0	0	0	0	0.00812989	0	0.00822415	0.0012725	0	0	0.0053728	0	0	0	0	0	0.127392	0.00605618	0.00782355	0
ABIS_319	0.0205643	0	0.00223696	0.103842	0	0.00294337	0	0	0	0.000353204	0.000313959	0.00388525	0.00102037	0.00231545	0	0.00290412	0.000392449	0.0850438	0.000588674	0	0.0424238	0.0118127	0.291943	0	0.0077705	0	0.00419921	0.00184451	0.0278639	0.00537656	0.00129508	0	0.0175425	0.00592598	0	0.0312782	0.0034928	0.00741729	0	0	0	0	0.0390879	0	0.0724461	0
ABIS_320	0	0	0	0.0296559	0.00506073	0.00111336	0	0.0331984	0	0	0	0	0	0	0	0	0	0	0.000404858	0.0989879	0.353543	0	0.0378543	0	0	0	0	0	0.00597166	0	0	0	0.0831984	0.00202429	0	0.00637652	0.001417	0.0153846	0	0	0.00526316	0	0	0	0.260425	0
ABIS_321	0.0614943	0	0	0.0354875	0	0	0	0	0	0	0	0.00913282	0	0.00173958	0	0	0	0.00861094	0	0	0	0	0.611551	0	0.000869792	0	0	0	0.0160042	0	0	0	0.0144385	0	0.000782813	0	0	0	0	0	0.0189615	0	0	0	0.0101766	0
ABIS_322	0.0514901	0	0	0.106247	0	0	0	0.0103721	0	0	0.00023573	0	0	0	0	0	0	0.00781276	0	0.00569119	0.00572487	0.00841893	0.101162	0	0	0.00107762	0.000808217	0	0.000336757	0	0.00309816	0.00535444	0.104529	0.190369	0.000841893	0.0202054	0.00299714	0.00259303	0.00127968	0	0.00356962	0	0.000808217	0	0.167638	0
ABIS_323	0.00654166	0	0.00221991	0.0708955	0	0	0	0.000708483	0	0	0.00481768	0	0	0.000708483	0	0.00316456	0	0.0280559	0.000236161	0	0.0540572	0.000944644	0.256211	0	0.00566786	0	0	0.00420367	0	0	0.00314094	0	0.026143	0.00110996	0	0	0	0	0	0	0	0	0.0223408	0	0.249528	0
ABIS_324	0	0	0	0.118635	0	0	0	0.00268021	0.00789956	0	0	0	0	0	0	0	0	0	0	0	0	0	0	0	0.00902807	0	0	0	0	0	0.00296234	0	0.0152349	0	0	0	0	0	0	0	0	0	0.819015	0	0.00380872	0
ABIS_325	0.416968	0.0102786	0.000521963	0.0133703	0	0	0	0	0.0177066	0	0	0	0	0	0	0.039107	0.00381434	0.002128	0	0	0	0	0	0	0	0	0	0	0	0	0	0	0	0	0	0	0	0	0	0	0	0.0726733	0.204971	0.00100377	0.0564523	0
ABIS_326	0.0753422	0	0	0.308344	0	0	0	0	0.00315169	0	0	0	0.001063	0	0	0.0560964	0	0.0216143	0	0	0.0330648	0	0.000335683	0	0	0	0	0	0	0	0	0	0	0	0	0	0	0	0	0	0	0.0357875	0.341035	0.00311439	0.0269292	0
ABIS_327	0.628459	0.0275515	0.00136824	0.112631	0	0	0	0	0	0	0	0	0	0	0	0.0501275	0.00292307	0.0359475	0	0	0	0	0	0	0	0	0	0	0	0	0.00105728	0	0	0	0	0	0	0	0	0	0	0	0.00186579	0	0.0866969	0
ABIS_328	0	0	0	0.107006	0	0	0.00874521	0.000589565	0.0113983	0	0	0	0	0	0	0	0	0.00442174	0	0.011693	0.0990469	0.00697652	0.126069	0	0	0	0	0	0.000589565	0	0.00353739	0.0108087	0	0.111231	0	0	0	0.122335	0	0	0.140808	0	0	0	0.15083	1
ABIS_329	0	0.014885	0	0.433469	0	0	0	0.0221019	0	0	0	0	0.00766802	0	0	0	0	0.0130807	0	0	0.0735228	0.0117276	0.230041	0	0	0	0	0	0	0	0	0	0.0617952	0	0	0	0.0175913	0	0	0	0	0	0	0	0	0
ABIS_330	0	0	0	0.242728	0	0	0	0.0346038	0	0	0	0	0	0	0	0	0	0.0742227	0	0	0.0320963	0	0.201103	0	0	0	0	0	0	0	0	0	0.0115346	0	0.0421264	0	0	0	0	0	0.0265797	0	0.0867603	0	0	0
ABIS_331	0.02998	0	0	0.433689	0	0	0	0	0	0	0.00216477	0	0	0	0	0	0	0.00518727	0	0	0	0.00355349	0.102929	0	0	0	0	0	0	0	0.0174407	0	0.0935751	0	0	0	0	0	0	0	0	0.0363518	0.0185026	0	0	1
ABIS_332	0.556006	0	0	0	0	0	0	0	0	0	0	0	0	0	0.00732201	0.189983	0.00233681	0.00685465	0	0	0.00194734	0	0	0	0	0	0	0	0	0	0	0	0	0	0	0	0	0	0	0	0	0	0.00280418	0	0.14792	0
ABIS_333	0.45682	0	0	0	0	0	0	0	0	0	0	0	0	0	0.00926419	0.0063891	0	0.0758173	0.00713449	0	0	0	0	0	0	0	0	0	0	0	0	0	0	0	0	0	0	0	0	0	0	0	0.131828	0	0.248323	0
ABIS_334	0.114246	0	0	0.109449	0	0	0	0	0.000928409	0	0	0	0	0	0	0.00257891	0	0.00128946	0	0	0.000928409	0	0	0	0	0	0	0	0	0	0	0	0	0	0	0	0	0	0	0	0	0.0921188	0.560037	0	0.0468331	0
ABIS_335	0.47324	0.0125662	0	0.0172975	0	0	0	0	0	0	0	0	0	0	0	0.159917	0.00355791	0.00529902	0	0	0.000264951	0	0	0	0.050265	0	0	0	0	0	0	0	0	0.000757002	0	0	0	0	0	0.00268736	0	0	0	0	0.25265	1
ABIS_336	0.0530684	0.0195143	0	0.133363	0	0	0	0	0	0	0	0	0	0	0.000941869	0.014805	0.0013245	0.000794702	0	0	0.00832965	0.00565121	0	0	0	0	0	0	0	0	0	0	0	0	0	0	0	0	0	0	0	0.0182193	0.643032	0	0.0621634	0
ABIS_337	0.783548	0.00403401	0	0	0	0	0	0	0	0	0	0	0	0	0	0.00154242	0.0263397	0.00138422	0.000237295	0	0.00106783	0	0	0	0	0	0	0	0	0	0	0	0	0	0	0	0	0	0	0	0	0	0.0291873	0	0.147321	0
ABIS_338	0.340804	0	0	0	0	0	0	0	0	0	0	0	0	0	0	0	0	0.0589654	0.00120561	0	0	0	0.000274003	0	0	0	0	0	0	0	0	0	0	0	0	0	0	0	0	0	0	0	0	0	0.400318	0
ABIS_339	0.0716152	0	0	0	0	0	0	0	0.0213777	0.000712589	0.00486936	0	0.0229216	0.00356295	0	0	0	0.0471496	0	0	0.0608076	0	0.130641	0.00368171	0	0	0	0	0	0	0	0	0.0264846	0.00463183	0	0	0.00938242	0	0	0	0	0	0.0134204	0	0.224584	0
ABIS_340	0.0400878	0	0.00108601	0	0	0	0	0	0.0114975	9.44354e-05	0.000283306	0	0	0	0	0	0	0.00580778	0.000118044	0	0.00514673	0.00975045	0.331114	0.00432042	0.00517034	0.0132682	0.00207758	0.00219562	0	0	0.00110962	0	0.0381519	0.000566612	0.00781453	0	0.00573695	0	0	0	0	0.0010624	0.0380102	0	0.0220507	0
ABIS_341	0.0838402	0	0	0.502318	0	0	0	0	0	0	0.000978349	0	0	0	0	0.00574248	0	0.00455145	0	0	0.00182909	0	0.0276915	0	0.00663576	0	0	0	0	0	0	0	0.0708665	0	0	0	0.00280744	0	0	0	0	0.0131439	0.265345	0	0	1
ABIS_342	0.0493005	0	0	0.0551299	0	0	0	0	0	0	0.000277593	0	0	0.000999334	0	0.00188763	0	0.328781	0	0.0098823	0.0304797	0.0245947	0.144515	0	0	0	0.0122696	0	0.0410837	0	0	0.0127137	0.0864424	0	0.0272041	0	0.00122141	0	0	0	0.00527426	0.00144348	0.0114368	0	0.00294248	0
ABIS_343	0.0441008	0	0	0.439576	0	0	0	0.0061092	0.0446735	0	0	0	0	0	0	0.00773196	0	0.0405689	0	0	0.00553646	0	0.0765559	0	0	0	0.00668194	0	0.00372279	0	0.00582283	0.009832	0.16218	0.00190913	0	0.0372279	0	0.00362734	0	0	0.0297824	0	0.00973654	0	0	0
ABIS_344	0.160987	0.0466076	0	0.0671608	0	0	0	0	0	0	0	0	0	0.00565403	0	0.0110789	0	0.00557763	0	0	0.000458435	0	0	0	0	0	0	0	0	0	0	0	0	0	0	0	0	0	0	0	0	0.00672372	0.150061	0	0.207595	0
ABIS_345	0.0377525	0	0	0.00437576	0	0	0	0	0	0	0	0	0.00698259	0	0	0	0	0.0150358	0	0	0.049204	0.000884461	0.0628899	0	0.00074481	0.0250908	0	0	0.00181547	0	0	0	0.114189	0	0	0	0	0	0	0	0.00079136	0	0.00605158	0	0	0
ABIS_346	0.190792	0.0118077	0	0	0	0	0	0	0	0	0	0	0	0	0	0.0217465	0	0.00395005	0	0	0	0	0	0	0	0	0	0	0	0	0	0	0	0	0	0	0	0	0	0	0	0.0352531	0.648276	0	0.0648573	0
ABIS_347	0.182269	0	0	0.0437339	0	0.000363348	0	0.00039638	0.00426108	0	0.000792759	0	0.000495475	0	0	0	0	0.00297285	0	0	0.00452534	0.0162516	0.266037	0.00303891	0.0296624	0	0.0139063	0	0	0.0018828	0.00148642	0.00208099	0.187422	0.0019819	0	0	0.00254344	0.00383167	0	0	0.0400674	0.0117593	0.00733303	0	0.0025104	0
ABIS_348	0.010381	0.000917387	0	0.293274	0	0	0	0.0147748	0.00569746	0	0	0	0	0	0	0	0	0.00956014	0	0	0.100381	0.00294529	0.09367	0	0.00125537	0	0.0041041	0	0.000482835	0	0.00434552	0.000917387	0.041379	0	0.0629134	0	0.00395925	0.0175269	0.00144851	0	0.00729081	0	0.00444208	0	0.0793781	0
ABIS_349	0.0152693	0	0	0.125902	0	0	0	0	0	0.000491567	0.00113675	0.00371747	0.00021506	0	0	0	0	0.0911242	0	0	0.0242404	0.0104151	0.161818	0	0.00172048	0	0.00310301	0.00399398	0.0021506	0.00245783	0.00113675	0	0.133583	0.0404313	0.000583735	0.0390488	0	0.0120741	0	0	0.00384036	0	0.00270362	0	0	0
ABIS_350	0.048551	0	0	0.00555137	0	0	0	0	0	0	0.000188182	0.00127023	0	0	0	0	0	0.01656	0	0	0.0525028	0	0.452813	0	0.000752729	0	0	0	0.00108205	0.0150546	0.00112909	0	0.00842115	0	0	0	0	0	0	0	0	0	0.0842115	0	0.00602183	0
ABIS_351	0.220026	0	0.00577175	0.0132925	0	0	0.000393529	0	0	0.00109314	0.0027547	0	0	0.00752077	0	0	0	0.00131176	0	0	0	0	0.00157411	0	0.00848273	0	0	0	0	0	0.00139921	0	0	0.000480979	0	0	0	0	0	0	0.00122431	0.0917796	0.0724093	0	0.000524705	0
ABIS_352	0	0	0	0.0555642	0	0	0	0	0	0	0	0	0	0	0	0.0287938	0	0.372763	0	0	0.00404669	0	0	0	0	0	0	0	0	0	0	0	0	0	0	0	0	0	0	0	0	0	0	0	0	0
ABIS_353	0	0	0.00138742	0.106432	0	0	0	0.00625514	0.00776014	0.000399765	0.000564374	0	0	0.00145797	0	0	0	0.0117108	0	0	0	0	0.3699	0.00458554	0.0214697	0	0	0	0	0	0.001505	0	0	0.00021164	0	0	0.0040682	0	0	0	0.0138507	0.209665	0.119459	0	0.0269724	1
ABIS_354	0.0509085	0	0.000842412	0	0	0	0	0.0129808	0	0.0020103	0.0158144	0	0	0.0421397	0	0	0	0.00381	0	0.00501618	0.00453754	0.000708392	0.384676	0.000248894	0.00109131	0.000153166	0	0.00040206	0.0186671	0	0.00118703	0	0.0044801	0	0.00116789	0.000153166	0.00122533	0	0	0	0	0	0	0	0.218855	0
ABIS_355	0.358965	0	0	0.0104233	0	0	0	0	0	0	0	0.00262039	0	0	0	0	0	0	0	0	0.00133931	0	0.498078	0	0.00133931	0	0	0	0	0	0	0	0.0299889	0	0	0	0	0	0	0	0	0.000873464	0.00716241	0	0	0
ABIS_356	0.126397	0.0034968	0	0.0226013	0	0	0	0	0	0	0	0	0	0	0	0	0	0.0804264	0	0	0	0	0	0	0	0	0	0	0	0	0	0	0	0	0	0	0	0	0	0	0	0.192068	0.54661	0	0	0
ABIS_357	0.310207	0	0	0.252974	0	0	0	0	0.00801503	0	0	0	0	0	0.00313087	0	0	0.123732	0	0	0	0	0	0	0	0	0	0	0	0	0	0	0	0	0	0	0	0	0	0	0	0	0.0981841	0	0.196619	0
ABIS_358	0.424968	0	0.000793147	0.000370135	0	0	0	0	0	0	0.00198287	0	0	0.0116857	0	0.304198	0	0.00192999	0.000475888	0	0.000634518	0	0	0	0	0	0	0	0	0	0.000290821	0	0	0.0008989	0	0	0	0	0	0	0	0.000343697	0.0480912	0	0.0681313	0
ABIS_359	0.00726849	0.0267421	0	0.175535	0.00119074	0.000446528	0	0.00183573	0.0017365	0	0	0.000818635	0	0	0	0	0	0.00195976	0	0	0	0.00902979	0.179554	0	0.00838481	0.000595371	0.016844	0.00210861	0.00652427	0.031505	0	0	0.221428	0.000272878	0	0.0291732	0	0.00181092	0	0	0	0	0.00260475	0	0	0
ABIS_360	0.00825389	0.000913715	0	0.196053	0.0581427	0.00307617	0	0.07928	0.00822343	0	0	0.000243657	0	0	0	0	0	0.00435537	0	0.00100509	0.00557366	0.0118478	0.0175433	0.000395943	0.00140103	0	0.00861938	0.00179697	0.00109646	0	0	0.000791886	0.00834526	0.000974629	0.03198	0.0117869	0	0.00688332	0.000578686	0	0	0	0.00167514	0.0002132	0	0
ABIS_361	0	0	0	0	0	0	0	0	0	0	0	0	0	0.00432343	0	0	0	0.00193175	0	0	0.101739	0	0.694968	0	0.0174777	0	0	0	0	0	0	0	0.0975071	0	0	0	0	0	0	0	0	0	0	0	0.0120504	0
ABIS_362	0.651928	0	0	0	0	0	0	0	0	0	0	0	0	0	0	0	0	0.00615788	0	0	0.0477488	0	0.0386634	0	0	0.00615788	0	0	0	0	0	0	0.0388653	0	0	0	0	0	0	0	0	0.00464365	0.197658	0	0.00121139	0
ABIS_363	0.0384656	0.034109	0	0.0192328	0	0	0	0.000212517	0	0	0	0	0.00131052	0	0	0	0	0.0544753	0	0	0.00952786	0.00301066	0.0771792	0	0.0121489	0.000141678	0.00513583	0	0.0177452	0	0.00131052	0	0.00860695	0	0.0016293	0	0	0	0	0	0.00102717	0	0.00311692	0	0.565438	0
ABIS_364	0.03914	0	0	0.0206705	0	0	0	0.00102077	0	0	0.000223293	0.00200963	0.0358863	0	0	0.197997	0	0.00465725	0	0	0.00704967	0	0.446681	0	0.00433826	0	0.00551852	0	0.0185014	0	0	0	0.0376727	0	0	0	0.00175444	0	0	0	0	0	0.0101758	0	0.0193627	0
ABIS_365	0.0806021	0.0118814	0	0.18396	0	0	0	0.00438	0.0010069	0	0.000654483	0	0	0	0	0.00151035	0	0.00332276	0	0	0.00513518	0	0.171122	0.00251724	0	0	0.00251724	0	0	0	0.00679656	0	0	0	0	0	0	0	0	0	0	0.00679656	0.338166	0	0.0617731	0
ABIS_366	0.335592	0	0.00205509	0	0	0	0	0	0	0	0.00323568	0	0	0	0.00148666	0.0741583	0	0.00730214	0.000437254	0	0.000918233	0	0.216572	0	0.00367293	0	0.00467862	0.000262352	0.0625711	0	0	0	0.00161784	0	0	0	0	0	0	0	0	0	0	0	0.08216	0
ABIS_367	0.275543	0	0	0	0	0	0	0	0	0	0	0	0	0	0	0.0266286	0	0	0	0	0	0	0	0	0	0	0	0	0	0	0	0	0	0	0	0	0	0	0	0	0	0	0.0257143	0	0	0
ABIS_368	0.407324	0	0	0	0	0	0	0	0	0	0.0134788	0	0	0.00420725	0	0.0161667	0.00151928	0.0029217	0	0	0.0167511	0	0.000506428	0	0.0038956	0	0	0	0	0	0	0	0	0	0	0	0	0	0	0	0	0	0.203272	0	0.146864	0
ABIS_369	0	0	0	0	0	0	0	0	0	0	0	0	0	0.00691837	0	0.00176982	0	0.00412957	0	0	0.0882763	0	0	0	0	0	0	0	0	0	0.014963	0	0	0	0	0	0	0	0	0	0	0	0.463531	0	0.185938	0
ABIS_370	0.0683219	0	0	0.827779	0	0	0	0	0	0	0.0183719	0	0	0	0	0.00233294	0.00133311	0	0	0	0	0	0.0141643	0	0	0	0	0	0	0	0	0	0	0	0	0	0	0	0	0	0	0	0.00149975	0	0.0648225	0
ABIS_371	0.120121	0	0	0.150106	0	0	0	0.0110007	0	0	0	0	0	0.0023066	0	0	0	0	0	0	0.00567779	0	0	0	0.0330021	0	0	0	0	0	0.00301632	0	0	0.00266146	0	0	0	0	0	0	0.114443	0.0134847	0	0	0	0
ABIS_372	0.770637	0.00785535	0	0.00206542	0	0	0.0556308	0	0	0	0	0	0	0	0.000440171	0	0.00345365	0.0156091	0.000846482	0	0	0	0.000541748	0	0	0	0	0	0	0	0	0	0	0.000203156	0	0	0	0	0	0	0	0.0469628	0.0698178	0	0.0157107	0
ABIS_373	0.00644113	0.012418	0	0.320925	0	0	0	0	0	0	0.000435212	0	0	0	0	0.000725353	0	0.00397493	0	0	0.000377183	0.00609296	0.0208321	0	0.000783381	0.0292752	0	0	0	0	0	0	0	0	0	0	0	0	0	0	0	0	0.488859	0	0.0183079	0
ABIS_374	0.0124863	0	0.00220943	0	0	0	0	0	0	0	0.00156079	0	0	0.00091215	0	0.0538168	0.00111485	0.221531	0	0	0.0720396	0	0.168809	0	0.00472291	0.00038513	0.00991203	0	0.0160133	0	8.108e-05	0	0.00066891	0	0	0	0	0	0	0	0	0	0.00010135	0	0.203247	0
ABIS_375	0.19459	0	0	0.209355	0	0	0.00452659	0	0	0	0	0	0	0	0	0.00371827	0.00533491	0.00431104	0	0	0	0	0	0	0.0036105	0	0	0	0	0	0	0.00695155	0.0156275	0.00625101	0	0	0	0	0	0	0	0	0.434661	0	0.0288301	0
ABIS_376	0.993354	0	0	0	0	0	0	0	0	0	0	0	0	0	0	0.000248173	0	0	0	0	0	0	0	0	0	0	0	0	0	0	0	0	0	0	0	0	0	0	0	0	0	0	0.00311595	0	0	0
ABIS_377	0.00451819	0	0.000531551	0.0209773	0	0	0	0	0.000455615	0	0.00184145	0	0	0.000360696	0	0	0	0.085295	0	0	0.000892247	0.011827	0.151929	0.000550535	0.0226099	0	0	0	0.00138583	0	0.000645455	0	0.000778343	0.000246792	0	0	0	0	0	0	0	0	0.00491685	0	0.560977	0
ABIS_378	0.0573808	0	0.00119639	0.000690226	0	0	0	0.233251	0	0	0.00018406	0.000690226	0	0.000552181	0	0.00165654	0	0.0144487	0	0	0	0	0.0894994	0	0.0228695	0	0	0.0048776	0	0	0.00874287	0	0.0168875	0.000414136	0	0	0.00257685	0	0	0	0	0	0.0606019	0	0.357905	0
ABIS_379	0.05404	0	0	0.180319	0	0	0	0	0.0162713	0	0	0	0	0	0	0.022424	0	0.00533729	0	0	0	0	0	0	0	0	0	0	0	0	0	0	0	0	0	0	0	0	0	0	0	0.0409192	0.637583	0.000630096	0	0
ABIS_380	0	0	0	0.635374	0	0	0	0.0185009	0	0	0.000370018	0	0	0	0	0	0	0.0285971	0	0	0.0100433	0	0.0428164	0	0.00290728	0	0	0	0	0	0.00200867	0	0.170208	0.00111005	0.0043345	0.0140078	0	0.0111005	0.000528597	0	0	0	0.0161222	0	0	1
ABIS_381	0.0210582	0.00228086	0	0.023233	0	0	0	0.0391725	0	0	0.000503912	0	0	0	0	0	0	0	0	0	0.00156478	0.00339478	0.174035	0.000106087	0.0072139	0	0.0307121	0.00848694	0.00368651	0	0.00119348	0.00747911	0.192097	0.00167087	0.0123856	0.0430712	0.00108739	0	0.00190956	0	0.0157804	0	0.0194669	0.00103435	0.0066039	1
ABIS_382	0.0546414	0.0238397	0	0.259241	0	0	0.0717722	0.0205907	0.00742616	0	0	0.00181435	0.0116034	0	0	0.000801688	0	0.00308017	0	0.0161603	0.00898734	0	0.0085654	0	0.0021519	0	0.0110549	0.00371308	0.000759494	0	0.0056962	0.00303797	0.0289873	0.000675105	0.0124473	0.0137975	0.00160338	0.0267089	0	0.251181	0	0	0.000379747	0.00147679	0.0107595	0
ABIS_383	0.0184081	0	0.00128475	0.0904346	0	0	0	0	0.00104386	0	0.00042156	0.0174646	0.00690555	0	0.000321188	0	0	0.0063234	0.000180668	0	0.012426	0.000642377	0.0851952	0	0.00363344	0	0.1242	0.00120446	0.00309144	0.00345278	0	0.00293084	0.202529	0.00778882	0.000823045	0	0.00305129	0.000622303	0	0	0.0165211	0	0.00802971	0	0.00445649	1
ABIS_384	0.0446373	0.00818969	0.000301603	0.157669	0	0	0	0.0094425	0.00911769	0	0	0.000232002	0	0	0	0	0	0.0092569	0	0	0.0432452	0.0248475	0.0219242	0	0.00426884	0.00617126	0.0319003	0.0252187	0.040438	0.00870009	0.00241283	0.00146162	0.124817	0.000672807	0.0417836	0	0.00118321	0.0459829	0	0	0.0273763	0	0.0180962	0.000371204	0.000533606	0
ABIS_385	0.0709765	0	0.0011302	0.025373	0	0	0	0.00302328	0	0	0.0127712	0.00946542	0	0.00276899	0.00016953	0	0	0.00641388	0	0	0.0280854	0.0510002	0.194338	0.00121496	0.0116128	0.000480335	0.00469033	0.000565099	0.0424107	0.00110194	0.00816569	0	0.0112737	0	0.0843693	0	0	0	0	0	0.0087873	0	0.00757233	0	0.0188743	0
ABIS_386	0.0766936	0.0306951	0	0.0159237	0	0	0.00747437	0	0.000945375	0	0	0	0	0	0.000945375	0	0	0.0197052	0.00174304	0	0.00936512	0.0613903	0.207894	0	0.0287158	0	0.0198529	0	0	0.0252888	0.00050223	0	0.286301	0	0.00517002	0.0390853	0	0	0	0	0.00200892	0	0.0257024	0	0	0
ABIS_387	0	0	0	0.0126772	0	0	0	0.00736096	0	0	0.000613413	0.00299891	0	0	0	0	0	0.000545256	0	0.0113141	0.0028626	0	0.330493	0	0	0	0	0	0.0287623	0	0	0.00197655	0.056434	0.00115867	0.000545256	0.147764	0	0	0	0	0	0	0	0	0	0
ABIS_388	0.0263641	0	0.000745772	0.0146333	0	0	0	0	0	0	0.00260012	0	0	0.00191482	0	0.00493822	0	0.124443	0	0.0102191	0.0157217	0.000967488	0.036563	0	0.00020156	0.0020156	0.00131014	0.000483744	0.00155201	0.000181404	0.0023381	0	0.00675226	0.0015117	0.00524056	0.0263842	0.00020156	0.00163264	0	0	0.00126983	0	0	0	0.440429	0
ABIS_389	0.946018	0	0	0.00097352	0	0	0	0	0	0	0	0	0	0	0	0.00992991	0	0.00146028	0.000340732	0	0	0	0.0171826	0	0	0	0	0	0	0	0	0	0	0	0	0	0	0	0	0	0	0	0.00452687	0	0.00209307	0
ABIS_390	0.248359	0	0	0.100307	0	0	0	0	0	0	0	0	0	0	0	0.112251	0.000532135	0.0079229	0	0	0	0	0	0	0	0	0	0	0	0	0	0.00206941	0	0	0	0	0	0	0	0	0.0184178	0	0.00461184	0	0.0439603	0
ABIS_391	0.968682	0	0	0	0	0	0	0	0	0	0	0	0	0	0	0.0170686	0	0.00163828	0	0	0	0	0	0	0	0	0	0	0	0	0	0	0	0	0	0	0	0	0	0	0	0	0	0	0.00510535	0
ABIS_392	0.199978	0	0	0.0387642	0	0	0	0	0	0	0	0.000715447	0	0	0	0	0	0.045832	0	0	0.00284011	0.00914905	0.160499	0.000845528	0.00914905	0.0035122	0.00366396	0	0	0	0.000758808	0	0.262244	0.0114255	0	0.0502547	0.000411924	0	0	0	0	0	0.0172358	0	0.000325203	0
ABIS_393	0.166372	0	0	0.00299523	0	0	0	0	0	0	0	0	0.0367597	0	0	0	0	0.0688904	0.00490129	0	0.136147	0	0.157658	0	0	0	0	0	0.0761062	0	0	0	0.0894486	0	0	0.107012	0	0.00176991	0	0	0.00326753	0	0.0168822	0	0	0
ABIS_394	0.0600653	0.00621183	0	0.693778	0	0	0	0	0	0	0.0122131	0	0	0	0	0	0	0.00184249	0	0	0.0825963	0	0	0	0.00257949	0	0	0	0	0	0.00768583	0	0	0	0	0	0	0	0	0	0	0	0.0880712	0	0.0267425	0
ABIS_395	0.0616592	0.00525013	0.000894908	0.262715	0	0	0	0.047102	0.0480267	0.000686096	0.00170033	0	0	0.00432539	0	0.0210303	0	0	0	0	0	0	0.022492	0	0.0418817	0	0	0	0	0	0.00575724	0.00131253	0	0	0	0.00677147	0	0	0.000626436	0	0.0055186	0.000626436	0.150524	0	0	0
ABIS_396	0.0156395	0	0.00271739	0.0352972	0	0	0	0.00130088	0.00054926	0	8.67253e-05	0.000173451	0	0.00202359	0	0.0719241	0	0.000809436	0.00054926	0.00257285	0.000982886	0	0.478694	0	0	0	0	0	0.00106961	0.000982886	0.000317993	0	0.00263067	0	0	0	0.00346901	0	0	0	0	0	0.00766073	0	0.00167669	0
ABIS_397	0	0	0	0.404528	0	0	0	0.0272777	0	0	0.00218221	0	0	0	0	0	0	0.0171849	0	0	0	0	0.320513	0	0.0035461	0	0	0.00954719	0.0575559	0	0	0	0	0.0109111	0.0152755	0	0.00981997	0	0	0	0	0	0	0	0	0
ABIS_398	0	0.025357	0	0.0647042	0	0	0	0.00728651	0	0	0	0	0	0	0	0	0	0.00670358	0	0	0.0445934	0	0	0	0	0	0	0	0.00816089	0.010784	0	0	0.0174876	0	0	0.018362	0	0.00845235	0.0014573	0	0	0	0	0	0.711163	0
ABIS_399	0.0311977	0	0.000927255	0.0521955	0	0	0	0	0	0	0.0281467	0	0.00020938	0.0140883	0.000717875	0	0	0	0	0	0.00242283	0	0.0406796	0.000478583	0.0219849	0	0	0	0	0.00299115	0.00248265	0.00960158	0.000598229	0.00128619	0.00140584	0	0	0	0	0	0	0	0.00167504	0	0.231575	0

## Sheet: Genera_COPSAC_month
Supplementary Data 1B. SILVA genera collapsed relative abundance table used in ML analyses from COPSAC at 1-2 months, where last column is the target variable.
	d__Bacteria;p__Actinobacteriota;c__Actinobacteria;o__Actinomycetales;f__Actinomycetaceae;g__Actinomyces	d__Bacteria;p__Actinobacteriota;c__Actinobacteria;o__Bifidobacteriales;f__Bifidobacteriaceae;g__Bifidobacterium	d__Bacteria;p__Actinobacteriota;c__Actinobacteria;o__Corynebacteriales;f__Corynebacteriaceae;g__Corynebacterium	d__Bacteria;p__Actinobacteriota;c__Coriobacteriia;o__Coriobacteriales;f__Atopobiaceae;g__Atopobium	d__Bacteria;p__Actinobacteriota;c__Coriobacteriia;o__Coriobacteriales;f__Coriobacteriaceae;g__Collinsella	d__Bacteria;p__Bacteroidota;c__Bacteroidia;o__Bacteroidales;f__Bacteroidaceae;g__Bacteroides	d__Bacteria;p__Bacteroidota;c__Bacteroidia;o__Bacteroidales;f__Prevotellaceae;g__Prevotella	d__Bacteria;p__Bacteroidota;c__Bacteroidia;o__Bacteroidales;f__Rikenellaceae;g__Alistipes	d__Bacteria;p__Bacteroidota;c__Bacteroidia;o__Bacteroidales;f__Tannerellaceae;g__Parabacteroides	d__Bacteria;p__Desulfobacterota;c__Desulfovibrionia;o__Desulfovibrionales;f__Desulfovibrionaceae;g__Bilophila	d__Bacteria;p__Firmicutes;c__Bacilli;o__Erysipelotrichales;f__Erysipelatoclostridiaceae;g__Erysipelatoclostridium	d__Bacteria;p__Firmicutes;c__Bacilli;o__Erysipelotrichales;f__Erysipelotrichaceae;g__[Clostridium]_innocuum_group	d__Bacteria;p__Firmicutes;c__Bacilli;o__Lactobacillales;f__Enterococcaceae;g__Enterococcus	d__Bacteria;p__Firmicutes;c__Bacilli;o__Lactobacillales;f__Lactobacillaceae;g__Lactobacillus	d__Bacteria;p__Firmicutes;c__Bacilli;o__Lactobacillales;f__Streptococcaceae;g__Lactococcus	d__Bacteria;p__Firmicutes;c__Bacilli;o__Lactobacillales;f__Streptococcaceae;g__Streptococcus	d__Bacteria;p__Firmicutes;c__Bacilli;o__Staphylococcales;f__Staphylococcaceae;g__Staphylococcus	d__Bacteria;p__Firmicutes;c__Clostridia;o__Clostridiales;f__Clostridiaceae;g__Clostridium_sensu_stricto_1	d__Bacteria;p__Firmicutes;c__Clostridia;o__Lachnospirales;f__Lachnospiraceae;g__Anaerostipes	d__Bacteria;p__Firmicutes;c__Clostridia;o__Lachnospirales;f__Lachnospiraceae;g__Blautia	d__Bacteria;p__Firmicutes;c__Clostridia;o__Lachnospirales;f__Lachnospiraceae;g__Epulopiscium	d__Bacteria;p__Firmicutes;c__Clostridia;o__Lachnospirales;f__Lachnospiraceae;g__Lachnoclostridium	d__Bacteria;p__Firmicutes;c__Clostridia;o__Lachnospirales;f__Lachnospiraceae;g__Roseburia	d__Bacteria;p__Firmicutes;c__Clostridia;o__Lachnospirales;f__Lachnospiraceae;g__Tyzzerella	d__Bacteria;p__Firmicutes;c__Clostridia;o__Lachnospirales;f__Lachnospiraceae;g__[Ruminococcus]_gnavus_group	d__Bacteria;p__Firmicutes;c__Clostridia;o__Lachnospirales;f__Lachnospiraceae;g__[Ruminococcus]_torques_group	d__Bacteria;p__Firmicutes;c__Clostridia;o__Oscillospirales;f__Oscillospiraceae;g__Flavonifractor	d__Bacteria;p__Firmicutes;c__Clostridia;o__Oscillospirales;f__Ruminococcaceae;g__Faecalibacterium	d__Bacteria;p__Firmicutes;c__Clostridia;o__Oscillospirales;f__Ruminococcaceae;g__Incertae_Sedis	d__Bacteria;p__Firmicutes;c__Clostridia;o__Peptostreptococcales-Tissierellales;f__Peptostreptococcaceae;g__Intestinibacter	d__Bacteria;p__Firmicutes;c__Clostridia;o__Peptostreptococcales-Tissierellales;f__Peptostreptococcaceae;g__Peptostreptococcus	d__Bacteria;p__Firmicutes;c__Clostridia;o__Peptostreptococcales-Tissierellales;f__Peptostreptococcales-Tissierellales;g__Anaerococcus	d__Bacteria;p__Firmicutes;c__Clostridia;o__Peptostreptococcales-Tissierellales;f__Peptostreptococcales-Tissierellales;g__Finegoldia	d__Bacteria;p__Firmicutes;c__Clostridia;o__Peptostreptococcales-Tissierellales;f__Peptostreptococcales-Tissierellales;g__Peptoniphilus	d__Bacteria;p__Firmicutes;c__Negativicutes;o__Acidaminococcales;f__Acidaminococcaceae;g__Phascolarctobacterium	d__Bacteria;p__Firmicutes;c__Negativicutes;o__Veillonellales-Selenomonadales;f__Veillonellaceae;g__Megasphaera	d__Bacteria;p__Firmicutes;c__Negativicutes;o__Veillonellales-Selenomonadales;f__Veillonellaceae;g__Negativicoccus	d__Bacteria;p__Firmicutes;c__Negativicutes;o__Veillonellales-Selenomonadales;f__Veillonellaceae;g__Veillonella	d__Bacteria;p__Proteobacteria;c__Gammaproteobacteria;o__Burkholderiales;f__Sutterellaceae;g__Sutterella	d__Bacteria;p__Proteobacteria;c__Gammaproteobacteria;o__Enterobacterales;f__Enterobacteriaceae;__	d__Bacteria;p__Proteobacteria;c__Gammaproteobacteria;o__Enterobacterales;f__Enterobacteriaceae;g__Escherichia-Shigella	d__Bacteria;p__Proteobacteria;c__Gammaproteobacteria;o__Pasteurellales;f__Pasteurellaceae;g__Haemophilus	Classes
COPSAC_1	0	0.126326	0	0	0	0.00478507	0	0	0	0	0	0	0	0	0	0.180796	0.0157907	0.00430656	0	0	0	0	0	0	0	0	0	0	0	0	0	0	0	0	0	0	0	0.653322	0	0	0	0	0
COPSAC_2	0	0.0287259	0	0	0	0.638951	0	0	0	0	0	0	0	0.000475299	0	0.00745626	0.0629177	0	0	0	0	0	0	0	0	0	0	0	0	0	0	0	0	0	0	0	0	0.171613	0	0	0.0840091	0	0
COPSAC_3	0	0	0	0	0	0.00243385	0	0	0	0	0.354031	0	0	0	0	0.00131053	0	0.179668	0	0	0.00717673	0	0	0	0.000312032	0	0	0	0	0	0	0	0	0	0	0	0	0.0374438	0	0.00068647	0.416188	0	0
COPSAC_4	0	0	0	0	0	0.419366	0	0	0	0	0	0	0	0	0	0	0	0	0	0	0	0	0	0	0	0	0	0	0	0	0	0	0	0	0	0	0	0.580634	0	0	0	0	0
COPSAC_5	2.65122e-05	0.258335	0.000212098	0	0.000874902	0.175391	0	0.00526267	0	0	0	0	0.00257168	0.00127259	0	0.0361229	0.0572796	0.00430823	0	0	0	0	0	0	0	0	0.000397683	0	0	0.000265122	0	0	0	0	5.30244e-05	0	0	0.0623567	0	0.202513	0.0421279	0.147275	0
COPSAC_6	0	0	0.0264755	0	0	0	0.0076915	0	0.00303474	0	0.253453	0	0	0.0113541	0	0.0704793	0	0	0	0	0	0	0	0	0	0	0	0	0	0	0	0.0124529	0.00099414	0	0	0	0.115791	0.139127	0	0	0	0	0
COPSAC_7	0	0.445127	0	0	0	0.330182	0	0	0.0562869	0	0	0	0	0.00217037	0	0.000771054	0.000542594	0	0	0	0	0	0	0	0	0	0	0	0	0	0	0.00022846	0.000142788	0	0	0	0	0.000342691	0	0	0.162807	0	0
COPSAC_8	0	0.00162866	0	0	0	0.42115	0	0.027967	0	0.00189188	0.00014806	0	0.000246767	0.00101997	0	0.000180963	0	0.000263219	0.00166157	0.0122068	0	0.00417859	0.00388247	0.00057579	0.000987069	0	0	0.0758398	0.000131609	0.000246767	0	0	0	0	0	0.0100517	0	0.0239035	0.00273089	0.000822558	0	0.00442536	0
COPSAC_9	0.0212011	0	0	0	0	0.00119832	0.0082039	0	0	0	0	0	0.167489	0.0462276	0	0.0300041	0	0.205236	0	0	0	0	0	0	0	0	0	0	0	0	0.00571508	0	0.000322625	0	0	0	0.000322625	0.373646	0	0	0	0.121169	0
COPSAC_10	0	0.0266724	7.43481e-05	0	0	0.000483262	0	0	0	0	0	0	0.00907046	0	0	0.0237356	0.0740878	0.014312	0	0	0	0	0	0	0	0	0	0	0	0	0	0	0	0	0	0	0	0.818033	0	0.000966525	0	0.012825	1
COPSAC_11	0	0.259316	0	0	0	0.503256	0	0	0	0	0.0052312	0	0.000207297	0.00154863	0	0.000207297	0.000109745	0.000207297	0	0	0	0.000792606	0	0	0	0	0	0	0	0	0	0	0	0	0	0	0	0.000390206	0	0.000597503	0.18864	0.000219491	0
COPSAC_12	0	0.35009	0.0185518	0	0	0	0	0	0	0	0	0	0.00448833	0	0	0.0574506	0.19629	0	0	0	0	0	0	0	0	0	0	0	0	0	0	0	0	0	0	0	0	0.072711	0	0.227708	0	0	1
COPSAC_13	0.000260942	0.215396	0.000106749	0	0.000332108	0.539212	0	0	0.130495	0	0	0	0	0	0	0.0016724	0.000865852	0.000486301	0	0	0	0	0	0	0.00454276	0	0	0	0	0	0	0	0	9.48879e-05	0	0	0	0.00928715	0	0.0914601	0	0.00353457	0
COPSAC_14	0	0	0	0	0	0.964858	0	0	0	0	0	0	0	0	0	0.0351417	0	0	0	0	0	0	0	0	0	0	0	0	0	0	0	0	0	0	0	0	0	0	0	0	0	0	0
COPSAC_15	0	0.502917	0	0	0.00427433	0.370413	0	0.00374004	0.0815969	0.000235088	0	0	0.00222265	0.000683892	0	0.00025646	0.000149601	0	0	0	0	0	0	0	0.00153876	0.0030134	0	0	0.000235088	0	0	0	0.000341946	0	0	0	0.000384689	8.54865e-05	0	0	0.0120963	0	0
COPSAC_16	0	0.00605949	0	0	0	0.00124868	0	0	0	0	0	0	0.0173557	0.000483985	0	0.00230377	0.000416227	0.701294	0	7.74376e-05	0	0	0	0	0	0	0	0	0	0	0	0	1.93594e-05	0	0	0	0	0.00492697	0	0.0357084	0.226069	0.00369764	0
COPSAC_17	0	0	0	0	0.019166	0.851596	0	0	0	0	0	0	0	0.00974245	0	0	0	0	0	0.00697913	0	0	0	0	0	0	0	0	0	0	0	0	0.00393241	0	0	0	0.00148794	0.00113367	0	0	0	0	0
COPSAC_18	0.00942507	0.746466	0	0	0	0	0	0	0	0	0	0	0	0.162111	0	0.0593779	0.0122526	0	0	0	0	0	0	0	0	0	0	0	0	0	0	0	0	0	0	0	0	0.00565504	0	0	0	0	0
COPSAC_19	0	0.0664703	0	0	0	0.453934	0	0	0	0	0	0	0	0.0193521	0	0.00925536	0	0.0109382	0.0387042	0.0778292	0	0.0109382	0.00715187	0	0.0218763	0.00673117	0.00504838	0	0	0.0117796	0	0	0	0	0	0.0294489	0	0.0185107	0	0	0	0.0635255	1
COPSAC_20	0	0.373302	0	6.44309e-05	0.0034041	0.221782	4.29539e-05	0	0	0	0.000171816	0	0	0.0153668	0	0.0121667	0.00128862	0	0	0	0	0	0	0	0	0.00056914	0	0	0	0	0	2.1477e-05	0	0.00156782	0	0	0	0.00035437	0	0	0.367235	0	0
COPSAC_21	0.000199225	0.00823464	0	0	0.00221361	0.467515	0	0.000177089	0	0.00546763	0	0	0	0.000221361	0	0.0340232	0.000619812	0.004228	0	0	0	0	0.00622025	0	0	0.00626453	0.000531267	0	0.000641948	0.00336469	0	0	0	0	0	0	0	0.0717211	0	0.00068622	0.377554	0	0
COPSAC_22	0	0.857431	0	0	0	0.0511096	0	0	0	0	0	0	0	0.0262273	0	0.00806994	0.00403497	0	0	0	0	0	0	0	0	0	0	0	0	0	0	0	0	0	0	0	0	0	0	0	0	0.0531271	0
COPSAC_23	0	0.751064	0	0	0	0.0446791	0.000512082	0	0	0.00012802	0	0	0	0.152984	0	0.0203553	0.000992159	0.000800128	0	0	0	0	0	0	0.000160026	0	0	0	0.00012802	0	0	0	0	0	0	0	0	0	0	0.00732917	0.0202592	0	0
COPSAC_24	0	0.242611	0	0	0.0113084	0.551366	0	0.0135732	0.00105268	0	0	0	0	0	0	0.000334944	0.000191397	0.000303045	0	0	0	0	0	0	0	0	0	0	0	0	0	0	0	0	0	0	0.000111648	6.37989e-05	0	0	0.177122	0.000749637	0
COPSAC_25	0	0.473505	0	0	0	0	0	0	0	0	0	0	0	0	0	0	0	0	0	0	0	0	0	0	0	0	0	0	0	0	0	0	0	0	0	0	0	0	0	0	0.526495	0	0
COPSAC_26	0	0.240643	0	0	0	0.000160568	0	0	0	0	0	0	0	0.000561987	0	0.00112397	0	0	0	0	0	0	0	0	0	0	0	0	0	0	0	0	0	0	0	0	3.21136e-05	3.21136e-05	0	0.755263	0.00123637	0.000208738	0
COPSAC_27	0	0.448161	0.00161943	0	0	0.0939777	0.000219298	0	0.000438596	0	0.00271592	0	0.000607287	0.0137483	0	0.229774	0.00416667	0.00382928	0	0	0	0.00652834	0	0	0.0505567	0	0	0	0	0	0	0	0	0	0	0.0249831	0	0.00836707	0	0.00629217	0.0178475	0.00055668	0
COPSAC_28	0.000152894	0.0318783	0.000191117	0	0	0.0159391	0	0.000955584	0.00022934	0.00122315	0.0226665	0	0	0.000802691	0	0.00902072	0.00871493	0.0424279	0	0	0	0	0	0	0.000496904	0	0	0	0	0	0	0	0.000267564	0	0	0	0	0.000420457	7.64468e-05	0.769513	0.00458681	0	0
COPSAC_29	0	0.000396938	0.000240998	0	0.00140346	0.000425291	0	0	0	0	0	0	0.00191381	0.000439467	0	0.00136093	0.00171534	0.0256592	0	0	0	0	0	0	4.25291e-05	0	0	0	0	0	0	0	0	0	0	0	0	0.00252339	0	0.963779	0	0	1
COPSAC_30	0	0.0845303	0	0	0	0.434055	0	0.0120692	0.0570878	0	0.000504796	0	0	0.00149144	0	0	0	0	0	0	0	0.000894865	0	0	0.00543802	0	0	0	0	0	0	0	0	0	0.0418292	0	0	0.00204213	0	0	0.233674	0	0
COPSAC_31	0.000426922	0.308535	0	0	0.00356387	0.300572	0	0.0278056	0.0179864	0.00794446	0.00100234	0	0	0.00061254	0	0.00503026	0.0010209	0	0	0	0	0	0	0	0	0	0	0	0	0	0	0	0	5.56855e-05	0.00187474	0	0	0.0103018	0	0.000519731	0.249063	0.0569291	0
COPSAC_32	0.0265943	0	0	0	0	0	0	0	0	0	0	0	0.0418579	0	0	0	0	0.0547804	0	0	0	0	0	0	0	0	0	0	0	0	0	0	0	0	0	0	0	0	0	0.876767	0	0	1
COPSAC_33	0	0.101461	0	0	0.00238097	0.691486	0	0	0	0	0	0	0.000237185	0.000839271	0	0.00065682	0.00010947	0.00114031	0	0	0	0	0	0	0	0	5.4735e-05	0	0	0	0	0	0	0	0.023235	0	0.000282798	0.000383145	0	0.00018245	0.157491	0.00103997	0
COPSAC_34	0.00103603	0.629364	0.000164449	0	0.00381522	0.234636	0.000296009	8.22247e-05	0.000115115	0	0	0	0.00287786	0.00310809	0	0.0219047	0.0110181	0.0288444	0	0	0	0	0	0	0	0	0	0	0	0	0	0	0.00136493	0	0	0	0	0.00767978	0.00583795	0.000427568	0.00110181	0.0456018	0
COPSAC_35	0	0.11971	0	0	0	0.278499	0.166203	0	0.00293482	0	0	0	0	0.0227062	0	0.0206982	0.00494285	0.00231696	0	0	0	0	0	0	0	0	0	0	0	0	0	0	0	0	0	0	0	0.0185357	0.0123571	0	0.351097	0	1
COPSAC_36	0	0.192852	0	0	0	0.744869	0.00707714	0	0.000707714	0	0	0	0	0.022293	0	0.00920028	0	0	0	0	0	0	0	0	0	0	0	0	0	0	0	0	0	0	0	0	0	0	0	0.00920028	0.00884643	0	0
COPSAC_37	0	0.0142431	0	0	0	0.795296	0	0	0.00231865	0.0129182	0	0	0	0	0	0.0105995	0	0	0	0	0	0	0	0	0	0	0	0	0	0	0	0	0	0	0	0	0	0.00629347	0	0	0.158331	0	0
COPSAC_38	0	0.108708	0	0	0	0	0	0	0	0	0	0	0	0.0362361	0	0	0.00701344	0	0	0	0	0	0	0	0	0	0	0	0	0	0	0	0	0	0	0	0	0	0	0	0.848042	0	1
COPSAC_39	0.00232969	0.102077	0	0	0	0	0	0	0	0	0	0	0	0.00128746	3.67845e-05	0.00659669	0.000551768	0.279599	0	0	0	0	0	0.00024523	0	0	0.113149	0	0	0	0	0	0	0	0	0	0	0.00568934	0	0.158811	8.58306e-05	0.000208446	0
COPSAC_40	0	0.622233	0	0	0	0.000462617	0	0	0	0	0	0	0	0.332785	0	0.0183414	0.0116471	0	0	0	0	0	0	0	0	0	0	0	0	0	0	0	0	0	0	0	0	0.00900742	0	0	0.000693925	0.00408191	0
COPSAC_41	0	0	0	0	0	0.931575	0	0	0	0	0	0	0	0	0	0	0	0.0579206	0	0	0	0	0	0	0	0	0	0	0	0	0	0	0	0	0	0	0	0.0105041	0	0	0	0	0
COPSAC_42	0	0	0	0	0	0	0	0	0	0	0	0	0	0	0	0.162028	0	0	0	0	0	0	0	0	0	0	0	0	0	0	0	0	0	0	0	0	0	0.827932	0	0	0	0	1
COPSAC_43	0	0.175469	0	0	0	0.713662	0	0.00339779	0.0168212	0	0	0	0	0.000461429	0	0.000503377	0.000838961	0	0	0	0	0	0	0	0	0	0	0	0.000377533	0	0	0	0	0	0.0549939	0	0.000293636	0.000755065	0.0311255	0	0.000587273	0	0
COPSAC_44	0.0011646	0.199534	0	0	0	0.00232919	0	0	0	0	0	0	0	0.0225155	0	0.0104814	0.00427019	0.143634	0	0	0	0.00543478	0	0.152174	0	0	0	0	0	0	0	0	0	0	0	0	0	0.00970497	0	0.0015528	0.447205	0	0
COPSAC_45	0	0.000580645	0	0	0	0.521398	0	0	0	0	0	0	0	0.000645161	0	0.000150538	6.45161e-05	0	0	0	0	0	0	0	0	0	0	0	0	0	0	0	0	0	0	0	0	0	0	0.473935	0.00088172	0.002	0
COPSAC_46	0	0.0129051	0	0	0	0.457624	0.000242728	0	0	0	0	0	0.00376229	0.00699866	0	0.00416684	0	0	0	0	0	0	0	0	0	0	0	0	0	0	0	0	0	0	0	0	0	0.0332133	0	0.173793	0.307294	0	0
COPSAC_47	0	0	0	0	0	0.000734113	0.000688231	0	0	0	0.00800642	0	0	0.00066529	0	0.293255	0.0127323	0.0134664	0	0	0	0	0	0	0	0	0	0	0	0	0	0	0	0	0	0	0	0.000596467	0	0.667928	0	0	0
COPSAC_48	4.7429e-05	0.138534	6.52149e-05	1.18573e-05	0	0.247645	0	0	0.00764201	0	0	0	0	0.000628435	0	0.0039544	0.00202759	0	0	0.000308289	0	0	0	0	0	0	0	0	0	0	0	4.15004e-05	0	0	0	0	0.000415004	0.00353346	0	0.510242	0.0816788	0	0
COPSAC_49	0	0.789316	0.000261233	0	0	0.0606714	0	0	0	0	0	0	0.000653083	0	0	0.0587774	0.0158046	0	0	0	0	0	0	0	0	0	0	0	0	0	0	0	0.000130617	0	0	0	0	0.0651776	0	0.00111024	0.00372257	0	0
COPSAC_50	0	0	0	0	0	0.000331328	0	0	0	0	0	0	0.00565807	0	0	0	0.00448568	0	0	0	0	0	0	0	0	0	0	0	0	0	0	0	0	0	0	0	0	0	0	0	0.873484	0.00293098	1
COPSAC_51	0	0.00989641	0	0	0	0.825709	0	0	0	0	0	0	0	0.000676373	0	0.0181197	0.00185113	0	0	0	0	0.00555338	0	0	0	0	0	0	0	0	0	0	0	0	0	0	0	0.0489125	0	0.000996761	0.0874657	0.000818768	0
COPSAC_52	0	0.0916284	0	0	0	0.660398	0	0	0.0040711	0.051013	0	0	0	0.00114679	0	0.00779817	0.00582951	0.0538226	0	0	0	0	0	0	0.000152905	0	0	0	0	0	0	0	0	0	0.0231269	0	0	0.0144495	0	0.000516055	0.000917431	0.0806575	0
COPSAC_53	0.000133774	0.0159776	0	0.000342795	0.000209021	0.0383429	0.00010033	0	5.01651e-05	0	0	0	0.000225743	0	0	0.000284269	2.50826e-05	0.000426404	0	0	0	0	0	0	5.8526e-05	0	0	0	0	0	0	0	0	0	0	4.18043e-05	0	0.91135	0	0.00121232	0.030793	0.000284269	0
COPSAC_54	0.00265525	0.376537	0.00265525	0.0123065	0	0.000357881	0	0	0	0	0	0	0.000912019	0.00359035	0	0.392515	0.0800614	0.000738851	0	0	0	0	0	0	5.77227e-05	0	0	0	0	0	0	0.00331328	0.0015816	0.000461782	2.30891e-05	0.000392515	0.000531049	0.106164	0	0.000692673	0.000877385	0.000196257	0
COPSAC_55	0	0.134752	0	0	0	0.000505184	0.000351432	0	0	0	0.000263574	0	0.00043929	0.00492005	0	0.0193947	0.000483219	0.000790722	0	0	0	0	0	0	0	0	0	0	0	0	0	0	0	0	0	0	0	0.00103233	0	0	0.827139	0	0
COPSAC_56	0	0.030906	0.000302703	0	0	0.000312793	0	0	2.01802e-05	0	0	0	0	0.000332973	0	0.000857659	0.00913154	0.00443965	0	0.00130162	0	0	0	0	0	0	0	0	0	0	0	0	0.000908109	0	0	0	0.000312793	0.00225009	0	0.947047	0.000514595	0.000847569	1
COPSAC_57	0.000341419	0.000201747	0.0003259	4.65571e-05	0	0.00117945	0	0	0.00015519	0	0.0375561	0	0.00558685	0.0026072	0	0.457718	0.00605242	0.00532303	0	0	0	0	0	0	0	0	0	0	0	0	0	0.00015519	0	0	0	0	0.000372457	0.423049	0	0.000822509	0	0.0512439	1
COPSAC_58	0	0.0960889	0	0	0	0.245669	0	0	0	0	0	0	0.0210263	0.000326833	0	0.000980499	0.000871555	0.0588299	0	0	0	0	0	0	0	0	0	0	0	0.00566511	0	0	0	0	0	0	0	0.00751716	0	0.0501144	0.501798	0	1
COPSAC_59	0	0.227898	0	0	0.000611808	0.720557	0	0	0	0	0	0	0	0.0145304	0	0	0.00198838	0	0	0	0	0	0	0	0.0149893	0	0	0	0.00076476	0	0	0	0	0	0	0	0	0.00443561	0.0038238	0	0.00887121	0.00152952	1
COPSAC_60	0	0.351546	0	0	0	0.641984	0	0	0	0	0	0	0	0.00647017	0	0	0	0	0	0	0	0	0	0	0	0	0	0	0	0	0	0	0	0	0	0	0	0	0	0	0	0	0
COPSAC_61	0	0	0	0	0	1	0	0	0	0	0	0	0	0	0	0	0	0	0	0	0	0	0	0	0	0	0	0	0	0	0	0	0	0	0	0	0	0	0	0	0	0	0
COPSAC_62	0.000329099	0	0.000756928	0	0	0.0033239	0	0	0	0	0	0	0.00878694	0.00213914	0	0.017541	0.177253	0.110808	0	0	0	0	0	0	0.659843	0	0	0	0	0	0	0	0	0	0	0	0	0.000394919	0	0	0	0.0188245	1
COPSAC_63	0	0.450348	0	0.000592563	0	0.00232087	0	0	0.000197521	0	0.00217273	0	0.0323935	0.00153079	0	0.0235544	0.00281468	0.0170362	0	0	0	0	0	0	0	0	0	0	0	0	0	0	9.87606e-05	0	0	0	0	0.0133821	0	0.0112587	0.383043	0.0452817	0
COPSAC_64	0.000220348	0.891417	0	0	0	0.0012364	0	0	0	0	0	0	0	0.00872823	0	0.0117764	0.0137473	0.000293797	0	0	0.000232589	0.000257073	0	0	0	0	0	0.00015914	0	0	0	0	0	0	0	0	0	0.00227693	0	0.0299551	0.0295633	0	0
COPSAC_65	0	0	0	0	0	0.000582053	0	0	0	0	0	0	0.00449475	0.00135812	0	0.00168149	0	0.169733	0	0	0	0	0	0	0	0	0	0	0	0	0.000808407	0	0	0	0	0	0	0	0	0	0.820631	0.000485044	0
COPSAC_66	0	0.638488	0	0	0	0.0412371	0	0	0	0	0	0	0	0.0378007	0	0.125086	0.0103093	0	0	0	0	0	0	0	0	0	0	0	0	0	0	0	0	0	0	0	0	0.0268041	0	0.0515464	0.0213058	0.033677	0
COPSAC_67	0	0	0	0.000674254	0	0.00137548	0	0	0.0244619	0	0	0	0.00633799	0.000512433	0	0.000161821	0.000350612	0.0745995	0	0.000215761	0	0	0	0	0	0	0	0	0	0	0	0	0	0	0	0	0	0.000539403	0	0.00156427	0.888128	0	0
COPSAC_68	0	0.0602025	0	0	0	0	0	0	0	0	0	0	0	0	0	0	0	0	0	0	0	0	0	0	0	0	0	0	0	0	0	0	0	0	0	0	0	0	0	0.274374	0.665424	0	1
COPSAC_69	0	0.980662	0.000174216	0	0	3.48432e-05	0	0	0	0	0	0	0	0.0158885	0	0.00106272	0.000783972	0.000121951	0	0	0	0	0	0	0	0	0	0	0	0	0	0	0	0	0	0	0	0	0	0.000226481	0	0.000139373	0
COPSAC_70	0	0.662236	0	0	0	0.0212708	0	0	0	0	0	0	0	0.00128465	0	0.0236178	0.000370572	0	0	0	0	0	0	0	0	0	0	0	0	0	0	0	0	0	0	0	0	0.00212461	0	0.282129	0	0.000148229	0
COPSAC_71	0	0.136124	1.80141e-05	0	9.00706e-05	0.21734	0	0	7.20565e-05	0	0	0	0	0.000603473	0	0.00220673	0.000243191	0.254954	0	0	0	0	0	0	0	0	0	0	0	0	0	0	0	0	0	0	0	0.00190049	0	0.377054	0.00091872	0	0
COPSAC_72	0	0.696036	0.000191161	0	0	0.255096	0	0	0	0	0	0	0	0.000225918	0	0.0328276	0.0123212	0	0	0	0	0	0	0	0	0	0	0	0	0	0	0	0	0	0	0	0	0.000173783	0	0.00112959	0.00152929	0	0
COPSAC_73	0.000735835	0.0208793	0.000367918	0	0	0	0	0	0	0	0	0	0.00386313	0	0	0.00616262	0.00101177	0.00505887	0	0	0	0.00183959	0	0	0	0	0	0	0	0	0	0	0	0	0	0	0	0.298933	0	0.640085	0	0.0114054	1
COPSAC_74	0.0062902	0.00178801	0	0	0	0.000437355	0	0	0	0	0	0	0.000385902	0.000668896	0	0.000553126	0.000270131	0.0374839	0	0	0.00912014	0.0122074	0	0	0	0	0	0	0	0	0	0	0	0	0	0	0	0.000977618	0	0.411255	0.38477	0	0
COPSAC_75	0	0.0226155	0	0	0	0.955052	0	0	0	0	0	0	0	0	0	0.0223328	0	0	0	0	0	0	0	0	0	0	0	0	0	0	0	0	0	0	0	0	0	0	0	0	0	0	0
COPSAC_76	0	0.372389	0	0	0	0.00100326	0	0	0	0	0	0	0	0.0571142	0	0.236125	0.000179154	0	0	0	0	0	0	0	0	0	0	0	0	0	0	0	0	0	0	0	0	0.00526712	0	0.325164	0	0.00214984	0
COPSAC_77	0	0.128965	0	0	0.00447218	0.705356	0.00114405	0	0.024545	0	0	0	0	0.000416017	0	0.0143526	0.00707228	0.000416017	0	0	0	0	0	0	0	0.000208008	0	0	0	0	0	0	0	0	0.00135205	0	0	0.0160166	0	0.0218409	0.0222569	0.00780031	0
COPSAC_78	0	0	0	0	0	0	0	0	0	0	0	0	0	0	0	0	0	0.20674	0	0	0	0	0	0	0	0	0	0	0	0	0	0	0	0	0	0	0	0	0	0.79326	0	0	0
COPSAC_79	0	0.000597349	0	0	0	0.000728019	0	0	0	0	0	0	0	0.00431211	0	0.215419	0.0075602	0.649132	0	0	0	0	0	0	0	0	0	7.46687e-05	0	0	0	0	0	0	0	0	0	0.108998	0	0.0085869	0	0.00291208	0
COPSAC_80	0	0	0	0	0	0.2422	0	0	0	0	0	0	0	0.0200952	0	0.0423057	0.0428345	0	0	0	0	0	0	0	0	0	0	0	0	0	0	0	0	0	0	0	0	0.608144	0	0	0.0428345	0	0
COPSAC_81	0	0.380469	0	0	0	0.540365	0	0	0.00457189	0	0	0	0	0	0	0.00264688	0	0	0	0	0	0	0	0	0	0	0	0	0	0	0	0	0	0	0.00950471	0	0	0	0	0.0624424	0	0	0
COPSAC_82	0	0	0	0	0	0	0	0	0	0	0	0	0	0	0	0	0	0	0	0	0	0	0	0	0	0	0	0	0	0	0	0	0	0	0	0	0	0.997768	0	0	0	0	0
COPSAC_83	0.530803	0.352314	0	0	0	0	0	0	0	0	0	0	0	0.00832501	0	0.0909091	0	0	0	0	0	0	0	0	0	0	0	0	0	0	0	0	0.017649	0	0	0	0	0	0	0	0	0	0
COPSAC_84	0	0.848899	0.000796341	0	0	0.0282608	0	0	0	0	0	0	0.000148156	0.0137045	0	0.0370206	0.00446321	0	0	0	0	0	0	0	0	0	0	0	0	0	0	0	0	0	0	0	0	0.00116673	0	0.0015186	0.00205567	0.0613553	0
COPSAC_85	0	0.0749399	0	0	0	0.286676	0	0	0.000962001	0	0.0193362	0.0011544	0	0	0	0.0246272	0	0	0	0	0	0	0	0	0	0	0	0	0	0	0	0	0	0	0.0016354	0	0	0	0	0.002405	0.580952	0	0
COPSAC_86	0.0307505	0	0	0	0	0.000465035	0	0	0	0	0	0	0	0	0	0.0307505	0	0.419055	0	0	0	0	0	0	0.0467942	0	0	0	0	0	0	0	0	0	0	0	0	0	0	0	0.444981	0.0142417	0
COPSAC_87	0	0	0	0	0	0.675103	0	0	0	0	0	0	0.0117224	0.00279739	0	0.000532836	0	0	0	0.00253097	0	0	0	0	0	0	0	0	0	0.000666045	0	0	0	0	0	0	0	0.0014653	0	0.228853	0.0428933	0	0
COPSAC_88	0	0.0907596	0	0	0	0	0.000948707	0	0.00784264	0	0.00398457	0	0	0.044779	0	0.828474	0.00664095	0	0	0	0	0	0	0	0	0	0	0	0	0	0	0.00177092	0.00202391	0	0	0	0	0.00752641	0	0	0	0.000505977	0
COPSAC_89	0	0.323126	0	0	0	0.0351147	0.000709388	0	0	0	0	0	0	0	0	0.134429	0	0	0	0	0	0	0	0	0	0	0	0	0	0	0	0.000354694	0	0	0	0	0	0.40175	0	0	0	0.0673918	0
COPSAC_90	0	0	0	0	0	0.905099	0	0	0	0	0	0	0	0	0	0	0	0	0	0	0	0	0	0	0.0949015	0	0	0	0	0	0	0	0	0	0	0	0	0	0	0	0	0	0
COPSAC_91	0	0	0	0	0	0	0	0	0	0	0	0	0	0	0	0	0	0.218085	0	0	0	0	0	0	0	0	0	0	0	0	0	0	0	0	0	0	0	0	0	0	0.781915	0	0
COPSAC_92	0	0.944219	0	0	0	0.00145045	0	0	0	0	0	0	0	0	0	0.00853062	0.00585097	0.000270423	0	0	0	0	0	0	0	0	0	0	0	0	0	0	0	0	0	0	0	0.00142587	0	0	0.0245593	0.011284	0
COPSAC_93	0	0	0	0	0	0	0	0	0	0	0	0	0	0	0	0.326185	0	0	0	0	0	0	0	0	0	0	0	0	0	0	0	0	0	0	0	0	0	0.66554	0	0	0	0	1
COPSAC_94	0	0	0	0	0	0.0515661	0	0	0	0	0	0	0	0	0	0.0458365	0	0	0	0	0	0	0	0	0	0	0	0	0	0	0	0	0	0	0	0	0	0	0	0	0	0.87395	0
COPSAC_95	0.00175448	0.13124	0.00026583	0	0	0.0199638	0.000212664	0	0	0	0.00544952	0	0.0024988	0.0677069	0	0.0823808	0.0492052	0.00135573	0	0	0	0	0	0	0.00164815	0	0	0	0	0	0	0	0	0	0	0	0	0.00217981	0	0.0778617	0.00191398	0.00196714	0
COPSAC_96	0	0.43615	0	0	0.0403138	0.348521	0	0	0	0.0055522	0	0	0.0038624	0	0	0.00657815	0.00211225	0.0008449	0	0	0	0	0	0	0	0.00959565	0	0	0	0	0	0	0	0	0	0	0	0.0583585	0	0	0.0826795	0	0
COPSAC_97	0	0.826484	0	0	0	0.00456621	0	0	0	0	0	0	0.0173516	0.0456621	0	0	0.00913242	0.00913242	0	0	0	0	0	0	0	0	0	0	0	0	0	0	0	0	0	0	0	0.0109589	0	0.026484	0.0502283	0	0
COPSAC_98	9.93768e-05	0.00511081	0	0	0	0.0012919	9.93768e-05	0	0	0	0	0	0	0.00275416	0	0.0366416	0	0.00420222	0	9.93768e-05	0	0	0	0	0	0	0	0	0	0	0	0	0	0	0	0	0	0.946535	0.0021579	0	0	0	0
COPSAC_99	0	0	0	0	0	0	0	0	0	0	0	0	0	0	0	0.0819536	0	0	0	0	0	0	0	0	0	0	0	0	0	0	0	0	0	0	0	0	0	0.903146	0	0	0	0	1
COPSAC_100	0	0.595419	5.88277e-05	0.000294138	0.000282373	0.0626397	7.05932e-05	0	0	0	0	0	0	0.00612984	0	0.0398969	0.00243547	0	0	0	0	0	0	0	0	0	0	0	0	0	0	0	0	0	0	0	0	0.0368967	0	0.0571334	0.195331	0	0
COPSAC_101	0	0.000735575	0	0	0	0.864801	0	0.00800306	0.00129461	0	0	0	0.000147115	0.00058846	0	0	0	0.00241269	0	0	0	0.000970959	0	0	0.000500191	0	0	0	0	0	0	0	0	0	0	0	0	0	0.00909171	0	0.109512	0	0
COPSAC_102	0	0	0	0	0	0.000482533	3.01583e-05	0	0	0	0	0	0.00242272	0.000663483	0	0.000955014	0.000371953	0.149937	0	0	0	0	0	0	0	0	0	0	0	0	0	0	8.04222e-05	6.03167e-05	0	0	0.000211108	0.000241267	0	0.844433	0	0	1
COPSAC_103	0	0	0	0	0	0	0	0	0	0	0	0	0.00165183	0.00183537	0	0.00110122	0	0.287969	0	0.00146829	0	0	0	0	0	0	0	0	0	0	0	0	0	0	0	0	0	0	0	0	0.705974	0	0
COPSAC_104	0	0.326739	0	0	0.00416005	0.638173	0	0	0	0	0	0	0	0.000862946	0	4.8846e-05	0.000138397	0.000219807	0	4.8846e-05	0	0	0	0	9.7692e-05	0	0	0	0.000179102	0	0	0	0	0	0	0	0.000504742	0.0193105	0	0.00024423	0.00861318	0	0
COPSAC_105	0.00115422	0.0163239	0	0	0	0.00127413	0	0	0	0	0	0	0.000149898	0.00221849	0	0.00625075	0.00109426	0.371552	0	8.99388e-05	0	0	0	0	0	0	0	0	0.000224847	0	0	0	0	0	0	0	0.00112424	0.000494664	0	0.597539	0	0.000434704	1
COPSAC_106	0.025499	0.0220896	0	0	0	0.00298317	0	0	0	0	0	0	0.0450316	0.00262803	0	0.00319625	0.00262803	0.00433269	0	0	0	0	0	0	0	0	0	0	0	0.00120747	0	0	0.000142056	0	0	0	0	0.174089	0	0.679168	0	0.0355849	1
COPSAC_107	0	0.107392	0	0.000279595	0	0.134821	0	0	0	0	0	0	0	0.0214729	0	0.0353967	0.000838785	0.471845	0	0	0	0	0	0	0.0452944	0	0	0	0	0	0	0	0	0	0	0	0	0.171196	0	0.000167757	0.000223676	0.00643069	0
COPSAC_108	0	0	0	0	0	0	0	0	0	0	0	0	0.0198135	0	0	0.164918	0	0	0	0	0	0	0	0	0	0	0	0	0	0	0	0	0	0	0	0	0	0.603535	0	0	0.152875	0	1
COPSAC_109	0	0.209654	0	0	0	0.371758	0	0	0.0115274	0	0	0	0	0.04683	0	0.00504323	0.0100865	0	0	0	0	0.00216138	0	0	0	0	0	0	0	0	0	0	0	0	0.00864553	0	0	0.00864553	0	0.14049	0.0929395	0.065562	0
COPSAC_110	0	0.703465	0	0	0	0.0217454	0	0	0	0	0	0	0	0.0014497	0	0.0376921	0.00202957	0.0166715	0	0	0	0	0	0	0	0	0	0	0	0	0	0	0	0	0.00529139	0	0	0.000507393	0	0.154175	0.0139896	0.002392	0
COPSAC_111	0	0.18089	0	0	0	0	0	0	0	0	0	0	0	0	0	0.537303	0	0.00450061	0	0	0	0	0	0	0	0	0	0	0	0	0	0	0	0	0	0	0	0.204258	0	0	0	0.0493336	1
COPSAC_112	0	0	0	0	0	0	0	0	0	0	0	0	0	0	0.015566	0.787736	0	0	0	0	0	0	0	0	0	0	0	0	0	0.00896226	0	0	0.00283019	0	0	0	0	0.184906	0	0	0	0	1
COPSAC_113	0	0	0	0	0	0	0	0	0	0	0	0	0	0	0	0.247925	0	0	0	0	0	0	0	0	0	0	0	0	0	0	0	0	0	0	0	0	0	0.752075	0	0	0	0	0
COPSAC_114	0	0.144777	0	0	0.00433463	0.670134	0	0.00303424	0.0320763	0	0	0	0.00433463	0.0225401	0	0.00693541	0.00520156	0.0138708	0	0	0	0	0	0	0	0	0	0	0	0	0	0	0	0	0	0	0	0.0576506	0	0.0203728	0	0	0
COPSAC_115	0	0.0257909	0	0	0	0.17022	0	0	0	0	0.00618982	0	0	0.00206327	0	0.00275103	0	0	0	0	0	0	0	0	0	0	0	0	0	0	0	0	0	0	0	0	0	0.52218	0	0.00326685	0.267538	0	0
COPSAC_116	0	0	0	0	0	0.000513121	0	0	0	0	0	0	0	0.00186923	0	0.00135611	0	0.0879636	0	0	0	0	0	0	0	0	0	0	0	0	0	0	0	0	0	0	0	0.00073303	0	0	0.907382	0.000109955	0
COPSAC_117	0.00066343	0.0118513	0	6.03118e-05	0	0.611622	0	0.00440276	0	0	0	0	0.000211091	0.000271403	0	0.00337746	0	0.00262356	0	0	0	0	0	0	0.0531046	0	0.000844365	0	0	0.000361871	0	0	0	0	0	0.000120624	0.00015078	0.00313621	0	0.0626037	0.222339	0	0
COPSAC_118	0.00074603	0.0706597	0	0	0	0.27763	0	0	0	0.000319727	0	0	0	0.0523287	0	0.00181179	0.00255782	0	0	0	0	0	0	0	0	0	0	0	0	0	0	0	0	0	0	0	0	0.00213151	0	0.582969	0.00596824	0	0
COPSAC_119	0.00736774	0.14268	0.000355072	0	0	0.0106817	5.91786e-05	0.00044384	0	0	0	0	0.00899515	0.00650965	0	0.00606581	0.00044384	0.00319564	0	0.000355072	0	0.000266304	0.000236714	0	0	0	0	0.00156823	0	0	0	0	0	0	0	0.000207125	0	0.00455675	0	0.797284	0	0	1
COPSAC_120	0	0.205813	0.00187617	0	0	0.00247178	0	0	0	0	5.9561e-05	0	0.0103041	0.0078025	0	0.00958933	0.00369278	0.228744	0	0	0	0	0	0	0	0	0	0	0	0	0	0	0.000268025	0	0	0	0	0.129515	0	0.362876	0	0.00211442	1
COPSAC_121	0	0	0	0	0	0.00253364	0	0	0	0	0	0.00200944	0	0.00445571	0	0.0200944	0.002621	0.403023	0	0	0	0.0333741	0	0	0	0	0	0	0	0	0	0	0	0	0	0	0.000436834	0.00707671	0	0.518085	0.000873668	0	0
COPSAC_122	0	0.0027223	0	0	0	0.45274	0	0	0	0	0	0	7.73781e-05	0.00264493	0	0.000253238	9.84813e-05	0.000379856	0	0	0	0.0115434	0	0	0.0009004	0	0	0	0	0.000189928	0	0	0	0	0	0	0	0.00117474	0	0.00440352	0	0	0
COPSAC_123	0	0.925598	0	0	0	0.0558811	0.00091478	0	0.00133903	7.95461e-05	7.95461e-05	0	0	0.000649626	0	0.00833908	0.000649626	0	0	0	0	0	0	0	0	0	0	0	0	0	0	0.000145834	0	0	0	0	0	0.000185607	0	0.000755688	0.00448109	0.000145834	0
COPSAC_124	0	0.0297192	0.00075152	0	0	0.260914	0	0.0725559	0.00047824	0	0.0519915	0	0	0	0	0.013869	0	0	0	0	0	0	0	0	0	0	0	0	0	0	0	0	0.00232288	0	0	0	0	0.0594384	0	0.403293	0.104666	0	1
COPSAC_125	0	0.0846163	0.00456152	0	0	0.722431	0	0	0	0	0.00171057	0	0	0.0127723	0	0.0890637	0	0	0	0	0	0	0	0	0	0	0	0	0	0	0	0	0	0.000228076	0	0	0.000684229	0.0618086	0	0	0	0	0
COPSAC_126	0	0.00192433	0	0	0	0.000360811	0	0	0	0.00531595	0	0	0.00303081	0	0	0.000384865	0.000577298	0.50273	0	0	0	0	0	0	0	0	0	0	0	0.0012027	0	0	0	0	0	0	0	0.000336757	0	0.481827	0.000986217	0.00101027	0
COPSAC_127	0.0004564	0.0637618	0.000295318	0	0.00703393	0.675419	0	0.00357066	0.0254779	0.063735	0	0	0	0.00064433	0	0.00711448	0.00230885	0	0	0	0	0	0	0	0	0	0	0	0	0	0	5.36942e-05	0	0	0.0900988	0	0	0.0251289	0.02827	0.000805412	0.00064433	0.000832259	0
COPSAC_128	0.000505993	0.0504728	0	0	0	0.0051548	0	0	0	0	0.000316246	0	0.000885487	0.00113848	0	0.00278296	0.000664116	0.00904462	0	0	0	0	0	0	0	0	0	0	0	0	0	0	0	0	0	0	0	0.00711552	0.000474368	0.0237817	0.867556	0.0294741	0
COPSAC_129	0.000344336	0.0509125	0	0	0	0.608785	0	0.0551429	0.0145605	0	0	0	0	0.00152492	0	0	0	0	0	0	0	0	0	0	0	0	0	0	0	0	0	0	9.83816e-05	0	0.114811	0	0	0.0021152	0.0806729	0.041763	0	0	0
COPSAC_130	0	0.0840419	0	0	0	0.00752126	0	0	0	0	0	0	0	0.00261609	0	0.0238718	0.0140615	0.0846959	0	0	0	0	0	0	0	0	0	0	0	0	0	0	0	0	0	0	0	0.750164	0	0	0.0330281	0	1
COPSAC_131	0	0	0	0	0	0	0	0	0	0	0.263094	0	0	0	0	0.445717	0	0	0	0	0	0	0	0	0	0	0	0	0	0.0245839	0	0	0	0	0	0	0	0.0488624	0	0	0	0	1
COPSAC_132	0	0	0	0	0	0.00498037	0	0	0	0	0	0	0	0.457906	0	0.212671	0.0166172	0	0	0	0	0	0	0	0.0802126	0	0	0	0	0	0	0	0	0	0	0	0	0.206158	0	0	0	0.0145101	0
COPSAC_133	0	0.491865	0	0	0	0.488549	0	0.00394054	0.00433069	0.000975381	0	0	0	0.00081932	0	0	0	0	0.000975381	0.00526706	0	0	0	0	0	0	0	0	0	0	0	0	0	0	0	0	0	0	0	0	0	0.00136553	0
COPSAC_134	0	0.335994	0	0	0	0.483639	0	0	0	0	0	0	0	0.0678372	0	0.00319234	0	0.0143655	0	0	0	0	0	0	0	0	0	0	0.00159617	0	0	0	0	0	0	0.0415004	0	0.0446927	0.00239425	0	0	0	0
COPSAC_135	9.16051e-05	0.0639534	5.23457e-05	0	0	0.000418766	0	0	0.000196297	0	0	0	0.00133482	0.000863705	0	0.0235556	0.00109926	0.196506	0	0	0	0	0	0	0	0	0	0	0	0.00126938	0	0	0.000104691	0	0	0	0	0.0314205	0	0.180789	0.0173526	0	1
COPSAC_136	0.00785038	0.441909	0	0	0	0.000713671	0	0	0	0	0	0	0	0.00235092	0	0.00447094	0.000461787	0.00461787	0	0	0	0	0	0	0	0	0	0	0	0	0	0	0	0	0	0	0	0.00774543	0	0.513087	0.00465985	0.00167923	0
COPSAC_137	0	0.0138675	0	0	0.0172573	0.803544	0	0	0.00878274	0.00308166	0	0.000308166	0	0.00570108	0	0	0	0.00200308	0	0	0	0	0	0	0.00138675	0.00138675	0	0.000308166	0	0	0	0	0	0	0	0	0	0.0335901	0	0.0226502	0.0838213	0.000924499	0
COPSAC_138	0	0.18647	0	0	0	0.00227402	0	0	0	0	0	0	0	0	0	0.128937	0	0	0	0	0	0	0	0	0.00113701	0	0	0	0	0	0	0	0	0	0	0	0	0.00170551	0	0	0.678795	0	1
COPSAC_139	0.000815097	0.238687	0.00100035	0	0	0.572222	0.000185249	0	2.46999e-05	0	0	0	0	0.0427185	0	0.0337277	0.00170429	0.000148199	0	0	0	0	0	0	0	0	0	0	0	0	6.17497e-05	0	0	6.17497e-05	0	0	0	0.00760757	0	0	0	0.000172899	0
COPSAC_140	0	0.0192624	0	0	0	0.964191	0	0	0	0.00328783	0	0	0.000285898	0	0	0	0	0	0	0	0	0	0	0	0	0	0	0	0.000714745	0	0	0	0	0	0	0	0	0.0114717	0	0	0	0	0
COPSAC_141	0	0.12426	0	0	0	0.00175323	0	0	0	0	0	0	0.0602674	0.00416393	0	0.0315582	0.00504054	0.0979619	0	0.0460224	0	0	0	0	0	0	0	0	0	0	0	0.0333114	0.00613631	0	0	0	0	0	0	0.554241	0	0	1
COPSAC_142	0	0	0	0	0	0.176809	0	0	0	0	0.563009	0.23287	0	0	0	0	0	0	0	0	0	0	0	0	0	0	0	0	0	0	0	0	0	0	0	0	0	0.0273119	0	0	0	0	1
COPSAC_143	0	0.300553	0	0	0.00116381	0.0232761	0	0	0.00116381	0.00232761	0	0	0.00407332	0.0398603	0	0.00203666	0.00669188	0.096014	0	0.0686645	0	0.00465522	0	0	0	0	0.0916497	0	0	0	0	0	0	0	0	0	0	0.0331685	0	0.00174571	0.318883	0.00407332	0
COPSAC_144	0.00125833	0.190096	2.19476e-05	0	0.0145074	0.110119	2.19476e-05	0.012298	0.468384	0.00614534	0	0	0.000731588	0.00829621	0	0.000482848	0.000160949	0.00021216	0	0	0	0	0	0	0.028093	0	0	0	0.000285319	0	0	0	3.65794e-05	0	2.19476e-05	0	0.000643797	0.0345529	0	0.00734514	0.06119	0.000109738	0
COPSAC_145	0	0.522865	0	0	0	0.0103538	0	0	0	0	0	0	0.00258844	0.0250216	0	0	0.0198447	0	0	0	0	0	0	0	0	0	0	0	0	0	0	0	0	0	0	0	0	0.02761	0	0	0.0500431	0.0983607	1
COPSAC_146	0	0.665548	0	0	0	0.269797	0	0	0	0	0	0	0	0.00111496	0	0.000180805	0.000319421	0	0	0	0	0	0	0	0	0	0	0	0	0	0	0	0	0	0	0	0	0.000391743	0	0.0226367	0.0274341	0.012578	0
COPSAC_147	0	0	0	0	0	0.000375358	0	0	0	0	0	0	0.000985314	0.000609956	0	0.00319054	0.000187679	0.165814	0	0	0	0	0	0	0	0	0	0	0	0	0	0	0	0	0	0	0	0.133674	0	0.692066	0	0.0030967	0
COPSAC_148	0	0.0689753	0	0	0.0236259	0.576379	7.71248e-05	0	0.00190241	0.00760965	0	0	0.00100262	0.000359916	0	0.00118258	0	0	0	0	0	0	0	0	0	0	0	0	0	0	0	0	0	0	0	0	0	0.00136254	0	0.00164533	0.313487	0.00149108	0
COPSAC_149	0	0	0	0	0	0.079602	0	0	0	0	0	0	0	0	0	0.332623	0	0	0	0	0	0	0	0	0	0	0	0	0	0	0	0	0	0	0	0	0	0.58209	0	0	0	0	1
COPSAC_150	0	0	0	0	0	0	0	0	0	0	0	0	0	0	0	0.0265614	0	0	0	0	0	0	0	0	0	0	0	0	0	0	0	0	0	0	0	0	0	0.973439	0	0	0	0	0
COPSAC_151	0	0.178106	0	0	0	0	0	0	0	0	0	0	0.00170164	0	0	0.04481	0.0113443	0.187181	0	0	0	0	0	0	0	0	0	0	0.00170164	0	0	0	0	0	0	0	0	0.0442428	0	0.0334657	0.473057	0	1
COPSAC_152	0	0.243169	0	0	0	0.0132563	0.00154522	0	0	0	0	0	0.0592876	0.0572544	0	0.0103286	0.00211451	0	0	0	0	0	0	0	0	0	0	0	0	0	0	0	0	0	0.00105725	0	0.000731945	0.112069	0	0	0.494876	0	0
COPSAC_153	0	0.033522	0	0	0	0.203156	0	0.000586562	0	0	0	0	0	0.00155439	0	0	0.00131976	0	0	0	0	0	0	0	0	0	0	0	0	0	0	0	0	0	0	0	0	0	0.00563099	0.21521	0.534417	0.00410593	0
COPSAC_154	0	0.000298725	0	0	0	0.000394317	0	0	0.00011949	0	0	0.000501858	0.0162745	0.000370419	0	9.5592e-05	0.000155337	0.193944	0	0	0	0.00678703	0	0	0	0	0	0	0	0	0	0	0	0	0	0	0	9.5592e-05	0	0.000179235	0.780282	0.000501858	0
COPSAC_155	0	0.895229	0	0	0	0.00456517	0	0	0	0	0	0	0	0	0	0.00855969	0.00935859	0	0	0	0	0	0	0	0	0	0	0	0	0	0	0	0	0	0	0	0	0.0779502	0	0	0	0.00433691	0
COPSAC_156	0.000969478	0.000802327	0	0	0	0.000144865	0	0	0	0	0.0147873	0	0.000144865	0.000289729	0	0.00133721	0.00156008	0.00678635	0	0	0	0	0	0	0	0	0	0	0	0	0	0	0	0	0	0	0	0.0265436	0	0.000133721	0.941152	0.00501454	0
COPSAC_157	0	0.0489939	0	0	0.0105653	0.21693	0	0	0.0129356	0.0110192	0	0	0	0.00443794	0	0.0235766	0.00085733	0.0276867	0	0.00811942	0	0	0	0	0	0	0	0	0	0	0	0	0.000327803	0	0	0	0.000277372	0.0638963	7.56468e-05	0.569923	0	0.000201725	0
COPSAC_158	0	0.563767	0.000367323	0	0	0.180025	0	0	0	0	0.00337937	0	0	0.00268146	0	0.124559	0.00811784	0.000991772	0	0	0	0	0	0	0	0	0	0	0.00047752	0	0	0	0	0	0	0	0	0.0150235	0.00183661	0	0.0980018	0	0
COPSAC_159	0	0	0	0	0	0.00434368	0	0	0	0	0	0	0.00508528	0.00349613	0	0.000635661	0.000741604	0	0	0	0	0	0	0	0.00116538	0	0	0	0	0	0	0	0	0	0	0	0	0.00720415	0	0.951584	0.00476745	0.0209768	0
COPSAC_160	5.6646e-05	0.14947	5.6646e-05	0	0	0.00075528	0	0	0.00028323	2.8323e-05	0	0	0.00135006	0.00327603	0	0.00439006	0.00449392	0.00047205	0	0	0	0.0017277	0	0	0	0	0	0	0	0	0	0	6.6087e-05	0	0	0	0	0.00312497	0	0.827173	0.000273789	0.00285118	1
COPSAC_161	0	0.0178966	0	0	0	0	0	0	0	0	0	0	0	0	0	0.00379042	0	0.309255	0	0	0	0	0	0	0	0	0	0	0	0	0	0	0	0	0	0	0	0.140414	0	0.521063	0.000671721	0.00314269	1
COPSAC_162	0	0.258781	0	0.000243673	0	0.023149	0	0.000348105	0	0	0	0	0.00264559	0.000870261	0	0.0209211	0.000174052	0.0595259	0	0	0	0	0	0.00483865	0	0	0	0	0	0	0	0	0	0	0	0.000661399	0	0.480524	0	0.00226268	0.142967	0.000696209	1
COPSAC_163	0.00134692	0.136847	0	0	0.000104761	0.666397	0	0	0.000523803	0	0	0	0	0.00457954	0	0.00112244	0	0	0	0	0	0	0	0	0.00392104	0.000374145	0	0	0.000269384	0	0	0	0	0.000239453	0.0571245	0	0	0.000209521	0.00275371	0.00145168	0.117317	0.00541762	0
COPSAC_164	0	0.0553804	0	0	0	0.00120543	0	0	0	0	0.064653	0	0	0.0137234	0	0.156127	0.0274468	0.0704251	0	0	0	0	0	0	0.0430015	0	0	0	0	0.00368585	0	0	0	0	0	0	0	0.197645	0	0.360077	0.0023645	0.00016227	0
COPSAC_165	0	0	0	0.000520021	0	0.966589	0	0	0	0	0	0	0	0	0	0.00364015	0	0	0	0	0	0	0	0	0	0	0	0	0	0	0	0	0	0.000910036	0	0.00286011	0	0.025481	0	0	0	0	0
COPSAC_166	0.00794728	0.136654	0	0	0	0	0	0	0	0	0	0	0	0.0232603	0	0.0387672	0.00503974	0.297732	0	0.0246172	0	0	0	0	0	0	0	0	0	0	0	0	0.00096918	0	0	0	0.00135685	0.0540802	0	0.405699	0.00096918	0	0
COPSAC_167	0	0	0	0	0	0.948698	0	0	0	0	0	0	0	0	0	0.00137067	0	0	0	0	0	0	0	0	0	0	0	0	0	0	0	0	0	0	0	0	0	0.0499315	0	0	0	0	0
COPSAC_168	0	0	0	0	0	0.984227	0	0	0	0	0	0	0	0.0157729	0	0	0	0	0	0	0	0	0	0	0	0	0	0	0	0	0	0	0	0	0	0	0	0	0	0	0	0	0
COPSAC_169	0.00106037	0.280645	0	0	0	0.463134	0	0	0	0	0	0	0.00480701	0	0	0.0270394	0.0141029	0	0	0	0	0	0	0	0	0	0	0	0	0	0	0	0.00710448	0	0	0	0	0.0324827	0	0.150396	0	0.0184858	0
COPSAC_170	0	0	0	0	0	1	0	0	0	0	0	0	0	0	0	0	0	0	0	0	0	0	0	0	0	0	0	0	0	0	0	0	0	0	0	0	0	0	0	0	0	0	0
COPSAC_171	0	0.0783736	0	0	0	0.0100177	0	0	0	0	0	0	0	0.0164997	0	0.0194461	0.00766058	0.0365351	0	0	0	0	0	0	0.00589275	0	0	0	0	0	0	0	0	0	0	0	0	0.0159104	0	0.800825	0.00530348	0.00353565	0
COPSAC_172	0.00148471	0.0314428	0	0	0.00498202	0.26959	0	0.00600482	0.378897	0	0	0	0.00141872	0.000692864	0	0.00178165	0	0.000428916	0	0.0172556	0	0	0	0	0	0	0	0	0	0	0.000989805	0	0	0	0	0	0.00056089	0.118513	0	0.00676367	0.150945	0.000362929	0
COPSAC_173	0	0.00366138	0	0	0	0.918873	0	0	0.0124043	0	0	0	0	0.000488184	0	0.000976367	0	0	0	0	0	0	0	0	0	0	0	0	0	0	0	0	0	0	0.00647953	0.000110951	0	0	0	0.000421613	0.0563852	0	0
COPSAC_174	0	0.0415479	0	0	0	0.0811955	0	0	0	0	0	0	0	0	0	0.00120929	0	0	0	0	0	0	0	0	0	0	0	0	0	0	0	0	0	0	0	0	0	0.000604647	0	0	0.873888	0.000518269	0
COPSAC_175	0	0.0172466	0	0	0	0.962657	0	0	0.00224955	0	0	0	0.00104979	0.00434913	0	0.00194961	0.00119976	0.00134973	0	0	0	0	0	0	0.00209958	0	0	0	0	0	0	0	0	0	0	0	0	0.00464907	0	0	0	0	0
COPSAC_176	0	0.109031	0	0	0	0.571219	0	0	0	0	0	0.000734214	0	0	0	0.0873715	0	0	0	0	0	0	0	0	0	0	0	0	0	0	0	0	0	0.00110132	0	0	0	0.154185	0	0	0.0572687	0	0
COPSAC_177	0.000101136	0	0	0	0	0.248053	0	0	0	0	0	0.000640529	0	0.00480958	0	0	0	0	0	0	0	0	0	0	0.444268	0	0	0	0	0	0	0	0	0	0	0	0	4.49494e-05	0	0.000303408	0.297284	0.00224747	0
COPSAC_178	0	0.0571268	0	0.00180282	0	0.815887	0	0	0	0	0	0	0	0.00157746	0	0.00338028	0	0.00450704	0	0	0	0	0	0	0	0	0	0	0	0	0	0	0	0	0	0	0	0	0	0.0136338	0.099831	0.00157746	0
COPSAC_179	0	0.820096	0	0	0	0	0	0	0	0	0	0	0	0.102392	0	0.0287081	0	0	0	0	0	0	0	0	0	0	0	0	0	0	0	0	0	0	0	0	0	0.00287081	0	0.0421053	0	0	0
COPSAC_180	0	0	0	0	0	0.0406504	0	0	0	0	0	0	0	0	0	0	0.183916	0.673918	0	0	0	0	0	0	0	0	0	0	0	0	0	0	0	0	0	0	0	0	0	0	0	0.101516	0
COPSAC_181	0	0	0	0	0	0.00204022	0	0	0	0	0	0	0	0	0	0.00451763	0	0.0170504	0	0	0	0	0	0	0	0	0	0	0	0	0	0	0	0	0	0	0	0.523171	0	0.450743	0.00174876	0	1
COPSAC_182	0.000159217	0.227759	0	0	0	0	0.000716475	0	0	0	0	0	0.0836684	0.237551	0	0.00163197	0.00413963	0.000875692	0	0	0	0	0	0	0	0	0	0	0	0	0	0	0	0	0	0	0	0.434224	0	0.00139315	0	0.00457748	1
COPSAC_183	0	0	0	0	0	0.912943	0	0	0.00616333	0	0	0	0	0	0	0.0808937	0	0	0	0	0	0	0	0	0	0	0	0	0	0	0	0	0	0	0	0	0	0	0	0	0	0	0
COPSAC_184	0	0	0	0	0	0	0	0	0	0	0	0	0	0	0	0.257136	0	0	0	0	0	0	0	0	0	0	0	0	0	0	0	0	0	0	0	0	0	0.742864	0	0	0	0	0
COPSAC_185	0	0.0367127	0	0	0	0.707561	0	0	0.015746	0	0.113338	0	0	0	0	0.0618053	0	0	0	0	0	0	0	0	0	0	0	0	0	0	0	0	0	0	0.015746	0	0	0.039744	0	0	0	0	0
COPSAC_186	0	0.0296642	0	0	0.239599	0.653917	0	0.00149741	0.00136832	0	0.000477623	0	9.03611e-05	0.000593801	0	0.000890702	0.000348536	0.000580893	0	0	0	0	0	9.03611e-05	0.000296901	0	0	0	0.000180722	0	0	0	0	0	0.000684162	0	0	0.000129087	0.000477623	0	0.0659636	0.000619619	1
COPSAC_187	0	0.0236996	0	0	0	0.816772	0	0.00405494	0	0	0	0.000206183	6.87277e-05	0.00029782	0	0.00143183	0.000103092	0.00487967	0	0	0	0.00281784	0	0	0.0054524	0.00144328	0.00103092	0	0	0	0	0	0	0	0	0	0.000733096	0.071683	0.0569753	0.000183274	0.00715914	0	0
COPSAC_188	0	0.448358	0	0.00637718	0	0.000865246	0	0	0	0	0.014549	0	0.0138119	0.00214709	0	0.147508	0.0775196	0.0225605	0	0.00176254	0	0	0	0	0	0	0	0	0	0	0	6.40923e-05	0.000128185	0	0	0	0	0.214581	0	0.0016664	0	0	1
COPSAC_189	0	0.172934	0	0	0	0.525465	0	0.0001169	0.0211199	0	0	0.0022211	0	0.00452013	0	0.000389666	0	0	0	0	0	0	0	0	0	0	0	0	0	0	0.0001169	0	0	0	0.00713089	0	0	0.000818299	0.0148073	0	0.249464	0	0
COPSAC_190	0	0.0281719	0	0	0	0.00760847	0.000411269	0	0.000822538	0	0	0	0.00226198	0.00884228	0	0.00863664	0.000616903	0.184248	0	0	0	0	0	0.000822538	0	0	0	0	0	0	0	0	0	0	0	0	0	0.00185071	0.000411269	0.750771	0	0.00246761	1
COPSAC_191	0	0	0	0	0	0.939036	0	0	0.0112261	0	0	0	0	0	0	0.00024947	0	0.000904328	0	0	0	0	0	0	0	0	0	0	0	0	0	0	0	0	0	0	0	0.00165274	0	0.00202694	0.0339903	0	0
COPSAC_192	0.0126522	0.0638962	0	0	0	0.189465	0	0	0	0	0	0	0.00179989	0.0225516	0	0	0.0037586	0.037639	0	0	0.00127051	0	0	0	0	0	0	0	0	0	0	0	0	0	0	0	0	0	0	0.00439386	0.658126	0.00365273	0
COPSAC_193	0	0	0	0	0	0.915845	0	0	0	0	0	0	0	0	0	0.00353766	0	0.0421117	0	0	0	0	0	0	0	0	0	0	0	0	0	0	0	0	0	0	0	0.00530648	0	0	0.0331995	0	0
COPSAC_194	0	0.326671	0	0	0	0.167146	0	0	0	0	0	0	0	0.00036915	0	0.0184311	0.00123929	0	0	0	0	0	0	0	0	0	0	0	0	0	0	0	0	0	0.000184575	0	0	0.0572709	0	0.421622	0.00123929	0.00582729	0
COPSAC_195	0.00488064	0.475675	0.00469293	0	0	0.0327566	0.00563151	0	0	0	0	0	0	0.0027219	0	0.280293	0.0148296	0.00137659	0	0	0	0.0137346	0	0	0	0	0	0.000594437	0	0	0.000969871	0	0.000907299	0	0	0	0.00463035	0.122923	0.00397334	0.00206489	0.00800926	0	0
COPSAC_196	0.107953	0.00168557	0	0	0	0.00206865	0	0	0.00022985	0	0	0	0.00107263	0.000766166	0	0.00168557	0.000842783	0.229084	0	0	0	0	0	0	0	0	0	0	0	0	0	0	0	0	0	0	0	0.00107263	0	0.00153233	0.652007	0	0
COPSAC_197	0	0.213175	0	0	0	0.422672	0	0	0.00148171	0	0	0	0	0	0	0	0.000122023	0	0	0	0	0	0	0	0	0	0	0	0.000296343	0	0	0	0	0	0	0	0	0	0	0	0.361922	0	0
COPSAC_198	3.48402e-05	0	6.96803e-05	0	0	0.740615	0	0	0	0	0	0	0	0.00102779	0	0.00109747	0.000540023	0	0	0	0	0	0	0	0.010783	0	0	0	0	0	0	0	0	0	0.00264785	0	0	0.000121941	0	0.000139361	0.241146	0.00160265	0
COPSAC_199	0	0	0	0	0	0	0	0	0	0	0	0	0	0	0	0	0	0	0	0	0	0	0	0	0	0	0	0	0	0.0129151	0	0	0	0	0	0	0	0.156596	0	0	0	0	1
COPSAC_200	0	0	0	0	0	0.654575	0	0	0	0	0.228752	0	0	0	0	0	0	0	0	0	0	0	0	0	0	0	0	0	0	0	0	0	0	0	0.000174398	0	0	0	0	0	0.115975	0	1
COPSAC_201	0	0.961905	0	0	0	0.000778388	0	0	0	0	0	0	0	0	0	0.00952381	0	0.000869963	0	0	0	0	0	0	0	0	0	0	0	0	0	0	0	0	0	0	0	0	0	0	0	0.0254121	0
COPSAC_202	0	0.891013	0	0	0	0.00956023	0	0	0	0	0	0	0	0.043021	0	0.042065	0	0	0	0	0	0	0	0	0	0	0	0	0	0	0	0	0	0	0	0	0	0	0	0.0124283	0	0	0
COPSAC_203	0	0.127415	0	0	0.000628883	0.19402	0	0	0.0097191	0	0.00152456	0	0	0.00129588	0	0.00141022	0.000304913	0.00897587	0	0	0	0	0	0	0.000285856	0.0010672	0	0	0.000381141	0	0	0	0	0	0	0	0	0.00762282	0	0.00064794	0.631608	0.0121012	0
COPSAC_204	0	0.162828	0	0	0	0.210058	0	0	0.0327456	0	0.00251889	0	0.00359842	0	0	0.107323	0.0593739	0.059014	0	0	0	0	0	0	0	0	0	0	0	0	0	0	0	0	0	0	0	0.356153	0	0.00278877	0.00224901	0	0
COPSAC_205	0	0	0	0	0	0.000527364	0	0	0	0	0	0	0	0	0	0	0	0.362944	0	0	0	0	0	0	0	0	0	0	0	0	0	0	0	0	0	0	0	0	0	0.636529	0	0	1
COPSAC_206	0	0.437155	8.16704e-05	0	0	0.175169	0	0	0	0	0	0	0.00130673	0	0	0.00590749	0.000830316	0.340157	0	0	0	0.00910625	0	0	0	0	0	0	0	0	0	9.52822e-05	0.000353905	0	0	0	0	0.0137615	0	0	0	0.0140473	0
COPSAC_207	0	0.0455207	0	0	0	0.0917249	0	0	0.00927054	5.94265e-05	0	0	0	0.00499183	0	0.000713118	0.000475412	0	0	0	0	0	0	0	0	0	0	0	0	0	0	0	0	0	0	0	0	0.358134	0	0.000861685	0.486347	0.0015748	0
COPSAC_208	0	0	0	0	0	0.0114715	0	0	0	0	0	0	0.0154272	0	0	0.0747627	0	0.146756	0	0	0	0	0	0	0	0	0	0	0	0	0	0	0	0	0	0	0	0	0	0.751582	0	0	0
COPSAC_209	0.0110571	0.195584	0	0	0	0.587648	0	0	0	0	0	0	0.00378905	0	0	0.0676863	0.0138128	0	0	0	0	0	0	0	0	0	0	0	0	0	0	0	0	0	0	0	0	0	0	0.089835	0	0.030588	0
COPSAC_210	0	0.102493	0	0	0	0.822333	0	0.00151561	0.00939679	0	0	0	0	0.00151561	0	0.00682025	0.000568354	0	0	0	0	0	0	0	0	0	0	0	0	0	0	0	0	0	0	0	0	0.0242498	0.00538042	0.00261443	0.00314489	0.00757805	0
COPSAC_211	0	0.689156	0	0	0	0.00117809	0	0.000172404	0	0	0	0	0.00543072	0.00683869	0	0.129619	0.0308028	0.00181024	0	0	0	0	0	0	0	0	0	0	0	0	0	0	0	0	0	0	0	0.0464628	0	0.00149417	0.00307454	0.028619	0
COPSAC_212	0	0	0	0	0	1	0	0	0	0	0	0	0	0	0	0	0	0	0	0	0	0	0	0	0	0	0	0	0	0	0	0	0	0	0	0	0	0	0	0	0	0	0
COPSAC_213	0	0.014205	0	0	0	0.925859	0	0	0.015437	0	0	0	0	0	0	0.0201478	0	0	0	0	0	0	0	0	0	0	0	0	0	0	0	0	0.00130454	0	0	0	0.0047833	0.00456588	0	0	0.0101464	0	0
COPSAC_214	0	0.0262118	7.03359e-05	0	0.00451322	0.782604	0	0.0184163	0.00606061	0.000785417	0.00316511	0	0	0.00017584	0	0.00692808	0.000808862	0	0	0	0	0.00508763	0	0	0	0	0	0	0	0.0018639	0	0	0	0	0	0	0	0.137741	0.000926089	0	0	0.00017584	0
COPSAC_215	0	0.000783162	0	0	0	0.214978	0	0	0	0	0	0	0.000489476	0.00509055	0	0	0	0.124229	0	0	0	0	0	0	0.000293686	0	0	0	0	0	0	0	0	0	0	0	0	0.260108	0	0.00450318	0.35536	0.0156632	0
COPSAC_216	0.000176553	0.131538	0	0	0	0.513324	0	0	6.08802e-05	0	0	0	0	0.00712907	0	0.00222822	0.000444426	0.0147939	0	0	0	0	0	0	0	0	0	0	0	0	0	0	0.000328753	0	0	0	0.000249609	0.00146112	0	0.297595	0.0285163	0.00200905	0
COPSAC_217	0.000162031	0.215339	0	0	0	0	0.000432082	0	0	0	0	0	0.00243046	0.00167432	0	0.00318661	0.00199838	0.000594113	0	0	0	0	0	0	0	0	0	0	0	0	0	0	0	0	0	0	0	0.50424	0	0	0.264974	0.000864164	0
COPSAC_218	0	0.0319926	0	0	0	0.903667	0	0	0.00684543	0	0	0	0	0	0	0.0268497	0.0288359	0	0	0	0	0	0	0	0	0	0	0	0	0	0	0	0	0	0	0	0	0	0	0	0	0.0018089	1
COPSAC_219	0.00824997	0.12219	0	0.00149409	0	0.0195531	0	0.000389762	0.000194881	0.000194881	0	0	0.00162401	0.0170846	0.00110433	0.0062362	0.00233857	0.0735351	0	0	0	0	0	0.000129921	0.000389762	0	0	0	0	0	0	0	0	0	0	0	0.0072106	0.430362	0.00110433	0.258932	0.00292322	0.00519683	1
COPSAC_220	0.00210084	0.919563	0	0	0	0.000222816	0.000413802	0	0	0	0	0	0	0.000795773	0	0.00754393	0.00035014	0.00531576	0	0	0	0	0	0	0.000127324	0	0	0	0	0	0	6.36618e-05	0	0	0	0	0	0.0174115	0	0.00684365	0.000572956	0.0359053	1
COPSAC_221	0	0	0	0	0	0.895047	0	0	0	0	0	0	0	0.0758245	0	0.0291284	0	0	0	0	0	0	0	0	0	0	0	0	0	0	0	0	0	0	0	0	0	0	0	0	0	0	0
COPSAC_222	0.00569091	0.37889	0	0	0	0.273075	0	0	0	0	0	0	0.0313	0.0790503	0	0.00124489	0	0	0	0	0	0	0	0	0.0485506	0	0	0	0	0	0	0	0	0	0	0.0579762	0	0	0	0.112396	0	0.00969234	1
COPSAC_223	0	0.0406781	0.00122266	0.000132179	0	0	0.000429582	0	0	0	0	0	0.0678739	0.00436191	0	0.0241227	0.134393	0.659474	0	0	0	0	0	0	0	0	0	0	0	0	0	0	0	0	0	0	0	0.0622893	0	0	0	0.00122266	1
COPSAC_224	0	0.0288965	0	0	0.00498595	0.278552	0	0	0.00804363	0	0	0	0.00016528	0.00145997	0	0.000606027	8.26401e-05	0	0	0	0	0	0	0	0	0	0	0	0	0	0	0	0	0	0	0	0	0.057242	0	0.000771307	0.616302	0.00173544	0
COPSAC_225	0	0.687751	0	0	0	0.0702811	0	0	0	0	0	0	0	0.199799	0	0	0.0421687	0	0	0	0	0	0	0	0	0	0	0	0	0	0	0	0	0	0	0	0	0	0	0	0	0	0
COPSAC_226	0	0.121661	0	0	0	0.583647	0	0	0.0132231	0	0.0129763	0	0	0.0114751	0	0.00744442	0.00324922	0.00187139	0	0	0	0.00656014	0	0	0.133629	0	0	0	0.00121332	0	0	0	0	0	0	8.22588e-05	0	0.0377774	0	0.00172744	0.027495	0.0355564	0
COPSAC_227	0	0.660298	0	0	0	0.0106131	0	0	0	0	0	0	0	0.000213577	0	0.0242163	0.0176447	0	0	0	0	0	0	0	0	0	0	0	0	0	0	0	0	0	0	0	0	0	0	0.015509	0.162729	0.0987875	0
COPSAC_228	0	0.290271	0	0	0	0.00309034	0	0	0	0	0	0	0	0.00171072	0	0.00794658	0	0.000331108	0	0	0	0	0	0	0	0	0	0	0	0	0	0	0	0	0	0	0	0.000993323	0	0.674135	0.00640141	0	0
COPSAC_229	0	0.0837572	0	0	0.0138748	0.679029	0	0	0.000874802	0	0	0	0.0079139	0	0	0.020507	0.000101721	0.0358262	0	0	0	0	0	0	0	0	0	0	0	0	0	0	0	0	0	0	0	0.00179029	0	0.155308	0	0	0
COPSAC_230	0	0.172885	0	0	0	0.735208	0	0.0490106	0	0	0	0	0	0	0	0	0	0	0	0	0	0	0	0	0.017043	0	0	0	0	0	0	0	0	0	0	0	0	0	0.0131915	0	0	0	0
COPSAC_231	0	0.934997	0.000133203	0	0	0	0	0	0	0	0	0	0	0	0	0.00368529	0.00084362	0.000799219	0	0	0	0.000266406	0	0	0	0	0	0	0	0	0	0	0	0	0	0	0	0	0	0.000532812	0.052038	0.00457331	0
COPSAC_232	0	0	0	0	0	0	0	0	0	0	0	0	0	0	0	0	0	0	0	0	0	0	0	0	0	0	0	0	0	0	0	0	0	0	0	0	0	1	0	0	0	0	0
COPSAC_233	0	0.0119708	0	0	0	0.974354	0	0.00182744	0	0	0.000143731	0	0	0	0	0.000985586	0	0.000431194	0	0	0	0	0	0	0	0	0	0	0	0	0	0	0	0.000143731	0	0	0	0.00414767	0	0	0.00422981	0	0
COPSAC_234	0	0	0	0	0	0	0	0	0	0	0	0	0	0	0	0	0.00113636	0.0625812	0	0.124432	0	0	0	0	0	0	0	0	0	0.00113636	0	0	0	0	0	0	0	0.297646	0	0.0161526	0.493263	0	1
COPSAC_235	0	0.0321791	0	0	0	0	0	0	0	0	0	0.0139909	0	0.00349773	0	0	0	0.00874432	0	0	0.0181882	0.0166142	0	0	0	0	0	0	0	0.00542148	0	0	0	0	0	0	0	0.03078	0	0.16142	0	0	1
COPSAC_236	0	0.294439	0	0	0	0.544846	0	0.0152475	0.00812826	0.00762375	0.000252256	0	0.00644655	0.00395202	0	0.00378384	0	0.000588598	0	0	0	0.0103425	0	0.00465273	0.0136779	0.00193396	0.000280285	0	0.00036437	0	0	0	0	0	0	0	0	0	0.0111273	0.00266271	0.0330175	0.000700712	0
COPSAC_237	0	0	0	0	0	0.203865	0	0	0	0	0	0	0	0.0241574	0	0.0328777	0.00506717	0.160382	0	0	0	0	0	0	0	0	0	0	0	0	0	0	0	0	0	0	0	0.060099	0	0.00506717	0.503182	0.00259251	0
COPSAC_238	0	0.0810179	0.000168935	0	8.00221e-05	0.550018	0	0.00129814	0.00152042	0	0.00753986	0	0.00115587	0.0167068	0	0.00303195	0.00365434	0.00731757	0	0	0	0	0	0	0.00713975	4.44567e-05	0	0	0.000569046	0	0	0	0	0	0	0	0	0.0145551	0.00904249	0.0190452	0.252434	0.0118877	1
COPSAC_239	0	0.0187207	0	0	0	0.845651	0	0	0	0	0	0	0.00565523	0.0427067	0	0	0.0153081	0.0429017	0	0	0	0	0	0	0	0	0	0	0	0	0	0	0	0	0	0	0	0	0	0	0	0.0166732	1
COPSAC_240	0	0	0	0	0	0.712883	0	0	0.0350982	0	0	8.49834e-05	0	0	0	0.000594884	0	0.000764851	0	0	0	0	0	0	0	0	0	0	0	0	0	0	0	0	0.235064	0	0	0.000212459	0	0.0144472	0	0	0
COPSAC_241	0	0.820698	0	0	0	0	0	0	0	0	0	0	0.00902527	0.0168472	0	0.022864	0.00180505	0	0	0	0	0	0	0	0.00661853	0	0	0	0	0	0	0	0	0	0	0	0	0.00842359	0	0.0908544	0.00541516	0.0174489	0
COPSAC_242	0	0.176023	0	0	0	0.823977	0	0	0	0	0	0	0	0	0	0	0	0	0	0	0	0	0	0	0	0	0	0	0	0	0	0	0	0	0	0	0	0	0	0	0	0	0
COPSAC_243	0.000634198	0.10914	0	5.76543e-05	0.0119489	0.643235	0	0	0.00393491	0	0.00331512	0	0	0.000835988	0	0.0113867	0.000230617	0	0	0	0	0	0	0	0.000158549	0	0	0	0	0	0	0	0	0	0	0	0	0.0137794	0	0.198489	0	4.32408e-05	1
COPSAC_244	0	0.0166227	0	0	0	0.620586	0	0.000880264	0.020983	0	0	0	0	0.00131016	0	0.00032754	0.000225184	0.000122827	0	0	0	0	0	0	0	0	0	0	0	0	0	0	0	0	0.163402	0	0	8.1885e-05	0	0.174538	0.00081885	0	0
COPSAC_245	0	0.0153882	0	0	0	0.916409	0.000261077	0	0.000491438	0	0	0	0.00078323	0.00147431	0	0.000368579	0.000568225	0.000491438	0	0	0	0	0	0	0.000445366	0	0	0	0	0	0.000107502	0	0.000153574	0	0.00605083	0	0	0	0.0014436	0.0458266	0.00201183	0.00683406	0
COPSAC_246	0.000207919	0.226962	0	0	0.00650128	0.646	6.08544e-05	2.02848e-05	9.63528e-05	0	0	0	0.00166335	0.000689683	0	0.00791107	0.000192706	0.00012678	0	0.0102388	0	0	0	0	0	0	0	0	0	0	0	2.02848e-05	0	0	0	0	0	0.0521624	0.0193416	0	0.0161416	2.02848e-05	0
COPSAC_247	0	0	0	0	0	0.982252	0	0	0	0	0.0177485	0	0	0	0	0	0	0	0	0	0	0	0	0	0	0	0	0	0	0	0	0	0	0	0	0	0	0	0	0	0	0	0
COPSAC_248	0	0	0	0	0	0.963797	0	0	0.00438212	0	0	0	0	0.0122025	0	0.00829232	0	0	0	0	0	0	0	0	0	0.00916875	0	0	0	0	0	0	0	0	0	0	0	0.00215735	0	0	0	0	0
COPSAC_249	0.00117347	0.136784	6.17616e-05	0	0.00248811	0.0977598	0	0.0432596	0.165671	0.00397921	0	0	0.000820547	0.00141169	0	0.0030969	0.000247046	0.000185285	0	0	0	0	0	0.000864663	0.00802901	0.0179815	0.00516151	0	0	0	0	3.52924e-05	0	0	0	0	0	0.0143287	0.000141169	0.000988186	0	0.0028675	0
COPSAC_250	0.00110834	0.0997506	0	0	0.00443336	0.714048	0	0	0.00249377	0.00103907	0	0	0	0.000692713	0	0.000103907	0	0	0	0.00498753	0	0	0	0.00377528	0	0	0.000450263	0	0.000484899	0	0	0	0	0	0.0296827	0	0	6.92713e-05	0	0	0.134975	0.000727348	0
COPSAC_251	0	0.022132	0	0	0	0.000277058	0	0	0	0	0	0	0	0	0	0.00576932	0.00604638	0.0130706	0	0	0	0	0	0	0	0	0	0	0	0	0	0	0	0	0	0	0	0	0	0.952509	0	0	0
COPSAC_252	0	0	0	0	0	0.963039	0	0	0.0205761	0	0	0	0	0.00350556	0	0	0	0	0	0	0	0	0	0	0	0	0	0	0	0	0	0	0	0	0	0	0	0	0	0.0128791	0	0	0
COPSAC_253	0.00071623	0.0849449	0	0	0	0.821945	0	0	0.0187652	0	0	0	0.000286492	0.0071623	0	0	0	0	0	0	0	0	0	0	0	0	0	0	0.000429738	0	0	0.00100272	0	0	0	0	0	0.00386764	0	0.00272167	0.0577281	0	1
COPSAC_254	0	0	0	0	0	0	0	0	0	0	0	0	0	0	0	0.315164	0	0	0	0	0	0	0	0	0	0	0	0	0	0	0	0	0	0	0	0	0	0.684836	0	0	0	0	0
COPSAC_255	0	0.00212271	3.85946e-05	0	0	0.000257298	0	0	0	0	0	0	0.00222562	0.000771893	0	0.00625233	0.000424541	0.683936	0	0.013714	0	0	0	0	0.000141514	0	0	0	0	0	0	0	0	0	0	0	0.000771893	0.0217545	0	0.265544	0	0.000167243	1
COPSAC_256	0	0	0	0	0	0.645905	0	0	0.00307574	0	0.0322953	0	0	0	0	0	0	0	0	0	0	0	0	0	0	0	0	0	0	0.00153787	0.00230681	0	0	0	0	0	0	0.119569	0	0	0.195309	0	1
COPSAC_257	0	0.00157638	0	0	0	0.0029378	0	0	0.000214961	0	0	0	0.104256	0	0	0.0159071	0.00691459	0.218222	0	0	0	0	0	0	0	0	0	0	0	0	0	0	0	0	0	0	0	0.161149	0	0.0829392	0.391874	0.0062697	1
COPSAC_258	0	0.818819	0	0	0	0.0295151	0	0	0.101702	0	0	0	0.00136325	0.0037941	0	0.000131397	0	0	0	0	0	0	0	0	0.019956	0	0	0	0	0	0	0	0	0	6.56987e-05	0	0	0.000213521	0	0	0.0242757	0.000164247	0
COPSAC_259	0	0.0973942	0	0	0.00683923	0.84971	0	0	0	0	0	0	0	0.00528093	0	0	0	0	0	0	0	0	0	0	0.0165354	0	0	0	0	0	0	0	0	0	0	0	0	0.00129859	0.000432863	0.00207774	0.0188728	0.00155831	0
COPSAC_260	0	0.0772727	0	0	0.0078772	0.438815	0	0	0	0	0.0166825	0	0.000428367	0.0013565	0	0.00887673	0.00152308	0.00211804	0	0	0	0	0	0	0	0	0	0	9.51928e-05	0	0	0	0	0	0	0	9.51928e-05	0.00142789	0.0233698	0.00506901	0.414683	0.000309376	0
COPSAC_261	0	0	0	0	0	0	0	0	0	0	0	0	0	0	0	0.0541985	0.0625954	0	0	0	0	0	0	0	0.883206	0	0	0	0	0	0	0	0	0	0	0	0	0	0	0	0	0	1
COPSAC_262	0	0.452387	0	0	0	0.511219	0	0	0	0	0.0164933	0	0	0	0	0.0138834	0.00366114	0	0	0	0	0	0	0	0	0	0	0	0	0	0	0	0	0	0	0	0	0.00235618	0	0	0	0	0
COPSAC_263	0	0	0	0	0	0.920522	0	0	0	0	0	0	0.00444403	0.000966771	0	0.000779654	0.000155931	0.0119755	0	0.0186025	0	0	0.000311862	0	0	0	0	0	0	0	0	0	0	0	0	0	0	0.0312953	0	0.00424132	0.000654909	0	1
COPSAC_264	0	0.715064	0	0	0	0	0	0	0	0	0	0	0	0	0	0.254574	0	0	0	0	0	0	0	0	0	0	0	0	0	0	0	0	0	0	0	0	0	0.030362	0	0	0	0	0
COPSAC_265	0.005	0.0463333	0	0	0.200667	0.545667	0	0	0	0.00266667	0.00233333	0	0	0.049	0	0.00333333	0	0.003	0	0	0	0.00433333	0	0	0	0	0	0	0	0	0.001	0	0	0	0	0	0.000666667	0.004	0	0.112333	0.0103333	0.00433333	0
COPSAC_266	0	0	0	0	0	0.902443	0	0	0	0	0	0	0	0	0	0	0	0.000776729	0	0	0	0	0	0	0	0	0	0	0	0	0	0	0	0.00135928	0	0	0	0.0697503	0	0	0.0256709	0	0
COPSAC_267	0	0.776714	0	0	0	0.0754925	0	0	0	0	0	0	0	0.00341147	0	0.00231099	0.00352151	0.0182679	0	0	0	0	0	0	0	0	0	0	0	0	0	0	0	0	0	0	0	0.0018708	0	0.113789	0.00407175	0	0
COPSAC_268	0	0.838018	0	0	0.0340237	0.0539941	0	0	0	0	0.00295858	0	0	0.0184911	0	0	0	0	0	0.00443787	0	0	0	0	0	0.0155325	0	0	0	0	0	0	0	0	0	0	0	0	0	0.00739645	0.0251479	0	0
COPSAC_269	0.00163865	0.0597975	0	0	0	0.194748	0	0.0276192	0.046424	0	0.000502167	0	0.0012422	0.00144043	0	7.92896e-05	0	2.64299e-05	0	0	0	7.92896e-05	0	0	0	0	0	0	0	0	0	2.64299e-05	0	0	0	0	0	0	0	0.0215403	0.643765	0	0
COPSAC_270	0	0.104121	0	0	0	0	0	0	0	0	0.238612	0	0.0083669	0.00743725	0	0.0154943	0.0148745	0.018903	0	0.13387	0	0	0	0	0	0	0	0	0	0	0	0	0	0	0	0	0	0.122095	0	0.32476	0.00867679	0	0
COPSAC_271	0	0.0308789	0	0	0	0.0390227	0	0	0	0	0	0	0	0.0288429	0	0.0152698	0.00576858	0.0084832	0	0	0	0	0	0	0	0	0	0	0	0	0	0	0	0	0	0	0	0.0827961	0	0.0369868	0.748558	0.00135731	0
COPSAC_272	0.000129136	0.240683	0.00377076	0	0.0133526	0	0	0	0	0	0.025543	0	0	0.00121387	0	0.263049	0.0517575	0.257135	0	0	0	0	0	0	0	0	0	0	0	0	0	0	0	0	7.74813e-05	0	0	0.107492	0	0.0104342	0.00103308	0.000258271	0
COPSAC_273	0	0.0273869	0	0	0	0.429619	0	0.0644779	0.325085	0	0	0	0.0151491	0.116664	0	0.00150952	0	0.00102431	0	0	0	0	0	0	0	0.00485201	0	0	0	0	0	0	0	0	0	0	0	0	0	0	0	0	0
COPSAC_274	0.00154636	0.341583	2.31954e-05	0	0.00254376	0.314823	0	0	0	0	5.41226e-05	0.000139172	0	0.00879106	0	0.000146904	0	0	0	0.00515711	0	0.000680398	0	0	0.00055669	0.000139172	0.000873693	0	0.000278345	0	0.000139172	0.000123709	0	0.00276798	0	0	0.000850498	0.000270613	0.00297674	0	0.290097	0.000448444	1
COPSAC_275	0	0.593005	0	0	0	0.0073132	0	0	0	0	0	0	0.00222576	0.00953895	0	0.00190779	0	0.0216216	0	0	0	0	0	0	0.00158983	0	0	0	0	0	0	0	0	0	0	0	0	0.0143084	0	0.234658	0	0.102385	0
COPSAC_276	0	0	0	0	0	0.00273096	0.0022628	0	0	0	0	0	0	0	0	0.378199	0	0	0	0	0	0	0	0	0	0	0	0	0	0	0	0	0	0	0	0	0	0.61275	0	0	0	0	0
COPSAC_277	0	0.000558308	0	0	0	0.649103	9.30514e-05	0	0	0	0	0	0.0180054	0.0138181	0	0.000232628	0.000441994	0	0	0	0	0	0	0	0	0	0	0	0	0	0	0	0.00016284	0	0	0	0	0.00032568	0	0.018052	0.299044	0	0
COPSAC_278	0	0.0356388	0	0	0	0.0231064	0.000156654	0.000234981	0	0	0	0	0	0.0492676	0	0.0516175	0.00877262	0.244928	0	0	0	0.000313308	0	0	0	0	0	0	0	0	0	0	0.000548289	0	0	0	0	0.0146471	0	0	0.547427	0.00164487	1
COPSAC_279	0.00220893	0.250526	0.00256319	0.000771042	0	0.000229229	0	0	0.000125034	0	0	0	0	0	0	0.0507846	0.00914831	0.00258403	0	0	0	0.00623085	0	0	0	0	0	0	0.00239648	0	0	0.000479296	0.000666847	0.000125034	0	0	0.000750203	0.00871069	0	0.000458457	0.651343	0.000312585	0
COPSAC_280	0.00166273	0.713152	0.000343274	0	6.43639e-05	0.00169492	0	2.14546e-05	0	0	3.21819e-05	0	0.000150182	0.000772366	0	0.0516735	0.00177001	0.00071873	0	0	0	0	0	7.50912e-05	0	0	0	0	0	0	0	5.36366e-05	0	0	0	0	0	0.00904312	0	0.00762712	0.000514911	0.205128	1
COPSAC_281	0	0.069908	0	0	0	0	0	0	0	0	0	0	0.0002215	0.00931532	0	0.00215348	0	0	0	0	0	0	0	0	0.000159972	0	0	0	0	0	0	0	0	0	0	0	0	0.00116903	0	0	0.916421	8.6139e-05	0
COPSAC_282	0	0	0	0	0	0.976617	0	0	0	0	0	0	0	0	0	0	0	0	0	0	0	0	0	0	0	0	0	0	0	0	0	0	0	0	0	0	0	0.0233833	0	0	0	0	0
COPSAC_283	0.00202918	0.767373	0	0.00044299	0.00018577	0.00065734	4.287e-05	0	0	0	0	0	0	0.0547164	0	0.0675345	0.00221495	0.00062876	0	0	0	0	0	0	0.00027151	0	0	0	0	0	0	0	2.858e-05	0	0	0	0	0.0141185	0	0.0833107	0.00332957	0.00030009	1
COPSAC_284	0	0.222664	0	0	0	0	0	0	0	0	0	0	0.0109971	0.00127936	0	0.00869695	0.00149713	0.029507	0	0.458747	0	0	0	0	0	0	0	0	0	0.000639682	6.80513e-05	0	0	0	0	0	0	0.264774	0	0.000925497	0	6.80513e-05	0
COPSAC_285	0.00257283	0.331363	0.00165396	0	0	0.00150888	0	0	7.73784e-05	0	0.0139668	0	0.00877278	0.00639339	0	0.0764209	0.021192	0.00208922	0	0.000106395	0	0	0	0	6.77061e-05	0	0	0	0	0	0	0	0	0	0	0	0	0.531425	0	0	0.000551321	0.000764112	0
COPSAC_286	0.112867	0.221112	0	0	0	0.0071567	0.000447294	0	0	0	0	0	0.00328016	0.0117787	0	0.00939317	0	0.0873714	0	0.00104369	0.0187863	0	0	0	0	0	0	0	0	0	0	0	0	0	0	0	0.000894588	0.0465186	0	0.28925	0.0113314	0.174146	1
COPSAC_287	0	0.096697	0	0	0	0.870572	0.000940673	0	0.00297167	0	0	0	0	0.0202886	0	0	0.00181721	0	0	0	0	0	0	0	0.00671299	0	0	0	0	0	0	0	0	0	0	0	0	0	0	0	0	0	0
COPSAC_288	0	0.652923	0	0	0	0.0555052	0	0	0	0	0	0	0	0	0	0.130947	0	0	0	0	0	0	0	0	0	0	0	0	0	0	0	0	0	0	0	0	0	0.0172179	0	0.142954	0	0	0
COPSAC_289	0	0.205982	0	0	0	0.005107	0	0	0	0	0	0	0	0	0	0	0.00486381	0	0	0	0	0.0955739	0	0	0	0	0	0	0	0	0	0	0	0	0	0	0	0.00364786	0	0.678502	0	0.00583658	1
COPSAC_290	0	0.127189	0	0	0	0	0	0	0	0	0	0	0	0	0	0	0.274654	0	0	0	0	0	0	0	0	0	0	0	0	0	0	0	0	0	0	0	0	0	0	0	0.598157	0	0
COPSAC_291	0	0.0251964	0	0	0	0.848394	0	0	0	0	0	0	0	0	0	0.00350188	0	0	0	0	0	0	0	0	0	0	0	0	0	0	0	0	0	0	0	0	0	0.109754	0	0	0	0.0100786	0
COPSAC_292	0	0.400847	0.0189631	0	0	0.00151301	0	0	0	0	0	0	0	0	0	0.270022	0	0	0	0	0	0	0	0	0	0	0	0	0	0	0	0	0	0	0	0	0.00191648	0.107525	0	0	0	0	0
COPSAC_293	0.00119359	0.537933	0.000125641	0	0.00833421	0.150351	0.000251283	0.000167522	0	0	0	0	0.00240812	0.00479531	0	0.0196419	0.0149723	0.0883677	0	0.000335043	0	0	0	0	0	0	0	0	0	0	0	0	0.00236624	0	0	0	0	0.0176107	0.0141346	0	0	0.135295	0
COPSAC_294	0	0.0444344	0	0	0	0.910678	0	0	0	0	0	0	0	0	0	0	0	0	0	0	0	0	0	0	0.0165495	0	0	0	0	0	0	0	0	0	0	0	0	0.0283382	0	0	0	0	0
COPSAC_295	0	0	0	0	0	0.000595216	0	5.58015e-05	0.000111603	0	0	0	0	0.00039061	0	0.000781221	0.00186005	0.00902124	0	0	0	0	0	0	0	0	0	0	0	0	0	0	0	0	0	0	0	0.0076262	0	0.977884	0	0.00141364	0
COPSAC_296	0.000275482	0.19146	0	0	0.0283747	0.6073	0	0	0.104132	0.00426997	0	0	0	0.0084022	0	0	0	0	0	0	0	0	0	0	0.015427	0	0	0	0	0	0	0	0	0	0.00206612	0	0	0.000275482	0.00633609	0.00606061	0.0219008	0	0
COPSAC_297	0	0.0150284	0	0	0	0.685403	0	0.00428045	0.00271824	0	0.000406174	0.000468662	0	0.000406174	0	0.000468662	0	0.0013435	0	0	0	0.0388677	0	0	0.0183716	0	0	0	0	0	0	0	0	0	0.0192776	0	0	0.00418671	0	0	0.207492	0	1
COPSAC_298	0	0.0432071	0.00178174	0	0	0	0	0	0	0	0	0	0	0.00120904	0	0.0238626	0.0380528	0.0279351	0	0	0	0	0	0	0	0	0	0	0	0	0	0	0.00286351	0	0	0	0.0363347	0.0920776	0	0.715113	0	0.00419981	1
COPSAC_299	0.0037387	0.196369	0	0	0.000121337	0.00506583	2.27507e-05	0	0	0	0	0	0.00195656	0.00828884	0	0.0162061	0.00710581	0	0	6.82521e-05	0	0.00371595	0	0	0.000159255	0	0	0	0	0	0	0	2.27507e-05	4.55014e-05	0	0	0	0.0169948	4.55014e-05	0.00445156	0.732065	0.000136504	0
COPSAC_300	0	0.538943	0	0	0.000268516	0.00372763	0	0	0	0	0	0	0.000726572	0.00102668	0	0.0109302	0.00524395	0	0	0	0	0	0	0	0	0	0	0	0	0	0	0	0	0	0	0	0	0.0155581	0	0.000663392	0.4026	0.0193805	0
COPSAC_301	0	0.00610994	0	0	0.00150482	0.0237689	0	0.000779607	0.000852129	0	0	0	0.31177	0.000489521	0	0.00922837	0.00117848	0.0121474	0	0	0	0	0	0	0	0	0	0	0	0	0	0	0	0	0.00475016	0	0	0	0	0.0144499	0.570944	0	0
COPSAC_302	0	0.0746807	0	0	0	0.0149917	0	0	0	0	0	0	0	0	0	0.0108273	0	0.284009	0	0	0	0	0	0	0	0	0	0	0	0	0	0	0.0274847	0	0	0	0	0	0	0.523598	0	0	1
COPSAC_303	0.000178511	0.00186445	0.00245949	0	0	0.00644624	7.93383e-05	0	0	0	0.0549021	0	0	3.96692e-05	0	0.0573814	0.00819168	0.637999	0	0	0	0	0	0	0	0	0	0	0	0	0	0	0	0	0	0	0	0.0084892	0	0.200071	0	0.0175933	0

## Sheet: Genera_COPSAC_year
Supplementary Data 1C. SILVA genera collapsed relative abundance table used in ML analyses from COPSAC at 9-12 months, where last column is the target variable.
	d__Bacteria;p__Actinobacteriota;c__Actinobacteria;o__Bifidobacteriales;f__Bifidobacteriaceae;g__Bifidobacterium	d__Bacteria;p__Actinobacteriota;c__Coriobacteriia;o__Coriobacteriales;f__Coriobacteriaceae;g__Collinsella	d__Bacteria;p__Actinobacteriota;c__Coriobacteriia;o__Coriobacteriales;f__Eggerthellaceae;g__Eggerthella	d__Bacteria;p__Bacteroidota;c__Bacteroidia;o__Bacteroidales;f__Bacteroidaceae;g__Bacteroides	d__Bacteria;p__Bacteroidota;c__Bacteroidia;o__Bacteroidales;f__Barnesiellaceae;g__Barnesiella	d__Bacteria;p__Bacteroidota;c__Bacteroidia;o__Bacteroidales;f__Marinifilaceae;g__Odoribacter	d__Bacteria;p__Bacteroidota;c__Bacteroidia;o__Bacteroidales;f__Prevotellaceae;g__Prevotella	d__Bacteria;p__Bacteroidota;c__Bacteroidia;o__Bacteroidales;f__Rikenellaceae;g__Alistipes	d__Bacteria;p__Bacteroidota;c__Bacteroidia;o__Bacteroidales;f__Tannerellaceae;g__Parabacteroides	d__Bacteria;p__Firmicutes;c__Bacilli;o__Erysipelotrichales;f__Erysipelatoclostridiaceae;g__Coprobacillus	d__Bacteria;p__Firmicutes;c__Bacilli;o__Erysipelotrichales;f__Erysipelatoclostridiaceae;g__Erysipelatoclostridium	d__Bacteria;p__Firmicutes;c__Bacilli;o__Erysipelotrichales;f__Erysipelatoclostridiaceae;g__Erysipelotrichaceae_UCG-003	d__Bacteria;p__Firmicutes;c__Bacilli;o__Erysipelotrichales;f__Erysipelotrichaceae;g__Turicibacter	d__Bacteria;p__Firmicutes;c__Bacilli;o__Erysipelotrichales;f__Erysipelotrichaceae;g__[Clostridium]_innocuum_group	d__Bacteria;p__Firmicutes;c__Bacilli;o__Lactobacillales;f__Carnobacteriaceae;g__Granulicatella	d__Bacteria;p__Firmicutes;c__Bacilli;o__Lactobacillales;f__Enterococcaceae;g__Enterococcus	d__Bacteria;p__Firmicutes;c__Bacilli;o__Lactobacillales;f__Lactobacillaceae;g__Lactobacillus	d__Bacteria;p__Firmicutes;c__Bacilli;o__Lactobacillales;f__Streptococcaceae;g__Streptococcus	d__Bacteria;p__Firmicutes;c__Bacilli;o__Staphylococcales;f__Gemellaceae;g__Gemella	d__Bacteria;p__Firmicutes;c__Clostridia;o__Clostridia_UCG-014;f__Clostridia_UCG-014;g__Clostridia_UCG-014	d__Bacteria;p__Firmicutes;c__Clostridia;o__Clostridiales;f__Clostridiaceae;g__Clostridium_sensu_stricto_1	d__Bacteria;p__Firmicutes;c__Clostridia;o__Lachnospirales;f__Lachnospiraceae;__	d__Bacteria;p__Firmicutes;c__Clostridia;o__Lachnospirales;f__Lachnospiraceae;g__Blautia	d__Bacteria;p__Firmicutes;c__Clostridia;o__Lachnospirales;f__Lachnospiraceae;g__Hungatella	d__Bacteria;p__Firmicutes;c__Clostridia;o__Lachnospirales;f__Lachnospiraceae;g__Lachnoclostridium	d__Bacteria;p__Firmicutes;c__Clostridia;o__Lachnospirales;f__Lachnospiraceae;g__Lachnospira	d__Bacteria;p__Firmicutes;c__Clostridia;o__Lachnospirales;f__Lachnospiraceae;g__Roseburia	d__Bacteria;p__Firmicutes;c__Clostridia;o__Lachnospirales;f__Lachnospiraceae;g__[Eubacterium]_eligens_group	d__Bacteria;p__Firmicutes;c__Clostridia;o__Monoglobales;f__Monoglobaceae;g__Monoglobus	d__Bacteria;p__Firmicutes;c__Clostridia;o__Oscillospirales;f__Butyricicoccaceae;g__Butyricicoccus	d__Bacteria;p__Firmicutes;c__Clostridia;o__Oscillospirales;f__Oscillospiraceae;g__Flavonifractor	d__Bacteria;p__Firmicutes;c__Clostridia;o__Oscillospirales;f__Oscillospiraceae;g__uncultured	d__Bacteria;p__Firmicutes;c__Clostridia;o__Oscillospirales;f__Ruminococcaceae;g__Faecalibacterium	d__Bacteria;p__Firmicutes;c__Clostridia;o__Oscillospirales;f__Ruminococcaceae;g__Incertae_Sedis	d__Bacteria;p__Firmicutes;c__Clostridia;o__Oscillospirales;f__Ruminococcaceae;g__Ruminococcus	d__Bacteria;p__Firmicutes;c__Clostridia;o__Oscillospirales;f__Ruminococcaceae;g__Subdoligranulum	d__Bacteria;p__Firmicutes;c__Clostridia;o__Oscillospirales;f__Ruminococcaceae;g__UBA1819	d__Bacteria;p__Firmicutes;c__Clostridia;o__Oscillospirales;f__[Eubacterium]_coprostanoligenes_group;g__[Eubacterium]_coprostanoligenes_group	d__Bacteria;p__Firmicutes;c__Clostridia;o__Peptostreptococcales-Tissierellales;f__Anaerovoracaceae;g__Family_XIII_AD3011_group	d__Bacteria;p__Firmicutes;c__Negativicutes;o__Acidaminococcales;f__Acidaminococcaceae;g__Phascolarctobacterium	d__Bacteria;p__Firmicutes;c__Negativicutes;o__Veillonellales-Selenomonadales;f__Veillonellaceae;g__Dialister	d__Bacteria;p__Firmicutes;c__Negativicutes;o__Veillonellales-Selenomonadales;f__Veillonellaceae;g__Megasphaera	d__Bacteria;p__Firmicutes;c__Negativicutes;o__Veillonellales-Selenomonadales;f__Veillonellaceae;g__Veillonella	d__Bacteria;p__Proteobacteria;c__Gammaproteobacteria;o__Burkholderiales;f__Sutterellaceae;g__Sutterella	d__Bacteria;p__Proteobacteria;c__Gammaproteobacteria;o__Enterobacterales;f__Enterobacteriaceae;g__Escherichia-Shigella	Classes
COPSAC_1	0.00385401	0	0.000329402	0.729083	0	0	0	0.0727979	0.0138514	0	0.000741156	0	0	0.000461163	0	0.000115291	0.000115291	0.00138349	0	0	0.000461163	0.00123526	0.00113644	0.000658805	0.00652217	0	0	0	0	0	0.00177877	0	0	8.23506e-05	0	0	0.000675275	0.000461163	0	0	0.00729626	0.000247052	0.00182818	0	0.00148231	0
COPSAC_2	0	0	0	1	0	0	0	0	0	0	0	0	0	0	0	0	0	0	0	0	0	0	0	0	0	0	0	0	0	0	0	0	0	0	0	0	0	0	0	0	0	0	0	0	0	0
COPSAC_3	0.0122298	0	0.000805043	0.591312	0	0	0.0203145	0	0.00292898	0	0.000856428	0	0	0	8.56428e-05	0	0	0.000548114	0	0	0.000308314	0	0.0128293	0	0.00462471	0	0	0	0	0	0.000137029	0	0	0.0002398	0	0.000548114	0.000376828	0	0	0	0	0.000222671	0.00334007	0	0.334007	0
COPSAC_4	0.020339	0.00817981	0.000442152	0.565586	0	0.0159912	0.000884304	0.000515844	0	0	0.00125276	0	0.000221076	0	0	0	0	0.00375829	0	0	0.00221076	0.000884304	0.00589536	0.00243183	0.0135593	0.00405306	0.000515844	0	0.00132646	0.00073692	0.00316875	0	0.000515844	0.000957996	0.000957996	0	0.00324245	0.0149595	0.000663228	0	0.0252763	0	0.0213707	0	0.0160648	0
COPSAC_5	0.107336	0.00182682	0.000487151	0.00586611	0	0.000182682	0.0383429	0.000751025	0.00211099	0	0.0020095	0	0	0.000649535	0	0	0	0.00381602	4.05959e-05	0.000284172	0.0129298	0.00361304	0.0180449	0	0.00148175	0.00383632	0.00377542	0.00154265	0.00276052	0.00213129	0.00269963	0.000182682	0.483315	0.000507449	0	0.00150205	0	0.000426257	0	0	0.00030447	0	0.00744936	0.00261844	0.00653595	1
COPSAC_6	0	0	0	0.789103	0	0	0	0.00617521	0.000106838	0	0.00025641	0.000641026	0	0	0	0	0.0185684	0.00273504	0	0	0	0	0	0	0	0	0	0	0	0	0	0	0	0	0	0	0	0	0	0.000811966	0	0	0.180491	0	0	0
COPSAC_7	0.0480798	0.000205372	0	0.63129	0.0044269	0.00449536	0.00025101	0.102047	0.0034685	0	0	0.000114095	0	0	0	0	0	0.000867125	0	0	0.00173425	0.000502019	0.0112954	0	0.000593296	0.00926454	0.000524839	0	0.00301212	0	0.00235036	0	0.00474637	0.000775848	0	0	0	0.0127559	0	0	0.0457066	0.00355977	0.00187116	0.00620679	0.00280675	0
COPSAC_8	0	0	0	0.936236	0	0	0	0	0	0	0	0	0	0.0161742	0	0	0	0	0	0	0	0	0	0	0	0	0	0	0	0	0	0	0	0	0	0	0	0	0	0	0.0242613	0	0	0	0	0
COPSAC_9	0.380675	0	0.00197068	0.00265284	0	0	0.00168266	0.000197068	0	0	0.00944412	0	0.000864068	0.00083375	0	0.00153107	0.000151591	0.00704898	0	0	0.00660937	0.000712477	0.088514	0.00604848	0.00832234	0.00298634	0	0.0101111	0	0.000773114	0.0016675	0	0.0491609	0.000197068	0	0	0	0.00715509	0	0	0.0056695	0.000348659	0.00573014	0	0	0
COPSAC_10	0	0	0.00154396	0.796418	0	0	0	0	0.0150426	0.000529357	0.00286735	0	0.00273501	0.000794036	0	0.00317614	0.0037055	0.00105871	0	0	0	0	0.0113812	0	0	0	0	0	0	0	0	0	0.0118223	0	0	0	0	0	0	0.0687282	0	0	0.00313203	0	0	0
COPSAC_11	0.00308201	0	0	0.492799	0	0	0.000503596	0.000100719	0.000110791	0	0.0008964	0.000654674	0.00141007	7.05034e-05	5.03596e-05	0	0.00105755	0.0069194	0	0	0.0126403	0.0117741	0.0142719	0.000120863	0.00164172	0.000553955	0.01821	0	0	0	0.00151079	0	0.0677135	0	0	0	0.000292085	0.00352517	0	0	0.00892372	0	0.005882	0.000453236	0.000362589	0
COPSAC_12	0	0	0	0.428906	0	0	0.154297	0.0660156	0.0466797	0	0	0	0	0	0	0	0	0.00498047	0	0	0.080957	0	0.0120117	0	0	0	0.00751953	0	0	0	0	0	0.0523438	0	0.0883789	0	0	0	0	0	0.0046875	0	0	0	0.0139648	0
COPSAC_13	0.0188975	0	0	0.327983	0	0	0.122142	0.00186205	0	0	0.000323166	0	0	0	0	0	0.000277	0	0	0	0.000123111	0	0.0173125	0.000600166	0.00604783	0	0.00243144	0	0	0	0.00607861	0	0.000261611	0.000184667	0	0	0.00104644	0	0	0.01385	0	0.000784833	0.00695577	0.000246222	0.421024	0
COPSAC_14	0.0298362	0	0	0.812413	0	0	6.80156e-05	7.93516e-05	5.66797e-05	7.93516e-05	0.000918211	0	0	0.00105424	0	0.000158703	0	0.000102023	0	0	0.00420563	0.000657485	0	0.00108825	0.00607606	0	0	0	0	0	0.00102023	0	0.000317406	0.000351414	0	0	0	0	0	0	0	0.00227852	0.092558	0.000623477	0.0104177	0
COPSAC_15	0.0184401	0	0.000137174	0.368665	0	0.000176367	0.00195963	0.0203214	0.000587889	0.000137174	0.00146972	0	0	0.000156771	0	0	3.91926e-05	0.000391926	0	0.000333137	0.000117578	0.000313541	0.00440917	0.00121497	0.00331178	0.000313541	0.00145013	0	0.000411523	0	0.00254752	0	0.00152851	0.000254752	0.000156771	9.79816e-05	0.00197923	5.87889e-05	0	0	0.0194004	0	0.00221438	0	0.465197	1
COPSAC_16	0.00304659	0	0	0.414934	0.00340502	0	0.00167264	0.0124253	0.000477897	0.000179211	0	0	0	0	0	0	0	0.000477897	0	0	0.0088411	0.0121864	0.0207885	0	0.00143369	0.0124851	0.0182796	0.0526882	0	0	0.00507766	0	0.0662485	0	0	0.000597372	0	0.0016129	0	0	0	0.00083632	0.00818399	0.000955795	0	0
COPSAC_17	0.00690875	0.000549831	0	0.638737	0.0223997	0	0	0.00996868	0	0	7.17171e-05	0.000956229	0	0.000143434	0	0	0.000621549	0.00277306	0	0.000262963	0.0029165	0.0163754	0.0341852	0	0.00196027	0.00239057	0.0218259	0.00205589	0.00114747	0.000597643	0.000645454	0	0.0594774	0	0.0106859	0	0	0.00179293	0	0	0	9.56229e-05	0.00289259	0	0.00131481	0
COPSAC_18	0.0141575	0.00139581	0	0.197009	0	0.00498504	0.659422	0	0	0	0	0.00179462	0	0	0	0	0	0	0	0	0.000997009	0	0.00378863	0	0.00219342	0	0	0.00558325	0	0.000997009	0	0	0.00877368	0	0	0	0	0	0	0	0.00338983	0	0.0199402	0	0.00319043	0
COPSAC_19	0	0	0	0.265086	0	0	0.715517	0	0	0	0	0	0	0	0	0	0	0	0	0	0	0	0	0	0	0	0	0	0	0	0	0	0	0	0	0	0	0	0	0	0	0	0	0	0	0
COPSAC_20	0	0	0	0.432836	0	0	0.400902	0	0	0	0.00451232	0	0	0	0	0	0	0	0	0	0	0	0	0	0	0.0341895	0	0	0	0	0	0	0	0	0	0	0	0	0	0	0.107949	0	0	0	0	0
COPSAC_21	0	0	0	0.387883	0	0	0	0.0111257	0	0	0.00232629	0	0	0	0	0	0	0.0128452	0	0	0	0	0	0	0	0	0	0	0	0	0	0	0	0	0	0	0	0	0	0.574087	0	0	0	0	0	0
COPSAC_22	0.0170648	0.00109304	0	0.606862	0	0	0.000379219	0	0	0	0.000178456	0	0.010685	0	0.000156149	0	0.00178456	0.00586674	0	0	0.0112427	0.00602289	0.0189163	0	0.000468447	0.0146557	0.00307836	0.0210132	0	6.6921e-05	0.000356912	0	0.0444578	0	0	0.00399295	0	0	0	0	0.007339	0	0.00486292	0	0.0289099	0
COPSAC_23	0.0766201	0	0	0.169788	0	0	0.000418088	0.000154032	0.0278138	0	0.000110023	0	0.00270657	0.00116624	0	0.000814171	0.00473099	0.0604247	0	0	0.00290461	0.0469359	0.00767961	0	0.00057212	0.0157773	0	0.0544174	0.0033227	0	0.00173837	0	0.000308065	0	0	0	0	0	0	0	0.00123226	0	0.0408186	0.0109143	0.00206843	1
COPSAC_24	0.00962647	0.00482501	0.000400122	0.426789	0.0139101	0	0	0.0629134	0.032151	0	0.00235366	0	0.00110622	0.000753172	0	0	9.41464e-05	0.000258903	0	0.060089	0.00630781	0.000823781	0.0262433	0.00117683	0.0079083	0.000635489	0.0300563	0.00696684	0.00200061	0.00021183	0.00143573	0.000447196	0.0543696	0.00251842	0.0108268	0.00317744	0.00169464	0.00221244	0	0	0	0	0	0.00515452	0.00105915	0
COPSAC_25	0	0	0	0.756606	0	0	0	0	0	0	0	0	0	0	0	0	0	0.106813	0	0	0	0	0	0	0	0	0	0	0	0	0	0	0	0	0	0	0	0	0	0	0.136581	0	0	0	0	0
COPSAC_26	0	0	0	0.720978	0	0	0	0	0	0	0	0	0	0	0	0	0	0.0033674	0	0	0.000768004	0	0.0691203	0	0	0	0	0.00354463	0	0	0	0	0.0996633	0	0	0	0	0	0	0	0	0.0179595	0.00691203	0	0.0683523	1
COPSAC_27	0.00903428	5.75432e-05	0.000115086	0.848647	0	0	0.000201401	0.00379785	0.0258944	0	0	0	0	0	0	0.000100701	0	0.00071929	0	0	0.000143858	0.0155654	0.0257218	0	0.000848762	0.000374031	0	0	0.00116525	0.000604204	0.00304979	0	0.0275056	0	0	0	0	0	0	0	0.00142419	0.00187015	0.00279084	0.00925007	0.000302102	1
COPSAC_28	0.055577	0.00347658	0	0.512361	0	0	0.000482859	0.00767745	0.00265572	0	0	0.000627716	0	0	0	0	0	0.00183486	0	0	0.00338001	0.00777402	0.0278609	0	0.00144858	0.0085466	0.0850797	0.0061323	0.000772574	0	0.00144858	0	0.0652825	0.000289715	0.000193143	0.00347658	0	0.00333172	0	0.000193143	0.047465	0	0.000627716	0	0.033607	1
COPSAC_29	0.0489026	0	7.1495e-05	0.434213	0	0.00386073	4.76633e-05	0.0316961	0	0	0	0.00357475	0	0.000476633	0	0	0	0	0	0	0.000333643	0	0.0446605	0.000524296	0.0032411	0.00104859	0.00893687	0	0	0.00123925	0.000810276	0	0.279569	0.000214485	0.00359858	0	0	0	0	0	0.0565048	0.00154906	0.000881771	0	0.00238317	0
COPSAC_30	0	0	0	0.621511	0	0	0	0	0	0	0	0	0	0	0	0	0.00119607	0	0	0	0.000664481	0.00629042	0.0125808	0	0.0036325	0	0.00425268	0.0182954	0	0	0	0	0.0861168	0	0.00234783	0	0.00070878	0.00070878	0	0	0.010233	0	0	0.00536015	0.062727	0
COPSAC_31	0	0	0	0.750347	0	0	0	0	0	0	0	0	0	0	0	0	0	0	0	0	0	0	0	0	0	0	0	0	0	0	0	0	0.249653	0	0	0	0	0	0	0	0	0	0	0	0	0
COPSAC_32	0.120187	0	0	0.327126	0	0	0.000877587	0.00485884	0	0	0	0	0	0.000171237	0.000920396	0	0.000171237	0.0817654	0.000406687	0	0	0.00151972	0.00346754	0	0.00496586	0.000128427	0	0	0	0.000898992	0	0	0.00248293	8.56183e-05	0	0.0004709	0	0	0	0	0	0.0291744	0.120401	0.00398125	0.0313577	0
COPSAC_33	0.0417543	0.00117618	0	0.32752	0.00873086	0.00321187	0	0.0103142	0.0676302	0	0.000701183	0	0	0	0	0	0.000407138	0.000294044	0	0	0	0.00339282	0.034833	0	0.00280473	0	0.0176879	0.0140463	0.00158332	0.000339282	0.000995227	0	0.191016	0	0.0239986	0.0182081	0	0	0	0.029789	0	0.000158332	0.000248807	0	0.000995227	0
COPSAC_34	0.115007	0	6.07666e-05	0.367298	0	0	0.000157993	0.000267373	0.0339564	0	0.000303833	0.011412	0	7.292e-05	0.000157993	0	0.000121533	0.00392552	0.000133687	0	0.088379	0.00314771	0.00813058	0	0.0010938	0.000170147	0.00777813	0.0165042	0.000388906	0.00116672	0.000206607	0	0.082278	0.000631973	0.0001823	0.00296541	0	0.000850733	0	0	0.00043752	0.000340293	0.00148271	0	0.0241851	0
COPSAC_35	0.0175443	0	0	0.709861	0	0	0	0	0	0	0	0	0	0	0	0	0.000648132	0.00578849	0	0	0.00194439	0	0.0281379	0.00317361	0.00931969	0.000849276	0	0	0.00111747	0	0	0	0.0726354	0	4.46987e-05	0	0	0	0	0	0.000469337	0	0.0137002	0	0.0226176	1
COPSAC_36	0	0	0	0.159001	0	0	0.177398	0	0.184625	0	0	0	0	0	0	0	0	0	0	0	0	0	0	0	0	0	0	0	0	0	0	0	0	0.0151117	0.0335085	0	0	0.00854139	0	0	0.39816	0	0.00131406	0	0	1
COPSAC_37	0.0344294	0.00113869	0.000243091	0.654376	0	0.00550154	0.000115148	0.0426433	3.83828e-05	3.83828e-05	0.000895599	0	0	0.000243091	0	8.95599e-05	0.000921187	0.00120266	0	0	0.00461873	0.000652508	0.0143424	0.00017912	0.00280194	0.00108751	0	0.041543	0.000345445	0	0.00189355	0	0.000332651	0.000332651	0	0	0	0	0	0	0.0405834	0.000933982	0.0953045	0.0131141	0.00204708	0
COPSAC_38	0.0685088	0.000135355	0.000251373	0.469371	0.0133034	0.00614897	0	0.0602328	0.00711579	0	0	0.00193364	0	0	0	0	0.000174027	0.000618764	0	0	0.00154691	0.0551473	0.0117952	0	0.002127	0	0.00419599	0	0	0	0.000850801	0	0.151133	0	0	0.0105383	0	0	0	0	0.000193364	0	0.0200518	0.00661304	0.000174027	0
COPSAC_39	0	0	0	1	0	0	0	0	0	0	0	0	0	0	0	0	0	0	0	0	0	0	0	0	0	0	0	0	0	0	0	0	0	0	0	0	0	0	0	0	0	0	0	0	0	0
COPSAC_40	0.0488029	0	0.000147304	0.655592	0	0	0.0148777	0.0805525	0	0.000351263	0.000657201	0	0	0.000385256	0	6.79864e-05	0	0.00447577	0	0	0.000249283	0.000396587	0.00941611	0.00106512	0.00274212	0.00341065	0.00821502	0	0	7.93174e-05	0.00191495	0	0	0.000600546	0	0.0053256	0.000249283	0	0	0	0.0230134	0.00863427	0.00839632	0.000634539	0.0285316	0
COPSAC_41	0.499305	0.00463607	0	0.244784	0	0	0.00370885	0.012981	0.00741771	0	0	0	0	0	0	0	0	0	0	0	0	0	0.0185443	0	0.000927214	0	0.00417246	0	0	0	0.00370885	0	0.00788132	0	0	0	0	0	0	0	0	0	0	0	0.0227167	0
COPSAC_42	0	0	0.00152181	0.00185999	0	0	0.0517839	0	0	0	0	0	0.000147954	0.00213476	0	0.00139499	0.0016909	0.00166977	0	0	0.00750338	0.00150068	0.00993405	0.0194242	0.0415962	0	0	0	0	0	0.0113079	0	0.0106104	0.000380453	0	0	0.00579134	0.000782043	0	0	0	0.000782043	0.12295	0.0533903	0.247506	0
COPSAC_43	0	0	0	0.0027343	0	0	0.00490289	0.70875	0	0	0	0	0	0	0	0	0	0	0	0.0129172	0	0	0	0	0	0	0	0.0392231	0	0	0	0	0.0759004	0	0.0562889	0	0	0	0	0	0	0	0	0	0	0
COPSAC_44	0.0093866	0	0	0.65728	0	0	0	0.148003	0	0	0.00152805	0	0	0	0	0	0	0.00523903	0	0	0	0.0159354	0.0270683	0	0.00283781	0.000873172	0	0	0	0.00130976	0.000873172	0	0.0447501	0.00261952	0	0	0	0	0	0	0.0102598	0.00130976	0	0	0.00764025	0
COPSAC_45	0.00159429	0	0	0.780749	0	0	0.000468048	0.000175518	0.000117012	0	0	0.000102386	0	0	0	0	0	0.0080007	0	0	0	0.00500227	0.0175372	0	0.0034226	0	0	0.00355424	0	0.000160892	0.00166742	0	0.0156357	0	0	0.00291068	0	0.000365663	0	0	0.000117012	0	0	0	0.123301	0
COPSAC_46	0	0	0	0.788344	0	0	0	0	0	0	0	0	0.000114502	0.000496174	9.5418e-05	0	0.000343505	0.000343505	0	0	0.00026717	0	0	0.0012786	0.0173852	0	0	0	0	0	9.5418e-05	0	0.000343505	0	0	0	0	0	0	0	0	0	0.0815633	0.00242362	0.0299422	0
COPSAC_47	0.100504	0.000987704	0	0.0984076	0	0.00036283	0.449768	0.009615	0.00368877	0	0	0	0.000342673	0	0	0	0	0.00195525	0	0.000423302	0.000342673	0.0583552	0.00493852	0	0	0.00352751	0.00437412	0.00812336	0.00104818	0.00169321	0.000645031	0	0.133784	0	0.00231808	0.00120943	0	0.0193509	0	0	0.00878855	0.000221729	0.00159242	0.00131022	0.00274138	1
COPSAC_48	0.00306337	0	0	0.194877	0	0	0.00025377	0	7.25058e-05	0	0.00638051	0	0	0	0	0.000942575	0	0.00152262	0.000108759	0	0.116281	0.00148637	0.00163138	0.000181265	0.0108396	0	0	0.000199391	0	0	0	0	0.000380655	0	0	0	0	0	0	0	0	0	0.00386093	0	0.591611	0
COPSAC_49	0.00292251	3.84541e-05	0	0.798058	0	0.00865218	0	0.0222073	0.0242069	0	9.61354e-05	0	0	0	0	0	0.000307633	0.00111517	3.84541e-05	0	0.00171121	0.00105749	0.00724861	0.000249952	0.00228802	0.00240338	0	0.0155547	0.000269179	0.000173044	0.000307633	0	0.049702	7.69083e-05	0.000230725	0	0.000192271	0.000980581	0.00013459	0.0166506	0	0	0.00569121	0.00323015	0.000384541	0
COPSAC_50	0.000480909	0.000417632	0	0.0270195	0	0	0.253591	0	5.0622e-05	0	0.0024172	0	0	0	6.32775e-05	0	0	0.0161484	0	0	0.00202488	0.0051761	0.046509	0	0.000480909	0	0.00708708	0	0	0.000683397	0	0	0.0219193	0	0	0	0.000341699	0	0	0	0.000316388	0	0.0204007	0.000493565	0.182265	1
COPSAC_51	0.00641235	0	0	0.904902	0	0	0	0	0	0	0.000869471	0	0	0	0	0	0	0	0	0	0	0	0.00228236	0	0	0	0	0	0	0	0.00119552	0	0	0	0	0	0	0	0	0	0	0	0.0370612	0	0.00347788	0
COPSAC_52	0.104571	0	5.1725e-05	0.796574	0	0	5.1725e-05	0	0	0	5.1725e-05	0	0	0	0	0.00159486	0.00173279	0.00192245	0	0	0.000534492	0.00282763	0.00941396	0	0	0	0	0.00949154	0	0	0.0006207	0	8.62084e-05	0	0	0	0	0	0	0	0	0	0.0241125	0	0.0273367	0
COPSAC_53	0.102502	0	0.000103098	0.72528	0	0	0.000171829	0	0.00890075	0.000229106	0.000423845	0	0.000595674	0.000423845	0	0	0.000137463	0.00255453	0	0	0.0233688	0.00397498	0.00885493	6.87317e-05	0.00690753	0	0	0	0	0	0.00178702	0	0.000171829	0.000126008	0	0	0	0	0	0	0	0.000137463	0.00316166	0	0.0113636	1
COPSAC_54	0	0	0	0.481062	0	0.00765326	0.323389	0.0442796	0.0654432	0	0	0	0	0	0	0	0	0	0	0	0	0	0	0	0	0	0	0	0	0	0	0	0	0	0.0144475	0	0	0	0	0.0308473	0	0	0	0	0	0
COPSAC_55	0.027545	7.75916e-05	0	0.60343	0	0.0111732	0.00178461	0.0430245	0	0	0.000659528	0.000814711	0	0	0	0	0.000581937	0.00073712	0	0	0.00407356	0.00155183	0.0153631	0.00628492	0.00415115	0.0129578	0.0105525	0.0521027	0.00217256	0	0.00527623	0	0.00108628	0	0.0136173	0	0	0.000931099	0	0	0	0	0.00442272	0.00131906	0.0027157	0
COPSAC_56	0.041363	0	0	0.767981	0	0	0	0	0	0	0.000614736	0	0	0	0	0.000790375	0.0179152	0.00210767	0	0	0.00289804	0.00149293	0.0273118	0	0	0	0.00333714	0.00465443	0	0.00263458	0.000351278	0	0	0	0.0099236	0.0353034	0	0	0	0	0.00465443	0.00746465	0.00553262	0.00140511	0	0
COPSAC_57	0.00973972	0	0.000688246	0.714587	0	0	0	0	0	0	0.000855093	0	0	0.000302411	0	0.000604822	2.08559e-05	0.0013035	0	0	0.00345166	0.000198131	0.0288437	0.0019396	0.00224201	0	0	0.000125136	0	0.000114708	0.00107408	0	0.00396263	0	0	0	0	0	0	0	5.21398e-05	0	9.38517e-05	0	0.14132	1
COPSAC_58	0.0453782	0.0142857	0	0.0983193	0	0	0	0	0	0	0	0.00840336	0	0	0	0	0.00756303	0.0168067	0	0.147899	0	0	0.0705882	0	0	0	0.194118	0.0294118	0.00168067	0	0.00252101	0	0.203361	0	0.00504202	0	0	0	0	0	0	0	0.0226891	0	0.0294118	1
COPSAC_59	0.0328715	0	0.000111213	0.408757	0	0.00522703	0.0145372	0.120317	0	0	0.000206539	0	0	0	0	0.000158876	0	0.000714944	0	0	0	0.00959614	0.0400369	0.00104858	0.0043691	0.00637094	0.000651393	0	0.00432144	0	0.00165231	0	0.251644	0	0	0	0	0.00112802	0	6.35506e-05	0	0.00830924	0.034079	0	0.00748308	0
COPSAC_60	0.0551201	0	0.000614051	0.0173018	0	0	0.0012281	0.000975257	0.467473	0.000361206	0	0	0	0.000180603	0	0	0	0.000325086	0	0	0.00307025	0	0.0190356	0	0.0227199	0	0	0	0	0	0.000758534	0	0.00101138	0.00101138	0	0.000650172	0	0.00335922	0	0.000650172	0.00364818	0.00187827	0.031425	0.000469568	0.327723	1
COPSAC_61	0.0185089	0	0	0.873342	0	0	0	0	0	0	0	0	0	0	0	0	0	0	0	0	0.010143	0	0	0	0	0	0	0	0	0	0	0	0.0534027	0	0	0	0	0	0	0	0	0	0.0128305	0	0.00836584	0
COPSAC_62	0.0772724	0	0	0.663303	0.0109565	0	0.000144165	0.0331579	0.0303107	0	0	0.000360412	0	0	0.000180206	0	0	0.00115332	0	0	0.00266705	0	0.00933468	0	0.000468536	0.00172998	0.00400058	0.0206877	0	0.000720825	0.000973113	0	0.0721545	0	0.00338788	0.000612701	0	0.0117134	0	0	0	0.000252289	0	0	0.00144165	0
COPSAC_63	0	0	0	0.72563	0	0	0	0	0	0	0	0	0	0	0	0	0	0	0	0	0.00417591	0	0	0	0	0	0	0.00411066	0	0	0	0	0.250489	0	0	0	0	0	0	0	0.0155944	0	0	0	0	0
COPSAC_64	0.00247531	0	0.000247531	0.479368	0	0	0	0.000544568	0	0	0.000247531	0	0.000866358	0	0	0	0	0.000940617	0	0	0.00507438	0.00995074	0.00750019	0	0.000569321	0.00146043	0.00346543	0	0.000148519	0	0.00113864	0	0.146167	0	0	0	0	0	0	0	0.00138617	0	0	0	0.264809	0
COPSAC_65	0.0129277	0	0	0.447163	0	0	0	0.000956465	0.0951837	0	0.000215976	0	0	0.00154269	0	0	0.00518343	0	0	0	0	0	0.00222147	0	0	0	0	0	0	0	0.000987319	0	0.251396	0	0	0	0	0	0	0	0	0	0.00749745	0.0294036	0.00123415	0
COPSAC_66	0.000300229	0	0.000350267	0.00136354	0	0	0	0	0	0	0.00168879	0	0	0.00145111	0	0	0	0.000600458	0	0	0.0172256	0	0.00142609	0.0128973	0.0263826	0	0	0	0	0	0.00439085	0	0	0	0	0	0	0	0	0	0	0.00344012	0.112849	0	0.0740815	1
COPSAC_67	0.0350273	0	0.00942199	0.362405	0	0	0	0.000463777	0.00344171	0	0.0092023	0	0	0.000170865	0.00070787	0	0	0.00976372	0	0	0.010496	0.000414958	0.011033	0	0.0369069	0	0	0.00070787	0	0	0.0010496	0	0.000414958	0.00234329	0.000219684	0	0	0	0	0.00383226	0.00034173	0.000512595	0.000829916	0.000903144	0.0486721	0
COPSAC_68	0.0170845	0.000853502	0	0.124177	0.0163033	0.00477382	0.419561	0.00392032	0.0132944	0	0.000101263	0	0	5.78645e-05	0	0	0	0	0	0	0.000911366	0.000361653	0.00159127	0	0.000390585	0	0.000245924	0	0	0	0.000679908	0.000332721	0.12723	0	0	0	0.000549713	0	0	0	0.0089256	0	0	0.00684248	0.0231747	0
COPSAC_69	0.0166794	0	0	0.664128	0	0	0	0.00294775	0.00221081	0	0.00108084	0	0	0.000515856	0	0	0	0.000294775	0	0	0.00456901	0.000270211	0.0304355	0.0015967	0.00999779	0	0.0126262	0.00847478	0	0	0.00103171	0.000196517	0.114987	0	0.00368469	0	0.000466727	0	0	0.00228451	0.000245646	0	0.00100715	0	0.000810632	0
COPSAC_70	0	0	0	0.180572	0	0.00990716	0.567387	0.0381332	0.0551436	0	0	0	0	0	0	0	0	0	0	0	0	0	0.00585706	0	0	0.00915945	0.00373855	0	0.00155773	0	0	0	0	0	0.0061063	0.0109041	0	0	0	0	0.0074771	0	0	0.00155773	0	0
COPSAC_71	0.00138155	0.000175435	0	0.0971909	0	0.00359641	0.374509	0.00682003	0.00532883	0	0.000109647	0	0	0	0	0	0.000877174	0.000789456	0	0	0.00813579	0.00394728	0.00337712	0.000372799	0.000416658	0.0208109	0.0240126	0.00364027	0.000504375	0.000219293	0.000219293	0	0.0594066	0.000504375	0	0	0.000372799	0.00984628	0	0.00160084	0.0280038	0	0.00067981	0.00221486	0.300366	0
COPSAC_72	0.0278199	0	0.00202327	0.42084	0.00101163	0	0	0	0.0030349	0	0.00151745	0	0	0.00151745	0	0	0	0	0	0	0.0794133	0	0.0546282	0	0.0030349	0	0	0.0126454	0.00202327	0	0	0	0.0652504	0.0030349	0	0	0	0	0	0	0	0	0.0060698	0	0.101669	0
COPSAC_73	0.00468976	0.00125348	0	0.130924	0	0	0.609475	0.0327203	0.0188023	0	4.32236e-05	0	0	0	0	0	0	0.00198829	0	0.00213957	0.00114543	0.00847183	0.0119729	0	0.00414947	0.00175056	0.00168572	0.00842861	0	0.000518683	0.00153444	0	0.0169437	0.000129671	8.64472e-05	0	0.00047546	0.0252426	0	0	0	0	0.00235569	0.0054894	0.00922824	0
COPSAC_74	0	0	0	0.547806	0	0	0	0	0.10217	0	0	0	0	0	0	0	0	0.00117315	0	0	0.0215432	0	0.0154642	0	0.00346611	0	0	0	0	0	0	0	0.203274	0	0	0	0	0	0	0.0131179	0	0	0	0	0.00357276	0
COPSAC_75	0	0	0	0.0811979	0	0	0.891016	0	0.0243902	0	0	0	0	0	0	0	0	0	0	0	0	0	0	0	0	0	0	0	0	0	0	0	0	0	0	0	0	0	0	0.00138932	0	0	0	0.00200679	0	0
COPSAC_76	0.0171052	0.000111738	4.65575e-05	0.865114	0	0	5.5869e-05	7.44921e-05	0	4.65575e-05	7.44921e-05	0	0.000391083	0.000102427	0	0	0	0.000139673	0	0	0.00252342	0.00102427	0.00406913	8.38036e-05	0.000595936	0.000260722	0	0	0.000148984	0	0.00162951	0	0.00634114	0.00270034	0.00111738	0.000456264	0	0.00067974	0	0	0	0.000446952	0.00055869	0	0.00619215	0
COPSAC_77	0.00785683	0.00283719	0	0.5299	0	0	0	0.0547796	0	0	0.00130947	0	0	0	0	0	0	0	0	0.00196421	0.00152772	0	0.0146224	0.00196421	0.00392842	0.00196421	0.00545613	0.0067656	0	0	0	0	0.275426	0	0.0181144	0.000872981	0	0.000436491	0	0	0	0	0.00851157	0.00545613	0.00589262	1
COPSAC_78	0.0206181	0	0.000120417	0.796495	0	0	0.000160557	0	8.02783e-05	0	0.000388012	0.00103024	0	0.000267594	0	0	0.00212737	0.00272946	0	0.00133797	0.00284988	0.0105298	0.024244	0	0.00160557	0.00169922	0.00975381	0	0.00120417	0	0.00161895	0	0.0523281	0.000133797	0.000521809	0.00264918	0.00137811	0	0	0	0.000749264	0	0.000214075	0	0.0277495	0
COPSAC_79	0.0528797	0	0	0.428625	0	0	0	0	0.0297448	0	0.00123068	0	0.000129023	0.00036722	0	0.000148873	3.96995e-05	0.00149866	0	0	0.00827734	0	0.00995464	7.93989e-05	0	0.00419822	0	0	0	0	0.000307671	0	0.161924	0	2.97746e-05	0	9.92487e-05	0	0	4.96243e-05	0	0.000793989	0.00946832	0	0.2642	0
COPSAC_80	0.0114304	0.000697827	0	0.676306	0.00107465	0	9.76958e-05	0.000893219	0.000293087	0	0.000195392	0	0.000265174	0	0	6.97827e-05	0.000502435	0.00544305	0	0	0.0030844	0.000893219	0.00848558	0.000321	0.000516392	0.0343052	0	0.0191065	0.000153522	0	0.000321	0.000223305	0.10099	0.000237261	0	0	4.18696e-05	0	0	0.00217722	0	0.000474522	0.00847162	0.00354496	0.00545701	1
COPSAC_81	0.00572358	0	0	0.00197947	0.000153447	0	0.000184137	0.0434716	0.339241	0	0.000184137	0	0	0	7.67236e-05	0	0	0.00825546	0	0	0.00127361	0.0034986	0.325753	0.000659823	0.00343722	0	0	0	0	0	0	0	0.132763	0.000322239	0	0	0	0	0	0	0.000138102	0	0.0288327	0	0.0323313	0
COPSAC_82	0.0762224	0	0.000416037	0.615625	0	0	0.00582452	0.000109483	0	0	0.00013138	0	0	0	0	0.00019707	0.000416037	0.000569314	0	0.00168605	0.00359106	0.00545228	0.0413629	0.00457641	0.020977	0	0	0	0	0	0.00455451	0	0.00039414	0.000306554	0	0	0.000569314	0.000656901	0	0	0.0490486	0	0.000635004	0.00107294	0.081171	1
COPSAC_83	0.243398	0	0.000125362	0.397426	0.00221473	0	0.000208937	0.0176064	0.000821819	0	0.000125362	0	4.17874e-05	0.000125362	0	0	0	0.0014347	0	0	0.00146256	0	0.017105	0.000208937	0.001769	0	0	0	0	0	0.000125362	0	0.00956931	0.000111433	0	0	0	0	0	0.0273986	0	0.00476376	0.00135113	0.00189436	0.000598953	1
COPSAC_84	0.0108025	0	0.000272331	0.809096	0	0.00031772	0.000181554	0.000771605	0.00245098	0	0	0	0	0	0	0.00031772	0.00344953	0.000363108	0	0	0.00390341	0	0.0209695	0.000408497	0.00031772	0	0.00167938	0.00639978	0.00240559	0.000726216	0.00104394	0	0.0227397	0	0	0	0	0.00208787	0	0	0	0.0123911	0.00127088	0	0.000363108	0
COPSAC_85	0.00226752	0	9.96711e-05	0.133908	0	0	9.96711e-05	0.000348849	0	0	0.000822286	4.98355e-05	0.000573109	0	0	0.00067278	0.000149507	0.00859663	0	0	0.0491129	0	0.000921958	0	0.000498355	0.000348849	0.00067278	0.000772451	4.98355e-05	0	9.96711e-05	0	0.000622944	0	0	0	0	0.000174424	0	0	0	0	0.0478421	0	0.256005	0
COPSAC_86	0	0	0	0.87682	0	0	0	0	0	0.000281875	0.000563751	0	0	0.000281875	0	0	0.0134361	0.000281875	0	0	0	0	0	0	0	0	0	0	0	0	0	0	0	0	0	0	0	0	0	0	0	0	0.0533684	0	0.0509255	0
COPSAC_87	0.0182731	0	9.94456e-05	0.470005	0	0.00636452	0.000198891	0.0470129	0.012729	0	0	0.000298337	0.000323198	0	0	0	0	0.00285906	0	0	0	0.000397782	0.00845288	0.000273475	0.00151655	0.00034806	0.00121821	0.0092733	0	0	0.000870149	0.000223753	0.104045	0	0.000447505	0.00626507	0	0.000870149	0.000124307	0	0.0917386	0.000820426	0.000969595	0	0.136887	1
COPSAC_88	0.0465099	0	0.00154095	0.00146686	0	0	0.0018521	0.00583782	0	0.000148168	0.000563038	0	0	0.000518588	0	0.00131869	7.4084e-05	0.00283001	0	0.0169652	0.00162985	0.00607488	0.0337675	0	0.00315598	0.00622305	0.000429687	0.0129351	0.0133647	0.000903824	0.00274111	0	0.0912862	0.00118534	0	0	0.000977908	0.00699353	0	0	0.00287446	0	0.00259294	0	0.633951	0
COPSAC_89	0.00236804	0	0	0.371031	0.00290698	0.0161027	0.213173	0.0626796	0.048896	0.000277633	0	0.00145349	9.7988e-05	8.16567e-05	0	0	0.000424615	0.00468709	0	0.0121832	0.000930886	0.00163313	0.0526032	0	0.000881892	0.000391952	0.00341325	0.00086556	0.00086556	0	0.000391952	0.000310295	0.0176215	0	0.0141103	0.00529135	0	0.0030213	0	0	0.000930886	0	0.00086556	0.00254769	0.000342958	0
COPSAC_90	0.0381772	0	0	0.193254	0	0	0.668707	0.000808594	0	0	0	0.00196373	0	0	0	0	0.000404297	0.00109738	0	0	0.000462054	0.00687305	0.00577567	0	0.000231027	0	0	0.004274	0.000635324	0.00121289	0.000462054	0	0.0108005	0	0	0.00236803	0	0.000866351	0	0.000635324	0	0	0	0	0.0166917	0
COPSAC_91	0	0	0	1	0	0	0	0	0	0	0	0	0	0	0	0	0	0	0	0	0	0	0	0	0	0	0	0	0	0	0	0	0	0	0	0	0	0	0	0	0	0	0	0	0	0
COPSAC_92	0.0211425	0	0	0.579995	0	0	0	0.0162989	0	0	0.00361344	0	0	0.00207581	0	0.00192204	0.00645806	0.000845698	0	0	0.0210656	0	0.00222957	0.00123011	0.00784193	0	0.00584301	0	0	0	0.00284462	0	0	0.000691935	0	0	0	0	0	0	0.00146075	0	0.0063043	0	0.0406704	0
COPSAC_93	0.0100596	5.09347e-05	6.79129e-05	0.511452	0.00100171	0.0022581	4.24455e-05	0.0246524	0.00168084	0	0.000237695	0.00177422	0.00214774	0	0	6.79129e-05	0	0.00161293	0	0.00133279	0.0342281	0.027318	0.00775905	0	0.000110358	0.0048303	0.0118508	0.0150003	0.000899845	0.000509347	0.000356543	7.6402e-05	0.0235403	0.000339564	0.00855702	0.00143466	0.000356543	0.00258918	3.39564e-05	0	5.09347e-05	0	0.0013243	0.000619705	0	0
COPSAC_94	0.0694938	0	0	0.0184466	0	0	0.000754324	0.00106977	0	0	0.00552714	0	0.0443954	0.00241384	0.00013715	0.00223554	0.00156351	0.00359332	0	0	0.0242618	0.000356589	0.00161837	0.00670662	0.0153059	0.00101491	0	0.000493739	0	0	0.00101491	0	0.025551	0.000768039	0	0	0	4.11449e-05	0	0.000452594	0.00154979	0	0.259556	2.743e-05	0.180681	0
COPSAC_95	0.0352795	0.00248447	0	0.233292	0.0275776	0.00571429	0	0.0509317	0.0409938	0	0	0	0	0	0	0	0.0154037	0.0159006	0	0.00298137	0.0121739	0.0583851	0.0206211	0	0	0	0.0365217	0.00447205	0.00248447	0.00347826	0	0	0.0457143	0.000993789	0.00273292	0.0134161	0	0.00869565	0	0.00645963	0.00819876	0	0.013913	0.000745342	0.00695652	1
COPSAC_96	0.00256985	0.000119528	0	0.405498	0	0.0106081	8.96459e-05	0.0326311	0.00621545	0	0	0	0	0.000239056	0	0	0	0.000657403	0	0	0.00615569	0.00146422	0.00505005	0.000239056	0.00289855	0.00131481	0.00029882	0	0.000358584	0.000627521	0.00146422	0	0.369012	0	0	0	0	0.000209174	0	0	0	0.000418348	0.00376513	0.0414164	0.0250112	1
COPSAC_97	0.00144436	0	0	0.762124	0	0	0.000351832	0	0.00351832	0	0	0	0	0	0	0	0	0.000537007	0	0	0.000537007	0.000111105	0.00464789	0.00066663	0.00140733	0.00088884	0	0	0.000907357	0	0.000111105	0	0.0385534	0	0	0.000277762	0.00044442	0.00088884	0	0	0.00833287	0	0.000407385	0	0.134715	1
COPSAC_98	0	0	0	0.818415	0	0	0	0.0578936	0	0	0	0	0	0	0	0	0.0251549	0	0	0	0	0	0	0	0	0	0	0	0	0	0	0	0.025956	0	0	0	0	0.0338069	0	0	0	0	0	0	0	0
COPSAC_99	0.0121232	0	0	0.471945	0	0	0.464722	0	0	0	0	0	0	0	0	0	0	0.00306563	0	0	0.00162571	0.002276	0.000743184	0.00162571	0.00404106	0.000116122	0	0	0	0	0.00067351	0	0.00046449	0	0	0	0	0	0	0	0.0023689	0.000557388	0.0140044	0	0	0
COPSAC_100	0.0530325	0	0	0.525884	0	0	0.0733867	0.0230014	0	0	0	0.000323548	0	0	0	0	0.000323548	0.000176481	0	0	0.00726513	0.0128243	0.0543267	0.00117654	0.00367669	0.0176775	0.00847109	0	0	0.000529443	0.00511795	0	0	0	0	0	0.00138243	0.0111183	0	0	0	0.0026178	0.0735632	0.0331784	0.0188835	0
COPSAC_101	0.0902867	0	0	0.492451	0	0	0.0599121	0	0	0	0.00101647	0	0	0.000538133	0	0.000627821	0.00284014	0.00382672	0.000119585	0	0.0141708	0	0.000508236	0.000747406	0.0163533	0	0	0	0	0	0.00325869	0	0.000209274	0.000568029	0	0	0	0	0	0	0	0.0294777	0.180992	0	0.0778499	0
COPSAC_102	0	0	0	0.956723	0	0	0	0	0	0	0	0	0	0	0	0	0	0	0	0	0.0023663	0	0	0	0.00378609	0	0	0	0	0	0	0	0.0113583	0	0	0	0	0	0	0	0	0	0.00520587	0	0	0
COPSAC_103	0	0	0	0.950603	0	0	0	0	0	0	0	0	0	0	0	0	0	0	0	0.00567779	0	0	0	0	0	0	0	0	0	0	0	0	0	0	0	0	0	0	0	0	0	0	0.0224273	0	0	0
COPSAC_104	0.0291415	0.00157522	0	0.426621	0	0	0.00183775	0.0204778	0	0	0.00131268	0	0.00997637	0	0	0.00183775	0	0.00157522	0	0	0.00813862	0.0105014	0.0210029	0.00420058	0.00787608	0	0	0.0120767	0	0	0	0	0.0186401	0	0	0	0	0.0343922	0	0	0.0065634	0	0.0519821	0	0.040168	1
COPSAC_105	0.0273067	0	0.00030925	0.537929	0.0002474	3.0925e-05	0.000742199	0.0388314	0	0	0.000762816	0	0.000164933	0.000164933	0	0.0002474	0.000103083	0.0197301	0	0	0.0002474	0	0.0644786	0.000824666	0.0039584	0	0	0.000340175	0	0.00108237	0.000494799	0	0.000587574	0.000649424	0.00546341	0.000175241	0	0	0	0	0.0386562	0	0.0180189	0.000628808	0.0191013	0
COPSAC_106	0	0	0	0.817137	0	0	0	0	0	0	0	0	0	0	0	0	0.00142996	0	0	0	0.0203626	0	0.00194475	0	0.0110393	0	0	0	0	0	0	0	0.0356346	0	0	0	0	0	0	0	0.0148716	0	0.0772751	0	0	0
COPSAC_107	0.038592	0	0	0.397371	0	0.00508906	0.0379559	0.00212044	0.215013	0	0.00106022	0	0	0	0	0	0	0	0	0.00233249	0.00148431	0.00402884	0.0122986	0	0.00296862	0	0	0	0	0	0.00233249	0	0.00572519	0	0	0	0.00636132	0.0956319	0.0180237	0	0	0	0	0.0165394	0	0
COPSAC_108	0.0806747	0	0	0.711813	0	0	0	0	0	0	0	0	0	0	0	0	0	0.00282972	0	0	0	0	0.0271875	0	0.00338456	0.00416135	0	0.00421683	0	0	0	0	0.0353992	0	0	0	0	0	0	0	0	0.00654719	0	0	0.116962	1
COPSAC_109	0.0112995	0	0.000187211	0.00191222	0	0	0.000387794	0.539568	0	0	0.000842449	0	0	0.000508144	0	0	0	0.000374422	0	0.0173705	0.000534888	0.00842449	0.0163007	0	0.00707389	0.00354363	0.00171164	0	0.00135059	0	0.00304886	0	0.159517	0.00128373	0.00599075	0	0	0.000641866	0	0	0.00104303	0.000561632	0.00704715	0	0.00621807	0
COPSAC_110	0.00406292	0.000122654	0.000321967	0.747946	0	0	0.000567276	0.000107322	0.000229977	0	0.000352631	0	0	0.000137986	0	0.000183981	0	0.000199313	0	0	0.00165583	0.0036183	0.0184288	0	0.000965902	0.00199313	0.0172789	0.00625537	0.00131853	0	0.00187048	0	0.0241629	0.000306636	0.0812738	0	0	7.66589e-05	0	0	0.000797253	0	0.000659267	0	0.0308782	0
COPSAC_111	0.0517812	0.000849729	0	0.647297	0	0	0.000823583	0.0256618	0.0119354	0	0.000418328	0.000875874	0.000758219	0.000130727	0.000130727	0	0.000418328	0.0015818	0	0	0.0272567	0.000209164	0.0138963	0.00211779	0.00281064	0.0612981	0	0	0	0	0.000954311	6.53637e-05	0.0753121	0.000222237	0.00773907	0	0	0.000196091	0	0	0.000352964	0	0.00447088	0.00121577	0.00373881	0
COPSAC_112	0	0	0	0.825024	0	0	0	0.174976	0	0	0	0	0	0	0	0	0	0	0	0	0	0	0	0	0	0	0	0	0	0	0	0	0	0	0	0	0	0	0	0	0	0	0	0	0	0
COPSAC_113	0.197882	0.00445931	0	0.451505	0	0	0.00083612	0	0.00863991	0	0	0	0	0	0	0	0.00139353	0.00445931	0	0	0	0.0253623	0.0535117	0	0.00919732	0.00139353	0	0	0	0.00529543	0	0	0.057971	0.000557414	0.00139353	0	0	0.0041806	0	0	0.00334448	0.00195095	0.0340022	0	0.0156076	0
COPSAC_114	0.18542	0	0	0.339144	0	0	0	0.0324881	0	0	0	0	0	0	0	0	0	0	0	0.00316957	0	0	0.0293185	0	0	0	0.0103011	0	0	0	0	0	0.0602219	0	0	0	0	0	0	0	0	0	0	0	0.171949	0
COPSAC_115	0.185278	0	0.000215421	0.554648	0	0	0.00918617	0.0164336	0.000230808	0.000292357	0.000169259	0	0	0.00186185	0	0.000292357	0.00038468	0.00178492	0	0	0.00310822	0.00335441	0.00895536	0	0.00121559	0	0.0221114	0	0	0	0.00135408	0	0.000984782	0.000230808	0	0	0	0.000230808	0	0	0.00256967	0	0.035206	0	0	0
COPSAC_116	0.00102673	0	0	0.652292	0	0	0	0.0063374	0	0	0	0	0	0.000495663	0	0	0	0	0	0	0	0	0	0.000778899	0.000849708	0	0	0	0	0	0.000141618	0	0.000531067	0	0	0	0	0	0	0	0	0	0	0	0.285466	0
COPSAC_117	0.0164715	0	0.000102096	0.522631	0	0	0.000102096	0	0	0	0.000408386	0	0	0.000204193	0	0	0.000340321	0.00115709	0	0	0	0	0	0.00255241	0.00469643	0	0	0	0	0	0.00108903	0	0	0	0	0	0.0020079	0	0	0	0	0	0.0329431	0	0.355363	0
COPSAC_118	0.151134	0	0	0.501259	0	0	0	0.0654912	0	0	0	0	0	0.00125945	0	0	0	0.00251889	0	0	0	0	0.100126	0	0	0	0	0	0	0	0	0	0.0321159	0	0	0	0	0.00125945	0	0	0.00314861	0.0163728	0	0	0.0081864	1
COPSAC_119	0.0476324	0.00011201	0.000910084	0.0710285	0	0	0.000350032	0.482204	0	0.000196018	7.00064e-05	4.20039e-05	0.00011201	5.60052e-05	0	0	0.00011201	0.000532049	0	0	0.00200218	0.00532049	0.00623057	0.00278626	0.00798073	0.00138613	0.000658061	0	0.000154014	0	0.00306628	0.000224021	0.0155274	0.00259024	0.000168015	0	0.0032763	0.0075607	0	0	0.0165915	0	0.00154014	0	0.0271205	0
COPSAC_120	0	0	0	0.611826	0	0	0	0.0820219	0	0	0	0	0	0	0	0	0	0	0	0	0	0	0	0	0	0	0	0	0	0	0	0	0.306152	0	0	0	0	0	0	0	0	0	0	0	0	1
COPSAC_121	0.0462381	0.00304198	0	0.381667	0.0285946	0	0.00547556	0.0318394	0.0143987	0	0	0	0.00101399	0	0	0	0	0	0	0	0.00324478	0	0.0125735	0	0.00365038	0	0	0.00588116	0	0	0.00162239	0	0.027175	0	0	0.00223078	0	0.0681403	0	0.026161	0	0	0	0.00182519	0.211722	0
COPSAC_122	0.000223996	0	0	0.964783	0	0	0	0	0	0	0	0	0	4.14807e-05	0	0	0	4.14807e-05	0	0	8.29614e-05	0.00010785	0.00238929	0	0.00116146	0	0.000340142	0.00165923	0	3.31846e-05	0	0	0.0141615	0	0.00586537	0	0	0	0	0	4.14807e-05	0	0.000373326	0	0.00325209	0
COPSAC_123	0.0440433	0	0	0.212996	0	0	0.0180505	0	0.00288809	0	0	0	0	0	0	0	0	0	0	0	0	0	0.0115523	0	0.00361011	0.0122744	0	0	0	0	0	0	0.137184	0	0	0	0	0.0498195	0	0	0.38917	0	0	0	0	0
COPSAC_124	0.00396118	0	0	0.615996	0	0	0.000209586	0.000649718	0.00794333	0	0	0.00031438	0	0	0	0	0	0	0	0	0.00176053	0.00704211	0.0250665	0	0.00129944	0.012156	0.000649718	0.00865592	0.000419173	0.00230545	0.000712594	0.000293421	0.223964	0	0	0.000628759	0	0	0	0	0.00031438	0	0.000335338	0	0.00167669	0
COPSAC_125	0.168187	0	0.000112162	0.013852	0	0	0.000373874	0.0598946	0	0.000186937	0.000747747	0	0	0.00543986	0	0	0	0.000299099	0	0	0	0	0.000243018	0.000168243	0.000523423	0	0	0	0	0	0.00125248	0	0.000336486	0.000112162	0	0	0.000261712	0.000243018	0	9.34684e-05	0	0	0.000486036	0	0.196601	0
COPSAC_126	0.0128251	0.000489508	0	0.220638	0.00750579	0.00326339	0.170773	0.0177855	0.0330581	0	0	0.00114219	0	0.000391607	0	0	0	0.00704892	0	0	0.0107039	0.000652678	0.0187645	0.000326339	0.00381816	0.00492772	0.261332	0.00505825	0	0	0.000717945	0	0.022191	0	0.00104428	0	0	0.0037529	0.000228437	0	0.0750906	0	0	0.00234964	0.00822374	0
COPSAC_127	0.0154585	0.00334239	0	0.773971	0.00334239	0	0.0137873	0.00188009	0	0	0	0	0	0	0	0	0	0.00856486	0	0.000626697	0	0.00167119	0.0160852	0	0	0.00146229	0.0106539	0.00731147	0	0	0	0	0.0125339	0	0.0010445	0	0	0.00772927	0	0	0.0158763	0	0.00313349	0.0010445	0.0480468	0
COPSAC_128	0	0	0	0.0305181	0	0	0	0	0	0	0.0227111	0	0	0	0	0	0	0	0	0	0.109652	0	0.177076	0	0	0	0.216111	0	0	0	0	0	0	0	0	0.114975	0	0	0	0	0	0	0	0	0	0
COPSAC_129	0	0	0	0.695756	0	0	0	0	0	0	0	0	0	0	0	0	0	0	0	0	0	0	0.00398486	0	0	0	0	0	0	0	0	0	0	0	0	0	0	0	0	0	0.0732218	0	0	0	0	0
COPSAC_130	0.00276138	0	0.000168634	0.335181	0	0	0.000316189	0.00948567	0	0	0	0.000147555	0	0	0	0	0.000316189	0	0	0	0	8.4317e-05	0.000252951	0.000716695	0.00200253	0	0	0	0.00227656	0.00231872	0.0011172	0	0.0535624	0	0.00143339	0.00124368	0.00206577	0	0	0	0.000526981	0	0.0148398	0	0.207863	0
COPSAC_131	0.000545061	0	0	0.000631123	0	0	0.000344249	0	0	0	0.0011475	0.00428877	0	0	0	0.0508341	0.0104279	0.00235237	0	0	0.00146306	0.014315	0.0122495	0.0026249	0.00427442	0.000344249	0.00450392	0	0	0.000172124	0.00190771	0	0.0427299	0.000286874	0.0205115	0	0	0.000301218	0	0	0	0	0.000458999	0	0	0
COPSAC_132	0.0114399	0	0	0.709276	0	0	0	0	0	0	0	0	0	0	0	0	0	0.00248694	0	0	0.00348172	0	0.00248694	0.00174086	0.00149217	0.000994777	0.0261129	0.0196469	0	0	0.00248694	0	0.12758	0	0	0	0	0	0	0	0	0	0.0221338	0.00820691	0	0
COPSAC_133	0.00424163	0	0	0.154454	0	0	0.812491	0	0	0	0	0	0	0	0	0	0	0	0	0.000438789	0.0011701	0	0.00146263	0	0	0	0.0011701	0	0	0	0	0	0.00438789	0	0	0	0	0.00263273	0	0	0	0	0.00131637	0	0.00438789	0
COPSAC_134	0.0133878	0	0	0.811799	0	0	0	0.000404575	0.00110339	0	0	0	0	0	0	0.000625253	0.00658354	0	0	0	0.00334694	0	0.0270698	0.000514914	0	0	0.00125051	0.00246423	0.0014344	0	0.000956269	0	0.0232079	0	0	0	0	0.00088271	0	0	0	0.0123579	0	0	0	0
COPSAC_135	0.0109729	0	0.00950988	0.579371	0.00438917	0.00438917	0.00146306	0.0468178	0.0277981	0	0	0	0	0.00292612	0	0	0	0.0051207	0	0	0	0	0.0197513	0.00804682	0.00804682	0	0	0	0	0	0.00585223	0	0	0	0	0	0	0	0	0.0358449	0	0	0	0.00365764	0.00292612	1
COPSAC_136	0	0	0	0.972928	0	0	0	0	0	0	0	0	0	0	0	0	0	0	0	0	0	0	0	0	0	0	0	0	0	0	0	0	0	0	0	0	0	0	0	0	0	0.00807409	0.0189979	0	0	0
COPSAC_137	0.014623	0	0.000222403	0.566221	0.00040774	0	0.00387353	0.0019831	0.00020387	0	0.000444807	0.00290978	0	9.26681e-05	0	0	0	0.000741345	0.000166803	0	0.0196271	0.00189043	0.0870524	0	0.00127882	0.00046334	0	0	0.00307658	0	0.000704278	0	0.0566202	0.000240937	0.000481874	7.41345e-05	0	0.00663504	0	0	0.00126029	0.000704278	0.00385499	0	0.000166803	0
COPSAC_138	0.0311702	0.00213525	0.000242141	0.192723	0	0.0168398	0.210509	0.065026	0.0481641	0	0	0	0	0	0	0	0	0.0023994	0	0	0	0.000440257	0.0638373	0.000594347	0.00523906	0.00948754	0.0362332	0.000638373	0	0	0.00118869	0	0.0782777	0.000440257	0	0	0.000594347	0	0	0	0.0945012	0.00453465	0.00708814	0.0447521	0	0
COPSAC_139	0.00817306	0	0.000447282	0.679462	0	0.00975887	0	0.0107348	0.00683121	0	0.000975887	0	0	0	0	0	0.000650592	0.00166714	0	0	0.000121986	0.00174847	0.00121986	0	0.011426	0	0	0	0	0	0.00150449	0	0.0669703	0	0	0	0.00020331	0	0	0.0181352	0	0	0.00439149	0.023096	0.00496076	0
COPSAC_140	0.00829783	0.00027752	2.7752e-05	0.487546	0.00159574	0.00488434	0.165901	0.030208	0.0105596	0	0	0.000499535	0.000291396	0.000111008	0	0	0	0.00135985	0	0	0.00120721	0.000499535	0.010962	0.000610543	0.000555039	0.000527287	0.0100323	0.00530062	0.000707675	0.000430155	0.00133209	0.00027752	0.051688	0	0	0	0.000790931	0.080217	0	0	0.0683669	0.00266419	0.000943566	0	0.00679923	0
COPSAC_141	0.0666133	0	0.000148898	0.502401	0	0	0.000279184	0.00993895	0	0	0	0.000949226	0	0.000316409	0	0.000186123	0	0.00132147	0	0	0	0	0.0156157	0.00210319	0.00295935	0	0	0	0.00173094	0.000186123	0.00098645	0	0.0297424	0	0	0	0	0	0	0	0.104917	0.00160066	0	0.00444833	0.00290351	0
COPSAC_142	0.0150654	0.00227402	0	0.53809	0.0244457	0.00767482	0.00511654	0.0531552	0.0136441	0	0	0.00198977	0.00227402	0	0	0	0	0	0	0.0343945	0.00397953	0.00341103	0.0164866	0	0.00341103	0	0.00653781	0.00454804	0	0	0	0	0.0224559	0	0.0147811	0.0113701	0	0.00113701	0	0	0	0	0	0	0	1
COPSAC_143	0	0	0	1	0	0	0	0	0	0	0	0	0	0	0	0	0	0	0	0	0	0	0	0	0	0	0	0	0	0	0	0	0	0	0	0	0	0	0	0	0	0	0	0	0	0
COPSAC_144	0.0204193	0.000486174	0	0.0718323	0	0	0.451231	0.000303859	0.00923731	0	0	0	0	0	0	0	0.000607718	0.0015193	0	0	0	0.00249164	0.0135521	0	0	0.00443634	0.0382255	0	0.00158007	0.00425403	0.000243087	0	0.236949	0.000425403	0.00145852	0.00206624	0	0.000364631	0	0	0.00613795	0	0.00066849	0.0110605	0.0274081	0
COPSAC_145	0.123616	0	0	0.771833	0	0	0.00615006	0.00738007	0	0	0	0	0	0	0	0	0	0.00246002	0	0	0	0.00676507	0.0196802	0	0	0	0	0.00799508	0	0	0	0	0.00861009	0	0	0	0	0	0	0	0.00676507	0	0.0141451	0	0	1
COPSAC_146	0	0	0	0.962473	0	0	0	0	0	0	0	0	0	0	0	0	0	0	0	0	0	0	0	0	0	0	0	0	0	0	0	0	0	0	0	0	0	0	0	0	0.0375268	0	0	0	0	0
COPSAC_147	0.197281	0	0.000290159	0.326913	0	0	0	0.0278691	0.00913311	0	6.90856e-05	0.000262525	0	0.000165805	0	0.000124354	0	0.00103628	0	0	0	0.000497416	0.0200486	0	0.00147843	0	0	0.00186531	9.67198e-05	0	0.000207257	0	0.0666123	0	0	0	0	0	0	0	0	0	0.000552685	0	0.200915	0
COPSAC_148	0.0799049	3.69531e-05	0.00108396	0.0145595	0.000307942	7.39062e-05	0.143316	0.000517343	0.00293161	0	0.00384312	0	0.000874557	0.00819127	0	0.000369531	0.000849921	0.00828981	0	0	0.00603567	0.0145226	0.0477557	0.00152739	0.00294393	0.0684618	0.0757415	0.16842	0	0.000689791	0.0101128	0	0.00259903	0.0061219	0.000603567	0.000652838	0	0	0	0.000283307	0.0430257	0.00240195	0.0411411	0	0.0791289	1
COPSAC_149	0.071378	0	0	0.290178	0	0	0.0717031	0.00110901	0.00179736	0	0.015832	0	0	0	0	0	0.0101723	0.00237098	0	0	0	0.00411098	0.00764833	0	0.00483757	0.00195032	0.00707471	0.00810723	0	0	0	0	0.0352588	0	0	0	0	0	0	0	5.73625e-05	0	0.0811105	0.00214153	0.000669229	0
COPSAC_150	0.00649263	0	0	0.824699	0	0	0	3.86466e-05	0.0178741	5.79699e-05	0	0	0	0.000251203	0	0.000212556	0	0.000212556	0	0	0.000676315	0	0.00865684	0.000483082	0.00177774	0	0.00011594	0	0	0	0	0	0.000270526	9.66165e-05	0	0	0	0	0	0	0.0147244	0	0.0378157	0	0.0130819	0
COPSAC_151	0.0590164	0	0.0028103	0.0754098	0	0	0	0	0.00327869	0	0.00234192	0	0	0.00187354	0	0	0	0.0028103	0	0	0	0.0515222	0.0210773	0	0.0262295	0	0.00187354	0.0187354	0	0	0.00421546	0	0.109133	0	0	0	0	0.00468384	0	0	0	0	0.0805621	0	0	1
COPSAC_152	0.00214291	0	9.55436e-05	0.822903	0.00567802	0	0.00117382	0.103706	0.00118747	0	0	6.82454e-05	0	4.09472e-05	0	0	0	4.09472e-05	0	0	0.000232034	0.00189722	0.00506381	0.000286631	0.00146045	0.000259333	0.00106463	0.00102368	0.000218385	0.000341227	0	0	0.0367024	4.09472e-05	0.00286631	0	0	0	0	0	0.00143315	0	0.000873541	0.000245683	0.000955436	1
COPSAC_153	0	0	0	0.642821	0	0	0	0	0	0	0	0	0	0	0	0	0	0	0	0	0	0	0.131405	0	0.0154744	0	0.0826991	0	0	0	0	0	0	0	0.0147133	0	0	0	0	0	0	0.0104008	0	0	0	0
COPSAC_154	0.0236655	0.000568224	0.000568224	0.773479	0	0	0	0	0	0	0.000420906	0	5.26133e-05	0.000431429	0	0	2.10453e-05	0.000252544	0	0	0.0012522	0.00174676	0.0146791	0.00128376	0.00408279	0.00280955	0.00767102	0.0111014	0.000662928	0.000147317	0.00249387	0	8.41813e-05	0.000757632	0	0	0.000841813	0.00522976	0	0	0.0494775	0.00456683	0.00286216	0	0.00602948	0
COPSAC_155	0	0	0	0.162938	0	0	0.753973	0.00371571	0.00751048	0	0	0	0	0	0	0	0	0	0	0	0	0	0	0	0	0	0	0	0	0	0	0	0	0	0	0	0	0	0	0	0	0	0	0	0	0
COPSAC_156	0.00300538	0	0.000316356	0.53339	0.000388255	0.000201317	0.00071899	0.000388255	0.00100659	0	0.00138046	0	0	0	0	0	0.000258836	0.00962009	0	0	0.000230077	0.000618331	0.0331023	0.00109286	0.00312042	0	0.001136	0	0	0.00212821	0.00618331	0	0.221794	0.000977826	0.000905927	0.000862788	0	0.000129418	0	0.000445774	0.002991	0	0.0162348	0	0	0
COPSAC_157	0.00422794	0	0.000551471	0.624632	0	0	0.00257353	0	0	0	0	0	0	0	0	0	0	0.00220588	0	0	0	0.00772059	0.0275735	0.00257353	0.0198529	0.00128676	0	0	0	0	0.000735294	0	0	0.000367647	0	0	0.000735294	0	0	0	0.0435662	0.00220588	0.0235294	0	0	0
COPSAC_158	0.0893268	0	0.000179431	0.269924	0	0	0.00107659	0.000149526	0	0.000239242	0.000388768	0.000418673	0.000478483	0.000568199	0	0.00185412	0.000328957	0.000388768	0	0	0.00367834	0	0.0120518	0.00328957	0.00418673	0.00125602	0.00526332	0.00110649	0	0	0.00209336	0	0.0141153	0.000269147	0.00257185	0.00493436	0.000867251	0.198242	0.000119621	0	0.000628009	0	0.00137564	0.00191393	0.158318	0
COPSAC_159	0.000204123	0	0.000181443	0.785217	0	0	0	0	0.000136082	0	0.00356082	0	0	0.00111134	0	9.07215e-05	0	0	0	0	0.00267628	0	0.0014969	0.00226804	0.0250618	0	0	0	0	0	0.00058969	0	0.0961421	0.000498968	0	0	0	0	0	0	0.000158763	0.00154226	0.0132	0.000498968	0.0121113	0
COPSAC_160	0.00570922	0	0	0.238097	0	0	0.524001	0	0.0742475	0	0.000110859	0	0	0.000194003	0	0	0.00485006	0.000221717	0	0	0.00166288	0.00471149	0.00460063	0.0030209	0.0160745	0.00307633	0.00349205	0	0	0	0.00180145	0	0.000221717	0	0.000526578	0	0	0	0	0	0	0.00138573	0.0370545	0.00307633	0.0127765	0
COPSAC_161	0.0115589	0.00307939	0	0.637926	0	0	0.00120498	0.0119605	0	0	0	0	0	0.000133887	0	0	0.000223145	0.000714063	0	0.00129424	0.0159325	0.00620342	0.0465033	0.00642656	0.00379346	0	0.00040166	0.00187441	0.00111572	0.00142813	0.0013835	0	0.0342304	0.000624805	0.00227607	0.00160664	0.000490918	0.00227607	0	0	0.000357031	0	0.00040166	0.000267773	0.000580176	0
COPSAC_162	0	0	0	0.660262	0	0	0	0.00786026	0	0	0	0	0	0	0	0	0.0951965	0.0069869	0	0	0	0	0.0244541	0	0.0113537	0	0	0.00873362	0	0	0	0	0.0646288	0	0	0	0	0	0	0	0	0	0.0855895	0	0.0069869	0
COPSAC_163	0.0565191	0	0.000758035	0.644239	0	0	0.000272893	0	0	0	0.000242571	0	0	0.0004245	0	0.000242571	0	0.0108854	0	0	0	0.00103093	0.011037	0.00148575	0.010279	0	0.00891449	0	0	0.00281989	0.00203153	0	0.000394178	0	0	0	0	0	0	0	0.089812	0.0181322	0.0445421	0.00536689	0.011037	0
COPSAC_164	0.189179	0.000958983	0	0.0476395	0	0	8.99047e-05	0	0	0	0	0.000629333	0	0	0	0	0.0108085	0.000539428	0	0	7.99153e-05	0	0.00227759	0	0	0	0	0	0	0.0012287	0.000109884	0	0.0508561	9.98941e-05	0	0.000589375	0	0	0	0	0	0	0.0184604	0.00121871	0.659121	1
COPSAC_165	0.00668896	0	0	0.779742	0	0	0.00191113	0	0	0	0	0	0	0.000955566	0	0	0	0.000796305	0	0	0.0122631	0.00382226	0.0320115	0.00254818	0.0086001	0	0.00891862	0	0	0.00382226	0.000637044	0	0.0735786	0	0.00875936	0	0	0.00159261	0	0	0.00684822	0.00111483	0	0	0.00302596	0
COPSAC_166	0.268787	0	0	0.000789002	0	0	0.0239331	0	0	0	0.000119546	0	0	0	0	0.0145368	0	0.0105918	0	0	0.00222355	0.00186491	0.164041	0	0.00526001	0.00141064	0.00353855	0	0	0	0	0	0.125069	0	0	0	0	0	0	7.17274e-05	0	0.000310819	0.00384937	0.000526001	0.291596	1
COPSAC_167	0.0577586	0	0	0.480747	0	0.00344828	0.00373563	0.0195402	0.0255747	0	0	0.00201149	0	0	0	0	0	0.00114943	0	0	0.00775862	0.016092	0.00833333	0	0.00201149	0	0.0600575	0.012931	0.00143678	0	0.000862069	0	0.0890805	0	0.00574713	0	0	0.00172414	0	0	0.00258621	0	0.00402299	0.00718391	0	0
COPSAC_168	0.0240466	0	0.000207171	0.566421	0.000532726	0	0.000236767	7.39897e-05	0.143984	0.000828684	0.025926	0	0.000369948	0.00864199	0	0.00395105	0	0.000517928	0	0	0.00153899	0.00115424	0.0118383	0.00443938	0.00766533	0	0	0	0	0.0021457	0.00137621	0	0.000192373	0.000384746	0	0	0	0	0	0	0	0.000251565	0.0482117	0.000384746	0.000399544	0
COPSAC_169	0.00934328	0	0.000230698	0.502038	0	0	0.000307598	0.0101123	0.00399877	0	0	0	0	0	0	0	0	0	0	0	0.00149954	0.00111504	0.0130729	0.00246078	0.00265303	0	0	0	0	0	0.000653645	0	0.22866	0	0	0	0	0.000461396	0	0.0276069	0	0.000461396	0.000346047	0.00311443	0.137919	0
COPSAC_170	0.00817275	0	5.81001e-05	0.486763	0	0	0	0	0.0001162	0	0.000154934	0	0	0	0	0.000271134	0.000639101	0.0010458	0	0.00296311	0.000716568	0.000251767	0.00164617	0.000794035	0.00240147	0.00170427	0.00304057	0.00764985	0.0013363	0	0.0019173	0	0.0161518	0.0001162	0.00292437	0	0.000329234	0	0	0	0	0	0.000426068	0	0.328537	0
COPSAC_171	0.00774443	0	0	0.431147	0.026561	0.00496128	0.000665537	0	0	0	0	0	0	0	0	0	0.00272265	0	0	0	0.0217812	0.0313408	0	0	0	0	0	0	0	0	0	0	0.158458	0.0071394	0.0364835	0.0211157	0	0	0	0	0.0219022	0	0	0.00496128	0.0197241	0
COPSAC_172	0	0	0	0.996314	0	0	0	0	0	0	0	0	0	0	0	0	0.00368615	0	0	0	0	0	0	0	0	0	0	0	0	0	0	0	0	0	0	0	0	0	0	0	0	0	0	0	0	0
COPSAC_173	0.0575904	0	0.000825463	0.33389	0	0	0.0280465	0	0.00679567	0.000345543	0.000326346	0.00948322	0.00575904	0.000403133	0.00209245	0	0.000652691	0.0129578	0.000211165	0	0.0109998	0.00908009	0.0268755	0	0.000940643	0.0140521	0.00537511	0.00366659	0	0.00819704	0.00499117	0	0.115872	0	0.000595101	0.00211165	0	0.000998234	0	0	0.0365699	0.00143976	0.143573	0.000153574	0.00251478	0
COPSAC_174	0.162702	0	0.00190295	0.0818268	0	0	0	0.0142721	0	0	0	0	0	0	0	0.00856327	0.00475737	0	0	0	0.00570885	0	0.0190295	0.0266413	0.0076118	0	0.0723121	0.0256898	0	0	0.0390105	0	0.00856327	0	0	0	0	0	0	0	0	0	0.124643	0	0.16746	1
COPSAC_175	0	0	0	0.424714	0	0	0	0	0	0	0	0	0	0	0	0	0	0	0	0	0	0	0	0	0	0	0	0	0	0	0	0	0.367601	0	0	0	0	0	0	0	0	0	0	0	0.207684	1
COPSAC_176	0	0.000480786	0.000309077	0.692194	0.000274735	0	0	0.00309077	0.0492119	0	0	0	0	0.000721179	0	0	0.000652495	0.00350287	0	0	0.00285037	0	0.00528864	0.0023009	0.0675161	0	0.000171709	0	0	0.000103026	0.000515128	0	0.00037776	0.000171709	0	0	0	0	0	0	0	0	0.0444383	0.00717744	0.00250695	0
COPSAC_177	0.00562506	0	0.000150002	0.618129	0	0	7.96884e-05	0.050124	0	0	0.000567194	0	0	7.03133e-05	0	0	0	0.000182814	0	0	3.75004e-05	0.000946885	0.0223127	0.00110157	0.00338441	0.00449067	0	0	0	0	0.00109689	0	0.0536678	0	0	0	0	0	0	0	0.0141189	0.000131251	0.00735946	0	0	0
COPSAC_178	0	0	0	0.79564	0	0	0	0	0	0	0	0	0	0	0	0	0	0	0	0	0	0	0	0	0	0	0	0	0	0	0	0	0.20436	0	0	0	0	0	0	0	0	0	0	0	0	0
COPSAC_179	0.0563974	0.00164712	0	0.404203	0	0	0.00112004	0.00816972	0	0	0.00191066	0	0	0	0	0	0	0.00197654	0	0	0	0.0292529	0.119317	0.00355778	0.0235868	0.00428251	0.0329424	0	0.00362367	0	0.00296482	0	0.0954671	0.00144947	0	0	0.00283305	0	0	0	0.00105416	0	0.00243774	0	0.00355778	0
COPSAC_180	0.0115538	0	0.000350116	0.49158	0.0220923	0.00831524	0.240809	0.018206	0.00248582	0	0.000157552	0	0	0	0	0	0.00253834	0.000297598	0	0	0	0.00318605	0.016753	0	0.0018206	0.000542679	0.00360619	0	0	0.000245081	0.00196065	0.000315104	0.013742	0.000630208	0	0.00831524	0	7.00231e-05	0	0	0.0716511	0.0292872	0	0.00217072	0	0
COPSAC_181	0.452953	0	0	0.0991153	0	0	0.114299	0	0	0	0	0.00101626	0	0	0	0	0.00035868	0	0	0	0	0.0216404	0.122848	0	0.0038857	0.00233142	0.00442372	0.0107604	0	0.00167384	0.00023912	0	0.0424438	0	0.00191296	0	0	0.00561932	0	0	0.00400526	0	0	0	0.00466284	0
COPSAC_182	0.0246115	0	0.00188628	0.562023	0	0	0.0176951	0	0.0202102	0	0.00215575	0	0	0.000988054	0	0.00332345	0	0.00152699	0	0	0	0.00197611	0.0011677	0.00206593	0.0139226	0	0	0	0	0	0.00413186	0	0.00107788	0	0	0	0	0	0	0	0.015719	0.142819	0.0225456	0	0.00871284	0
COPSAC_183	0.00342027	0	0	0.64985	0.00598546	0	0.00299273	0.084224	0	0	0	0.0012826	0	0.000855066	0	0	0	0	0	0	0	0	0.00684053	0.0025652	0.00598546	0.00555793	0.00940573	0.0149637	0	0	0.0038478	0	0.0401881	0.00171013	0	0.0282172	0	0.0265071	0	0	0.0038478	0	0.00427533	0.00427533	0	0
COPSAC_184	0.0619203	0	0.00117375	0.00209736	0	0	0.00348278	0.000115451	0	0	0.00377141	0	0.000192419	0.00288628	0	0	0.00361747	0.00534924	0	0	0.00704252	0.0299404	0.0163171	0.00173177	0.0145469	0.0268039	0.0347508	0.0398692	0.00736964	0	0.0126996	0	0.0400616	0	0.000346354	0	0	0.00223206	0.000288628	0	0.00654224	0	0.000865884	0.000538772	0.0562055	0
COPSAC_185	0.0923718	0	0.000115091	0.646879	0	0	0.000138109	0.00331461	0.00522512	0	0	0	0	0	0	0	0	0.00446552	0	6.90544e-05	0.00377497	0.000782617	0.00934536	0.000276218	0.000644508	0.00446552	0.00614584	0.00867784	0	0	0.00062149	0	0.111753	0	0	0.00952951	0	0.0111638	0	0	0.000759599	0	0.0200948	0.00656017	0.0163889	0
COPSAC_186	0.191933	0	0	0.51695	0	0	0.000503468	0	0.0452003	0	0.000111882	0	0	0	0	0	0	0.00162229	0	0	0.00176214	0.00139852	0.00402775	0	0.000531439	0	0.0112441	0	0.000251734	8.39114e-05	0.00296487	0	0.170872	0	0	0	0	0	0	0	0.0088107	0.00316066	0.00693667	0.0086149	0.00592974	0
COPSAC_187	0.0791592	0.0113148	0.000794018	0.431461	0	0	4.41121e-05	0.000419065	0	0	0.000286729	0	0	0	0	0	0	0.000242617	0	0	0.0275921	0	0.00251439	0.000154392	0.00178654	0.00372748	0.00161009	0.0803282	0	0	0.00050729	0	0.303756	0.000485233	0.00425682	0	0	0.000882243	0	0	0.00196299	0	0.000926355	0	0	1
COPSAC_188	0	0	0	0	0	0	0	0	0.956324	0	0.00278157	0	0	0	0	0	0	0	0	0	0	0	0	0	0	0	0	0	0	0	0	0	0	0	0	0	0	0	0	0	0	0	0	0	0	0
COPSAC_189	0.0624124	0	0	0.446798	0	0	8.36348e-05	0.0384511	0	0	0.00102453	0	0.000209087	0.000543626	0	0	0.000501809	0.000125452	0	0	0.0261777	0.0125034	0.0290004	0	0.000334539	0.00332448	0.0502645	0.0603843	0	0	0.000585443	0	0.103644	0.000982709	0	0	0	0	0	0.000292722	0	0.000376356	0.000250904	0	0.00349175	0
COPSAC_190	0.106978	0	0	0.000907815	0	0	8.25287e-05	0	0	0	0.00282661	0	0	0.00111414	0	0.000433276	0.000495172	0.000701494	0	0	0.00503425	0.033321	0.019353	0	0	0.0504457	0.00517867	0.0256045	0.00817034	0.000371379	0.00573574	0	0.583457	0	0	0	0.00162994	0	0	0	0.00311546	0.000226954	0.00150615	0	0.0465668	0
COPSAC_191	0	0	0	0.470529	0.0564232	0	0.253401	0.0584383	0	0	0	0	0	0	0	0.00453401	0	0	0	0	0	0	0	0	0.027204	0	0	0	0	0	0	0	0	0	0	0	0	0	0	0	0.0458438	0	0.0231738	0.0151134	0	0
COPSAC_192	0	0	0	0.076741	0	0	0.587672	0	0.0101796	0	0	0	0	0	0	0	0.00138983	0.00105176	0	0.00123958	0.0250545	0.00323041	0.0172789	0	0	0.00108932	0.0135978	0.0269326	0	0	0	0	0.0628428	0	0	0	0	0	0	0	0.102021	0	0	0	0	0
COPSAC_193	0.0254462	0	0	0.619714	0.0110808	0.00548628	0.000198517	0	0.00481854	0	0	0.0383859	0	0	0.000469221	0	5.41409e-05	0.00236415	0.000108282	0	0.00306798	0.000342892	0.0926892	0	0.00301384	0.002689	0.0628215	0	0	0	0.000577503	0	0.0124344	0	0	0	0.000523362	0.000360939	0	0	0.00133547	0	0.0011911	0	0.00460197	0
COPSAC_194	0.00263478	0	0	0.511747	0	0	0	0.121127	0	0	0.00178579	0	0.000190289	0.000307391	0	0.000190289	0.000322028	0.0011271	0	0	0.00534274	0.00074652	0.00529883	0.00816781	0.0103342	0.00207855	0.000278115	0	0	0.000512318	0.00368869	0.000585506	0.0586823	0.000731882	0	0	0	5.85506e-05	0	0	0	0	0.0142278	0.00614781	0.116955	0
COPSAC_195	0.00817539	0.000200214	0.000567272	0.488354	0	0	0	0	0	0	0	0	0	0	0	0	0	0	0	0.00323679	0	0.00470502	0.0505206	0.000734116	0.0105112	0.000233582	0.00120128	0	0.00100107	0.000834223	0.00206887	0	0	0.000100107	0	0	0.000667379	0	0	0	0	0	0.000400427	0	0.267419	1
COPSAC_196	0.00808304	0	0.000188992	0.734888	0	0.00723985	0.000145378	0.0217341	0.0521618	7.26892e-05	0.00139563	0	0	0.00127933	0	0.000159916	5.81514e-05	0.0025732	0	0	0.000639665	0.000276219	0.00207891	0.00101765	0.00689094	0	0	0	0	0	0.00133748	8.72271e-05	0.000276219	0.000363446	2.90757e-05	0	0.00136656	0	0	0.000886808	5.81514e-05	0	0.0011921	0.000683279	0.00225337	0
COPSAC_197	0.022405	0	0.000129177	0.730623	0	0	0	8.61178e-05	0.000244	0	0.000244	0.00307154	0	0.000172236	0	0	0.000200942	0.000344471	0	0	0.0116259	0.0531777	0.0108508	0.000717648	0.000746354	0.00414801	0.000803766	0.00317201	0.000574119	0	0.0011913	0	0.0602107	0.000129177	0.00332989	0.00394707	0	0	0	0	0.000114824	0.000157883	0.00124871	0	0.019965	1
COPSAC_198	0.070063	0	0	0.547443	0.0239312	0	0	0.00140613	0	0.000432655	0.00221735	0	8.11227e-05	0.000757146	0	0	0.00221735	0.000405614	0	0	0.0391282	0.00135205	0.0554339	0.00124388	0.00708472	0.0016495	0	0.00262297	0	0	0.000703064	0	0.0350991	5.40818e-05	0.00492145	0	0.000567859	0	0	0	0.0115465	0	0.001325	0	0.0189827	0
COPSAC_199	0.064601	0	0	0.53472	0	0	0	0	0.00288625	0	0	0	0	0	0	0	0	8.48896e-05	0	0	0	0.010399	0.00891341	0.00101868	0.0036927	0	0.013837	0.0101868	0.000212224	0	0.00288625	0	0	0	0	0	0.000382003	0.000848896	0	0	0.0148132	0	0.000636672	0.000933786	0.212649	1
COPSAC_200	0	0	0	0.723519	0	0.00649559	0	0.0598752	0.0432825	0	0	0	0	0	0	0	0	0	0	0	0	0	0	0	0	0	0	0	0	0	0	0	0.0456621	0	0	0	0	0	0	0.0888803	0	0	0	0	0	0
COPSAC_201	0	0	0	0.0933251	0	0	0.906675	0	0	0	0	0	0	0	0	0	0	0	0	0	0	0	0	0	0	0	0	0	0	0	0	0	0	0	0	0	0	0	0	0	0	0	0	0	0	0
COPSAC_202	0.0656174	0.00686879	0.000272932	0.230241	0	0.00279755	0	0.190643	0.00468533	0	0	0.000181955	0.000727819	0	0	0	0	0.000591353	0	0	0.00297951	0.000318421	0.00752837	0.000318421	0.0487184	0.00452612	0.00229718	0.00475357	0.000250188	0	0	0.000568608	0.00809698	0.00206973	0.00386654	0.00206973	0.00300225	0.0509018	0.000591353	0	0.0161257	0	4.54887e-05	0.000659586	0.162281	0
COPSAC_203	0	0	0	0.708591	0	0	0	0.049632	0.121931	0	0	0	0	0	0	0	0	0	0	0.0177815	0	0	0.0427929	0	0	0	0	0	0	0	0	0	0	0	0.00840227	0	0	0	0	0	0.0315899	0	0	0	0	1
COPSAC_204	0.00900211	0	0	0.00221632	0	0	0.414097	0	0	0	0.000191534	0	0	0.000574603	0	0.00027362	0	0.000328344	0	0	0.0154595	0.00259939	0.0289217	0	0.0206583	0	0	0	0.00101239	0	0.00856431	0	0.0741237	0	0.00134074	0	0	0	0	0	0.00101239	0	0.12447	0	0.178592	1
COPSAC_205	0.00554715	0.00252143	0	0.591024	0	0	0.00201715	0.0302572	0.01765	0	0	0	0.00655572	0	0	0	0	0	0	0	0.0151286	0.02471	0.0196672	0	0.00252143	0.00605144	0.00806858	0	0.00806858	0	0	0	0.03177	0.00201715	0.00554715	0.02824	0	0.0191629	0	0	0.0196672	0	0.00504286	0.00252143	0	1
COPSAC_206	0.00553692	0	0.000190928	0.706871	0	0	0.00439135	0.000681886	0.0279573	0	0	0	0	0.000163653	0	0	0	0	0	0	0.000463683	0.000627335	0.000518234	0.00261844	0.0171563	0	0	0	0	0	0.0028912	0	0.00106374	0	0	0	0.00125467	0	0	0	0.00264572	0.00090009	0.144805	0.000490958	0.00591877	0
COPSAC_207	0.0566299	0.00115453	0	0.693817	0	0.00363678	0	0.0106217	0.0176644	0	0.000404087	0	0	0	0	0	0	0.00213589	0	0	0.00253998	0	0.0049645	0	0.00138544	0.00115453	0	0	0	0	0.000461814	0	0.100733	0	0	0.00571495	0.00132771	0	0	0.00357906	0	0	0.00386769	0.0051954	0.00161635	0
COPSAC_208	0.0151686	0	0	0.362007	0	0	2.64722e-05	0.00986089	0	0	0.00030443	0	0.000172069	0	0	0	0	0.00124419	0	0	0.00117801	0.0207145	0.0130243	0	0.00164128	0	0.0056121	0.00907996	0.000648569	0.00023825	0.000489735	0	0.190414	0	0	0	0	0.000675041	0	0.0393906	0	0	0.00023825	0	0.00120448	0
COPSAC_209	0.00331092	0	0	0.819175	0	0	0.000164518	0	0	0	0.0003496	0	0	8.22588e-05	0	0	0.000143953	0	0	0	0.0127501	0.000185082	0.0123388	0	0.00113106	0.00106936	0.06992	0	0.00240607	0	0.00111049	0	0.0377362	0	0.00343431	0	0	0	0	0	0.000185082	0	0	0	0.00289962	1
COPSAC_210	0	0	0	0.892126	0	0	0	0	0.0254804	0	0	0	0	0	0	0	0.00221738	0	0	0	0.00233409	0	0	0	0	0	0	0	0	0	0	0	0	0	0	0	0	0	0	0	0	0	0.0123707	0	0	0
COPSAC_211	0	0	0	0.868895	0	0	0	0	0.125643	0	0	0	0	0	0	0	0	0.00546272	0	0	0	0	0	0	0	0	0	0	0	0	0	0	0	0	0	0	0	0	0	0	0	0	0	0	0	1
COPSAC_212	0.0221351	0.00115287	0	0.202905	0.0285912	0	0.406963	0.106525	0	0	0	0.000691722	0	0	0	0	0.000691722	0.00691722	0	0	0.00161402	0	0.0126816	0	0.000922297	0.00161402	0.0053032	0.00876182	0	0	0.000922297	0	0.0262855	0	0	0.00345861	0	0.0142956	0	0	0.0608716	0	0.00230574	0	0.00253632	0
COPSAC_213	0.0914766	0	0.00209272	0.0034051	0	0	0.000106409	0	0	0.00163161	0.00677473	0.00964778	0	0.00251836	0	0	0.000638456	0.00454013	0	0	0.00521406	0.0121661	0.0659029	0.0210336	0.0415351	0	0.00365339	0.0969035	0.00439825	0	0.140389	0	0	0	0.0196148	0	0	0	0	0	0.0310006	0	0.00141879	0	0.253503	1
COPSAC_214	0.186657	0.0032509	0	0.733147	0	0	0.000139609	0.00706023	0	0	0	0	0	0	0	0.000259274	0.000558436	0	0	0	0	0.000498604	0.00715995	0	0	0	0	0	0	0.00081771	0.000997208	0	0.00714001	0.000139609	0.000319107	0	0	0	7.97766e-05	0.000398883	0	0	0.000279218	0.00450738	0.0105903	0
COPSAC_215	0.00809202	0	0	0.452899	0	0	0	0.00777427	0.0623636	0	0.00118626	0	0	0.000466033	0	0.00133455	0.00283856	0.00313513	0	0	0.000953248	0.000105916	0.0372614	0.00116508	0.00504163	0	0.00430021	0.00726587	0	0.000466033	0.00194886	0	0.0538479	0.000487216	0.000148283	0.001271	0.00110153	0	0	0	0	0	0.00497808	0.000826149	0.00425784	1
COPSAC_216	0	0	0	0.716429	0	0	0	0	0	0	0	0	0	0	0	0	0	0	0	0	0	0	0	0	0	0	0	0	0	0	0	0	0.0045834	0	0	0	0	0	0	0.0068751	0	0	0	0	0.0619305	1
COPSAC_217	0	0	0	0.728067	0	0	0	0.0543704	0.023081	0	0	0	0	0	0	0	0.00146288	0.010484	0	0	0	0.0189362	0	0.00243813	0	0	0.00512008	0	0	0	0	0	0	0	0	0	0	0	0	0	0	0	0.009143	0	0.0432768	1
COPSAC_218	0.00209892	0	0	0.00418305	4.43433e-05	0	0.00464126	0.000280841	0	0.00013303	0.00773051	0	0	0.000650368	0.00124161	0	0.000472995	0.00354746	0	0	0.0010938	0	0.00220238	0.000236497	0.00147811	0.0014042	0.00138942	0.0250392	0.000827741	0.000354746	0.00167026	0.00158158	0.407101	0	0.000990333	0	0	0.000399089	0	0	0.327386	0	0.00450823	0.000561681	0	0
COPSAC_219	0	0	0	0.377441	0	0	0	0	0.0280117	0	0.00330651	0	0	0	0	0	0	0	0	0	0.0258906	0.104685	0.0618254	0	0	0	0.104685	0.017094	0	0	0	0	0.0651319	0	0	0	0	0	0	0	0.0103562	0	0	0.027575	0	1
COPSAC_220	0.179142	0.000462208	0.000145961	0.281631	0.000389228	0.000243268	0.000997397	0.00581409	0.00197047	0	7.29803e-05	7.29803e-05	0	0	0	0	0	0.000462208	0	0.00216508	0.323886	0.00423286	0.00394093	0	0.000291921	0.00201912	0.00625198	0.044518	0.00155691	0.000681149	0	0	0.0570219	0.000291921	0.00216508	0.00474372	0	0.00184883	0	0	0	0	0.000413555	0	0.00250566	0
COPSAC_221	0.0383502	0	0	0.564063	0	0.0132289	0.000257039	0.0726734	0.000102815	0.000514077	0.000805388	0	6.85436e-05	0	0	0.000308446	0.000257039	0.000274174	0	0	0.000171359	0.00029131	0.0127662	0.000856795	0.00150796	0	0	0	0	0	0.00932193	0	0.162911	0.000205631	0	0	0.000959611	0.00037699	0	0	0.0685093	0	0.000599757	0	0.00155937	1
COPSAC_222	0.0441497	0	0.000653866	0.00209974	0	0	0.0639499	0.253368	0	6.44656e-05	0.00268914	0	0	0.000773588	0	0.000451259	0.0008841	0.00424552	0	0	0.0110236	0.00419027	0.0728554	0.00151034	0.0147626	0.00361928	0	0.00303909	0	0.000377584	0.0054059	0	0.259014	0.000313119	0	0	0	0.000552563	0	0	0.144514	0	0.0036377	0.00169453	0.00313119	0
COPSAC_223	0.00144738	0	0	0.37618	0	0	0	0.000451729	0.00635187	0	0.00113393	0	0	0.00017516	0	0.00026735	0	0	0	0	0.000101409	0	9.21897e-05	0.00188989	0.000636109	0	0	0	0	0	0	0	9.21897e-05	0	0	0	0	0	0	0.0028671	0	0	0.000405635	0.000331883	0.000239693	0
COPSAC_224	0.206585	0.00128965	0	0.414702	0	0	0	0.00028211	0.0178938	0	0.000483617	0.000463467	0	0	0	0.000403015	0.00261959	0	0	0.155705	0.000483617	0.00159191	0.0281506	0	0.000806029	0.00056422	0	0.00237779	0	0	0.00056422	0	0.00249869	0.000201507	8.06029e-05	0	0	0	0	0	0.00386894	0.00356668	0.000624673	0	0.118909	0
COPSAC_225	0.018782	0	0	0.425197	0.0383185	0	0	0.141828	0.00171692	0.000442236	0	0.00189901	0	0	0	0	0	0.000156083	5.20278e-05	0.00210713	0.000390208	0.00819438	0.0129809	0	0	0.0028095	0.00626935	0.0174813	0.000546292	0	0.00137874	0	0.0447179	0.000156083	0.0309565	0.00554096	0	0.0332458	0.000104056	0.0478395	0	0	0	0.00975521	0.00624333	0
COPSAC_226	0.0112683	0	0	0.00340671	0	0	0.000299491	0	0.552954	0.000524109	0.0008236	0	0	0.000336927	0	0.00207772	0	0.000449236	0	0	0.00101078	0	0.0171646	0	0.000224618	0.00357517	0.000935909	0	0	0	0.00396825	0	0.243823	0	0	0	0.000711291	0.000842318	0	0	0	0.00159105	0.0875449	0.0216008	0.00116053	0
COPSAC_227	0.0247419	0.00105202	0.000428599	0.374907	0	0	0.000623417	0.0703292	0	0	0	0	0.00101305	0	0	0.00300019	0	0.00198714	0	0	0.131463	0.000116891	0.0295344	0.00689655	0.00892266	0	0.00229885	0	0.0017144	0	0.000779271	0	0.00639003	0.00319501	0.00615624	0.0087668	0.00607832	0.00163647	0	0	0.0508475	0	0	0.000467563	0.115878	0
COPSAC_228	0	0	0	0.857475	0	0.00655384	0	0	0.00634644	0	0	0	0	0	0	0	0.00066368	0	0	0	0.00609756	0	0.0213622	0.00468724	0.0016592	0.0070516	0	0	0	0	0	0	0.0360876	0	0	0	0	0	0	0	0.0006222	0.00091256	0	0	0.007259	0
COPSAC_229	0	0	0	0.746701	0	0	0	0	0	0	0	0	0	0.00824664	0	0	0	0	0	0	0	0	0	0	0	0	0	0	0	0	0	0	0	0	0	0	0	0	0	0	0	0	0.210416	0	0	0
COPSAC_230	0.00701754	0	0	0.885046	0	0	0	0	0	0	0	0	0	0	0	0	0	0	0	0	0	0	0.00924534	0	0	0	0.00573656	0	0	0	0	0	0.0217767	0	0.000891117	0	0	0.00885547	0	0	0	0	0	0.0021164	0.0551378	0
COPSAC_231	0.00522743	0	0.000168947	0.718792	0	0	0.000288204	0	0	0	0.000715542	0.000785109	0	0.000327957	0	0.000288204	0.00025839	0.000347833	0	0	0.000914304	0	0.0110213	0	0.00328951	0.00402492	0.0371287	0	0.000973932	0.000278266	0.00167954	0.000218638	0.00981883	0.000854675	0	0.014768	0	0.00105344	0	0	0.0413226	0	0.000298143	0	0.00329944	0
COPSAC_232	0.207815	0	0.000671291	0.473057	0	0	0.000427185	0.0180028	0.0612095	6.10265e-05	0.000122053	0	0	4.06843e-05	0	0	0	0.000244106	0	0	0	0.00185114	0.0526658	0.000610265	0.0121646	0	0.000549238	0	0	0	0.00360056	0	0.000366159	0.000650949	0	0	0.000650949	0	0	0	0.000793344	0	0.000915397	0.000122053	0.0983747	0
COPSAC_233	0.0372227	0	0.00342143	0.675672	0	0	0.00253657	0	0	0	0.00182869	0	0	0.000884851	0	0.00194667	0.00011798	0.00389335	0	0	0.0100283	0.0186999	0.011621	0	0.0288462	0	0	0	0.000471921	0.00330345	0.00300849	0	0	0	0	0	0	0	0	0	0	0	0.0338013	0	0.0276074	0
COPSAC_234	0.37384	0	0.0016535	0.118731	0.000123396	0.001308	0	0.0632034	0.0130059	0	7.40375e-05	0.000567621	0.000370188	0	0	0	0.0005923	0	0	0	0.00088845	0	0.00170286	0	0	0	0	0	0	0.000320829	0.00325765	0.00219645	0.0817374	0.000740375	0.00444225	0.00140671	0	0.00434353	0.00360316	0	0.28961	0	0	0	0.000370188	0
COPSAC_235	0.0448286	0	0.000236078	0.578758	0	0.000104924	0.000524618	0	0.00343625	0	0	0	0	0	0	0.000760696	0	0.000524618	0	0	0.00445925	0.00317394	0.0114891	0	0.00438056	0.00401333	0.000813157	0	0.00028854	0	0.00125908	0	0.00325263	0.000472156	0.0144532	0.00708234	0.000682003	0.0846995	0	0.0276998	0.0163943	0.000209847	0.000419694	0.00773811	0.109881	0
COPSAC_236	0	0	5.42246e-05	0.730558	0	0	0.00153998	0	0.0182629	0	0.00165927	0	0	0.000249433	5.42246e-05	0	0	0.0017135	0	0	0	0.00132308	0.00081337	0.00155082	0.00446811	0	0	0	0	0	0.00081337	0	0.000195209	0	0	0	0.000151829	0	0	0	0.000336193	0.00305827	0.172489	0.00419699	0.00605147	0
COPSAC_237	0.0662224	0	0.00120624	0.00428214	0	0	0	0	0	0	0	0.00220138	0	0.000693586	0	0.00111577	0.00289497	0.00539791	0	0	0.0189982	0	0.140014	0.00226169	0.010253	0	0.00325684	0	0.0058804	0	0.00407105	0	0.188957	0	0	0	0.000814209	0	0	0	0	0	0.0124544	0.00283466	0.434637	0
COPSAC_238	0	0	0	0.678044	0	0	0	0	0	0	0	0.0125425	0	0	0	0	0.00137281	0	0	0	0	0	0	0	0.00283922	0.00633366	0	0.0354747	0	0	0	0	0.151665	0	0.0165361	0	0	0.000561605	0	0	0.00143521	0	0.0133225	0.0222146	0	0
COPSAC_239	0.111953	0	0.000128669	0.0460984	0	0.000888982	0.281012	0.0053105	0.0215578	0	0.000187154	9.35771e-05	0	3.50914e-05	0.000257337	0.000339217	0.00153233	0.00183645	4.67886e-05	0	0.0340621	0.00182475	0.00506486	0	0	0.0136389	0.000198851	0.0326818	0.000175457	0.000526371	0.00016376	0	0.233264	0	0	0	0	0	0	2.33943e-05	0.025219	0.00016376	0.0219321	0.000116971	0.140015	0
COPSAC_240	0	0	0	0.0263336	0	0	0.193788	0	0	0	0	0	0	0	0	0	0	0.00877785	0	0.00742741	0.00540176	0	0.0189061	0	0.0128292	0	0.0513167	0.0303849	0.00675219	0	0.00405132	0	0.170155	0	0.012154	0	0	0.00270088	0	0	0.00270088	0	0.00270088	0.0297097	0.0931803	1
COPSAC_241	0	0	0	0.928933	0	0	0	0	0	0	0.00145929	0	0	0	0	0	0	0	0	0	0	0	0	0	0	0.00539936	0	0	0	0	0	0	0.0385251	0	0	0	0	0	0	0	0	0	0	0	0	0
COPSAC_242	0	0	4.01861e-05	0.787512	0	0	0.0036489	0	0	0	0.0020736	0	0	0	0	0	8.03723e-05	0.000200931	0	0	0.00159941	0	0.00448477	0	0.00281303	0	0	0.00476608	0.000948393	0.00148689	0.000835872	0	0.0516955	0	0	0	0.000184856	0	0	0	0.00457318	0	0.00316667	0.000321489	0.00929104	0
COPSAC_243	0.0073396	0.000604761	0.000467315	0.623756	0	0	0	0.00483809	0.013992	0	0.000219913	0	0	0	0	0	0	0.000522294	0	0	0.00032987	0.00395844	0.00865908	0.000769696	0.0160811	0	0.0219088	0	0	0	0.00285887	0	0.0180604	0.000192424	0	0	0.000824674	0	0	0	0.00879653	0	0	0	0.147809	0
COPSAC_244	0.00635106	0	0.00032514	0.642411	0	0	0	0.0169289	0	0.000303464	0.0005419	0	0	0.00130056	0	0	0.0016257	0.00359821	4.3352e-05	0	0.000368492	0	0.00364157	0.00678458	0.00431352	0	0	0	0	0.000455196	0.00247106	0	0.0215676	0.000173408	0	0	0	0	0	0	0.013981	0	0.00234101	0	0.116075	0
COPSAC_245	0.0697006	0	0.00019639	0.558319	0	0	0	8.92682e-05	0	0	0.00698077	0	0	0.00237453	0	0.00058917	0	0.00119619	0	0	0.0309225	0.00280302	0.00337434	0.000731999	0.00917677	0.000499902	0	0	0	0	0.000892682	0	0.000839121	0.000142829	0	0	0.000660585	0	0	0	0	0.000803414	0.0340469	0	0.0239417	0
COPSAC_246	0.207878	0.00165748	0	0.156074	0	0	0	0.0224814	0	0	0.00015068	0	0	0	0	0	0	0.00129584	0	0	0.0138324	0.00403821	0.00617786	0	0.000843806	0	0	0	0.00126571	0	0.00066299	0	0.495434	0.000180815	0.00168761	0	0	0.0019287	0	0	0.00593677	0	0.000934213	0	0	0
COPSAC_247	0.000989539	0.000706814	0	0.395816	0	0	0	0	0	0	0	0.014207	0	0	0	0	0.000706814	0	0	0	0.00508906	0.119452	0.0111677	0	0.00296862	0.0139949	0.0253746	0.00904722	0	0	0	0	0.0978937	0	0.0431863	0.0229714	0	0.000353407	0	0	0.0240317	0.0116624	0	0	0.000706814	0
COPSAC_248	0.286105	0	0.00019666	0.477152	0	0	0.000107269	0.00373655	0.00670433	0	0.00050059	0.00268173	0	0	0	0	0.00513105	0.000607859	0	0	0.00693675	0	0.0115136	0	0.000232417	0.0032002	0.00257446	0	0	0	5.36346e-05	0	0.0803983	0	0	0	0	5.36346e-05	0	0	0.000339686	0	0.00589981	0	0	0
COPSAC_249	0	0	0	0.902857	0	0	0	0	0	0	0	0	0	0	0	0	0	0	0	0	0	0	0	0	0	0	0	0	0	0	0	0	0.0971429	0	0	0	0	0	0	0	0	0	0	0	0	1
COPSAC_250	0	0	0	0.945928	0	0	0	0	0	0	0.0124434	0	0	0	0	0	0	0.00248869	0	0	0	0.00452489	0	0	0	0	0	0	0	0	0	0	0	0	0	0	0	0	0	0	0.0124434	0	0.00497738	0	0	0
COPSAC_251	0.0152334	0	0	0.799312	0	0	0	0	0.00501229	0	0	0	0	0	0.00029484	0	0	0	0	0.000589681	0.00235872	0.00167076	0.0103194	0	0.00137592	0.00609337	0	0.0210319	0.00304668	0	0	0	0.0247666	0	0	0	0	0.00481572	0	0	0.00520885	0	0.000884521	0.00167076	0.00422604	1
COPSAC_252	0.198746	0.000859888	0.000336478	0.380357	0	0.000747729	0	0.00568274	0.0165373	0	0	0	0.000124621	0	0	0	0.0541979	0.00682926	0	0	0.0292113	0.000448637	0.0090849	0	0.00069788	0.001483	0.00107174	0.00988248	0.0012836	0.00112159	0	0	0.097778	0.000124621	0.0021061	0.0294107	0	0.000660494	0	0	0.000112159	0	0.000822502	0.00160762	0.00378849	0
COPSAC_253	0.00625447	0	0.00268049	0.444782	0.0141172	0.00964975	0.103824	0.00214439	0.0496783	0	0	0	0	0	0	0	0	0	0	0	0	0	0.00768406	0	0.00178699	0.000536097	0.000893495	0	0	0	0	0	0.0745175	0	0	0	0	0	0	0	0.107398	0	0.00107219	0.00482487	0	0
COPSAC_254	0	0	0	0.563215	0	0	0.36328	0	0.0434499	0	0	0	0	0	0	0	0	0	0	0	0.00392029	0	0	0	0	0	0	0	0	0	0	0	0	0	0	0	0	0	0	0	0	0	0	0	0	1
COPSAC_255	0.0180618	0	0.000224215	0.391779	0	0	0	0	0	0	0.000149477	0	0	0	0	0	0.000647733	0	0	0	0.00134529	0.00358744	0.00164425	0.00144494	0.00224215	0	0.0968112	0	0	0.000323866	0.00211759	0	0.224664	0.00017439	0.00936721	0	0	0	0	0	0	0	0.00714998	0	0.000597907	0
COPSAC_256	0.0288877	0	0.00144624	0.39435	0	0	0.000296664	0.000287394	0.00157603	0.000278123	0.00269779	0	0	0.00175217	0.000296664	0.00119593	0	0.00759275	0.000129791	0.00329112	0.00073239	0.00114957	0.197662	0.00251238	0.00537704	0	0.000834369	0.000324477	0	0	0.00209519	0.00381028	0.0284427	0.000352289	0.000222498	0	0.00163165	4.63538e-05	0	0	0.0182727	0.000584058	0.0015853	0	0.12293	1
COPSAC_257	0	0	0	0	0	0	0	0	0	0	0	0	0.00384786	0	0	0	0	0	0	0	0.0204233	0.0492822	0	0	0	0	0.00340388	0.115732	0	0	0.00606778	0	0.306645	0	0.0300429	0	0	0	0	0	0	0	0	0	0	0
COPSAC_258	0	0	0	0.932129	0	0	0	0	0	0	0	0	0	0	0	0	0.00117832	0	0	0	0	0	0	0	0	0	0	0	0	0	0	0	0	0	0	0	0	0	0	0	0	0	0	0	0	1
COPSAC_259	0.1185	0	0	0.759728	0	0	0.000739561	0.00164979	0	0	0.000142223	0	0	0	0	0	0	0.00543293	0	0	0.0128854	0	0	0	0	0	0	0.000398225	0.000625782	0	0	0	0.00671294	0.000142223	0.000938673	0	0.000512004	0.000284446	0	0	0.00110934	0.000256002	0.0130276	0	0.0342758	0
COPSAC_260	0	0	0	0.569871	0	0	0	0	0	0	0	0	0	0	0	0	0	0	0	0	0	0	0	0	0	0	0	0	0	0	0	0	0.154609	0	0.0951437	0	0	0.147671	0	0	0	0	0	0	0	1
COPSAC_261	0.00381833	0.00124233	0.000164426	0.404012	0	0.00840398	0.000109617	0.00570009	0.0169724	0.000274043	5.48085e-05	0	0.000164426	0.000255773	0	0	0	0.000858667	0	0	0.00701549	9.13476e-05	0.00241158	0.00137021	0.00241158	0.0049145	0.000127887	0	0.000292312	0	0.000858667	0.000858667	0.000237504	0.000657702	0.000420199	0.00696068	0.0152368	0	0.000328851	0	0.0120213	0	0.00422026	0.00422026	0.345476	0
COPSAC_262	0.0210338	0.0019934	0	0.533178	0	0.00139767	0	0.130304	0.00206214	0	0	0.000229127	0	0	0	0	0	0.000297865	0	0.0142746	0.00682797	0.0166804	0.00808817	0	0.00114563	0.00536156	0.0048804	0.0074237	0.00155806	0.00476583	0.000137476	0	0.0446109	0.000297865	0.00950875	0.00114563	0	0.0264412	0	0.00373476	0	0.000297865	0.000412428	0.055884	0.00618642	0
COPSAC_263	0	0	4.61766e-05	0.395764	0	0	0	0.00514099	0.014207	0.00013853	0.000230883	0.000554119	9.23532e-05	0.000430981	0	0	3.07844e-05	0.000954316	0	0	0.000400197	0.000184706	0.0450683	0.000846571	0.00417128	0.00312462	0.000323236	0.0138992	3.07844e-05	0.000507942	0.0033555	0.000554119	0.321343	0	0.00410972	0	0	0.000554119	0	0.115949	0	0	0.000477158	7.6961e-05	0.0162695	0
COPSAC_264	0.0044804	0	0	0.857886	0	0	0	0.0489327	0	0	0	0.000962731	0	0	0	0	0.00416566	0.000907189	0	0	0	0	0.0226982	0	0.00135153	0	0.00168478	0	0.000259197	0.00059245	0.000203655	0	0.0225872	0	0	0	5.55422e-05	0.00253643	0	0	0	0	0	0.000407309	0	0
COPSAC_265	0.0248582	0	0.000449631	0.188888	0	0	0.0029333	0.143925	0.000171288	0.00126325	0.000278343	0	0	0.000899261	0	0	0	0	0	0	0.0135317	0	0.00924955	0.00087785	0.000513864	0.000706562	0.000535275	0.0226742	0.000556686	0	0.001563	0	0.0510866	0.00111337	0.0181351	0.00543839	0.000535275	0.00586661	0.00021411	0	0.0116048	0	0.000385398	0.00276202	0.377433	0
COPSAC_266	0.0710105	0	0.000631064	0.711083	0	0	0	0	0	0.000252426	0.00329731	0	0	0.00197208	0	0	0.000268202	0.000220872	0	0	0.0648576	0	0.00334464	0.00108859	0.00268202	0	0.000473298	0	0	0	0.00744656	0	0.020904	0.00116747	0	0	0	0.0051905	0	0	0.000773054	0	0.0128106	9.46596e-05	0.0498698	0
COPSAC_267	0	0	0	0.00778154	0	0	0.961381	0	0.00288205	0	0	0.00165718	0	0	0	0	0	0	0	0	0	0	0	0	0	0	0	0	0	0	0	0	0	0	0	0	0	0	0	0	0	0	0	0	0	1
COPSAC_268	0	0	0	0.77845	0	0	0	0	0.0148194	0	0	0	0	0	0	0	0	0.0203767	0	0	0	0	0.0598333	0	0	0	0	0	0	0	0	0	0.0668725	0	0	0	0	0	0	0	0	0	0	0	0	0
COPSAC_269	0.05437	0	0.000377133	0.661712	0	0	0	0	0.0119111	0	0	0	6.28555e-05	0	0	0.00106854	0.00405418	0.0363305	0	0	0.000911405	0.000659983	0.0235708	0.00219994	0.00666269	0.00364562	0	0	0	0	0.00135139	0	0.0445331	0.000251422	0	0	0.00194852	0	0	0.00490273	0	0	0.0281593	0	0.00754266	0
COPSAC_270	0.00976365	0	0.000416741	0.521909	0	0	0.000267905	0.000178603	0	0	0	0	0	0.000208371	0	0.000595344	0.000208371	0.000595344	0	0	0	0	0.0397988	0.00122046	0.00264928	0	0.0419718	0	0.000684646	0.00241114	0.00324463	0	0.110704	0.000178603	0.094243	0.00342323	0	0.0311365	0	0	0.0804013	0	0.000922784	0.000148836	0	1
COPSAC_271	0.0395105	0	0.000128999	0.100748	7.37137e-05	0	5.52853e-05	0.000221141	0.000534424	0	0.000386997	0	0	0	0.000331712	0.0945931	0.00140056	0.0056391	0	0	0.000313283	0	0.000368568	0	9.21421e-05	0	0	0.000184284	0	0	0	0	0.00106885	0	0	0	0	0	0	0	0.000128999	0	0.24648	0.000829279	0.375405	0
COPSAC_272	0.0256683	0.00288578	0.000607533	0.358748	0.013062	0.00486027	0.00151883	0.00835358	0.0018226	0	0	0.00151883	0	0	0	0.00045565	0	0.0009113	0	0	0	0.00622722	0.0139733	0	0.00243013	0.00121507	0.00288578	0	0.00121507	0.000607533	0	0	0.0129101	0	0.00592345	0.00197448	0	0	0	0	0.0121507	0	0.00531592	0	0.47904	0
COPSAC_273	0.0104656	0.000326483	3.62759e-05	0.225618	0	0	0.28161	0.0354778	0.0517839	0	0	0	0	0	0	0	0	0.00212214	0	0.00146917	0.00261187	0.018936	0.00959498	0	0.00116083	0.000435311	0.00235793	0.00448008	0.000526001	0.00126966	0.00165055	0	0.0397221	0	0.00174124	0.00145104	0.000290207	0.001578	0	0	0.118949	0	0	0.00711008	0	0
COPSAC_274	0	0	0	0.706934	0.000315906	0	0	0	0	0	0.00322224	0	0.000505449	0	0	0.00142158	0.00505449	0.0397094	0	0	0.025462	0	0	0	0	0	0	0	0	0	0	0	0	0	0	0	0	0	0	0	0	0	0.0847575	0	0.00473859	0
COPSAC_275	0.0378684	0.000132234	4.95876e-05	0.432701	0.0233558	0.00241326	0	0.105638	0	0	0	0.000462818	0.000231409	3.30584e-05	0	0	0.000247938	0	0	0	0.00846295	0.0123143	0.0113886	0	0.000363642	0.00251244	0.0166118	0.0112233	0.000561993	0.00616539	0.000380172	0.000264467	0.0374386	0.00041323	0.0277195	0.00652903	0.000247938	0.00484306	0.000115704	0	0.0934891	0	0.000512405	0	0.000479347	1
COPSAC_276	0	0	0	0.789415	0	0	0	0	0.186244	0	0	0.0193167	0	0	0	0	0	0	0	0	0	0	0	0	0	0	0	0	0	0	0	0	0	0	0	0	0	0	0	0	0	0	0	0	0	0
COPSAC_277	0.0496516	0	0	0.635017	0	0	0	0	0	0	0.00174216	0	0	0	0	0	0	0.00609756	0	0	0.0087108	0	0.0209059	0.00348432	0.0130662	0	0	0	0	0	0	0	0.0383275	0	0	0	0	0	0	0	0	0	0.00522648	0	0.127178	0
COPSAC_278	0.00553218	0	0	0.31706	0	0	0.154003	0	0	0	0.00137122	0	0.00912573	0	0.000567403	0	0	0.00955128	0.000141851	0	0.150929	0	0.000638328	0	0	0.0116554	0.00118209	0	0	0	0.000756537	0	0.00182042	0.000141851	0	0	0	0	0	0	0.00245875	0	0.00763629	0	0.236914	0
COPSAC_279	0.127947	0.000245617	0.000113362	0.170874	0.00357089	0	0.231673	0.00241838	0.00160596	0	0.00113362	0	0	0	0	0	0.000245617	0.00487455	0	0	0.0127343	0.00187047	0.00449667	0	0.000887999	0.00343863	0.000510127	0.0172687	0	0.00156817	0.00243727	0	0.197192	0	0	0	0	0.00241838	0	0	0.00026451	0.0017571	0.00498791	0.0244105	0.128854	0
COPSAC_280	0.000176912	0	0.000136086	0.629125	0	0	0.000108869	0.00161942	0	0	0.00213655	0	0	0.000571561	0	0	0	0.000136086	0	0	0.00216377	0.00232707	0.0112407	0.000408258	0.00455888	0.000557952	0.0111318	0.00360628	0.000381041	0	0.00312998	0.000163303	0.000122477	0.000449083	0.00371514	0	0.00104786	0.00103425	0.000517126	0	0.0609257	0	0.00148334	0.00757998	0	0
COPSAC_281	0.0022226	0	0	0.783382	0	0	0	0	0	0	0	0	0	0	0	0	0	0.00324842	0	0	0.00102582	0.00307745	0.0157292	0	0	0.011113	0.055736	0	0	0.00102582	0.000854847	0	0.0348778	0	0.000683878	0	0.000854847	0	0	0	0	0.00102582	0.0275261	0	0.00581296	1
COPSAC_282	0	0	0.000453104	0.00176926	0	0	0.000604138	0.000172611	4.31527e-05	0.000151035	0.00364641	0	0.000345222	0.00207133	0	0.000453104	0	0.0152329	0	0	0.0459577	0	0.0571558	0.0136147	0.0420308	0.000107882	0	0	0	0	0.0112413	0	0.000258916	0.00166138	0	0	0	0	0	0	0.000107882	0	0.167994	0.00153192	0.0458066	0
COPSAC_283	0.0147301	0	0	0.0485186	0	0	0.656763	0.00063752	0.0424789	0	0.000922726	0	0	0	0	0.00036909	8.38842e-05	0.00300305	0	0	0.00313727	0.0144113	0.0191256	8.38842e-05	0.00144281	0	0.00211388	0.000201322	0	0	0.000754958	0	0.000654297	0.00031876	0	0	0	0	0	0	0.00280173	0.000754958	0.00842197	0.0541556	0.0228165	0
COPSAC_284	0.0503847	0	0	0.644521	0	0	0.000132661	0	0.000344919	0	0	0	0	0.00140621	0	0	0	0.00397984	0	0	0.000212258	0	0.0197135	0.0040329	0.00278588	0	0	0	0.00408596	0	0.000424516	0	0.000557177	0.000397984	0	0	0.000397984	0	0	5.30645e-05	0	0	0.00193685	0	0.241496	0
COPSAC_285	0.116192	0.000824055	0.000153313	0.643932	0	0	0	8.62383e-05	0.00163853	0	0	0.00128399	0.000134148	0	0	0	0	0.000373699	0	0	0.0139802	0.000699488	0.00563423	8.62383e-05	0.00120734	0	0.00446523	0.00799141	0	0	0.000162895	0	0.0835841	0.000651578	0	0	0.000153313	0	0	0	0	0	0.00046952	0.0011211	0	0
COPSAC_286	0.0141524	0	0.00116641	0.742068	0	0	0.00419907	0.0282271	0.00101089	0	0.000388802	0.00248834	0	0	0	0	0	0.00101089	0	0.0130638	0.0166407	0.0101089	0.00824261	0	0.00108865	0.00124417	0.0157076	0.00412131	0.000622084	0.000233281	0.00108865	0	0.0325816	0	0	0.00116641	0	0	0	0	0.00847589	0.00178849	0.0156299	0	0	0
COPSAC_287	0.00141539	0	9.99101e-05	0.178273	0	0.00765977	0.352266	0.0443101	0.000166517	0	0.00119892	0	0.0643754	0	0	0	0	0.00029973	6.66067e-05	0	0.00609451	0.00571153	0.0278083	0	0.00271422	0.000882539	0.0133047	0.00755986	0.000283079	0.000965797	0.00374663	0	0.0421787	9.99101e-05	0.00980784	0.00406301	0.000149865	0.0307223	0.000582809	0	0.0370666	0	0	0.00274753	0.00229793	0
COPSAC_288	0.0362046	0	0.000279324	0.464515	0	0	0	0.0103994	0.00186932	0	0	0.00345932	0	4.29729e-05	0	0	0	0.00464107	0	0.00726241	0.0691648	0.0017404	0.00341634	0	0.00118175	0.00550053	0.0148256	0.0146537	0.000128919	0	0.000343783	0	0.243506	0.000128919	0	0.00193378	0	0.0115597	0	0.0192518	0.000515674	0	0.000687566	0	0	0
COPSAC_289	0	0	0	0.766976	0	0	0	0.0415149	0	0	0	0	0	0	0	0	0	0	0	0	0.00403003	0	0	0	0	0	0.0133598	0	0	0	0	0	0.130728	0	0	0	0	0	0	0	0	0	0.0205366	0	0	0
COPSAC_290	0.0348163	0	8.05002e-05	0.757319	0	0	0.000147584	0.000161	0	0	0.000161	0	0.00012075	0	0	0.000107334	0	0.000362251	0	0	0.0394853	5.36668e-05	0.0102101	0	0.00210642	0.00175759	0.0330587	0.0114847	0.00159659	0	0.000724502	0	0.035675	0.000295167	0	0.00790243	0	0.00316634	0	0	0	0	0.000335417	0	0.00222717	0
COPSAC_291	0.0121825	0.00010781	0	0.858415	0	0	0	0.0281538	0	0	3.08029e-05	0	0	0	0	0	0.00442021	0.00075467	0	0	0.000462043	0.0010319	0.0107502	0	0.00160175	0	0.00118591	0.0105038	0.000369635	0.0010781	0.00032343	0.000154014	0.0263365	0	0.00435861	0.00207919	0	0.0032497	0	0	0	0	0.000847079	0.00275686	0	0
COPSAC_292	0.00257338	0	0.000206421	0.722446	0	0	0.00019266	0	0.000110091	0.00019266	0.000330274	0	0	0.000646786	0	0.00019266	0	0	0	0	0.00671557	0	0	0.00414218	0	0	0	0	0	0.000839446	0.000798161	0	6.8807e-05	0.00019266	0	0	0	0	0	0	0	0.00828437	0.20221	0	0.0207522	1
COPSAC_293	0.00287566	0	0.000410808	0.794279	0	0	0.000205404	0	0	0	0.00423879	0	0.0004855	0.00356656	0	0	0	0.000765597	0	0	0.00730118	0.000261423	0.0204284	0.00136314	0.0149198	0.00138181	0.0129965	0	0	0.000168058	0.00140048	0	0.000448154	0.000149385	0	0	0	0	0	0	0.0405206	0.00132579	0.00024275	0.000261423	0.00168058	0
COPSAC_294	0.0159422	0	0.000297732	0.835625	0	0	0	0.000108266	0	0.00108266	0.00240892	0	0	0.00286905	0	0	0	0.00866129	0	0	0.00525091	0.00162399	0	0	0.0232231	0	0	0	0.000866129	0.00359985	0.00416825	0	0.000433064	0	0	0	0.00313972	0	0	0	0	0	0.000947329	0.0293672	0.00684783	1
COPSAC_295	0	0	0.000141128	0.924152	0	0	0	7.84043e-05	0.00417111	0	0.000674277	0	6.27235e-05	0.00054883	0	0	0	0.00163081	0	0	0.00310481	0.000344979	0.00578624	0.000219532	0.0072132	0	0	0	0	0	0.000846767	0	0	0.000250894	0	0	0	0	0	0	0.000141128	0	0.0162454	0	0	0
COPSAC_296	0	0	0	0.776699	0	0	0	0	0	0	0	0	0	0	0	0	0	0	0	0	0	0	0	0	0	0	0	0	0	0	0	0	0	0	0	0	0	0	0	0	0.0538934	0	0.108381	0	0	0
COPSAC_297	0.163158	0	0.00103543	0.0785625	0.000154907	0	0.000317968	0.000309815	6.52241e-05	0	0.00035058	0	0.000154907	0	0.000929444	0.00157353	0.0335415	0.0140803	0.000546252	0	0.00948196	0.00304923	0.135903	0	0.00698713	0.000538099	0.00024459	0.000481028	0.00367701	0	0.000220131	0	0.000986515	0.000399498	4.89181e-05	0	0.000309815	0.0067507	0	0	0	0.00978362	0.014545	0	0.373196	0
COPSAC_298	0.18329	0	0.000136783	0.390722	0	0	0	0.000319161	0.00259888	0	0.000273567	0	0.00278126	0.000182378	0.000250769	0.000387553	0	0.00056993	9.11889e-05	0	0.00278126	0	0.0857175	0	0	0	0	0	0	0.00417189	0	0	0.055648	0.00102587	0	0	0	0	0	0	0	0	0.00378434	0.00437707	0.00173259	0
COPSAC_299	0	0	0	0.951816	0	0	0	0	0	0	0	0	0	0	0	0	0	0.000607995	0	0	0	0	0	0	0	0	0	0	0	0	0	0	0	0	0	0	0	0	0	0	0.0431677	0	0.00243198	0	0	0
COPSAC_300	0	0	0	0.825217	0	0	0	0	0	0	0	0	0	0	0	0	0.0140093	0	0	0	0	0	0.0166778	0	0	0	0	0	0	0	0	0	0.0253502	0	0.0527018	0	0	0	0	0	0.0306871	0	0	0.0193462	0	0
COPSAC_301	0.0345901	0	0	0.694569	0	0	0	0	0	0	0.0012683	0	0	0.000230601	0	0.000922403	0.00972366	0.000499635	0	0	0.0106845	0	0.000768669	0	0	0	0	0	0	0	0	0	0	0	0	0	0.000845536	0	0	0	0	0	0.205427	0.000269034	0.0325147	0
COPSAC_302	0	0	0	0.86764	0	0	0	0	0	0	0	0	0	0	0	0	0	0	0	0	0	0	0	0	0	0	0	0	0	0	0	0	0	0	0	0	0	0	0	0	0.13236	0	0	0	0	0
COPSAC_303	0	0	0	0.826531	0	0	0	0.0232363	0	0	0.00267854	0	0	0	0	0	0.00277899	0	0	0	0	0	0	0	0.00974319	0	0.00207587	0.0123213	0	0	0	0	0.0779121	0	0	0	0	0	0	0	0	0	0	0	0	0
COPSAC_304	0.00694292	0	0	0.619435	0.00814081	0.00190686	0.000220022	0.00650287	0	0	0	0	0	0	0	0	9.77876e-05	0.000611172	0	0	0	0	0.00459602	0	0.00166239	0	0	0	0	0	0.000366703	0	0.0452267	0.000220022	0	0	0	0	0	0	0.0176262	0	0.000733407	0	0	0
COPSAC_305	0	0	0	0.971839	0	0.0220607	0	0	0	0	0	0	0	0	0	0	0	0	0	0	0	0	0	0	0	0	0	0	0	0	0	0	0	0	0	0	0	0	0	0.00275758	0	0.000417816	0	0	0	0
COPSAC_306	0.0802895	0	0.000650855	0.361876	0	0	0.00244722	0	7.81026e-05	7.81026e-05	0	0	0.000338445	0	0	0	0	0.000260342	0	0	0.00919008	0.0127047	0.0378798	0	0.00377496	0.00229101	0.00624821	0	0.00122361	0	0.00143188	0	0.0296009	0.000624821	0.00247325	0	0.000937232	0.00372289	0	0	0.130926	0	0	0	0.13707	0
COPSAC_307	0.0914979	0	0.000164663	0.542593	0	0	0.000603765	0	0.0412481	0	0	0	0	0.000109776	0.000439102	0	0.000740985	0.0223942	0	0	0.00359515	0.000713541	0.014655	0	0.00436358	0	0.0490148	0.0800263	0	0	0.00189363	0.000219551	0.0954224	0	0	0	0	0	0	0	0	0	0.00886437	0	0.0122949	0
COPSAC_308	0.00548981	0.000233278	4.66556e-05	0.173201	0.00197509	0	0.464674	0.00497659	0.0402793	0	0.000311037	0	0	0	0	0	0	0.00270602	0	0	0.00856907	0.02353	0.00716941	0	0.000606522	0.00270602	0.125192	0.0100932	0.000855352	0.00217726	0.00133746	0	0.0454736	0	0.000404348	0.00124415	0	0.00343696	0	0	0.0037791	0	0.000388796	0.0172004	0	0
COPSAC_309	0.043004	0.000261582	0	0.663083	0	0.00523163	0	0.00528395	0.00745507	0	0.000444689	0	0	0	0.000183107	0	5.23163e-05	0.00125559	0.000130791	0	0.000104633	0.000837061	0.0162704	0	0.000837061	0	0.0174998	0	0	0.000392372	0.00125559	0	0.118836	0	0	0	0.00159565	0	0	0	0.0487588	0	0.00311282	0.00358367	0.0126082	0
COPSAC_310	0.00408465	0	0	0.929235	0	0	0	0.00460872	0	0	0	0	0.000308276	0	0	0	0	0.000107896	0	0	0.00910955	0	0.0112058	0.000477827	0.00141807	0.00151055	0.00152596	0	0	0	0.000724448	0	0.0100344	0	0	0	0	0	0	0	0	0	0.000215793	0.000323689	0	0
COPSAC_311	0.0131366	0	0.000316696	0.621561	0	0	0	5.06714e-05	0	0	0	0.000924753	0	0	0	0	0	0.00148214	0	0	0.00409172	0.0014188	0.0256524	0	0.00143147	0	0.0134533	0.0007094	0	0.00114011	0.00017735	0	0.0413859	0.000278693	0.000861414	0.00633392	0	0	0.000202686	0	0.000164682	0	0	0	0	0
COPSAC_312	0	0	0	0.968227	0	0	0	0	0	0	0	0	0	0	0	0	0	0	0	0	0	0	0	0	0	0	0	0	0	0	0	0	0	0	0	0	0	0	0	0	0	0	0	0	0	1
COPSAC_313	0	0	0	0.648251	0.0153908	0.0130937	0	0.0590364	0.01005	0	0	0.012864	0	0	0	0	0.000746569	0	0	0	0.0133234	0	0.0103371	0	0	0	0	0.00585769	0	0	0	0	0.106932	0	0	0	0	0.00206742	0	0	0.00551312	0	0	0	0.0226268	0
COPSAC_314	0	0	0	0.763485	0	0	0	0	0	0	0	0	0	0	0	0	0	0	0	0	0.00146449	0.0129363	0.0307542	0	0.00488162	0.00268489	0	0	0	0	0.00170857	0	0	0	0	0	0.00439346	0	0	0	0.00195265	0.000976324	0	0.000976324	0	1
COPSAC_315	0.00812979	0	0	0.688561	0	0	0	0	0	0	0.00157582	0	0	0.00164745	0	0	0.000787909	0.00186233	0	0	0	0.00017907	0.0695867	0.00576606	0.0109233	0	0	0	0	0	0	0	0.0372108	0	0	0	0	0	0	0	0.0201275	0.00275768	0	0.00125349	0.0505336	1
COPSAC_316	0.065657	0	0.000421283	0	0	0	0.000379155	0.677002	0	0	0.000442347	0.000168513	0	0.000126385	0	0	0.00025277	0.000168513	0	0	0.000105321	0.000210642	0.0202216	0.00358091	0.00747778	0	0.000463412	0.00337027	0.000526604	0.000442347	0.00126385	0	0.00202216	0	0	0	0	0.000737246	0	0	0.000400219	0	0	0	0.181721	0
COPSAC_317	0.016785	0	0	0.790833	0.0342156	0	0.00193673	0.0225952	0	0	0	0	0	0	0	0	0	0.00129116	0	0	0	0	0.0154939	0.0058102	0	0	0	0	0	0	0	0	0.0813428	0	0	0	0	0	0	0	0	0	0.00129116	0.00839251	0	0
COPSAC_318	0.00467386	0	0.000186127	0.657133	0	0	0	6.20424e-05	0	0	0.000909956	0	0.000330893	0.000206808	8.27232e-05	0	0.000847913	0.00219217	0	0	0.0272366	0	0	0.000144766	0.00566654	0	0	0	0	0	0	0	0.000227489	0	0	0	0	6.20424e-05	0	0	0	0	0.200625	0	0.0272573	0
COPSAC_319	0.00665707	0	0	0.63381	0	0	0.000308436	0	0.0180435	0	8.99604e-05	0.0013237	0	0	0	0	0.00051406	0.00100242	0	0	0.00192772	0.00152933	0.01947	0	0.00143937	0.00248034	0.0683956	0.014368	0.000796792	0.000873901	0.00119519	0	0.0935331	0.000308436	0.0133655	0.0029944	0	0	0.000154218	0	0	0	0.00439521	0.00488357	0.000154218	0
COPSAC_320	0	0	0	0.181616	0	0	0.56232	0.0190461	0.0592002	0	0	0	0	0	0	0	0	0	0	0.00727115	0.0227902	0	0.00808508	0	0	0	0.0251777	0	0	0	0	0	0.0175267	0	0.0174725	0	0	0	0	0.0167671	0	0	0	0	0	0
COPSAC_321	0.000669434	0	0	0.78384	0	0	0.000468604	0	0.00180747	0	0	0	0	0	0	0	0	0.00127192	0.000133887	0	0.00160664	0.00113804	0.00020083	0.00120498	0.00682822	0	0	0	0.000937207	0	0.00321328	0	0.000937207	0	0	0	0	0	0	0	0.00823403	0	0.0301915	0	0	1
COPSAC_322	0	0	0	0.452362	0.21217	0	0	0.160128	0	0	0	0	0	0	0	0	0	0	0	0	0	0	0	0	0	0	0	0	0	0	0	0	0.17534	0	0	0	0	0	0	0	0	0	0	0	0	1
COPSAC_323	0.00105326	0	0	0.77513	0.00103975	0	0	0.00872313	0.00422653	0	0	0.00101275	0	0	0	0	0	8.10198e-05	0	0	0.00233607	0.000270066	0.018351	0.00016204	0.000688668	0	0.0183645	0.0115588	0	0	0.000715675	0.00016204	0.0236578	5.40132e-05	0.0112617	0.0032813	0.000135033	0.0256293	6.75165e-05	0	0	0	0.000283569	0	0.000148536	0
COPSAC_324	0	0	0	1	0	0	0	0	0	0	0	0	0	0	0	0	0	0	0	0	0	0	0	0	0	0	0	0	0	0	0	0	0	0	0	0	0	0	0	0	0	0	0	0	0	1
COPSAC_325	0.00679636	0	0.000534545	0.770203	0	0	0.000782727	0.0141464	0.0179073	0	0.000114545	0	0	0	0	0	0	0	0	0	0.00515454	0.00381818	0.00549818	0	0.01029	0	0	0	0	0	0.00315	0	0.0145854	0.000171818	0	0	0.000591818	0	0	0	0.00511636	0.000801817	0.0525572	0.00549818	0.00504	0
COPSAC_326	0	0	0	0.724515	0	0	0	0	0	0	0	0	0	0	0	0	0	0	0	0	0	0	0.00320608	0	0	0	0	0	0	0	0	0	0.00587781	0	0	0	0	0	0	0.0125275	0	0	0	0	0.0854955	0
COPSAC_327	0.0412556	0	0	0.697758	0	0	0	0.0251121	0	0	0	0	0	0	0	0	0.0278027	0	0	0	0	0	0.0224215	0	0	0	0	0	0	0	0.00269058	0	0.038565	0	0.0116592	0	0	0	0	0	0	0	0	0	0	0
COPSAC_328	0.170306	0	0	0.155011	0.00583503	0.0105502	0.440103	0.0197153	0.0133204	0	0	0.000176819	0	0	0	0	0	0.000677806	0	0	0.000235759	0.00197448	0.00565821	0	0.000412578	0.000235759	0.00630655	0.00509828	0.000412578	0	0.00114932	0	0.0238706	0.000147349	0	0	0.00306486	0.00159137	0	0	0.0338903	0	0	0.00542245	0.000383108	0
COPSAC_329	0.00450138	0	9.5774e-05	0.677984	0	0	0	0.0240872	0.0710882	0	0.000646474	0	0	0.000670418	0	0.000742248	0	0.0011014	0	7.18305e-05	0	0	0.00651263	0.000861966	0.00416617	0	0	0.000454926	0	0	0.00854783	0	0.0623967	0	0.0101999	0	0.000407039	0	0	0	0	0	0.00138872	0	0.0938346	0
COPSAC_330	0.00451977	0	0	0.660264	0	0	0	0	0	0	0	0	0	0	0	0	0	0	0	0	0	0.00451977	0.0169492	0	0.0124294	0.00376648	0	0	0	0	0.00150659	0	0.00338983	0	0	0	0.00188324	0	0	0	0.0361582	0.00263653	0.0180791	0	0.0143126	0
COPSAC_331	0.0146935	0	0.000140181	0.401759	0.00239582	0	0.000140181	0.0174334	0.0199567	0.000178412	0.00262521	0	7.64623e-05	0.00140181	0	0.000344081	0	0	0	0	0.0105773	0	0.00395055	0.0209252	0.0165286	0	0	0	0	0	0.00140181	0	0	0	0	0	0	0	0	0.00686887	6.37186e-05	0	0.000395055	0.00259972	0	0
COPSAC_332	0.211069	0.0590196	0	0.0388723	0	0	0.000339681	0.0893149	0.000636902	0	8.49203e-05	0.00630533	0	0	0	0.00014861	0	0.0112944	0.000254761	0.00010615	0.000297221	0.000955353	0.0870008	0	0.00184702	0	0.0115492	0	0	0.00161349	0.000764283	0	0.0372588	0.00297221	0.00125257	0.0034605	0	0.0660892	0.000594442	0	0.0543065	0	0	0.000424601	0.0400399	0
COPSAC_333	0.0154033	0	0	0.700588	0	0.00513442	0	0.0417388	0.000749971	0	0	0.00103842	0	0	0	0	0.0130957	0.000259605	0	0	0	0.00533633	0.0122591	0	0.000865351	0.000317295	0.00507673	0.000894196	0	0	0.00106727	0	0.160898	0.000144225	0	0	0	0.0143937	0	0	0	0	0	0.000778816	0.000374986	0
COPSAC_334	0.0124549	0	0	0.571766	0	0	0.00199093	0.0182887	0	0	0	0.00101861	0	0	0	0	0	0.000694509	0	0	0.000601908	0.00537087	0.0139828	0	0.00398185	0.00291694	0.00472266	0.00300954	0.000370405	0.00078711	0.000833411	0	0.11302	0.000138902	0.0233818	0	0	0.0081026	0	0	0.0386147	0	0.00268543	0.0110658	0.00115751	0
COPSAC_335	0.000847637	0	0.000462348	0.809262	0	0	0	0.0187443	0	0	0.00142557	0	0	5.77934e-05	0	0	7.70579e-05	0.000404554	0	0	0	0.000134851	0.0201314	0.00055867	0.00354466	0	9.63224e-05	0	0	0	0.00306305	0	0.0627252	0	0	0	0.00073205	0.000211909	0	0	0	0	0.00136778	0	0.0235412	1
COPSAC_336	0	0	0	0	0	0	1	0	0	0	0	0	0	0	0	0	0	0	0	0	0	0	0	0	0	0	0	0	0	0	0	0	0	0	0	0	0	0	0	0	0	0	0	0	0	0
COPSAC_337	0.0341546	0	0	0.000607492	0	0.265002	0.00404995	0	0	0	0.00620992	0	0	0.00114749	0	0.00209247	0.0112049	0.00323996	0	0	0	0	0	0	0	0	0	0	0	0	0	0	0.378805	0	0	0	0	0	0	0	0	0	0.0079649	0	0.229025	0
COPSAC_338	0.000276481	0.00012288	0	0.602267	0	0	0.000245761	0.0288769	0.000337921	0	0	0	9.21602e-05	0	0	0	0	0.00384001	0	0	0.0010752	0.000860162	0.0125645	0	0.00147456	0.0347137	0.0214119	0.00771074	0	0	0.000460801	0	0.159806	0	0	0.000552961	0.000983043	0.00380929	0	0	0.0219649	0	0.0081101	0.00801794	0.000706562	0
COPSAC_339	0.00340767	0	0	0.184965	0	0	0.0228569	0.032709	0.00016227	0	0.00238769	0	0	0.000370903	0	0.000370903	0	0.00206315	0	0	0.00220223	0.00148361	0.0151375	0	0.0012518	0	0.000301358	0	0	0	0.000440447	0	0.362534	0.000347721	0	0	0	6.95443e-05	0	0	0	0.000602717	0.149335	0	0.0241319	1
COPSAC_340	0.0276532	0	0	0.775974	0	0	0	0.0448811	0.00288536	0	0	0	0	0	0	0	0	0.000126366	0	0	0.000336977	0.000652893	0.0416798	0	0.00122154	6.31832e-05	0.00174807	0	0	0	0	0	0.0161749	0.000168488	0.000442282	0	0.000463343	0.0312757	0	0	0.00836124	0	0	0.00229566	0.00216929	0
COPSAC_341	0	0	0	0.563875	0	0	0	0.218234	0	0	0.00433048	0	0	0	0	0	0.0188034	0	0	0	0	0	0	0	0	0	0	0	0	0	0	0	0	0	0	0	0	0	0	0	0.0446724	0	0.00262108	0	0.102108	1
COPSAC_342	0.00311033	0	0.00129134	0.0591796	0	0	0.201436	0.000374906	0.000194396	0	0.00015274	0	0.000236052	5.55417e-05	0.00084701	0.000527646	0	0.00330473	0	0	0.0202588	0.0143298	0.00283263	0.00376295	0.00294371	0.000263823	0.000555417	0.000347135	0	0	0.143353	0	0.00434614	0.00348524	0	0.000722042	0	0.000971979	0	0	0.272987	0.0020967	0.00173568	0.00048599	0.0283401	0
COPSAC_343	0.383359	0	0	0.571151	0	0	0	0	0	0	0	0	0	0	0	0	0	0	0	0	0	0	0	0	0	0	0	0	0	0	0	0	0	0	0	0	0	0	0	0	0	0	0	0	0.0454899	0
COPSAC_344	0.148165	0	0	0.00166706	0	0	0.000255163	0.0299391	0	0	0.000646412	0	0	0	0.0018882	0	0	0.112085	0.000425271	0.0117885	0.0154969	0	0.0280849	0	0.00433777	0	0	0	0	0.00591978	0.000663423	0	0.210901	0.00161603	0.000136087	0.058007	0	0	0	0	0	0.000476304	0.0668356	0.0198347	0.107202	0
COPSAC_345	0.0125935	0	0	0.694347	0	0.0381593	0	0.0867342	0.0935517	0	0	0	0	0	0	0	0	0	0	0	0.00492378	0	0.019127	0	0.00672285	0	0	0	0	0	0	0	0.0185588	0	0	0	0	0	0	0	0	0.00217782	0	0	0.0105104	0
COPSAC_346	0.00135773	0	0.000141431	0.629777	0.000834441	0	0	0.0201963	0.00892428	0	8.48584e-05	0.000947586	0	0.000523294	0	0	0	0	4.24292e-05	0	0.000594009	0	0.000339434	0.000622295	0.0037762	0	0	0	0	0	0.00087687	0	0.00196589	7.07154e-05	0	5.65723e-05	0	0	0	0	0.00325291	0	0.000325291	0.000537437	0.184751	0
COPSAC_347	0.79437	0	6.08674e-05	0.00548821	0	0	0	0.000172458	0.000284048	0	4.05782e-05	0	0	0	6.08674e-05	0	0	0.000284048	0	0	0.000182602	0	0.000162313	0.00046665	0.000415927	0	0	0	0	0	0	0	0	3.04337e-05	0	0	0	0	0	2.02891e-05	0	0	0.000984022	0	0.19158	0
COPSAC_348	0.0196199	0.000272972	0	0.141468	0.0071314	0.00726789	0.571979	0.0251135	0.0104071	0	0.000170608	0	0.000204729	0.000136486	0	0.000170608	0.000511823	0.000511823	0	0	0	0.000545945	0.0119425	0	0.000238851	0.00177432	0.0120449	0.000750674	6.82431e-05	0.00102365	0	0	0.0801856	0.000375337	0	0.00494762	0	0.0251817	0.000136486	0.00474289	0.000614188	0	0.00129662	0.00204729	0.00644897	0
COPSAC_349	0	0	0	0.988861	0	0	0	0	0	0	0	0	0	0	0	0	0	0	0	0	0	0	0	0	0	0	0	0	0	0	0	0	0	0	0	0	0	0	0	0	0	0	0	0	0	1
COPSAC_350	0.0103435	0	0.000397024	0.236438	0	0.00488967	0	0.263457	0.00112839	0	0	0	0	0.000125376	0	0	0	0.000522401	0	0.00108659	0.00031344	0.000167168	0.0119316	0.000585089	0.00223587	0.0031762	0.0215229	0.0176362	0.00108659	0.000522401	0.0031344	0	0.27449	0	0.00729271	0.000522401	0	0.0275827	0	0.000376128	0.0234244	0.00248663	0.00114928	0	0.00254931	0
COPSAC_351	0.00722178	0.000207821	0	0.601728	0	0	0.000207821	0	5.19552e-05	0	0	0.000502234	8.65921e-05	0	0	0	0	0.00559385	0	0.000346368	6.92737e-05	0.0551592	0.00661564	0.000450279	0.0006581	0.00166257	0.0061134	0.000363687	0.00116033	0.00010391	0.00076201	0	0.198815	0.000242458	0	0	0	0	0	0	0	0	0.00119497	0.000623463	0.000536871	0
COPSAC_352	0	0	0	0.549697	0.0337079	0	0.00432152	0.0708729	0	0	0	0.00345722	0	0	0	0	0	0	0	0	0.0103717	0	0	0.00864304	0.0155575	0	0	0.00864304	0	0	0.00518583	0	0.019879	0	0	0.00345722	0.0103717	0.00691443	0	0	0.0786517	0	0	0.00259291	0.028522	0
COPSAC_353	0.00291557	0	8.21288e-05	0.613646	0	0	0.000307983	0.00018479	0.000123193	0	0	0	0	0	0	0	0	0.000349047	0	0	0.00018479	0	0.000225854	0	0.00889044	0	0	0	0	0	0.00123193	0	0.000698095	0.000225854	0	0	0	0	0	0	0.0111079	0.000492773	0.00704254	0.00139619	0.261909	0
COPSAC_354	0.0649619	0	0	0.799569	7.79231e-05	0	0	9.09103e-05	0	0	0.00100001	0	0	0.00107794	0	0.0014156	0.000441564	0.0158054	0	0	0.0034416	0.00222081	0.00468837	0.000987026	0.000363641	0.0012208	0.00155846	0	0.00376628	0	0.0113898	0	0	0	0.000155846	0	0	0	0	0.0075975	0	0.000480526	0.00371433	0	0.039468	1
COPSAC_355	0.00707497	0	0	0.529425	0	0	0.00155435	0.00330522	0	0	0.00041092	0	0	0.00178661	0	0.000178661	0	0.00237619	0	0	0.000464518	0.000107196	0.00144715	0.000750375	0.00873651	0	0	0	0	0	0.00191167	0	0.00525263	0	0	0	0	0	0	0	0.00184021	0	0.00391267	5.35982e-05	0.411009	0
COPSAC_356	0.245399	0	0	0.375761	0	0	0	0	0.00236041	0	0.000419363	0	0.000191709	0	5.99089e-05	0	0.0111071	0.00867481	8.38725e-05	0	0.0154325	0.0324107	0.103379	0	0.000299545	0.00224059	0.00179727	0	0	0.00448119	0.000635035	0	0.00490055	0	0	0.00404984	0	0.00496046	0	0	0.00492451	0.00400192	0.00125809	0	0.0135993	0
COPSAC_357	0	0	0	1	0	0	0	0	0	0	0	0	0	0	0	0	0	0	0	0	0	0	0	0	0	0	0	0	0	0	0	0	0	0	0	0	0	0	0	0	0	0	0	0	0	0
COPSAC_358	0.0853066	0	0.000705661	0.441979	0.0107809	0.000980085	0.00835032	0.0274816	0.00392034	0	0.000588051	0	0.000862475	7.84068e-05	0.000823271	0	0	0.00599812	0	0	0.00384193	0	0.0118394	0.000666458	0.00399875	0.000431237	0.00701741	0.00768386	0.000901678	0	0.00537086	0	0.0786812	0.0101929	0.0058021	0.0164654	0.0102713	0.115768	0	0	0.0081543	0	0.00309707	0.000313627	0.00133292	0
COPSAC_359	0.00957016	0.000616105	0.000246442	0.637997	0	0	0	0.00345019	0.0255684	0	8.21473e-05	0	0	0.000164295	8.21473e-05	0	0	0.000533958	0	0	0.000308052	0.00441542	0.00827634	0.000800936	0.0170045	0	0.0177027	0	0	0	0.0017867	0	0.0200029	0.000266979	0	0	0.000903621	0	0	0	0.00638696	0	0	0	0.144251	0
COPSAC_360	0.00857995	0	0	0.473957	0	0	0	0	0.00370828	0	0.000702877	0	0	0	0	9.69485e-05	0	0.000799825	0	0	0.0536368	0	7.27114e-05	0	0.00227829	0	0	0	0	0	0	0	0.115078	0	0	0	0	0	0	0	0	0	0	0.00445963	0.000993723	0
COPSAC_361	0	0	0	0.990626	0	0	0	0	0	0	0	0	0	0	0	0	0	0	0	0	0	0	0	0	0	0	0	0	0	0	0	0	0	0	0	0	0	0	0	0	0.0093737	0	0	0	0	0
COPSAC_362	0.0551724	0	0	0	0	0	0	0	0	0	0	0	0	0	0	0	0.0278736	0.0146552	0	0	0	0	0	0	0	0	0	0	0	0	0	0	0.38908	0	0	0	0	0	0	0	0.0698276	0	0.0692529	0	0.262356	0
COPSAC_363	0.169059	0	0	0.505778	4.51427e-05	0	0.00221199	0.000541712	0	0	0	0	0	0	0.000383713	0	0	0.00404027	0	0	0.000947996	0.00318256	0.00600397	0	0	0.00334056	0.00144456	0.00478512	0	0	0	0	0.202871	0	0	0	0	6.7714e-05	0	0	0	0	0.00492055	0.0306293	0.0170865	0
COPSAC_364	0.0159982	0	0	0.0719543	0	0	0.394096	0.00150218	0.00908818	0	0	0	0.00157729	0	0	0	0	0.00120174	0	0	0.0159231	0	0.0130689	0	0	0.00315457	0.0506985	0.00285414	0	0	0	0	0.277828	0	0.00105152	0.00105152	0	0.0109659	0	0.0284663	0	0	0.000976416	0.000600871	0.00225327	0
COPSAC_365	0	0	0	0.840472	0	0	0.000874126	0	0.00437063	0	0.000728438	0	0	0	0	0	0.000437063	0	0	0	0	0	0.000728438	0.00160256	0.01588	0	0	0	0	0	0.000582751	0	0	0	0	0	0	0	0	0	0.000582751	0.00582751	0.0585664	0	0.00990676	0
COPSAC_366	0.0717929	0	4.43577e-05	0.706463	0	0	0.000354862	0	0	0	0	0	0	6.65366e-05	0	0.000510114	0.00110894	0.00476845	0	0	0.000177431	0.00319375	0.0239975	0.000243967	0.00306068	0.00357079	0	0	0	0.00135291	0.00368169	0	0.000288325	0.000243967	0	0	0	0	0	0	0	0.00998048	0.0192291	0	0.0619012	1
COPSAC_367	0.000211092	0	0	0.871886	0	0	0.000268662	5.75705e-05	0.000191902	0	0.000211092	0	0	0	0	0.000383803	0	0.000230282	0	0	0.00500864	0.00201497	0.0188639	0	0.00161197	0.00186145	0.00266743	0	0	0	0.000710036	0	0.00111303	0	0.000441374	0	0	0.000287853	0	0	0.000786797	0	0.00301286	0	0.0720591	1
COPSAC_368	0.0164437	0	0.00022918	0.762626	0	0	0.00011459	0.000286475	0	0	0.00134643	0	0	0.00658894	0	0.000544303	0.000315123	0.00507062	0	0	0	0.000143238	0	0.00243504	0.0156129	0	0	0	0	0	0.00211992	0	0.00418254	0.000143238	0	0	0	0	0	0	0.000200533	0	0.00515656	0	0.147506	0
COPSAC_369	0.073319	0	0.000544052	0.674977	0	0	0.000800077	0.000448043	0	0	0.000320031	0	0	0	0	0.000480046	0.000544052	0.00323231	0	0	0.000480046	0	0	0	0.0134093	6.40061e-05	0	0	0	0.00246424	0	0	0.0240983	0	0	0	0	0	0	0	0.000288028	0	0.0407719	0.00614459	0.00646462	0
COPSAC_370	0.0787698	0	0.000284111	0.449535	0	0	0.000260435	0	0.2414	0	0.0012785	0	0	0.000378815	0	0	0.000213083	0.000331463	0	0	0.000733954	0.0071738	0.0958165	0.00205981	0.0039302	0	0	0.00182305	0.000426167	0.000378815	0.00201245	0	0.0401544	0.000662926	0	0	0	7.10278e-05	0	0	0.000970713	0.000426167	0.00101806	0	0.0115539	0
COPSAC_371	0.00597558	0	0	0.563003	0	0	0.123668	0.0467654	0	0	0	0	0	0	0	0	0	0.000519615	0	0	0.00571577	0.00363731	0	0.00493635	0.00285789	0.0033775	0	0	0	0	0	0	0.190439	0	0	0	0	0.00129904	0	0	0.0119512	0	0.00753442	0	0.00753442	1
COPSAC_372	0.000946289	0	0.00109769	0.849805	0	0	0.000264961	0	0.0110527	0	0.00109769	0	0	0.000757031	0	0	0.00247297	0.00195566	0	0	0.00251082	0	0.0260923	0	0.00700254	0	0	0	0	0	0.00417629	0	0	0	0	0	0	0	0	0	0	0	0.00540015	0.00185473	0.00762078	0
COPSAC_373	0.0241674	0	0.000137749	0.571324	0	0	6.1222e-05	0.000336721	0	0.000183666	0.00235705	0	0	0.000795886	0	0	0.000122444	0.00456104	0	0	0.000642831	0.00146933	0.0616965	0	0.00315293	0.0025101	0.00932105	0	0.000994857	0	0.00365801	0	0.0380036	0.000627525	0.0176932	0.0223919	0	0	0	0	0.0270295	0	0.00523448	0.000673442	0.000979552	0
COPSAC_374	0.0046785	0	0.000263916	0.351272	0	0	0.000119962	0.155926	7.1977e-05	0	0	0.00131958	4.79846e-05	0	0	0	0.000383877	0.000959693	0	0	0.00141555	0.0139875	0.00808541	0.00232726	0.0040547	0.000287908	0.00211132	0.00283109	0	0.000167946	0.000695777	0	0.0970729	0	0.0112524	0	0.00172745	0.000695777	0	0	0.0115643	0	0.000407869	0.00266315	0.291603	0
COPSAC_375	0.00787402	0	0.00256363	0.539279	0.189709	0	0.00164805	0	0	0	0.000915583	0	0	0	0	0	0	0	0	0	0.00256363	0	0.0065922	0.00054935	0.00695843	0.000732467	0	0.00421168	0	0.0021974	0.00750778	0	0.100714	0	0	0	0	0	0	0	0	0	0.00183117	0.0065922	0.0258194	0
COPSAC_376	0.00272626	0	0	0.0050601	0	0	0.466417	0.000660911	8.26139e-05	0	0.000433723	0	0.000702218	0.000330456	0	0.000330456	0	0.000165228	0	0	0.000185881	0.00132182	0.00603081	0.0241439	0	0	0	0	0	0	0.0104507	0	0.000247842	0.000392416	0.0126606	0	0.0100169	0	0	0	0.0420092	0.00299475	0.121752	0	0.0713578	1
COPSAC_377	0.0025809	0	6.6177e-05	0.484448	0	0.003739	0	0.00476474	0.0129707	0	0	0	0	0	0	0	0	0.000165442	0	0	0.000562504	0.00671696	0.00281252	0.000595593	0.000132354	0.0176031	0.00579048	0.00572431	0.00188604	0.000231619	0.00129045	0	0.000694858	0.000264708	0.00129045	0	0.000992654	0.000893389	0	0	0.00780888	0	0.00595593	0.00526107	0.370723	0
COPSAC_378	0.0296067	0.000253229	0.000211024	0.326137	0	0	0.000590867	0.205347	0	0	0	0	8.44096e-05	0.000126614	0	0	0.000105512	0	0	0	0.00331308	0.00052756	0.000822993	0.000590867	0.0155525	0.000253229	0.00118173	0	0.000105512	0	0	0	0.00654174	0.00192032	0.000295433	0.00578205	0.000337638	0.0102558	0	0	0.0152781	0	0.000232126	0	0.0403689	0
COPSAC_379	0.00224666	0.000886839	0	0.249832	0	0	0.448563	0.00579402	0	0	3.94151e-05	0	0	0	0.000118245	0	0	0.00469039	0	0	0.000650349	0.000512396	0.0142683	0	0.00120216	0.0018328	0.00124158	0.00214812	0.000315321	0.000768594	0.00169485	5.91226e-05	0.0373261	0	0	0	0	0	0	0	0.000413858	0.000492689	0.00250286	0.00770565	0.139273	0
COPSAC_380	0.0145678	0	0	0.638965	0	0	0	0.0250127	0	0	0.00119566	0	0	0.00461773	0	0.00059096	0.000247378	0	0	0	0.0166293	0	8.24595e-05	0	0.0137432	0	0	0	0	0	0.001017	0	0	0.000219892	0	0	0	6.87162e-05	0	0	0.00366945	0	0.046356	0.00645933	0.0420681	0
COPSAC_381	0.00347796	0	0	0.442934	0	0	0.000147998	0.00291063	0.0106065	0	0	0	0	0	0	0.000246664	9.86655e-05	0.00720259	0	0	0.000986655	0	0.0846057	0.000937323	0.0060926	0	0	0	0	0	0.00061666	0	0.289312	0	0	0	0	0	0	0.0255297	0	0	0.00707925	0.00720259	0.000641326	0
COPSAC_382	0.00213587	0	0	0.611159	0	0	0.0023607	0.00176116	0	0	0.000112414	0.00179863	0	0.0005246	0	0.00266047	0.000637014	0.0010492	0	0	0.00726946	0.0184359	0.0091805	0.000412186	0.00307266	0	0.0521602	0	0	0.00142391	0.0010492	0	0.13055	0	0.0083936	0	0	0	0	0	0.00303519	0.000449657	0.0062952	0.0162251	0.00206093	0
COPSAC_383	0.0172933	0	0	0.497162	0	0	0.000163918	0.000840078	0.0145067	0	0.000184407	0	0	0	0	0	0.000184407	0.00426186	0	0	0.0145887	0.00190554	0.00618789	0	0.000983506	0	0.00362668	0	0	0	0.000368815	0	0.276468	0	0	0	0	0	0	0	0	0	0.00229485	0.000471263	0.0285012	0
COPSAC_384	0	0	0	0	0	0	0	0	0	0	0	0	0	0	0	0.000684177	0.00440914	0	0	0	0.0159261	0	0	0	0	0	0	0	0	0	0	0	0	0	0	0	0	0	0	0	0	0.0011783	0.0209434	0	0.315253	1
COPSAC_385	0	0	0	0.731274	0	0.00787402	0	0.0201898	0.0207955	0	0	0	0	0	0	0	0	0	0	0	0	0	0	0	0	0	0.0763174	0.0115082	0	0	0	0	0.0599637	0.021805	0.0262467	0.0123158	0	0	0	0	0.0117101	0	0	0	0	0
COPSAC_386	0.0294509	0	0	0.624992	0	5.36934e-05	0.000174504	0.015155	2.68467e-05	0.000107387	0.00127522	0	0.000107387	0	0	0.000174504	0	0.000563781	0	5.36934e-05	0.00132891	0.00154369	0.0179873	0	0.00167792	0.00595997	0.127589	0.00437602	0	0.00135576	0.00182558	0	0.0434514	0.000308737	0	0	0	4.02701e-05	0	8.05402e-05	0	0	0.00606736	0	0.0346054	0
COPSAC_387	0.00176131	0	0.00167843	0.00483843	2.07213e-05	0	0.279458	0.000207213	0	0	0.000632	3.1082e-05	0	0.00100498	0	6.21639e-05	0	0.000186492	0	0	0.000839213	0.00248656	0.0295175	0.00477626	0.00627856	0.00806059	0.0282224	0.00240367	0	0	0.00375056	0	0.251795	0	0.000103607	0	0	0	0	0	0.00406138	0	0.000621639	0.000632	0.00137797	0
COPSAC_388	0.0138338	0.000566958	0	0.184828	0	0.0192766	0.326908	0.0231319	0.0360585	0	0	0.000453566	0.000340175	0	0	0	0	0	0	0	0.00657671	0.00170087	0.00963828	0	0	0.00204105	0.00850437	0.0053294	0	0.000453566	0	0	0.0137204	0.00102052	0.00453566	0.00306157	0	0.029255	0	0.0980837	0.00215444	0	0	0.0039687	0	0
COPSAC_389	0.0233088	0	7.23877e-05	0.845151	0	0.00208718	0.000301615	0.000639425	0.000892782	0	0.000217163	0	0	4.82585e-05	0	0.00129091	0.0013995	0.000265422	0	0	0.00337809	0	0.000820394	0.000205099	0.000506714	0	0	0	0	0	0.000530843	0	0.00336603	0	0	0	0.000180969	0	4.82585e-05	0	0.000398132	0	0.0864189	0.00577895	0.00279899	1
COPSAC_390	0.0242836	0	0.000315664	0.679737	0	0	0	0	0	0	0.000248021	0	0	0	0	0	0	0.000270569	0	0	0.00105973	0.00259295	0.00502807	0.00245767	0.00405853	0	0	0.0800433	0	0	0.00732791	0	0.0604947	0	0.00807197	0	0	0	0	0	0.022615	0	0.00401344	0	0.00868075	0
COPSAC_391	0	0	0	0.696864	0	0	0	0	0.191638	0	0	0	0	0	0	0	0	0.0363918	0	0	0	0	0	0	0	0	0	0	0	0	0	0	0	0	0	0	0	0	0	0	0.0480062	0	0	0	0	0
COPSAC_392	0.0438247	0	0	0.667708	0	0	0.0307957	0.030365	0	0	0.00549155	0	0	0.00549155	0	0	0	0.000323032	0	0	0	0.00183052	0.0276731	0.0226123	0.0323032	0.00592226	0.00161516	0	0	0	0.00301497	0	0.00150748	0	0	0	0.00107677	0	0	0	0.000646064	0	0.00312264	0	0.0123829	1
COPSAC_393	0	0	0	0.892332	0	0	0	0.0131681	0	0	0	0	0	0	0	0	0.0170411	0	0	0	0	0	0	0	0	0	0	0.0464756	0	0	0	0	0	0	0	0	0	0	0	0	0	0	0	0	0	0
COPSAC_394	0.0995779	0	0.00024238	0.0012725	0	0	6.0595e-05	0	0	0	0.0011715	0	0	0.00862469	0	0.000787736	0.00379729	0.00270658	0	0	0.0457897	0.00167646	0.0658264	0	0.0104425	0.0180371	0.00820053	0.0556868	0	0	0.00769557	0	0.000383769	0	0	0	0	0	0	0	0	0.0631804	0.347876	0	0.0269244	0
COPSAC_395	0	0	0	0.803249	0	0	0	0	0	0	0	0	0	0	0	0	0	0	0	0	0.19269	0	0	0	0	0	0	0	0	0	0	0	0	0	0	0	0	0	0	0	0	0	0	0	0	1
COPSAC_396	0.0170854	0	0.00134003	0.0335008	0	0	0.00335008	0	0	0	0.00670017	0	0	0	0	0	0	0.00703518	0	0	0.107538	0	0	0.00670017	0.0425461	0	0	0	0	0	0.00502513	0	0.18928	0.00770519	0	0	0.00201005	0.0160804	0	0	0.00234506	0	0.103183	0	0.00938023	0
COPSAC_397	0.00745541	0	0	0.357418	0	0	0.000487737	0.000162579	0	0	0	0	0	0	0	0	0	0	0	0	0.00278707	0.000278707	0.0222965	0	0.000975474	0.00336771	0.00385544	0	0	0	0.000534188	0	0	0	0	0.00162579	0	0	0	0	0	0.00123096	0.00752508	0	0.56322	0
COPSAC_398	0.00689042	0	0	0.843743	0	0	0	0.00177817	0	0.000444543	0	0	0	0	0	0	0	0	0	0	0	0	0.00689042	0	0	0	0.00200044	0	0	0	0	0	0.0297844	0	0.010669	0	0.00288953	0	0	0	0.0246721	0	0	0	0.0346744	0
COPSAC_399	0	0	0	0.175451	0	0	0.565187	0	0.0535714	0	0	0	0	0	0	0	0	0	0	0	0	0	0	0	0	0	0	0	0	0	0	0	0	0	0	0	0	0	0	0.120492	0	0	0.014043	0.0268724	0	1
COPSAC_400	0	0	0	0.50963	0	0	0	0	0	0	0	0.0102722	0	0	0	0	0	0.00226845	0	0	0.0929207	0.00316727	0.127932	0	0	0	0.0311162	0.00778976	0	0	0	0	0.0761428	0.00509331	0.00402328	0.0172916	0	0.00333847	0	0	0	0	0	0.000770416	0.00603493	0
COPSAC_401	0.00171592	0	0.000248357	0.607257	0	0.00582511	0.00106116	0.0208846	0	0	0.000135468	0	0	0	0	0	0.000316091	0.000158046	0	0	0	0	0.00984399	0.00160303	0.00381567	0	0	0	0	0.00022578	0.00232553	0	0.000474137	0	0	0	0	0.000406403	0	0	0.114222	0.00103859	0.00408661	0.00873767	0.00896345	0
COPSAC_402	0.144231	0	0	0.654917	0	0	0.00021187	0	0	0	0.0019598	0	0.000609126	0	0	0.00174793	0	0.00243651	0	0	0.0109908	0.00108583	0.0265632	0.00145661	0.00344289	0	0.00781271	0	0.000264838	0.0012977	0.00402553	0	0.00127122	0.00124474	0	0	0.00524378	0	0	0	0.000185386	0	0.00270134	0	0.00677984	0
COPSAC_403	0.00862689	0	0	0.0611071	0	0	0.00503235	0	0.00143781	0	0.00718907	0	0	0.0165349	0	0.00215672	0	0	0	0	0.0869878	0	0.0100647	0	0.0316319	0	0	0	0	0	0.00934579	0	0.0647017	0	0	0	0.0424155	0	0	0	0	0	0.193386	0	0.137311	0
COPSAC_404	0.000363577	0	0	0.879783	0	0	0	0.0112163	0.0031813	0	0	0	0	0	5.45365e-05	0	0.000509008	0.000490829	0	0	0	0	0.000290861	0.000145431	0.000509008	0	0.000290861	0.000618081	0	0	0.000236325	5.45365e-05	0.0225418	5.45365e-05	0.00254504	0	0	0.00063626	0	0	0.0162701	0	0.000908942	0	0.000490829	0
COPSAC_405	0.030903	0	0	0.417124	0.0302341	0	0.169677	0.0459755	0	0	0.0012932	0	0	0	0	0	0	0.000713489	0	0.00365663	0.000401338	0.0130658	0.0127536	0.0032107	0.01699	0	0	0.006466	0	0.00338907	0.000981048	0	0.072107	0.00111483	0	0.00147157	0	0.00874025	0	0	0	0.00218506	0	0.00887402	0.0618952	1
COPSAC_406	0.0150337	0	0	0.653188	0.00155521	0	0	0.0108865	0	0	0	0.00285122	0	0	0	0	0.0414723	0	0	0.00207361	0.0202177	0	0	0	0	0.0101089	0.0114049	0.0139969	0.00207361	0	0	0	0.0471747	0	0.00129601	0	0	0.0241058	0	0	0.00648004	0	0	0	0.0355106	0
COPSAC_407	0	0	0	0.59662	0	0.00808229	0	0	0	0	0.025349	0.133725	0	0.0319618	0	0	0	0.0966201	0	0	0	0	0	0	0	0	0	0	0	0	0	0	0	0	0	0	0	0	0	0	0	0	0.0451874	0	0	0
COPSAC_408	0.0070496	0	0.000105612	0.872843	0	0	0.000369642	0.000171619	0	0	0.000132015	0	0	0	0	0	0	0	0	0	0.00201983	0.00101652	0.00246868	0	0	0.00426408	0.0121586	0	0	0	0.00143896	0	0.0202115	0.000765687	0.00117493	0	0.000330037	0.00171619	0	0	0.0280268	0	0	0	0.00671956	1
COPSAC_409	0.0353249	0	0	0.459434	0	0.00290414	0.000105605	0.0787021	0.00248172	0	0	0.000264012	0.000554426	0	0	0	0	0.00200649	0	0.000316815	0.00364337	0.00551786	0.0156031	0	0	0.000343216	0.0020857	0.0148375	0.00256092	0.00271933	0.000818439	0	0.0581619	0.00200649	0.0332128	0.00200649	0	0.0150487	0.000184809	0	0.000607229	0	0	0	0	0
COPSAC_410	0.105465	0	0.000309859	0.173803	0	0.00135211	0	0	0.252732	0	0	0.00338028	0	0	0.000394366	0	0.000394366	0.00484507	0	0	0.0210141	0.00814085	0.0709296	0	0.00940845	0.00453521	0	0	0	0	0.000394366	0	0.000450704	0.000732394	0	0	0	0	0	0	0	0.00160563	0.0226197	0	0.0144789	1
COPSAC_411	0.00777706	0.000194426	0	0.6651	0	0	0.00029164	0	0.0708036	0	0	0.000194426	0	0	0	0.0014582	0	0.000226831	0	0	0.000259235	0.00505509	0.0178224	0	0.00239793	0	0.00712897	0.00285159	0.000550875	0	0.000486066	0	0.153564	0	0.00210629	0.000615684	0	0.000680493	0	0.00100454	0	0	0	0.00288399	0	0
COPSAC_412	0.0829355	0	0.00217562	0.553051	0	0	0	0.000322314	0	0	0.00306199	0	0	0.000483471	0	0.000523761	0	0.000463327	0	0	0	0	0.00340444	0.00396849	0.0058218	0	0	0	0	0	0.00151085	0	0.000463327	0.000523761	0	0	0	0	0	0	0.000181302	0	0.0174855	0.000584195	0.00870248	0
COPSAC_413	0.00990099	0	0	0.523852	0	0	0	0.070207	0.00315032	0	0	0.00360036	0.00225023	0	0	0	0	0	0	0.0306031	0.00225023	0	0.0166517	0	0	0	0.00765077	0.00405041	0	0	0	0	0.0472547	0	0.00765077	0.0135014	0	0.0585059	0	0	0.0274527	0	0.00720072	0	0.0157516	0
COPSAC_414	0.309904	0	0.000362582	0.372319	0	0	0	0.015332	0	0	0	0.00163162	0	7.76961e-05	0	0.000258987	0.000569771	0.00315964	0	0	0	0.014814	0.0266497	0	0.00631928	0.00108774	0	0	0.000776961	7.76961e-05	0.00240858	0	0.0752098	0.000543872	0	0	0.000181291	0.00222729	0	0.0250699	0.000362582	0.0688905	0.00372941	0	0.00670776	1
COPSAC_415	0.0777889	0	0.00193184	0.438864	0	0.00206063	0.00121062	0.00610463	0.00497128	0	0.00376066	0	0	0.0029364	0	0	0.000283337	0.00198336	0	0	0	0.000721222	0.0087577	0.00409551	0.00546068	0	0.000206063	0.000927285	0	0	0.00149396	0	0	0.000309095	0	0	0.00123638	0.00133941	0	0	0.00144244	0.000978801	0.0012879	0.000772738	0.0361641	0
COPSAC_416	0.00370947	5.31823e-05	0.000172842	0.709199	0.0124712	0	0	0.0556553	0.0168854	0	3.98867e-05	0	0	0.000186138	0	0	0.000279207	0	0	0	0.000106365	0.00115671	0.0571843	0.000186138	0.00245968	0.000172842	0.00912076	0.000518527	0.000332389	0.00477311	0.00356321	0	0.0143459	0.000651483	3.98867e-05	0	0.000385572	0.000412163	0	0	0	0	0.000398867	0	0	0
COPSAC_417	0.043879	0	0.000154202	0.124955	0.00344384	0	0.646723	0.00366658	0	0	0.000376938	0	0	0.000342671	0	0	8.56678e-05	8.56678e-05	0	0.000394072	0	0	0.00639082	0	0.00719609	0	0	0	0	0.000805277	0.000496873	5.14007e-05	0.0235929	0.000514007	0	0	0.000137068	0	0	0	0.000342671	0	0	3.42671e-05	0.104378	0
COPSAC_418	0	0	0	0.785754	0	0	0	0.0230013	0	0	0	0	0	0	0	0	0.0064923	0	0	0	0.00408088	0	0.00296791	0	0	0.0133556	0.00686329	0	0	0	0	0	0.143573	0	0	0	0	0	0	0	0	0	0	0	0	0
COPSAC_419	0	0	0	0.702048	0	0	0	0	0	0	0	0	0	0	0	0	0	0	0	0	0	0	0	0	0	0	0	0	0	0	0	0	0	0	0	0	0	0	0	0	0	0	0	0	0.297952	0
COPSAC_420	0	0	0	0.648858	0	0	0	0	0	0	0	0.012574	0	0	0	0	0.00210382	0	0	0	0	0	0.0529869	0	0	0.00934488	0	0	0	0	0	0	0.178482	0	0.00151671	0	0	0	0	0	0	0	0	0	0	1
COPSAC_421	0.379477	0	0	0.349468	0	0	0	0	0	0	0	0	0	0	0	0	0	0	0	0	0	0	0	0	0	0	0	0	0	0	0	0	0.132623	0	0	0	0	0	0	0	0	0	0	0	0.138432	0
COPSAC_422	0	0	0	0.590881	0	0	0.00369686	0	0	0	0	0	0	0	0	0	0	0	0	0	0	0	0	0	0	0	0	0	0	0	0	0	0.405422	0	0	0	0	0	0	0	0	0	0	0	0	0
COPSAC_423	0.00505619	0	0	0.599611	0.000154556	8.83178e-05	0.00119229	0.053918	0.000242874	0	0.000662383	0	0	0	0	0	0.000353271	0.00108189	0	0	0.00529907	0.000596145	0.00613808	0	0.00200923	0.00673423	0.00198715	0.000463668	0	0	0.000949416	0	0.157669	0.000132477	0.00492372	0.000529907	0	0.00176636	0	0.000176636	0.000419509	0	0.0355258	0	0.000927337	0
COPSAC_424	0.0389433	0.00232736	7.10644e-05	0.437934	0.00396184	0.00371311	0.000479684	0.0267913	0.0460319	0	0	0.000426386	0.000195427	0	0	0	0.000497451	0.00564962	0	0.00872315	0.00360652	0.00293141	0.0528364	0	0.000675111	0.00778155	0.00195427	0.00641356	0.000444152	0	0.0011015	7.10644e-05	0.164638	0	0.00673335	0.00156342	0.000177661	0.000781708	0.00119033	0	0.00934496	0	0.00147459	0.000870538	0.0039796	0

## Sheet: Genera_HOUSTON_month
Supplementary Data 1D. SILVA genera collapsed relative abundance table used in ML analyses from HOUSTON at 1-2 months, where last column is the target variable.
	d__Bacteria;p__Actinobacteriota;c__Actinobacteria;o__Actinomycetales;f__Actinomycetaceae;g__Actinomyces	d__Bacteria;p__Actinobacteriota;c__Actinobacteria;o__Bifidobacteriales;f__Bifidobacteriaceae;g__Bifidobacterium	d__Bacteria;p__Actinobacteriota;c__Actinobacteria;o__Corynebacteriales;f__Corynebacteriaceae;g__Corynebacterium	d__Bacteria;p__Actinobacteriota;c__Coriobacteriia;o__Coriobacteriales;f__Atopobiaceae;g__Atopobium	d__Bacteria;p__Actinobacteriota;c__Coriobacteriia;o__Coriobacteriales;f__Coriobacteriaceae;g__Collinsella	d__Bacteria;p__Bacteroidota;c__Bacteroidia;o__Bacteroidales;f__Bacteroidaceae;g__Bacteroides	d__Bacteria;p__Bacteroidota;c__Bacteroidia;o__Bacteroidales;f__Prevotellaceae;g__Prevotella	d__Bacteria;p__Bacteroidota;c__Bacteroidia;o__Bacteroidales;f__Rikenellaceae;g__Alistipes	d__Bacteria;p__Bacteroidota;c__Bacteroidia;o__Bacteroidales;f__Tannerellaceae;g__Parabacteroides	d__Bacteria;p__Desulfobacterota;c__Desulfovibrionia;o__Desulfovibrionales;f__Desulfovibrionaceae;g__Bilophila	d__Bacteria;p__Firmicutes;c__Bacilli;o__Erysipelotrichales;f__Erysipelatoclostridiaceae;g__Erysipelatoclostridium	d__Bacteria;p__Firmicutes;c__Bacilli;o__Erysipelotrichales;f__Erysipelotrichaceae;g__[Clostridium]_innocuum_group	d__Bacteria;p__Firmicutes;c__Bacilli;o__Lactobacillales;f__Enterococcaceae;g__Enterococcus	d__Bacteria;p__Firmicutes;c__Bacilli;o__Lactobacillales;f__Lactobacillaceae;g__Lactobacillus	d__Bacteria;p__Firmicutes;c__Bacilli;o__Lactobacillales;f__Streptococcaceae;g__Lactococcus	d__Bacteria;p__Firmicutes;c__Bacilli;o__Lactobacillales;f__Streptococcaceae;g__Streptococcus	d__Bacteria;p__Firmicutes;c__Bacilli;o__Staphylococcales;f__Staphylococcaceae;g__Staphylococcus	d__Bacteria;p__Firmicutes;c__Clostridia;o__Clostridiales;f__Clostridiaceae;g__Clostridium_sensu_stricto_1	d__Bacteria;p__Firmicutes;c__Clostridia;o__Lachnospirales;f__Lachnospiraceae;g__Anaerostipes	d__Bacteria;p__Firmicutes;c__Clostridia;o__Lachnospirales;f__Lachnospiraceae;g__Blautia	d__Bacteria;p__Firmicutes;c__Clostridia;o__Lachnospirales;f__Lachnospiraceae;g__Epulopiscium	d__Bacteria;p__Firmicutes;c__Clostridia;o__Lachnospirales;f__Lachnospiraceae;g__Lachnoclostridium	d__Bacteria;p__Firmicutes;c__Clostridia;o__Lachnospirales;f__Lachnospiraceae;g__Roseburia	d__Bacteria;p__Firmicutes;c__Clostridia;o__Lachnospirales;f__Lachnospiraceae;g__Tyzzerella	d__Bacteria;p__Firmicutes;c__Clostridia;o__Lachnospirales;f__Lachnospiraceae;g__[Ruminococcus]_gnavus_group	d__Bacteria;p__Firmicutes;c__Clostridia;o__Lachnospirales;f__Lachnospiraceae;g__[Ruminococcus]_torques_group	d__Bacteria;p__Firmicutes;c__Clostridia;o__Oscillospirales;f__Oscillospiraceae;g__Flavonifractor	d__Bacteria;p__Firmicutes;c__Clostridia;o__Oscillospirales;f__Ruminococcaceae;g__Faecalibacterium	d__Bacteria;p__Firmicutes;c__Clostridia;o__Oscillospirales;f__Ruminococcaceae;g__Incertae_Sedis	d__Bacteria;p__Firmicutes;c__Clostridia;o__Peptostreptococcales-Tissierellales;f__Peptostreptococcaceae;g__Intestinibacter	d__Bacteria;p__Firmicutes;c__Clostridia;o__Peptostreptococcales-Tissierellales;f__Peptostreptococcaceae;g__Peptostreptococcus	d__Bacteria;p__Firmicutes;c__Clostridia;o__Peptostreptococcales-Tissierellales;f__Peptostreptococcales-Tissierellales;g__Anaerococcus	d__Bacteria;p__Firmicutes;c__Clostridia;o__Peptostreptococcales-Tissierellales;f__Peptostreptococcales-Tissierellales;g__Finegoldia	d__Bacteria;p__Firmicutes;c__Clostridia;o__Peptostreptococcales-Tissierellales;f__Peptostreptococcales-Tissierellales;g__Peptoniphilus	d__Bacteria;p__Firmicutes;c__Negativicutes;o__Acidaminococcales;f__Acidaminococcaceae;g__Phascolarctobacterium	d__Bacteria;p__Firmicutes;c__Negativicutes;o__Veillonellales-Selenomonadales;f__Veillonellaceae;g__Megasphaera	d__Bacteria;p__Firmicutes;c__Negativicutes;o__Veillonellales-Selenomonadales;f__Veillonellaceae;g__Negativicoccus	d__Bacteria;p__Firmicutes;c__Negativicutes;o__Veillonellales-Selenomonadales;f__Veillonellaceae;g__Veillonella	d__Bacteria;p__Proteobacteria;c__Gammaproteobacteria;o__Burkholderiales;f__Sutterellaceae;g__Sutterella	d__Bacteria;p__Proteobacteria;c__Gammaproteobacteria;o__Enterobacterales;f__Enterobacteriaceae;__	d__Bacteria;p__Proteobacteria;c__Gammaproteobacteria;o__Enterobacterales;f__Enterobacteriaceae;g__Escherichia-Shigella	d__Bacteria;p__Proteobacteria;c__Gammaproteobacteria;o__Pasteurellales;f__Pasteurellaceae;g__Haemophilus	Classes
HOUSTON_1	0	0.360401	0	0	0	0	0	0	0	0	0	0	0.139903	0.0729927	0	0	0	0	0	0	0	0	0	0	0	0	0	0	0	0	0	0	0	0	0	0	0	0.273114	0	0.00547445	0.148114	0	0
HOUSTON_2	0	0.26614	0	0	0	0.399868	0	0	0.220685	0	0	0	0	0	0	0	0	0	0	0	0	0	0	0	0	0	0	0	0	0	0	0	0	0	0	0	0	0	0	0	0.113307	0	0
HOUSTON_3	0	0	0	0	0	0.513558	0	0	0	0	0	0	0	0	0	0	0	0	0	0	0	0	0	0	0.410846	0	0	0	0	0	0	0	0	0	0	0	0	0.0197206	0	0.0558751	0	0	1
HOUSTON_4	0	0	0	0	0	0.371957	0	0	0	0	0	0	0	0.129503	0	0	0	0	0	0	0	0	0	0	0	0	0	0	0	0	0	0	0	0	0	0.247322	0	0	0.0447907	0	0.0321324	0	0
HOUSTON_5	0	0	0	0	0	0	0	0	0	0	0	0	0	0	0	0.274915	0	0.133918	0	0	0	0	0	0	0	0	0	0	0	0	0	0	0	0	0	0	0	0.0569083	0	0	0.534258	0	0
HOUSTON_6	0	0.0449961	0	0	0	0.704034	0	0	0.0744763	0	0	0	0.0197828	0	0	0	0	0	0	0	0	0	0	0	0	0	0	0	0	0	0	0	0	0	0	0	0	0.049263	0.019007	0	0.0709853	0	0
HOUSTON_7	0	0	0	0	0	0.0634921	0	0	0	0	0	0	0	0	0	0.0449735	0	0	0	0	0	0	0	0	0	0	0	0	0	0	0	0	0	0	0	0	0	0.675926	0	0	0	0	0
HOUSTON_8	0	0.0489578	0	0	0	0.819195	0	0	0	0	0	0	0.00848279	0.0150267	0	0.00557441	0	0	0	0.00339312	0	0	0	0	0	0	0	0	0	0	0	0	0	0	0	0	0	0.0070286	0	0.0106641	0.0106641	0	0
HOUSTON_9	0	0.00386367	0	0	0	0.533738	0	0	0	0	0	0	0.022906	0	0	0.00662343	0	0.0103491	0	0	0	0	0	0	0	0.0936939	0.0142128	0	0	0	0	0	0	0	0	0	0	0.101283	0	0.132193	0.0212502	0	0
HOUSTON_10	0	0	0	0	0	0	0	0	0	0	0	0	0	0	0	0	0	0.125529	0	0	0	0	0	0	0	0	0	0	0	0	0	0	0.0606488	0	0	0	0	0.0338505	0	0	0	0	1
HOUSTON_11	0	0	0	0	0	0.390892	0	0	0	0	0	0	0	0	0	0	0	0	0	0.0208729	0	0	0	0	0	0.0208729	0	0.109583	0	0	0	0	0	0	0	0	0	0	0.0208729	0	0	0	1
HOUSTON_12	0	0	0	0	0	0	0	0	0	0	0	0	0.098995	0	0	0.00824121	0.00120603	0.39005	0	0	0	0	0	0	0	0	0	0	0	0	0	0	0	0	0	0	0	0	0	0.0104523	0.222111	0	1
HOUSTON_13	0	0.0460492	0	0	0	0.336996	0	0	0	0	0	0	0	0	0	0.0392465	0	0	0	0	0	0	0	0	0	0	0	0	0	0	0	0	0	0	0	0	0	0	0	0	0.577708	0	0
HOUSTON_14	0.0015632	0	0	0	0	0.608419	0	0	0	0	0	0	0.0237829	0	0	0.00200983	0	0.015297	0.00535954	0.107805	0	0.0171952	0	0	0	0	0	0	0	0	0	0	0	0	0	0	0	0.0932894	0	0.0203216	0	0	0
HOUSTON_15	0	0.111999	0	0	0.00993965	0.137558	0.041711	0.00905218	0.156727	0	0	0	0	0	0	0.0214767	0	0.0800497	0	0	0	0	0	0	0	0	0	0	0	0	0	0	0	0	0	0	0.00514732	0.00301739	0	0.255414	0.0292865	0	0
HOUSTON_16	0	0.00307755	0	0	0	0.622281	0	0	0	0	0	0	0.00738613	0.010874	0	0.0299549	0	0.0260566	0	0.049446	0	0	0	0	0	0	0	0	0	0	0	0	0	0	0	0	0	0.0322117	0	0	0.188757	0	0
HOUSTON_17	0	0	0	0	0	0	0	0	0	0	0	0	0.101955	0	0	0.0157708	0.0208796	0	0	0	0	0	0	0	0	0	0	0	0	0	0	0	0	0	0	0	0	0.059307	0	0.0975122	0	0.0248778	1
HOUSTON_18	0	0	0	0	0	0	0	0	0	0	0	0	0	0	0	0.0421245	0	0.216117	0	0	0	0	0	0	0.145147	0	0	0	0	0	0	0	0	0	0	0	0	0.158425	0	0.438187	0	0	0
HOUSTON_19	0	0.0504202	0	0	0	0	0	0	0	0	0	0	0	0	0	0.0451965	0	0.253918	0	0	0	0	0	0	0.4263	0	0	0	0	0	0	0	0	0	0	0	0	0.0152169	0	0	0.208948	0	0
HOUSTON_20	0	0.00211092	0	0.00402994	0	0	0.0376127	0	0	0	0	0	0	0.729419	0	0.0379965	0	0	0	0	0	0	0	0	0	0.00230282	0	0	0	0	0	0.021493	0.115141	0.0264824	0	0	0	0	0	0	0	0	0
HOUSTON_21	0	0.116172	0	0	0	0.500575	0	0	0.0331263	0.00437083	0	0	0.0326662	0	0	0.00322061	0	0	0	0	0	0	0	0	0.0285254	0	0	0	0	0	0	0	0	0	0	0	0	0.0202438	0.10467	0	0.1049	0	0
HOUSTON_22	0.00372073	0.0107244	0	0	0	0	0	0	0	0	0	0	0.0280149	0.0269206	0.0159772	0.0124754	0	0.0415846	0	0	0	0.255636	0	0	0	0	0	0	0	0.00897352	0	0	0	0	0	0	0	0.0560298	0	0.0779164	0.0750711	0	1
HOUSTON_23	0	0.0538642	0	0	0	0	0	0	0	0	0.0475075	0	0	0	0	0.190365	0	0	0	0	0	0	0	0	0	0	0	0	0	0	0	0	0	0	0	0	0	0.103714	0	0	0.458347	0	1
HOUSTON_24	0	0.017554	0	0	0	0	0	0	0	0	0	0	0	0	0	0.0469065	0	0.0923741	0	0	0	0.0466187	0.334964	0	0	0	0	0	0	0	0	0	0	0	0	0	0	0.417554	0	0	0.022446	0	0
HOUSTON_25	0	0.0247321	0	0	0	0.338829	0	0	0	0	0	0	0	0	0	0.0329761	0	0	0	0	0	0	0	0	0.164468	0	0	0	0	0	0	0	0	0	0.00535862	0	0	0	0	0	0.433636	0	0
HOUSTON_26	0	0	0	0	0	0	0	0	0.469501	0	0	0	0.0242295	0	0	0.116684	0	0.127524	0	0.0206164	0	0	0	0.0616366	0	0	0.0289054	0	0.0053135	0	0	0	0	0	0	0	0	0.02678	0	0	0	0	0
HOUSTON_27	0	0.0275962	0	0	0	0.508351	0	0	0	0	0	0	0	0	0	0	0	0	0	0	0	0	0	0	0	0	0	0	0	0	0	0	0	0	0	0	0	0.0893246	0	0	0.374728	0	0
HOUSTON_28	0	0	0	0	0	0.714973	0	0	0.0906593	0	0	0	0	0	0	0	0	0	0	0	0	0	0	0.0281593	0.00652473	0	0	0	0	0	0	0	0	0	0	0	0	0	0.0858516	0.0106456	0.043956	0	0
HOUSTON_29	0	0	0.0375847	0	0	0	0.0693161	0	0	0	0	0	0	0.0212569	0	0.131547	0	0	0	0	0	0	0	0	0	0	0	0	0	0	0.230437	0.00831793	0.154344	0	0	0	0	0.0881084	0	0	0	0.0542206	0
HOUSTON_30	0	0.00608614	0	0	0	0	0	0	0	0	0.0135768	0	0	0	0	0	0	0	0	0	0	0	0	0	0.458333	0	0	0	0	0	0	0	0	0	0	0	0	0.0763109	0	0.0603933	0	0	1
HOUSTON_31	0	0	0	0	0	0	0	0	0	0	0	0.103543	0.0499863	0	0	0.0455919	0	0.0184015	0	0	0	0	0	0.0554793	0.132381	0	0.0340566	0	0.0104367	0.0315847	0	0	0	0	0	0	0	0.15298	0	0.322988	0	0	1
HOUSTON_32	0	0	0	0	0	0	0	0	0	0	0	0	0	0	0	0.0108696	0	0.0318323	0.00284679	0.0377847	0.129917	0	0.134058	0.0584886	0	0.196429	0	0.119306	0	0.0121636	0	0	0	0	0	0	0	0.0295031	0.105849	0	0.0577122	0	1
HOUSTON_33	0	0	0	0	0	0.00328497	0	0	0	0	0	0	0.0717219	0	0	0.00875992	0	0.424309	0	0.0919792	0	0	0	0.0632357	0	0	0	0	0	0.0125924	0	0	0	0	0	0	0	0.0577607	0	0	0	0	0
HOUSTON_34	0	0.324828	0	0	0	0	0	0	0	0	0	0	0	0	0	0.155054	0	0.153091	0	0.110566	0	0	0	0	0	0	0	0	0	0	0	0	0	0	0	0	0	0	0	0	0	0	1
HOUSTON_35	0	0.00657667	0	0	0	0.725857	0	0.0190377	0	0	0	0	0.0301142	0	0	0	0	0	0	0	0	0.0176532	0	0	0.0384216	0	0	0	0	0.0114226	0	0	0	0	0	0	0	0.00380755	0.0404984	0.0124611	0.041883	0	0
HOUSTON_36	0	0	0	0	0	0.471798	0	0	0	0	0	0	0	0	0	0	0	0	0	0	0	0	0	0	0	0	0	0	0	0	0	0	0	0	0.200316	0	0	0	0	0	0.312072	0	0
HOUSTON_37	0	0.0472211	0	0	0	0	0	0	0	0	0	0	0.0188048	0	0	0.159423	0.157961	0	0	0	0	0	0	0	0	0	0	0	0	0	0	0	0.00522357	0	0	0	0	0	0	0.0419975	0	0	0
HOUSTON_38	0	0	0	0	0	0	0	0	0	0	0	0	0	0	0	0.316867	0	0.279929	0	0	0	0	0	0	0	0	0	0	0	0	0	0	0	0	0	0	0	0	0	0	0	0	0
HOUSTON_39	0	0.56552	0	0	0	0	0	0	0	0	0	0	0.0252562	0	0	0.0267204	0	0	0	0	0	0	0	0	0	0	0	0	0	0	0	0	0	0	0	0	0	0.0237921	0.00658858	0	0.288433	0	0
HOUSTON_40	0	0	0	0	0	0.0639269	0	0	0	0	0	0	0	0	0	0.217873	0	0	0	0	0	0	0	0	0	0	0	0	0	0	0	0	0	0	0	0	0	0	0.313764	0	0.404436	0	0
HOUSTON_41	0	0.07217	0	0	0	0.657934	0	0.0252101	0.0276817	0	0	0	0	0	0	0	0	0	0	0	0	0.0103806	0	0	0.0395452	0.0420168	0	0	0	0.0158181	0	0	0	0	0	0	0	0.00988631	0.0494315	0.0108749	0	0	0
HOUSTON_42	0	0	0	0	0	0.590826	0	0	0	0	0	0	0	0	0	0	0	0	0	0.0279817	0	0	0	0	0.00825688	0.00917431	0	0	0	0	0	0	0	0	0	0	0	0.0811927	0.0784404	0.0600917	0.144037	0	0
HOUSTON_43	0	0	0	0	0	0.352039	0	0	0	0	0	0	0.0292161	0	0	0	0	0	0	0	0	0	0	0	0	0	0	0	0	0	0	0	0	0	0	0	0	0.170668	0	0.346833	0.0864912	0	0
HOUSTON_44	0	0	0	0	0	0.252319	0	0	0	0	0	0	0	0.240166	0	0.056284	0	0	0	0	0	0	0	0	0	0	0	0	0	0	0	0	0	0	0	0	0	0.17205	0	0	0.215542	0	0
HOUSTON_45	0	0	0	0	0	0.433434	0	0	0	0	0	0	0	0	0	0	0	0	0	0	0	0	0	0	0	0	0	0	0	0	0	0.0074149	0	0	0	0	0	0.0205595	0	0	0.538591	0	0
HOUSTON_46	0	0.0163934	0	0	0	0.740984	0	0	0	0	0	0	0.0131148	0	0	0	0	0	0	0.025	0	0	0	0	0.042623	0	0	0	0	0	0	0	0	0	0.0831967	0	0	0	0	0	0.0184426	0	0
HOUSTON_47	0	0	0	0	0	0.467279	0	0	0.186752	0	0	0	0	0	0	0	0	0.00638468	0	0.00957702	0	0	0	0	0.00957702	0	0	0	0	0	0	0	0	0	0	0	0	0	0	0	0.195132	0	0
HOUSTON_48	0	0	0	0	0	0.780418	0	0	0	0	0	0	0	0	0	0	0	0.0114068	0	0	0	0	0	0	0	0	0	0	0	0	0	0	0	0	0	0	0	0.0941065	0.0865019	0.0275665	0	0	0

## Sheet: Genera_INFANTMET_6month
Supplementary Data 1E. SILVA genera collapsed relative abundance table used in ML analyses from INFANTMET at 3-6 months, where last column is the target variable.
	d__Bacteria;p__Actinobacteriota;c__Actinobacteria;o__Actinomycetales;f__Actinomycetaceae;g__Actinomyces	d__Bacteria;p__Actinobacteriota;c__Actinobacteria;o__Actinomycetales;f__Actinomycetaceae;g__Varibaculum	d__Bacteria;p__Actinobacteriota;c__Actinobacteria;o__Bifidobacteriales;f__Bifidobacteriaceae;g__Bifidobacterium	d__Bacteria;p__Actinobacteriota;c__Actinobacteria;o__Micrococcales;f__Micrococcaceae;g__Rothia	d__Bacteria;p__Actinobacteriota;c__Coriobacteriia;o__Coriobacteriales;f__Coriobacteriaceae;g__Collinsella	d__Bacteria;p__Actinobacteriota;c__Coriobacteriia;o__Coriobacteriales;f__Eggerthellaceae;g__Eggerthella	d__Bacteria;p__Bacteroidota;c__Bacteroidia;o__Bacteroidales;f__Bacteroidaceae;g__Bacteroides	d__Bacteria;p__Bacteroidota;c__Bacteroidia;o__Bacteroidales;f__Rikenellaceae;g__Alistipes	d__Bacteria;p__Bacteroidota;c__Bacteroidia;o__Bacteroidales;f__Tannerellaceae;g__Parabacteroides	d__Bacteria;p__Desulfobacterota;c__Desulfovibrionia;o__Desulfovibrionales;f__Desulfovibrionaceae;g__Bilophila	d__Bacteria;p__Firmicutes;c__Bacilli;o__Erysipelotrichales;f__Erysipelatoclostridiaceae;g__Erysipelatoclostridium	d__Bacteria;p__Firmicutes;c__Bacilli;o__Erysipelotrichales;f__Erysipelotrichaceae;g__[Clostridium]_innocuum_group	d__Bacteria;p__Firmicutes;c__Bacilli;o__Lactobacillales;f__Enterococcaceae;g__Enterococcus	d__Bacteria;p__Firmicutes;c__Bacilli;o__Lactobacillales;f__Lactobacillaceae;g__Lactobacillus	d__Bacteria;p__Firmicutes;c__Bacilli;o__Lactobacillales;f__Streptococcaceae;g__Streptococcus	d__Bacteria;p__Firmicutes;c__Clostridia;o__Clostridiales;f__Clostridiaceae;g__Clostridium_sensu_stricto_1	d__Bacteria;p__Firmicutes;c__Clostridia;o__Eubacteriales;f__Eubacteriaceae;g__Eubacterium	d__Bacteria;p__Firmicutes;c__Clostridia;o__Lachnospirales;f__Lachnospiraceae;g__Anaerostipes	d__Bacteria;p__Firmicutes;c__Clostridia;o__Lachnospirales;f__Lachnospiraceae;g__Blautia	d__Bacteria;p__Firmicutes;c__Clostridia;o__Lachnospirales;f__Lachnospiraceae;g__Epulopiscium	d__Bacteria;p__Firmicutes;c__Clostridia;o__Lachnospirales;f__Lachnospiraceae;g__Fusicatenibacter	d__Bacteria;p__Firmicutes;c__Clostridia;o__Lachnospirales;f__Lachnospiraceae;g__Hungatella	d__Bacteria;p__Firmicutes;c__Clostridia;o__Lachnospirales;f__Lachnospiraceae;g__Lachnoclostridium	d__Bacteria;p__Firmicutes;c__Clostridia;o__Lachnospirales;f__Lachnospiraceae;g__Lachnospira	d__Bacteria;p__Firmicutes;c__Clostridia;o__Lachnospirales;f__Lachnospiraceae;g__Lachnospiraceae_NK4A136_group	d__Bacteria;p__Firmicutes;c__Clostridia;o__Lachnospirales;f__Lachnospiraceae;g__Roseburia	d__Bacteria;p__Firmicutes;c__Clostridia;o__Lachnospirales;f__Lachnospiraceae;g__Sellimonas	d__Bacteria;p__Firmicutes;c__Clostridia;o__Lachnospirales;f__Lachnospiraceae;g__Tyzzerella	d__Bacteria;p__Firmicutes;c__Clostridia;o__Lachnospirales;f__Lachnospiraceae;g__[Eubacterium]_hallii_group	d__Bacteria;p__Firmicutes;c__Clostridia;o__Lachnospirales;f__Lachnospiraceae;g__[Ruminococcus]_gnavus_group	d__Bacteria;p__Firmicutes;c__Clostridia;o__Lachnospirales;f__Lachnospiraceae;g__[Ruminococcus]_torques_group	d__Bacteria;p__Firmicutes;c__Clostridia;o__Oscillospirales;f__Oscillospiraceae;g__Flavonifractor	d__Bacteria;p__Firmicutes;c__Clostridia;o__Oscillospirales;f__Oscillospiraceae;g__Oscillibacter	d__Bacteria;p__Firmicutes;c__Clostridia;o__Oscillospirales;f__Oscillospiraceae;g__uncultured	d__Bacteria;p__Firmicutes;c__Clostridia;o__Oscillospirales;f__Ruminococcaceae;g__Faecalibacterium	d__Bacteria;p__Firmicutes;c__Clostridia;o__Oscillospirales;f__Ruminococcaceae;g__Incertae_Sedis	d__Bacteria;p__Firmicutes;c__Clostridia;o__Oscillospirales;f__Ruminococcaceae;g__Subdoligranulum	d__Bacteria;p__Firmicutes;c__Clostridia;o__Oscillospirales;f__Ruminococcaceae;g__UBA1819	d__Bacteria;p__Firmicutes;c__Clostridia;o__Peptostreptococcales-Tissierellales;f__Peptostreptococcaceae;g__Clostridioides	d__Bacteria;p__Firmicutes;c__Clostridia;o__Peptostreptococcales-Tissierellales;f__Peptostreptococcaceae;g__Intestinibacter	d__Bacteria;p__Firmicutes;c__Clostridia;o__Peptostreptococcales-Tissierellales;f__Peptostreptococcaceae;g__Romboutsia	d__Bacteria;p__Firmicutes;c__Clostridia;o__Peptostreptococcales-Tissierellales;f__Peptostreptococcales-Tissierellales;g__Anaerococcus	d__Bacteria;p__Firmicutes;c__Clostridia;o__Peptostreptococcales-Tissierellales;f__Peptostreptococcales-Tissierellales;g__Peptoniphilus	d__Bacteria;p__Firmicutes;c__Negativicutes;o__Veillonellales-Selenomonadales;f__Veillonellaceae;g__Megasphaera	d__Bacteria;p__Firmicutes;c__Negativicutes;o__Veillonellales-Selenomonadales;f__Veillonellaceae;g__Veillonella	d__Bacteria;p__Proteobacteria;c__Gammaproteobacteria;o__Burkholderiales;f__Sutterellaceae;g__Parasutterella	d__Bacteria;p__Proteobacteria;c__Gammaproteobacteria;o__Burkholderiales;f__Sutterellaceae;g__Sutterella	d__Bacteria;p__Proteobacteria;c__Gammaproteobacteria;o__Enterobacterales;f__Enterobacteriaceae;__	d__Bacteria;p__Proteobacteria;c__Gammaproteobacteria;o__Enterobacterales;f__Enterobacteriaceae;g__Escherichia-Shigella
INFANTMET_1	0	0	0.156914	0	0	0	0	0	0	0	0.258291	0.23471	0	0	0	0.182041	0	0	0	0	0	0	0	0	0	0	0	0.0164875	0	0.127976	0	0.0030183	0	0	0	0	0	0.00520656	0	0.00664026	0	0	0	0	0.00543294	0	0	0	0.0032824
INFANTMET_2	0	0	0.232053	0	0	0	0.00382409	0	0	0	0.0519729	0	0	0	0	0	0	0	0.238658	0	0	0	0.145663	0	0	0	0	0	0	0.139232	0	0.0260734	0	0	0	0	0	0.0196419	0.0424127	0	0	0	0	0	0.00764818	0	0	0	0.0210325
INFANTMET_3	0	0	0.928058	0	0	0	0	0	0	0	0	0	0	0	0	0.0522257	0	0	0	0	0	0	0	0	0	0	0	0	0	0	0	0	0	0	0	0	0	0	0	0	0	0	0	0	0	0	0	0	0.0197161
INFANTMET_4	0	0	0.645601	0	0	0	0	0	0	0	0.00272866	0	0	0	0.0172997	0.0331805	0	0.0281052	0.0607946	0	0.0198101	0	0	0	0	0	0	0	0	0.0122244	0.144892	0	0	0	0	0	0	0	0	0	0	0	0	0	0.00376555	0	0	0	0.0291967
INFANTMET_5	0	0	0.0177504	0	0	0	0.00110098	0	0	0	0.141936	0.0488698	0	0	0	0.0122905	0	0.0013032	0.0417472	0	0	0	0.335415	0	0	0	0	0	0	0.0808655	0.00534759	0.00799892	0	0	0	0.000539253	0.00020222	0.0445333	0.00256145	0	0	0	0	0	0	0	0	0	0.0293893
INFANTMET_6	0.000468604	0	0.250105	0	0	0.000468604	0.000484762	0	0	0	0.0875804	0.0515949	0	0	0.00349029	0.106244	0	0.0131371	0.0027793	0.0193905	0	0.000662508	0.0666387	0	0	0.00161587	0	0.0614194	0	0.0760269	0	0.111043	0	0	0.000888731	0	0	0	0	0.00817632	0.0141389	0	0	0	0.0416249	0	0	0	0.0105678
INFANTMET_7	0	0	0.0320096	0	0	0	0	0	0	0	0.0298844	0.072254	0	0	0	0.00163179	0	0.0335085	0.154318	0	0	0.0500161	0.0352731	0	0	0	0	0	0	0.0977933	0.0609263	0.0351213	0.0320096	0.0159573	0.000246665	0.14447	0	0	0.00908867	0	0	0	0	0	0	0	0	0	0.0138512
INFANTMET_8	0	0	0	0	0	0	0	0	0	0	0	0.0153925	0	0	0	0.630386	0	0	0	0	0	0	0	0	0	0	0	0	0	0	0	0	0	0	0	0	0	0	0	0	0	0	0	0	0	0	0	0.354222	0
INFANTMET_9	0	0	0.33208	0	0	0	0	0	0	0	0	0.0574576	0	0	0	0.104418	0	0.0198658	0	0	0	0.149991	0	0	0	0	0	0.0224394	0	0	0	0.0722341	0	0	0	0	0	0	0	0.0046556	0	0	0	0	0.0231913	0	0	0	0.0127812
INFANTMET_10	0	0	0.340149	0	0	0	0.399801	0	0	0	0	0	0	0	0	0.156716	0	0	0	0	0	0	0	0	0	0	0	0	0	0	0	0	0	0	0	0	0	0	0	0.00154229	0	0	0	0	0.0437313	0	0	0	0.0555224
INFANTMET_11	0	0	0.212936	0	0	0	0.556262	0.00238949	0	0	0	0	0	0	0.0164549	0.0190616	0	0	0	0	0	0	0.17465	0	0	0	0	0	0	0	0	0	0	0	0	0	0	0	0	0	0	0	0	0	0.0107527	0	0	0.00521342	0
INFANTMET_12	0	0	0.589037	0	0	0	0	0	0	0	0.00524309	0	0	0	0	0.160502	0	0	0.00718144	0.0113124	0	0	0.00425802	0	0	0	0	0	0	0.0330156	0	0	0	0	0	0.00060375	0	0	0	0.00460756	0	0	0	0	0.0114077	0	0	0	0.00775342
INFANTMET_13	0	0	0.656166	0	0	0	0	0	0	0	0	0	0	0	0	0.251122	0	0	0	0	0	0	0	0	0	0	0	0	0	0	0	0	0	0	0	0	0	0	0	0	0	0	0	0	0.024823	0	0.0467551	0.0211345	0
INFANTMET_14	0	0	0.161643	0	0	0	0.195133	0	0	0	0	0	0	0	0	0.00602813	0	0.0200938	0.027908	0	0	0	0.0522438	0.0187542	0.00468855	0.0288011	0	0	0.0125028	0	0.00223264	0.0370618	0.0131726	0	0.0859567	0	0.0763563	0	0	0.0100469	0	0	0	0	0.000669792	0	0	0	0.00580487
INFANTMET_15	0.00375505	0.00732958	0.719743	0.000866551	0	0	0.0367562	0	0	0	0.0701906	0.0241551	0.0101098	0.00693241	0	0	0	0	0	0	0	0	0	0	0	0	0	0	0	0.0864385	0	0	0	0	0	0.0017331	0	0	0	0	0	0	0	0	0	0	0	0	0.0319902
INFANTMET_16	0	0	0.0488619	0	0	0	0	0	0	0	0.157791	0	0	0	0.00290008	0.00109851	0	0	0	0	0	0	0	0	0	0	0	0	0	0.608006	0	0.0638896	0	0	0	0	0	0	0	0	0	0	0	0	0.0232006	0	0	0.0942526	0
INFANTMET_17	0	0	0.733355	0	0	0	0.229664	0	0	0	0	0	0	0	0.00272717	0.00185448	0	0	0	0	0	0	0	0	0	0	0	0	0	0	0	0	0	0	0	0	0	0	0	0	0	0	0	0	0.00454529	0	0	0	0.0278535
INFANTMET_18	0	0	0.912668	0.00366209	0	0	0	0	0	0	0	0	0	0	0.0157656	0	0	0	0	0	0	0	0	0	0	0	0	0.0209795	0	0	0	0	0	0	0	0	0	0	0	0	0	0	0	0	0.0175656	0	0	0.0293588	0
INFANTMET_19	0.00142895	0	0.483085	0	0	0	0	0	0	0	0.125681	0.0017945	0	9.96943e-05	0.00275821	0.219726	0	0	0	0.0310049	0	0.00933803	0	0	0	0	0	0	0	0	0	0.00146218	0	0	0.000797554	0	0	0	0.00674598	0	0	0	0	0	0.0729762	0	0	0	0.041506
INFANTMET_20	0	0	0.534626	0	0	0	0.00345539	0	0	0	0.00835053	0	0.00527907	0	0	0	0	0	0.0326343	0	0	0.0803859	0.0404089	0	0	0	0	0.0218362	0	0.0394011	0	0	0	0	0	0.0260594	0	0.155109	0	0	0	0	0	0	0	0	0	0	0.0524548
INFANTMET_21	0	0	0.497091	0	0	0	0.460622	0	0	0	0	0	0	0	0	0.0116712	0	0.0097429	0	0	0	0	0	0	0	0	0	0	0	0	0.00673207	0	0	0	0	0.00531123	0	0	0.00199594	0	0	0	0	0	0	0	0	0	0.00683356
INFANTMET_22	0	0	0	0	0	0	0.874805	0	0	0	0	0	0	0	0	0.0372568	0	0	0	0	0	0	0	0	0	0	0	0	0	0.0264591	0	0	0	0	0	0	0	0	0	0	0	0	0	0	0	0	0	0	0.0499027
INFANTMET_23	0	0	0.397706	0	0	0	0.279609	0	0	0	0	0	0.00611725	0	0	0.287426	0	0	0	0	0	0	0	0	0	0	0	0	0	0	0	0	0	0	0	0	0	0	0	0	0	0	0	0	0.0229397	0	0	0	0.00620221
INFANTMET_24	0	0	0	0	0	0	0	0	0	0	0.00670502	0.440667	0	0	0	0	0	0	0	0	0	0.0979964	0	0	0	0	0	0	0	0.398691	0	0.0090855	0	0	0	0	0	0	0	0	0.00805396	0	0	0	0.0287641	0	0	0	0
INFANTMET_25	0	0	0.230563	0	0.000578446	0	0.0028774	0	0	0	0.0342915	0.000385631	0	0	0.0437543	0.000949245	0	0.000489454	0.5132	0	0.170019	0	0	0	0	0	0	0	0	0	0	0	0	0	0.000341135	0	0	0	0	0	0.00149803	0	0	0	0	0	0	0	0.00105307
INFANTMET_26	0	0	0.311137	0	0	0	0	0	0	0	0.0316747	0.210241	0	0.00128929	0	0.0914698	0	0	0.000156805	0.0053488	0.00116733	0	0.000818872	0	0	0.00202105	0	0.0670082	0	0.0485748	0.00120217	0	0	0	0.000923409	0	0	0	0	0.00163774	0	0	0	0	0.0265524	0.126943	0	0.00101052	0.0207332
INFANTMET_27	0	0	0.0610164	0	0	0	0.845359	0	0.000385637	0	0	0	0	0	0	0	0	0	0.00132831	0	0	0.00218528	0	0	0	0.00244237	0	0	0	0.0112263	0	0	0	0	0	0	0	0	0	0	0	0	0	0	0	0	0	0	0.0732711
INFANTMET_28	0	0	0.712582	0	0	0	0	0	0	0	0	0	0.0027936	0	0	0.0466316	0	0	0.00494252	0	0	0	0	0	0	0.00347409	0	0	0	0.0278643	0	0	0	0	0	0	0	0	0	0	0	0	0	0	0.00157587	0	0	0	0.00655421
INFANTMET_29	0	0	0.254565	0	0	0	0	0.0141106	0	0	0.219193	0	0	0	0	0	0	0.0326906	0	0	0.0600179	0	0.0743839	0	0	0	0	0.153812	0	0	0.0646788	0	0	0.00932193	0	0	0	0.0691483	0	0.0260503	0	0	0	0	0	0	0	0	0.00913038
INFANTMET_30	0	0	0.992838	0	0	0	0	0	0	0	0	0	0	0	0	0.00539957	0	0	0	0	0	0	0	0	0	0	0	0	0	0	0	0	0	0	0	0.00176196	0	0	0	0	0	0	0	0	0	0	0	0	0
INFANTMET_31	0	0	0.00252603	0	0	0.000336804	0	0.0686519	0	0	0.545651	0.018019	0	0	0	0	0.00106655	0	0	0	0	0.0264391	0	0	0	0	0	0	0	0.0228185	0	0	0	0	0	0	0	0	0.00176822	0	0	0	0	0	0.272194	0	0	0.0154369	0.0105813
INFANTMET_32	0	0	0.898584	0	0	0	0.0137334	0	0	0	0.0367632	0	0.0128882	0	0	0.00507078	0	0	0	0	0	0	0	0	0	0	0	0	0	0	0	0	0	0	0.00591591	0	0	0	0	0	0	0	0	0	0	0	0	0	0.0270442
INFANTMET_33	0	0	0.693126	0	0	0	0.237341	0	0.00426361	0	0	0	0	0	0.0306874	0.00426361	0	0	0	0	0	0	0	0	0	0	0	0	0	0.00542162	0	0	0	0	0	0.00278977	0	0	0	0	0	0	0	0	0.00373724	0	0	0	0.0183704
INFANTMET_34	0	0	0.234957	0	0	0	0.152777	0	0	0	0.465349	0	0	0	0	0	0	0	0.0532198	0	0	0	0	0	0	0	0	0	0	0	0	0.000817717	0	0	0	0	0	0	0	0	0	0	0	0	0.00804089	0	0	0.0848382	0
INFANTMET_35	0	0	0.524759	0	0	0	0.453308	0	0	0	0	0	0	0.00138689	0	0	0	0	0	0	0	0	0	0	0	0	0	0	0	0	0	0	0	0	0	0	0	0	0	0	0	0	0	0	0.00369838	0	0	0	0.0168482
INFANTMET_36	0.000782899	0	0.0545646	0	0	0.000612703	0	0	0	0	0.0051399	0.0315202	0.00192321	0	0.000340391	0.00961604	0	0.00854381	0.0991899	0.000272313	0	0.0671761	0.240792	0	0	0.00391449	0	0	0	0.07058	0.0112669	0.0873783	0.0340901	0.0122541	0.000221254	0.0254612	0	0	0.00212744	0.0116584	0	0	0	0	0	0	0	0.00268909	0.00772687
INFANTMET_37	0	0	0.996766	0	0	0	0	0	0	0	0	0	0	0	0	0	0	0	0	0	0	0	0	0	0	0	0	0	0	0	0	0	0	0	0	0	0	0	0	0	0	0	0	0	0.00323394	0	0	0	0
INFANTMET_38	0	0	0.609417	0	0	0	0	0	0	0	0.0106035	0	0	0	0	0.152368	0	0	0	0.0207237	0	0	0	0	0	0	0	0	0	0.0530441	0	0	0	0	0	0.00246967	0	0	0	0	0	0	0	0	0.0165897	0	0	0	0.0499034
INFANTMET_39	0	0	0.00701963	0	0	0	0	0	0	0	0	0	0	0	0	0.0959019	0	0	0	0.0231845	0	0	0.0361362	0.0964951	0	0.197489	0	0.176628	0	0.190271	0	0	0	0	0	0	0	0	0	0	0.048297	0	0	0	0.00983736	0	0	0	0.00242227
INFANTMET_40	0	0	0.780801	0	0	0	0.0374617	0	0	0	0.0280155	0.0167932	0	0	0	0	0	0	0	0	0	0	0	0	0	0	0	0	0	0	0.103181	0	0	0	0	0	0	0.000565154	0	0	0.00387534	0	0	0	0.0293073	0	0	0	0
INFANTMET_41	0	0	0.691066	0	0	0	0.255882	0	0	0	0	0	0	0.00170284	0	0.00580405	0	0.000767478	0.000527641	0	0	0	0	0	0	0	0	0	0	0.0155414	0	0	0	0	0	0	0	0	0	0	0	0	0	0	0.0180837	0	0	0	0.00798657
INFANTMET_42	0	0.0185742	0.698539	0	0	0	0.150556	0	0	0	0	0	0	0	0	0	0	0	0	0	0	0	0	0	0	0	0	0	0	0.0346632	0	0	0	0	0	0	0	0	0.00998474	0	0	0	0	0	0.00728145	0.0719424	0	0	0.0059298
INFANTMET_43	0	0	0.549394	0	0	0	0	0	0	0	0	0	0.0255656	0	0.0317614	0.00485027	0	0	0	0	0	0	0	0	0	0	0	0	0	0	0	0	0	0	0	0	0	0	0	0	0	0	0	0	0	0	0	0.252433	0.133116
INFANTMET_44	0	0	0.147796	0	0	0	7.519e-05	0	0	0	0.00291532	0.00438836	0	0	0.00731394	0.0507328	0	0.0251852	0.0490923	0	0.0694346	0	0.00713963	0	4.78482e-05	0.216629	0	0	0	0.0165999	0.0644754	0.0155575	0	0	0.000157216	0	0	0.000540001	0	0.00982255	0.0215864	0.000314431	0.000413545	0.000194811	0.0610338	0	0	0	0.0660339
INFANTMET_45	0	0	0.442765	0.00298204	0	0.00338868	0	0	0	0	0.349848	0.00413419	0	0.0320569	0.010166	0.0389021	0.00637072	0	0	0	0	0.031447	0.0277194	0	0	0	0	0	0	0.00989495	0	0.0132836	0	0	0	0	0	0	0	0	0	0	0	0	0	0	0	0	0.0270417
INFANTMET_46	0	0	0.465409	0	0	0	0	0	0	0	0.139803	0.0148675	0	0	0.0236601	0.0660645	0	0	0.02382	0	0	0	0.0905639	0	0	0	0	0	0	0.078574	0	0.0254186	0	0	0	0	0	0	0.0109908	0	0	0	0	0	0.00563527	0	0	0	0.0434835
INFANTMET_47	0	0	0.877544	0	0	0	0.00662297	0	0	0	0	0	0	0	0.00151776	0.0812694	0	0	0	0	0	0	0	0	0	0	0	0	0	0	0	0	0	0	0	0	0	0	0	0	0	0	0	0	0.00372542	0	0	0	0.0293205
INFANTMET_48	0	0	0.117667	0	0	0	0.740078	0	0	0	0.028665	0.00768408	0	0	0	0.00400909	0	0	0.0231859	0	0	0	0.0048109	0	0	0	0	0	0	0	0.0133636	0	0	0	0	0	0	0	0	0	0	0	0	0	0.00527863	0	0.0413604	0	0.0108245
INFANTMET_49	0	0	0.371084	0	0	0	0	0	0	0	0.0549538	0	0	0	0.00399796	0.305226	0	0	0.0702188	0	0	0	0	0	0	0	0	0.00603329	0	0.106782	0	0	0	0	0	0	0	0	0	0	0	0	0	0.011267	0.0353275	0	0	0	0.0245693
INFANTMET_50	0	0	0	0	0	0	0.53441	0	0	0	0	0.0345864	0	0	0	0.367429	0	0	0	0	0	0	0	0	0	0	0	0.0103111	0	0.0304619	0	0.00253358	0	0	0	0	0	0	0.00818996	0	0	0	0	0	0	0	0	0	0.0120787
INFANTMET_51	0.0137872	0	0.885251	0	0	0	0.0219733	0	0	0	0	0	0	0	0.0103404	0.0188855	0	0	0	0	0	0	0	0	0	0	0	0	0	0	0	0	0	0	0	0	0	0	0	0	0	0	0	0	0	0	0	0	0.0488295
INFANTMET_52	0	0	0.322952	0	0	0	0.417985	0	0	0	0.0177879	0.113744	0	0	0	0.00787838	0	0	0	0	0	0	0.0926325	0	0	0	0	0.0124331	0	0	0	0	0	0	0	0	0	0	0.00283129	0	0	0	0	0	0.00886317	0	0	0	0.00289284
INFANTMET_53	0	0	0.187288	0	0	0	0.540276	0	0.215721	0	0.00484709	0	0	0	0	0.00224865	0	0	0	0	0	0	0	0	0	0	0	0	0	0.0196382	0	0	0	0	0	0.00244853	0	0	0	0	0	0	0	0	0	0	0.00734559	0	0
INFANTMET_54	0	0	0.455433	0	0	0	0.227059	0	0	0	0.185803	0	0	0	0	0.00298296	0	0	0	0	0	0	0	0	0	0	0	0.0043986	0	0.0957581	0	0	0	0	0	0	0	0	0	0	0	0	0	0	0.00601648	0	0	0	0.0225492
INFANTMET_55	0	0	0.698471	0	0	0	0	0	0	0	0	0	0	0.0025585	0	0.0136661	0	0	0.0381903	0	0	0	0	0	0	0	0	0	0	0	0.0380655	0	0	0	0.0502964	0.127426	0	0	0	0.0049922	0	0	0	0	0	0	0	0.0155382	0
INFANTMET_56	0	0	0.516517	0	0	0	0.245839	0	0.00256082	0	0.0114597	0	0	0	0	0.185851	0	0	0	0.00476953	0	0	0	0	0	0	0	0	0	0	0	0	0	0	0	0	0	0	0	0	0.00236876	0	0	0	0.00480154	0	0	0	0.00921895
INFANTMET_57	0	0	0.706806	0	0	0	0.137986	0	0	0	0	0	0.005625	0	0	0	0	0	0	0	0	0	0	0	0	0	0	0	0	0	0	0	0	0	0	0	0	0	0	0	0	0	0	0	0	0	0	0	0.149583
INFANTMET_58	0.00449579	0.0110703	0.904331	0	0.000580102	0	0.00459248	0	0.00077347	0	0	0	0	0.00101518	0	0.00541429	0	0	0	0	0	0	0	0	0	0	0	0	0	0	0	0	0	0	0	0	0	0	0	0.0155661	0	0	0	0	0.005656	0	0	0	0.0313255
INFANTMET_59	0	0	0.423147	0	0	0	0	0	0	0	0.136485	0.00267618	0	0	0	0.221386	0	0	0	0.0534461	0	0.0121786	0	0	0	0	0	0	0	0	0	0.00197805	0	0	0	0	0	0	0.0097351	0	0	0	0	0	0.0923865	0	0	0	0.0449521
INFANTMET_60	0	0	0.908174	0	0.00137587	0	0.00152874	0	0	0	0.000356706	0	0	0	0	0.0333775	0	0	0.0229311	0	0	0	0	0	0	0	0	0	0	0	0	0.000560538	0	0	0.000407664	0	0	0	0	0	0.00112108	0	0	0	0.0141154	0	0	0	0.0150836
INFANTMET_61	0	0	0.391653	0	0	0	0.187735	0	0.0349179	0	0.016826	0.0349374	0.00642661	0	0	0.120762	0	0.0290561	0	0	0	0	0.0694463	0	0	0	0	0	0	0.00434283	0	0.0224931	0	0	0	0.000759508	0	0	0.0600401	0	0	0	0	0	0.00782878	0	0	0	0.0127753
INFANTMET_62	0	0	0.430669	0	0	0	0.111582	0	0	0	0	0	0	0.0121184	0	0.202843	0	0	0.154183	0	0	0	0.0439991	0	0	0	0	0	0	0	0	0	0	0	0	0	0	0	0	0	0.000792356	0	0	0	0.0131904	0	0.0157073	0	0.00181776
INFANTMET_63	0	0	0.416301	0	0	0	0.133185	0	0.294155	0	0.0035158	0.033608	0	0	0	0.00948889	0	0.00234387	0	0.0170498	0	0	0	0	0	0	0	0	0	0.0463103	0	0	0	0	0	0.00922426	0	0	0	0.00370482	0	0	0	0	0.0221911	0	0	0	0.00892182
INFANTMET_64	0	0	0.934652	0	0	0	0.0157549	0	0	0	0	0	0	0.00566262	0	0	0	0	0.0138825	0	0	0	0	0	0	0	0	0	0	0	0	0	0	0	0	0	0	0	0	0	0	0	0	0	0.00292264	0	0	0.0271258	0
INFANTMET_65	0	0	0.699043	0	0	0	0	0	0	0	0.0549114	0	0.00199191	0.00975146	0	0.0911226	0	0	0	0	0	0	0.00285408	0	0	0	0.0158758	0	0	0.0182543	0	0.0260733	0	0	0	0	0	0	0.00294328	0.00660007	0	0	0	0	0.0599061	0	0	0	0.009692
INFANTMET_66	0	0	0.953315	0	0	0	0	0	0	0	0.0254984	0	0	0.00462471	0	0	0	0	0	0	0	0	0	0	0	0	0	0	0	0	0	0.0165615	0	0	0	0	0	0	0	0	0	0	0	0	0	0	0	0	0
INFANTMET_67	0	0	0.264321	0	0	0	0.182502	0	0	0	0	0.261312	0	0	0.00677005	0.00595996	0	0	0	0	0	0	0.0184585	0	0	0	0	0	0	0.0455387	0.0552019	0.00138873	0	0	0	0	0	0	0	0.0231455	0	0	0	0	0.0124986	0	0	0	0.00705937
INFANTMET_68	0	0	0.716251	0	0	0	0.0228059	0	0	0	0	0	0	0	0	0.162952	0	0	0	0	0	0	0	0	0	0	0	0	0	0	0	0	0	0	0	0	0	0	0	0	0	0	0	0	0.0141249	0	0	0	0.0182447
INFANTMET_69	0	0	0.925794	0	0	0	0	0	0	0	0	0	0	0.00941521	0.00390557	0.0178192	0	0	0	0	0	0	0	0	0	0	0	0	0	0	0	0	0	0	0	0	0	0	0	0	0	0	0	0	0.0124839	0	0	0	0.0193535
INFANTMET_70	0	0	0.816275	0	0	0	0.00277922	0	0	0	0.0389832	0.060587	0.00274216	0	0	0	0	0	0	0	0	0	0	0	0	0	0	0.0294968	0	0.0136738	0	0	0	0	0	0	0	0	0.0077077	0	0	0	0	0	0	0	0	0	0.0181946
INFANTMET_71	0	0	0.799858	0	0	0	0.139266	0	0	0	0	0.0149595	0.000267134	0	0	0.0054614	0	0	0	0	0	0.00166216	0.00189962	0	0	0	0.00332433	0	0	0	0.00608471	0.00148408	0	0	0	0.00329465	0	0.00207771	0	0	0.00100917	0	0	0	0.00142471	0	0	0	0.017334
INFANTMET_72	0	0	0.718833	0	0	0	0	0	0	0	0.0104444	0	0	0.00649134	0	0.0272553	0	0	0.0271305	0	0	0	0.107232	0	0	0	0	0.00749001	0	0.0348286	0	0.0219707	0	0	0	0	0	0	0	0	0	0	0	0	0	0	0	0	0.0383239
INFANTMET_73	0	0	0.828397	0	0	0	0	0	0	0	0.000673877	0	0	0.0307962	0.00249335	0.0479464	0	0	0	0	0	0	0	0	0	0	0	0	0	0.0298865	0	0	0	0	0	0	0	0	0	0.0107483	0	0	0	0	0.00309983	0	0	0	0.0192729
INFANTMET_74	0	0	0.399783	0	0	0	0	0	0	0	0	0	0	0	0	0.00541584	0	0	0	0	0	0	0	0	0	0	0	0	0	0	0	0	0	0	0	0	0	0	0	0	0.00315532	0	0	0	0.0108788	0	0	0	0.016483
INFANTMET_75	0	0	0.616776	0	0	0	0.146614	0	0	0	0.049585	0	0	0	0	0.025557	0	0.0165574	0	0	0	0.00401922	0.00585408	0	0	0	0	0	0	0.0142857	0	0.00550459	0	0	0	0	0	0	0.00498034	0	0	0	0	0	0.0930974	0	0	0	0.0128003
INFANTMET_76	0	0	0.0587785	0	0	0	0.00301299	7.53248e-05	0	0	0.000677924	0.0111857	0.0040801	0	0.00104199	0.0040801	0	0	0.452388	0	0	0.101952	0.0230871	0	0	0	0	0.229126	0	0.0349633	0	0	0	0	0	0.00123031	0	0.0119766	0.00562425	0	0	0	0	0	0	0	0	0	0.0256481
INFANTMET_77	0	0	0.208975	0	0	0	0.0028773	0	0	0	0.0318359	0.0735567	0	0	0	0.156627	0	0.000417672	0.330982	0	0	0	0	0	0	0.00227399	0	0.0421849	0	0.0411175	0	0.000417672	0	0	0.00125302	0	0	0	0	0.00297011	0	0	0	0	0	0	0	0	0.00951364
INFANTMET_78	0	0	0.741085	0	0	0.00274589	0.00404256	0	0	0	0	0	0	0	0	0.00350864	0.0124328	0.0580832	0	0	0	0.0651386	0.0100683	0	0	0	0.0442775	0	0	0	0	0	0	0	0	0.00518668	0	0	0	0.0087716	0	0	0	0	0	0	0	0	0.0281835
INFANTMET_79	0	0	0.331376	0	0	0	0	0	0	0	0	0	0	0	0	0.487971	0	0	0	0	0	0	0	0	0	0	0	0	0	0	0.111385	0	0	0	0	0	0	0	0.0125655	0	0	0	0	0	0.0334659	0	0	0.0232367	0
INFANTMET_80	0	0	0.435378	0	0	0	0	0	0	0	0.0166436	0.100403	0	0	0	0.0105149	0	0	0.0719822	0	0.0820765	0	0	0	0	0	0	0	0	0	0	0.2675	0	0	0	0	0	0	0.00588836	0	0	0	0	0	0.00138196	0	0	0	0.00618879
INFANTMET_81	0	0	0.584271	0	0	0	0	0	0	0	0.00754734	0.0306806	0	0	0	0.0170597	0	0	0	0	0.0451947	0	0	0.0228207	0	0	0	0.0202751	0.154653	0.0616292	0	0.000714541	0	0	0	0	0	0	0	0	0	0	0	0	0.00714541	0	0	0	0.00415327
INFANTMET_82	0	0	0.0422141	0	0	0	0.411839	0	0.0527769	0	0.0268364	0.00671842	0	0	0	0.0117199	0	0	0	0	0	0	0	0	0	0	0	0	0	0.0470663	0	0	0	0	0	0	0	0.000821141	0	0	0	0	0	0	0.00959242	0	0	0	0.00656913
INFANTMET_83	0	0	0.717572	0	0	0	0	0	0	0	0	0.0953224	0	0.000860914	0	0	0	0	0	0	0	0.0428544	0	0	0	0	0	0	0	0.0969485	0	0	0	0.0056916	0	0	0	0	0.00856132	0	0	0	0	0	0.00425674	0	0	0	0.00860914
INFANTMET_84	0	0	0.749819	0	0	0	0.154125	0	0.00338129	0	0	0.000483042	0	0	0	0	0	0	0	0	0	0	0	0	0	0	0	0	0	0	0	0	0	0	0	0	0	0	0	0	0	0	0	0	0	0	0	0	0.0780112
INFANTMET_85	0	0	0.488433	0	0	0.000578336	0.000954254	0	8.67503e-05	0	0.00694003	0	0.0152681	0	0	0.000694003	0	0	0.000520502	0	0	0	0	0.00341218	0	0	0.0150078	0	0	0.228327	0	0.00213984	0	0	0	0	0.00138801	0	0.00936904	0.00558094	0	0	0	0	0	0	0	0	0.00639061
INFANTMET_86	0	0	0.802951	0	0	0	0.00113323	0	0	0	0	0	0	0	0.00619945	0.022998	0	0.000466625	0.00424407	0	0	0	0.000311083	0	0	0.0018665	0	0.00088881	0	0.0426407	0	0	0	0	0.0465736	0	0	0	0	0.0263088	0	0	0	0	0.0145543	0.000222202	0	0.00177762	0
INFANTMET_87	0	0	0.925381	0	0	0	0	0	0	0	0	0	0	0	0	0	0	0	0	0	0	0	0	0	0	0	0	0	0	0	0	0	0	0	0	0	0	0	0	0	0	0	0	0	0.0555025	0	0	0.0191168	0
INFANTMET_88	0	0	0.940219	0	0	0	0.0149351	0	0.0024417	0	0	0	0	0	0	0.00516827	0	0.0181093	0	0	0	0	0	0	0	0	0	0	0	0	0	0	0	0	0	0.00122085	0	0	0	0	0.0160746	0	0	0	0	0	0	0	0.00183128
INFANTMET_89	0	0	0.924878	0	0	0	0.0588972	0	0	0	0	0	0	0	0.0030339	0	0	0	0	0	0	0	0	0	0	0	0	0	0	0	0	0	0	0	0	0	0	0	0	0	0	0	0	0	0.00224245	0	0	0	0.0109484
INFANTMET_90	0	0	0.928312	0	0	0	0	0	0	0	0.0324952	0	0.00649904	0	0	0.00522193	0	0	0	0	0	0	0.00275287	0	0	0	0	0.00232717	0	0	0	0.00527869	0	0	0	0	0	0.00315019	0	0	0	0	0	0	0.00414349	0	0	0	0.0098195
INFANTMET_91	0	0	0.227823	0	0	0	0	0	0	0	0.0251281	0.109532	0	0	0	0.02034	0	0	0.0666617	0	0	0.00716354	0.0918269	0	0	0.0355579	0	0.0331824	0.0390468	0.196236	0	0.0116175	0	0	0	0.00274664	0	0	0	0	0.0110979	0	0	0	0.0233836	0	0	0	0.00519635
INFANTMET_92	0	0	0.963718	0	0	0	0	0	0	0	0.00495997	0.0110525	0.00898262	0	0	0.00105448	0	0	0	0	0	0	0	0	0	0	0	0	0	0	0	0	0	0	0	0	0	0	0.00156219	0	0	0	0	0	0	0	0	0	0.00867018
INFANTMET_93	0	0	0.0422719	0	0	0	0.293992	0.0014972	0.13376	0	0.00353593	0	0	0	0	0.208875	0	0.0100344	0.0222668	0	0	0	0	0	0	0	0	0	0	0.0228084	0	0.0081868	0	0	0.246846	0	0	0	0	0	0	0	0	0	0	0	0.00592508	0	0
INFANTMET_94	0	0	0.483804	0	0	0	0.466612	0	0	0	0	0	0	0.00105498	0.000586098	0.0200836	0	0	0	0	0	0	0	0	0	0	0	0	0	0	0	0	0	0	0	0	0	0	0	0	0	0	0	0	0	0	0	0	0.0232095
INFANTMET_95	0	0	0.129822	0	0	0	0.020432	0	0	0	0.0167934	0.327938	0	0	0	0	0	0	0.0394178	0	0	0.0180529	0.0782292	0	0	0	0	0.0278957	0	0.0138079	0.038205	0.149181	0	0	0	0	0	0.0283622	0.0149741	0	0	0	0	0	0	0	0	0	0.00611093
INFANTMET_96	0	0	0.115474	0	0	0	0.453356	0	0.142486	0	0.0133668	0.00213497	0	0	0	0.0075188	0	0	0	0	0	0	0.00519818	0	0	0	0	0	0	0.0238559	0	0	0	0	0	0	0	0	0	0	0	0	0	0	0	0	0	0	0
INFANTMET_97	0	0	0.30951	0	0	0	0	0	0	0	0.00874188	0	0	0	0	0.257236	0	0	0.350089	0	0.0544005	0	0	0	0	0	0	0	0	0	0	0.0023036	0	0	0	0	0	0	0	0	0	0	0	0	0.0152983	0	0	0	0
INFANTMET_98	0	0	0.928954	0	0	0	0.0124233	0	0	0	0	0	0	0	0	0	0	0	0	0	0	0	0	0	0	0	0	0	0	0	0	0	0	0	0	0	0	0	0	0	0	0	0	0	0	0	0	0	0.0212749
INFANTMET_99	0	0	0.876705	0	0	0	0	0	0	0	0	0	0	0	0	0	0	0	0	0	0	0	0	0	0	0	0	0	0	0	0	0	0	0	0	0	0	0	0	0	0	0	0	0	0.0130981	0	0.0277116	0	0.074042
INFANTMET_100	0	0	0.378113	0	0	0	0.131798	0	0	0	0	0	0	0	0	0.00183226	0	0	0	0	0	0	0.035396	0	0	0	0	0	0	0	0	0	0	0	0	0.00087449	0	0	0	0	0	0	0	0.0537187	0	0	0	0	0
INFANTMET_101	0	0	0.410098	0	0	0	0.0250753	0	0.00189523	0	0.00874721	0	0	0	0	0	0	0.134804	0.0163767	0	0	0	0	0	0	0	0	0.0194382	0	0.0844591	0	0.00806687	0	0	0	0	0	0	0	0.00296433	0	0	0	0	0.00563709	0	0	0	0.0033531
INFANTMET_102	0	0	0.250374	0	0	0	0.549639	0	0	0	0	0.0226707	0	0	0	0.112793	0	0	0	0	0	0	0	0	0	0	0	0	0	0.0402965	0	0	0	0	0	0	0	0	0.0108994	0	0	0	0	0	0.00672646	0	0	0.00267813	0
INFANTMET_103	0	0	0.104527	0	0	0	0.303594	0	0.0261565	0	0	0.0137892	0	0	0	0	0	0	0	0	0	0.0261896	0.0710955	0	0	0	0.0402764	0	0	0.0354816	0.167223	0.00565457	0	0	0	0	0	0	0	0.00529083	0	0	0.00661354	0	0.00254621	0	0	0	0.00264542
INFANTMET_104	0	0	0.0424542	0	0	0	0.513914	0	0.155095	0	0.0332415	0	0	0	0	0.0133916	0	0.00436889	0.121379	0	0	0.0170007	0.0149112	0	0	0	0	0.00959255	0	0.0307722	0	0.00493874	0	0	0	0	0	0	0	0	0.00427391	0	0	0	0	0	0	0	0.00332415
INFANTMET_105	0	0	0.298462	0	0	0	0	0	0	0	0.0219608	0.178462	0	0	0.00343891	0.0449472	0	0	0	0.00772247	0	0	0.0486275	0	0	0	0	0	0	0.189201	0	0.153002	0	0	0	0.00168929	0	0	0	0.0168326	0	0	0	0	0.0229864	0	0	0	0.0126697
INFANTMET_106	0	0	0.562768	0	0	0	0.00786414	0	0.00135089	0.00272591	0	0	0	0.000603078	0	0.0111449	0.00697158	0	0	0	0	0	0.0372944	0	0	0	0	0	0	0	0	0	0	0.0103729	0	0.07758	0	0.21595	0	0	0	0	0	0	0.0117721	0	0	0.00714044	0
INFANTMET_107	0	0	0.115657	0	0	0	0.661688	0	0.0228531	0	0.0103287	0	0	0	0	0.0374184	0	0	0	0	0	0	0.0135449	0	0	0	0	0	0	0	0	0.0907938	0	0	0	0.00763831	0	0.0123079	0	0	0	0	0	0	0.0188329	0	0	0	0.00726722
INFANTMET_108	0	0	0.209348	0	0	0	0	0	0	0	0.360619	0	0	0	0	0.00369655	0	0	0	0	0	0	0.279501	0	0	0	0	0	0	0.13439	0	0	0	0	0	0	0	0	0	0	0	0	0	0	0.00661272	0	0	0	0.00583234
INFANTMET_109	0	0	0.885516	0	0	0	0.00115709	0	0	0	0.00313096	0	0	0	0.0267493	0.0146338	0	0	0	0	0	0	0.00102096	0	0	0	0	0	0	0.00415192	0	0	0	0	0.00197386	0	0	0	0	0	0.0157228	0	0	0	0	0	0	0	0.0221209
INFANTMET_110	0	0	0.423318	0	0	0	0	0	0	0	0.0043755	0	0	0	0	0.0115354	0	0	0	0	0	0	0	0	0	0	0	0	0	0	0	0	0	0	0.0014585	0	0	0	0	0	0	0	0	0	0.0357995	0	0	0	0.0114028
INFANTMET_111	0	0	0.0869294	0	0	0	0	0	0	0.0044899	0.0370417	0.158019	0	0	0	0.0162135	0	0.0521327	0.0668496	0	0	0.0286855	0.0532552	0	0	0	0.122849	0.0424046	0	0.0521327	0.055126	0.122724	0.0516338	0	0	0	0	0	0.0336742	0	0	0	0	0	0	0	0	0	0.0158394
INFANTMET_112	0	0	0.693795	0	0.00118051	0	0	0	0	0	0.0291657	0	0	0	0	0.00184021	0	0	0	0	0	0	0	0	0	0	0	0	0	0.0342002	0	0	0	0	0	0	0	0	0	0	0.00135412	0	0	0.21409	0	0	0	0	0.0243742
INFANTMET_113	0	0	0.975426	0	0	0	0	0	0.000112723	0	0	0	0	0	0.00405801	0	0	0	0	0	0	0	0	0	0	0	0	0	0	0	0	0	0	0	0.000601187	0	0	0	0	0	0	0	0	0	0.000601187	0	0	0	0.0182986
INFANTMET_114	0	0	0.843599	0	0	0	0.0290389	0	0	0	0.0147239	0	0	0.033047	0	0	0	0	0	0	0	0	0	0	0	0	0	0	0	0.079591	0	0	0	0	0	0	0	0	0	0	0	0	0	0	0	0	0	0	0
INFANTMET_115	0	0	0.426179	0	0	0	0.0364487	0	0	0	0	0.0126832	0	0	0	0.0088659	0	0	0	0	0	0.00123138	0	0	0	0	0	0	0	0	0.0318926	0	0	0	0	0	0	0.00320158	0	0.00455609	0	0	0	0	0	0	0	0	0.00418668
INFANTMET_116	0	0	0.556283	0	0	0	0	0	0	0	0	0.00645406	0	0.00968109	0	0	0	0	0	0	0	0	0.0422361	0	0	0	0	0	0	0.0170843	0	0	0	0	0	0	0	0	0	0	0	0	0	0	0.0344533	0	0	0	0
INFANTMET_117	0.013332	0	0.657392	0	0	0.000928338	0.000696253	0	0	0	0.0358441	0.0193919	0.00175353	0.00337812	0.000979912	0.0189278	0	0	0.000593105	0.00631785	0	0	0.00706568	0	0	0.00134093	0.0062147	0.047861	0	0.144769	0	0	0	0	0.00118621	0	0	0	0	0.0217644	0	0	0	0	0	0	0	0.00796823	0.00188246
INFANTMET_118	0	0	0.479503	0	0	0	0	0	0	0	0.00468227	0	0.0057334	0	0	0.0391782	0	0.0255136	0.00974677	0.247301	0	0	0	0	0	0	0	0.0134735	0	0.161491	0	0	0	0	0	0	0	0	0	0	0	0	0	0	0	0	0	0	0.0133779
INFANTMET_119	0	0	0.889918	0	0	0	0	0	0	0	0	0	0.00485738	0	0	0.014911	0	0	0	0	0	0	0	0	0	0	0	0	0	0	0	0	0	0	0	0	0	0	0	0	0	0	0	0	0.0258119	0	0	0	0.0645016
INFANTMET_120	0	0	0.495038	0	0	0	0	0	0	0	0.0755203	0	0.0026637	0.00134649	0	0.0415362	0	0	0	0.0408044	0	0	0.00468343	0	0	0.00556157	0	0.0258759	0	0.03656	0	0	0	0	0	0.00120013	0	0.131985	0	0.00559084	0	0	0	0	0.0576062	0	0	0	0.023622
INFANTMET_121	0	0	0.991244	0	0	0	0	0	0	0	0	0	0	0	0	0	0	0	0	0	0	0	0	0	0	0	0	0	0	0.00185232	0	0	0	0	0	0	0	0	0	0	0	0	0	0	0	0	0	0	0
INFANTMET_122	0	0	0.89757	0.000201633	0	0	0.000672111	0	0	0	0.0134422	0	0.00154585	0	0.00262123	0.00171388	0	0	0	0	0	0	0	0	0	0	0	0.000974561	0	0.0278254	0	0	0	0	0	0.000974561	0	0	0	0	0	0	0	0.00272205	0	0	0	0	0.0451994
INFANTMET_123	0	0	0.691496	0	0	0	0	0	0	0	0	0.000548613	0.00414508	0	0	0.031271	0	0	0	0	0	0	0	0	0	0	0	0	0	0	0	0	0	0.0108504	0	0.0665041	0	0.156172	0	0.00560805	0	0	0	0	0	0	0	0.00810728	0
INFANTMET_124	0	0	0.561159	0	0	0	0	0	0	0	0.0285981	0.00777712	0.00125517	0	0	0.0227653	0	0.0562611	0.00531601	0	0	0	0.0331512	0	0	0	0	0.0119856	0	0.0832349	0	0.0416421	0	0.000443001	0.000664501	0	0	0	0.00201811	0.0156281	0.00588206	0	0	0	0.011075	0	0	0.00258417	0.099306
INFANTMET_125	0	0	0.874242	0	0	0	0.0293931	0	0	0	0.00353152	0.00728037	0	0	0.000597642	0.00432838	0	0.000271655	0.0135647	0	0	0.014597	0.0102324	0	0	0.00141261	0	0.000325987	0	0.0121339	0	0	0	0	0	0.00642918	0	0	0	0.00117717	0	0	0	0	0.0108843	0	0	0	0.00831266
INFANTMET_126	0	0	0.283249	0	0	0	0	0	0	0	0.0162043	0	0	0	0	0.0957708	0	0	0	0	0	0	0.0347665	0	0	0	0	0	0	0.282998	0	0.246727	0	0	0	0	0	0	0.00301008	0	0	0	0	0	0.0259871	0	0	0.0112878	0
INFANTMET_127	0	0	0.429243	0	0	0	0.110184	0.0102335	0.0164597	0	0.00615996	0.0128498	0.00139096	0	0	0.000827952	0	0.0186786	0.0785892	0	0	0.00231826	0.0547773	0.00245074	0	0.00122537	0.00914059	0.00105978	0	0.013744	0.00543136	0.0251366	0.00178838	0.00682232	0.0342441	0.00102666	0.0154993	0.00337804	0	0.0054976	0.0086107	0	0	0	0	0	0	0	0.0038417
INFANTMET_128	0	0	0.798888	0	0.000853491	0	0.000353887	0	0	0	0.00978392	0	0	0.000624506	0.000957575	0.0181731	0	0	0	0	0	0	0	0	0	0	0	0	0	0.00206087	0	0.000353887	0	0	0.000499604	0	0	0	0	0	0	0	0	0.164453	0	0	0	0	0.00278946
INFANTMET_129	0	0	0.745735	0	0	0	0	0	0	0	0.0391622	0	0.00347251	0	0	0.0274494	0	0	0.0164806	0	0.0240871	0	0	0	0	0	0	0	0	0.0906711	0	0	0	0	0.000909467	0	0	0	0	0	0	0	0	0	0.0393	0	0	0	0.0125947
INFANTMET_130	0	0	0.264669	0	0	0.0012599	0	0	0	0	0	0	0.0188085	0	0	0.0793737	0	0	0	0	0	0	0.109521	0	0	0	0.0242081	0.00215983	0	0.00562455	0	0.0242081	0	0	0	0.0863931	0	0	0	0.0132289	0	0	0	0	0	0	0	0.111771	0.0575954
INFANTMET_131	0	0	0.899867	0	0	0	0	0	0	0	0	0	0	0.00372506	0.00603104	0	0	0	0	0	0	0	0	0	0	0	0	0	0	0.00745011	0	0	0	0	0	0	0	0	0	0	0	0	0	0	0.0197783	0	0	0	0.0607539
INFANTMET_132	0	0	0.392182	0	0	0	0.0451941	0	0	0	0.00455154	0	0	0.000910308	0	0.00192771	0	0	0.00310576	0	0	0	0	0	0	0	0	0	0	0	0	0	0	0	0.000803213	0	0	0	0	0	0	0	0	0	0	0	0.0102811	0	0.00460509
INFANTMET_133	0	0	0.272763	0	0	0	0.644032	0	0	0	0	0	0	0.00336262	0	0.046451	0	0	0.000469202	0	0	0	0	0	0	0	0	0	0	0	0	0	0	0	0	0	0	0	0	0	0	0	0	0	0.0184031	0	0	0.00377968	0.00998358
INFANTMET_134	0	0	0.566532	0	0	0	0	0	0	0	0	0	0	0.00573005	0	0.0172963	0	0	0	0	0	0	0	0	0	0	0	0	0	0	0	0	0	0	0	0	0	0	0	0	0	0	0	0.0459465	0	0	0	0.284062	0
INFANTMET_135	0	0	0.268103	0	0	0	0.69183	0	0.00355198	0	0.00918778	0	0	0	0	0.00336254	0	0	0	0	0	0	0	0	0	0	0	0	0	0	0	0	0	0	0	0	0	0	0	0	0	0	0	0	0.0206488	0	0	0	0
INFANTMET_136	0	0	0.731084	0	0	0	0	0	0	0	0.0615816	0.170255	0.00819231	0	0	0.00527577	0	0	0	0	0	0	0.00455128	0	0	0	0	0	0	0	0	0	0	0	0	0	0	0	0	0	0	0	0	0	0.00598168	0	0	0	0.013078
INFANTMET_137	0	0	0.96697	0	0	0	0.000600545	0	0	0	0	0	0.0173696	0.00632882	0	0.00194022	0	0	0	0	0	0	0	0	0	0	0	0	0	0	0	0	0	0	0.000646741	0	0	0	0	0	0	0	0	0	0	0	0	0	0.00614404
INFANTMET_138	0	0.00200945	0.632087	0	0	0	0.220917	0	0	0	0	0	0.0136673	0.00231624	0	0.00737821	0	0	0.00592097	0	0	0	0.00104307	0	0	0.000613572	0	0	0	0.0115045	0	0.00704074	0	0	0	0.0254019	0	0	0.00713278	0.0124709	0.00216284	0.000644251	0	0	0.00332863	0	0	0	0.0136827
INFANTMET_139	0	0	0.402246	0	0	0	0	0	0	0	0.0215898	0.097045	0	0	0	0.0750191	0	0	0.114164	0	0	0.0980264	0	0	0	0	0	0	0	0.0660779	0	0	0	0	0	0	0	0	0	0	0	0	0	0	0.0658598	0	0	0.00839603	0
INFANTMET_140	0.000983991	0	0.0496159	0	0	0	0.00105968	0	0	0	0.114862	0.119517	0	0	0.00647163	0.122204	0	0	0	0	0	0.277713	0.0398138	0	0	0	0	0	0	0.213185	0	0	0	0	0.000567687	0.00245998	0	0	0	0	0	0	0	0.00245998	0.008591	0	0	0.0141543	0.0216857
INFANTMET_141	0.000797197	0	0.322424	0	0	0.000986007	0.0936287	0.00742652	0.0252166	0	0.0165104	0.0240208	0	0	0.000440556	0.000209789	0	0.0559087	0	0	0	0.00270627	0.205341	0	0	0	0.00373424	0.00866428	0	0.0621814	0	0.040678	0.000776218	0.008937	0.0277131	0.00186712	0	0.00163635	0	0.0010909	0	0	0	0.000671324	0.0250488	0	0	0	0.00612583
INFANTMET_142	0	0	0.206423	0	0	0	0	0	0	0	0	0.135457	0	0	0	0.259	0	0.0317016	0	0	0.0916861	0	0	0	0	0	0	0	0	0.135457	0	0.0763533	0	0	0	0	0	0	0	0	0	0	0	0	0.00621601	0	0	0	0.0577053
INFANTMET_143	0	0	0.546256	0	0	0.00103389	0	0	0	0	0	0.0744853	0.0165873	0	0	0.0289041	0	0	0.0647757	0	0	0	0.00310168	0	0	0.00557404	0.0307921	0	0	0.0199586	0	0.00885552	0	0	0	0.0522341	0	0	0	0.00606851	0	0	0	0	0	0	0	0	0.0176661
INFANTMET_144	0	0	0.337321	0	0	0	0.00408106	0	0	0	0.0125246	0	0.0137208	0.00365888	0	0.0998452	0	0	0	0	0	0	0.0257529	0	0	0	0	0	0	0.243034	0	0.218337	0	0	0.00372924	0	0	0	0	0	0	0	0	0	0.0242049	0	0	0.0137912	0
INFANTMET_145	0	0	0.737829	0	0.00570704	0	0.00133869	0	0	0	0.0149369	0	0.0102868	0	0.0211372	0.00690481	0	0.0247305	0	0.00542521	0.00965265	0.0784894	0	0	0	0	0.00612978	0	0	0	0	0	0.00112732	0	0.00288875	0.00584795	0	0	0	0.0162052	0	0.00267738	0	0	0	0	0	0	0.0184598
INFANTMET_146	0	0	0.432652	0	0.00224958	0.000353866	0.0218386	0	0	0	0.0454465	0.00482774	0	0.00171878	0.00500468	0.0720117	0.00202209	0	0	0	0	0	0.00139019	0	0	0	0	0	0	0.0327073	0	0.000227485	0	0	0	0	0	0	0	0	0	0	0	0.349948	0.0134722	0	0	0	0.0141294
INFANTMET_147	0	0	1	0	0	0	0	0	0	0	0	0	0	0	0	0	0	0	0	0	0	0	0	0	0	0	0	0	0	0	0	0	0	0	0	0	0	0	0	0	0	0	0	0	0	0	0	0	0
INFANTMET_148	0	0	0.984401	0	0	0	0	0	0	0	0	0	0	0.00185704	0.00307256	0	0	0	0	0	0	0	0	0	0	0	0	0.0059763	0	0	0	0	0	0	0	0	0	0	0	0	0	0	0	0	0	0	0	0	0
INFANTMET_149	0	0	0.654881	0	0	0	0	0	0	0	0	0	0	0.00263711	0	0.21048	0	0	0	0	0	0	0	0	0	0	0	0	0	0.0131367	0	0	0	0	0	0	0	0	0	0.0117205	0	0	0	0	0	0	0	0	0.0506422
INFANTMET_150	0	0	0.974537	0	0	0	0.0165598	0	0	0	0	0	0	0	0	0	0	0	0	0	0	0	0	0	0	0	0	0	0	0	0	0	0	0	0	0	0	0	0	0	0	0	0	0	0	0	0	0	0.00890313
INFANTMET_151	0	0	0.519562	0	0	0	0.000832955	0	0	0	0.195391	0	0.00383664	0.00252411	0	0.0526781	0	0	0	0.0251653	0	0	0	0	0	0	0	0	0	0.100081	0	0.0321319	0	0	0.000555303	0.0204957	0	0	0	0.00136302	0	0	0	0	0.0199152	0	0	0	0.0224645
INFANTMET_152	0.00156998	0.00246711	0.827901	0	0	0	0	0	0	0	0	0.00470993	0	0	0	0.00530801	0	0	0	0	0	0	0	0	0	0	0	0	0	0	0	0	0	0	0	0.00336423	0	0	0	0	0	0	0	0	0.00949462	0	0	0	0.0305024
[truncated: 3 more columns]

## Sheet: Genera_INFANTMET_month
Supplementary Data 1F. SILVA genera collapsed relative abundance table used in ML analyses from INFANTMET at 1-2 months, where last column is the target variable.
	d__Bacteria;p__Actinobacteriota;c__Actinobacteria;o__Actinomycetales;f__Actinomycetaceae;g__Actinomyces	d__Bacteria;p__Actinobacteriota;c__Actinobacteria;o__Bifidobacteriales;f__Bifidobacteriaceae;g__Bifidobacterium	d__Bacteria;p__Actinobacteriota;c__Actinobacteria;o__Corynebacteriales;f__Corynebacteriaceae;g__Corynebacterium	d__Bacteria;p__Actinobacteriota;c__Coriobacteriia;o__Coriobacteriales;f__Atopobiaceae;g__Atopobium	d__Bacteria;p__Actinobacteriota;c__Coriobacteriia;o__Coriobacteriales;f__Coriobacteriaceae;g__Collinsella	d__Bacteria;p__Bacteroidota;c__Bacteroidia;o__Bacteroidales;f__Bacteroidaceae;g__Bacteroides	d__Bacteria;p__Bacteroidota;c__Bacteroidia;o__Bacteroidales;f__Prevotellaceae;g__Prevotella	d__Bacteria;p__Bacteroidota;c__Bacteroidia;o__Bacteroidales;f__Rikenellaceae;g__Alistipes	d__Bacteria;p__Bacteroidota;c__Bacteroidia;o__Bacteroidales;f__Tannerellaceae;g__Parabacteroides	d__Bacteria;p__Desulfobacterota;c__Desulfovibrionia;o__Desulfovibrionales;f__Desulfovibrionaceae;g__Bilophila	d__Bacteria;p__Firmicutes;c__Bacilli;o__Erysipelotrichales;f__Erysipelatoclostridiaceae;g__Erysipelatoclostridium	d__Bacteria;p__Firmicutes;c__Bacilli;o__Erysipelotrichales;f__Erysipelotrichaceae;g__[Clostridium]_innocuum_group	d__Bacteria;p__Firmicutes;c__Bacilli;o__Lactobacillales;f__Enterococcaceae;g__Enterococcus	d__Bacteria;p__Firmicutes;c__Bacilli;o__Lactobacillales;f__Lactobacillaceae;g__Lactobacillus	d__Bacteria;p__Firmicutes;c__Bacilli;o__Lactobacillales;f__Streptococcaceae;g__Lactococcus	d__Bacteria;p__Firmicutes;c__Bacilli;o__Lactobacillales;f__Streptococcaceae;g__Streptococcus	d__Bacteria;p__Firmicutes;c__Bacilli;o__Staphylococcales;f__Staphylococcaceae;g__Staphylococcus	d__Bacteria;p__Firmicutes;c__Clostridia;o__Clostridiales;f__Clostridiaceae;g__Clostridium_sensu_stricto_1	d__Bacteria;p__Firmicutes;c__Clostridia;o__Lachnospirales;f__Lachnospiraceae;g__Anaerostipes	d__Bacteria;p__Firmicutes;c__Clostridia;o__Lachnospirales;f__Lachnospiraceae;g__Blautia	d__Bacteria;p__Firmicutes;c__Clostridia;o__Lachnospirales;f__Lachnospiraceae;g__Epulopiscium	d__Bacteria;p__Firmicutes;c__Clostridia;o__Lachnospirales;f__Lachnospiraceae;g__Lachnoclostridium	d__Bacteria;p__Firmicutes;c__Clostridia;o__Lachnospirales;f__Lachnospiraceae;g__Roseburia	d__Bacteria;p__Firmicutes;c__Clostridia;o__Lachnospirales;f__Lachnospiraceae;g__Tyzzerella	d__Bacteria;p__Firmicutes;c__Clostridia;o__Lachnospirales;f__Lachnospiraceae;g__[Ruminococcus]_gnavus_group	d__Bacteria;p__Firmicutes;c__Clostridia;o__Lachnospirales;f__Lachnospiraceae;g__[Ruminococcus]_torques_group	d__Bacteria;p__Firmicutes;c__Clostridia;o__Oscillospirales;f__Oscillospiraceae;g__Flavonifractor	d__Bacteria;p__Firmicutes;c__Clostridia;o__Oscillospirales;f__Ruminococcaceae;g__Faecalibacterium	d__Bacteria;p__Firmicutes;c__Clostridia;o__Oscillospirales;f__Ruminococcaceae;g__Incertae_Sedis	d__Bacteria;p__Firmicutes;c__Clostridia;o__Peptostreptococcales-Tissierellales;f__Peptostreptococcaceae;g__Intestinibacter	d__Bacteria;p__Firmicutes;c__Clostridia;o__Peptostreptococcales-Tissierellales;f__Peptostreptococcaceae;g__Peptostreptococcus	d__Bacteria;p__Firmicutes;c__Clostridia;o__Peptostreptococcales-Tissierellales;f__Peptostreptococcales-Tissierellales;g__Anaerococcus	d__Bacteria;p__Firmicutes;c__Clostridia;o__Peptostreptococcales-Tissierellales;f__Peptostreptococcales-Tissierellales;g__Finegoldia	d__Bacteria;p__Firmicutes;c__Clostridia;o__Peptostreptococcales-Tissierellales;f__Peptostreptococcales-Tissierellales;g__Peptoniphilus	d__Bacteria;p__Firmicutes;c__Negativicutes;o__Acidaminococcales;f__Acidaminococcaceae;g__Phascolarctobacterium	d__Bacteria;p__Firmicutes;c__Negativicutes;o__Veillonellales-Selenomonadales;f__Veillonellaceae;g__Megasphaera	d__Bacteria;p__Firmicutes;c__Negativicutes;o__Veillonellales-Selenomonadales;f__Veillonellaceae;g__Negativicoccus	d__Bacteria;p__Firmicutes;c__Negativicutes;o__Veillonellales-Selenomonadales;f__Veillonellaceae;g__Veillonella	d__Bacteria;p__Proteobacteria;c__Gammaproteobacteria;o__Burkholderiales;f__Sutterellaceae;g__Sutterella	d__Bacteria;p__Proteobacteria;c__Gammaproteobacteria;o__Enterobacterales;f__Enterobacteriaceae;__	d__Bacteria;p__Proteobacteria;c__Gammaproteobacteria;o__Enterobacterales;f__Enterobacteriaceae;g__Escherichia-Shigella	d__Bacteria;p__Proteobacteria;c__Gammaproteobacteria;o__Pasteurellales;f__Pasteurellaceae;g__Haemophilus	Classes
INFANTMET_1	0.00188048	0.0698528	0	0	0	0.0166491	0	0.000137596	0.000642113	0	0.00371509	0	0.00307297	0	0	0	0	0.761684	0	0	0	0	0	0	0	0	0	0	0	0	0	0	0	0	0	0	0	0.00376095	0	0.00380682	0.130808	0.00334816	0
INFANTMET_2	0	0.592629	0	0	0	0.033201	0	0	0.000349484	0	0.0130262	0	0	0.0576648	0	0.0159809	0.00270056	0.195488	0	0.000349484	0	0.00149325	0	0.0110246	0.0372677	0	0	0	0	0	0	0	0	0	0	0	0	0.00432089	0	0.00737093	0.0153137	0.00622716	1
INFANTMET_3	0	0.275318	0	0	0	0.0320813	0	0	0.00119297	0	0.0763179	0	0	0.000709334	0	0.048009	0.00116073	0.497469	0	0	0	0.00251491	0	0.0105755	0.0172175	0.00119297	0	0	0	0	0	0.000677092	0	0	0	0	0	0.00209576	0	0	0.0169273	0.002128	0
INFANTMET_4	0	0.0589244	0	0	0	0.543872	0.000300197	0	0.00102925	0	0	0	0.00218715	0	0	0	0	0.372588	0	0	0	0	0	0	0.00317351	0	0	0	0	0	0	0	0	0	0	0	0	0	0	0	0.0179261	0	0
INFANTMET_5	0	0.0777043	0	0	0	0.0113701	0.000155047	0	0	0	0.00260995	0	0.0643186	0	0	0.00589178	0.00129206	0.687193	0	0	0	5.16823e-05	0	0	0.000981963	0	0.00108533	0	0	0.00046514	0	0	0	0	0	0	0	0.0823298	0	0.0394594	0.00788154	0.0139025	0
INFANTMET_6	0	0.545966	0.00202627	0	0	0.21621	0	0	0.0126829	0.00281426	0.00592871	0.0019137	0	0	0	0.02394	0.00296435	0.0621013	0	0	0	0.0172983	0	0	0.0030394	0	0.00210131	0	0.00116323	0	0	0	0	0	0.000712946	0	0	0.00881801	0	0.010469	0.0339962	0	0
INFANTMET_7	0	0.385872	0	0	0.00133808	0.23524	0.000832218	0	0.183055	0	0	0.000717992	0	0.0016318	0	0.00122385	0.00032636	0.0309226	0	0	0	0	0	0	0.000505858	0	0	0.000130544	0.00562971	0.00040795	0	0	0	0	0	0	0	0.140253	0	0.00102803	0.00863222	0	0
INFANTMET_8	0	0.5896	0	0	0	0.262603	0	0	0	0	0.00238653	0	0.00799699	0	0	0.0280941	0.00443812	0.0167057	0	0	0	0	0	0	0.000711774	0	0	0	0	0	0	0	0	0	0	0	0	0.0109278	0	0.00234467	0.0406967	0.00401943	0
INFANTMET_9	0	0.0208168	0	0	0	0.000818487	0	0	0	0	0	0	0	0	0.0519466	0.0361226	0.00109132	0.399121	0	0	0	0	0	0	0	0	0	0.000381961	0	0	0	0.000272829	0	0	0	0	0	0	0	0.488009	0	0.00141871	0
INFANTMET_10	0	0.615548	0	0	0	0.063279	0	0	0.0199783	0	0	0	0	0	0	0.00803474	0.0147666	0	0	0	0	0	0	0	0	0	0.0411292	0	0.000738328	0	0	0	0	0	0.00438654	0	0	0	0	0	0.232139	0	0
INFANTMET_11	0.355346	0.0137082	0	0	0	0	0	0	0	0	0	0	0.18896	0	0	0.243628	0.0142417	0.000615637	0	0	0	0	0	0	0	0	0	0.00168274	0	0.00032834	0	0	0	0	0	0	0	0	0	0	0.18071	0	0
INFANTMET_12	0	0.245625	0.000172853	0	0	0.484119	0	0	0.00084266	0	0.0126831	0	0.00600665	0.00144765	0.000108033	0.0245668	0.00522881	0.123007	0	0	0	0	0	0	0.00224709	0	0.00153407	0	0	0	0	0.00244155	0	0	0.000821054	0	0	0.00723824	0	0.00410527	0.00563934	0.0379629	1
INFANTMET_13	0.00177292	0.406283	0	0	0	0.00141834	0	0	0	0	0	0	0.00999929	0	0	0.00283668	0	0.239841	0	0	0	0.10439	0	0.00744628	0.0907737	0	0.000851003	0	0	0.0704915	0	0	0	0	0	0	0	0.0237572	0	0.0319126	0	0	1
INFANTMET_14	0	0.863595	0	0	0	0.0215238	0.000809524	0	0	0	0.0147619	0	0.019619	0.00338095	0	0.0107143	0	0.0349524	0	0	0	0	0	0	0.00216667	0	0.00169048	0.000357143	0	0	0	0	0	0	0	0	0	0.012881	0	0.00778571	0.00404762	0.00111905	1
INFANTMET_15	0.00101486	0.86274	0	0	0	0.0226169	0	0	0.00094237	0	0.00616165	0	0	0.000616165	0	0.00710402	0	0.0167814	0	0.000398695	0	0.00177601	0	0.0100399	0.00587169	0	0	0	0	0	0	0.00050743	0	0	0	0	0	0.0600217	0	0.0018485	0.00155854	0	0
INFANTMET_16	0	0.722056	0.00100943	0	0	0.00353302	0.00644485	0	0	0	0.00947315	0	0.00877431	0	0	0.00139768	0.00625073	0.126063	0	0.00147533	0	0.00128121	0	0.00275653	0.00597896	0.00500835	0	0.00240711	0.0350584	0.00112591	0	0	0	0.000737664	0	0	0	0.00337772	0	0	0.0493846	0.00640603	1
INFANTMET_17	0	0.389354	0	0	0.000884829	0.0599401	0	0	0.000799201	0	0	0	0	0.000142714	0	0.00645069	0.000656486	0.018981	0	0	0	0	0	0	0.00699301	0	0	0	0.000313972	0	0	0	0	0	0	0	0	0.00188383	0.000256886	0.00202654	0.0135008	0.00316826	0
INFANTMET_18	0	0.363604	0	0	0	0.0301524	0	0	0	0	0	0	0	0	0	0.00270388	0.000573551	0.593462	0	0.000819359	0	0	0	0	0	0	0	0.000682799	0	0	0	0	0	0	0	0	0	0	0	0	0.00202108	0.00450647	0
INFANTMET_19	0	0.927745	0.000514271	0	0	0.019028	0	0	0.00202035	0	0.00407743	0	0	0.000881607	0	0.0118282	0	0.0131139	0	0	0	0.00128568	0	0.00852221	0.00433457	0	0	0	0	0	0	0.000330603	0	0	0	0	0	0	0	0.00157955	0.00407743	0.000661206	0
INFANTMET_20	0	0.0661615	0	0	9.67274e-05	0.0222151	0	0	0.000644849	0	0.574657	0	0	0	0	0.0315654	0.000515879	0.235338	0	0	0	0	0	0.000161212	0.000451394	0	0	0	0	0	0	0	0	0	0	0.000677092	0	0.012768	0	0.00261164	0.0461712	0.00596486	0
INFANTMET_21	0	0.333597	0	0	0	0.00333695	0	0	0.00181657	0	0	0.114977	0.00118472	0.000236943	0	0.00163886	0.000888538	0.319321	0	0	0	0	0	0	0	0	0.000138217	0.000138217	0	0	0	0	0	0	0	0	0	0.00146115	0	0.00185606	0.0668773	0.000809557	1
INFANTMET_22	0	0.705847	0	0	0	0.00214073	0	0	0.00261645	0	0.00519326	0.0269574	0.00277502	0.00269574	0	0.04555	0	0.071001	0	0	0	0	0	0	0	0	0	0	0	0.00539148	0	0	0	0	0	0	0	0.00757185	0	0.00257681	0.00769078	0.00519326	1
INFANTMET_23	0	0.0135892	0.000844177	0	0	0	0	0	0	0	0.13095	0.0571158	0	0.0330876	0	0.00753583	0.00772113	0.350086	0	0	0	0.0465327	0	0	0.21123	0	0	0	0	0	0	0	0	0	0	0	0	0.00294433	0	0.0520096	0.0854678	0	1
INFANTMET_24	0	0.75699	0	0	0	0.112687	0	0	0.00049365	0	0.0111296	0	0	0.00161558	0	0.0262532	0.00507113	0.00345555	0	0.00314141	0	0.0188484	0	0.0109501	0.00605843	0	0	0	0	0	0	0	0	0	0	0	0	0.00839205	0	0.00722524	0.00399408	0	0
INFANTMET_25	0	0.374348	0	0	0	0.494308	0	0	0.0646913	0.000805576	0	0	0	0	0	0.00175125	0.00136598	0.0118034	0	0	0	0	0	0	0.0141851	0	0	0	0	0	0	0.0022416	0.0002802	0	0	0	0	0.000525376	0	0	0.0319779	0.00133095	0
INFANTMET_26	0	0.913973	0.000203037	0	0	0.0150045	0.000142126	0	0.000913668	0	0.00836514	0	0	0.00127914	0	0.0208519	0.00190855	0.00832454	0	0.00048729	0	0.00152278	0	0.00716722	0.00207098	0	0	0	0	0	0	0.000182734	0	0	0	0	0	0.00406075	0	0.00115731	0.0111265	0.000223341	0
INFANTMET_27	0.000564479	0.911659	0	0	0	0.023041	0	0	0	0	0.00407964	0	0	0.000333556	0	0.0216298	0.000590137	0.0107251	0	0	0	0.00169344	0	0.00880074	0.00323292	0	0	0	0	0	0	0.000230923	0	0	0	0	0	0.00764612	0	0.00169344	0.00407964	0	0
INFANTMET_28	0	0.322371	0.00256061	0.00112027	0	0.0131231	0	0	0.000266731	0	0.00274733	0	0	0.0126164	0	0.062575	0	0.0291803	0	0	0	0.000293404	0	0	0.00146702	0	0.00160038	0	0	0	0	0	0	0	0.0006935	0	0	0.504228	0.00232056	0.000746846	0.00394761	0	0
INFANTMET_29	0	0.351037	0	0	0	0.000659776	0.00201598	0	0	0	0.315299	0	0.00700095	0	0	0.00469174	0.0021626	0.0026391	0	0.00307895	0	0	0	0	0.280845	0.00186936	0	0.000916355	0	0	0	0	0	0	0	0	0	0.00876035	0	0	0.00604794	0	1
INFANTMET_30	0	0.641012	0	0	0.000622471	0.00875906	0	0	0.00360144	0	0.263794	0.00102263	0	0	0	0.00413499	0.000578009	0.0122271	0	0	0	0	0.0429061	0	0.00217865	0	0	0	0	0	0	0	0	0	0	0	0	0.000755858	0	0	0.0136054	0	0
INFANTMET_31	0	0.877268	0	0	0	0.00775827	0.0079916	0	0.00198332	0	0.00157499	0	0	0	0	0.043983	0.000524996	0.0347664	0	0	0	0	0	0	0	0	0	0	0	0	0	0	0	0	0	0	0	0.00186665	0	0	0.0150499	0	0
INFANTMET_32	0	0.112826	0	0	0	0.00198626	0	0	0.000911725	0	0	0	0	0	0	0.00332129	0.000618671	0.77959	0	0	0	0	0	0	0.00140015	0	0	0	0	0	0	0	0	0	0	0	0	0.00146527	0	0.096415	0	0	1
INFANTMET_33	0	0.732631	0	0	0	0.00825326	0	0	0.00110865	0	0	0	0.0157674	0.0309189	0	0.00825326	0	0.0453314	0	0	0	0	0	0	0.00197093	0	0.0231584	0	0	0	0	0	0	0	0	0	0	0.0254373	0	0.00997783	0.0751417	0.00628234	0
INFANTMET_34	0.107604	0.098558	0	0	0	0.000605579	0	0	0	0	0	0	0.00204383	0	0	0.000756974	0.0028008	0.618902	0	0	0	0	0	0	0	0	0	0	0	0	0	0	0.000227092	0	0	0	0	0.000643428	0	0.091291	0.0139283	0	1
INFANTMET_35	0	0.0930347	0	0	0.00195749	0.781926	0	0.00786598	0.0143149	0	0.00202954	0	0.000348265	0	0	0.00218566	0.000312237	0.017113	0	0	0	0	0	0.000708538	0.00027621	0	0	0	0	0	0	0	0	0	0	0.000312237	0	0.0709739	0	0.00275009	0.00389096	0	0
INFANTMET_36	0	0.264233	0	0	0	0.409608	0.000892806	0	0.00315332	0	0.00315332	0.000531885	0	0	0	0.0013677	0	0.0684421	0.000189959	0	0	0	0	0	0.203883	0	0	0.000132971	0	0	0	0	0.000132971	0	0	0	0	0.0328629	0	0.00144369	0.00881409	0.000911802	0
INFANTMET_37	0.00160695	0.842592	0	0	0	0.0466747	0	0	0	0	0.00314086	0	0.00102261	0	0	0.0161061	0.0030313	0.0276469	0	0	0	0	0	0	0.00244695	0	0.00157043	0	0	0	0	0	0	0	0	0	0	0.00799825	0	0	0.00978781	0.0356086	0
INFANTMET_38	0	0.808552	0	0	0	0.0215272	0	0	0	0	0.000908734	0.00887857	0.00946802	0	0	0.00271392	0.000736811	0.000221043	0.000171923	0.130207	0	0.00304549	0	0	0.00196483	0	0	0.000478927	0	0.000957854	0	0	0	0	0	0	0.00636114	0	0.00067541	0.00273848	0	0	0
INFANTMET_39	0	0.183647	0	0	0	0.00192766	0	0	0.00121291	0	0	0.000628113	0	0	0	0.0119558	0	0.76136	0	0	0	0	0	0	0	0	0	0	0	0	0	0	0	0	0	0	0	0.00550141	0	0.00485164	0.00545809	0	1
INFANTMET_40	0	0.923819	0.000670893	0	0	0.00478878	0	0	0.00212835	0	0.000370148	0.00275297	0	0	0	0.00198954	0.000694027	0.0475871	0	0	0	0.000717161	0	0.00414103	0.000717161	0	0	0	0.000138805	0	0	0.000416416	0	0	0	0	0	0.00532087	0	0.00178134	0	0	0
INFANTMET_41	0	0.1499	0	0	0	0.183551	0	0	0.322245	0	0.0214787	0	0	0	0	0.00299478	0	0.246538	0	0	0	0	0	0	0.00273717	0	0	0	0	0	0	0	0	0	0	0	0	0.00119147	0	0.0017067	0.0622786	0.00415405	0
INFANTMET_42	0	0.8478	0	0	0	0.00660903	0	0	0.000345821	0	0.00668588	0	0.00349664	0	0	0.0160615	0.00318924	0.0121806	0	0	0	0.0710855	0	0	0.00541787	0	0	0	0	0	0	0	0	0	0	0	0	0	0	0.00434198	0.020634	0	0
INFANTMET_43	0	0.139259	0	0	0.000660584	0.257256	0.452569	0	0	0	0.00140374	0	0	0	0	0.000440389	0	0.00287629	0	0.0225975	0	0	0	0	0.00140374	0.000963351	0.00714256	0.101124	9.63351e-05	0.000344054	0	4.12865e-05	0	0	0	0	0	0.00421122	0	0	0.000839492	0.00677098	1
INFANTMET_44	0	0.678759	0	0	0	0.0105721	0	0	0.00638618	0	0.0178169	0	0	0	0	0.00343458	0	0.16164	0	0	0	0	0	0.0318772	0.00295159	0	0	0	0	0	0	0	0	0	0	0	0	0.0054202	0	0.00971343	0.0151336	0	1
INFANTMET_45	0	0.602662	0	0	0	0	0	0	0	0	0.0206279	0.00270442	0	0	0	0.0386573	0.0013257	0.018931	0	0	0	0.00222717	0	0	0.00567398	0	0	0	0	0.00254534	0	0	0	0	0	0	0	0.02084	0.0449146	0	0.197847	0.0363241	0
INFANTMET_46	0.00207317	0.887724	0	0	0	0.000609756	0.000813008	0	0	0	0	0	0	0.00264228	0	0.0166667	0	0.0698374	0	0	0	0	0	0	0.00097561	0	0.000772358	0.000284553	0	0	0	0	0	0	0	0	0	0.00398374	0	0	0.0095935	0	1
INFANTMET_47	0	0.552139	0	0	0	0.316338	0	0	0	0	0.00170481	0	0	0	0	0.0992265	0.0084925	0.0052723	0	0	0	0	0	0	0.00113654	0	0	0	0	0	0	0	0	0	0	0	0	0.0023678	0	0	0.0128808	0	1
INFANTMET_48	0	0.535763	0	0	0	0.0765213	0	0	0.00533606	0	0.00772025	0	0	0	0	0.00772025	0	0.150658	0	0	0	0	0	0	0.00465486	0	0	0	0	0	0	0.000908265	0	0.000624432	0	0	0	0.011183	0	0.18154	0.00851499	0.00499546	0
INFANTMET_49	0	0.862125	0	0	0	0.00378112	0	0	0.00387187	0	0.000635228	0.00223842	0.00248041	0	0	0.00598929	0	0.034998	0	0	0	0	0	0	0.00114946	0	0	0	0	0.000816722	0	0	0	0.000211743	0	0	0	0.0694516	0	0.00157295	0.00671527	0.00108896	0
INFANTMET_50	0	0.449766	0	0	0	0	0	0	0	0	0	0	0	0.00629216	0	0	0	0	0	0	0	0	0	0	0.523252	0	0	0	0	0	0	0	0	0	0	0	0	0.000920469	0	0	0.00994656	0.00619599	1
INFANTMET_51	0	0.152333	0.000402692	0	0	0.32526	0	0	0.339326	0	0.00454467	0	0	0	0	0.0374216	0	0.00877294	0	0	0	0	0	0	0.00201346	0	0	0	0	0	0	0	0	0	0	0	0	0.00247368	0.00152448	0	0.124116	0.00155324	0
INFANTMET_52	0	0.55719	0.00121318	0	0	0.001289	0	0	0.00197141	0	0.155173	0	0	0	0	0.0139895	0.00151647	0.024074	0	0	0	0	0	0	0	0	0	0	0	0	0	0	0	0	0	0	0	0.0022368	0	0.00216097	0.0580809	0.0054593	1
INFANTMET_53	0	0.371281	0	0	0	0	0	0	0.00174266	0	0	0.0483508	0	0	0	0	0	0.518456	0	0	0	0.0074459	0	0	0	0	0	0	0	0	0	0	0	0	0	0	0	0.0219575	0	0	0.00712905	0.000982225	1
INFANTMET_54	0	0.142155	0	0	0	0.792225	0	0	0.040111	0	0.0019951	0	0	0	0	0.00104505	0.000247012	0.00677383	0	0	0	0.000826541	0	0.00386669	0.00551027	0	0	0	0	0	0	0.000142507	0	0	0	0	0	0	0	0.00189059	0	0.00265063	0
INFANTMET_55	0	0.796992	0.00340699	0	0	0.0869756	0.00038937	0	0.0204906	0	0	0.00121678	0	0	0	0.00642461	0	0.052711	0	0	0	0	0	0	0	0	0	0	0	0	0	0	0	0	0	0	0	0.00219021	0	0	0.0261851	0.000438041	0
INFANTMET_56	0	0.943188	0	0	0	0.00531745	0	0	0.00157397	0	0.00793364	0	0	0.00136127	0	0.00306285	0.00142508	0.00110603	0	0.00238222	0	0	0.00129746	0.00212698	0.00797618	0	0	0	0	0	0	0	0	0	0	0	0	0.00323301	0	0	0.0180155	0	0
INFANTMET_57	0	0.509119	0	0	0	0.0162831	0	0	0	0	0.0219279	0.0360399	0	0	0	0.00998697	0	0.156752	0	0	0	0.0158489	0	0	0.0744681	0	0	0	0	0	0	0	0	0	0	0	0	0	0	0	0.0816327	0.0210595	0
INFANTMET_58	0	0.0528297	0	0	0.00173954	0.188252	0	0	0.00378887	0	0.637817	0	0	0	0	0.00390802	0	0.0914095	0	0	0	0	0	0	0.00145359	0.000405099	0.000929346	0	0	0.00152508	0	0	0	0	0	0	0	0.00481354	0	0.00316931	0.00376504	0.00252591	0
INFANTMET_59	0	0.180402	0	0	0	0.559397	0	0	0.18058	0	0	0	0	0	0	0.000838372	0.000152431	0.00663076	0	0	0	0	0	0	0.000914588	0	0	0	0	0	0.000127026	0	0	0	0	0	0	0.00167674	0	0	0.0168437	0.0524364	0
INFANTMET_60	0	0.939523	0	0	0	0.010665	0	0	0.00489335	0	0.00602258	0.00119197	0	0	0	0.00156838	0.00225847	0.0132371	0	0	0	0	0	0	0.00476788	0	0	0	0	0	0	0	0	0	0	0	0	0	0.00257215	0	0.0120452	0.000752823	0
INFANTMET_61	0	0.431285	0	0	0	0.0018997	0	0	0	0	0	0	0.00238819	0	0	0	0	0.400727	0	0	0	0	0	0	0.000759878	0	0	0	0	0	0	0	0.00135693	0	0	0	0	0.0167716	0	0.00276813	0.130102	0.00483066	1
INFANTMET_62	0	0.422366	0	0	0	0.438783	0	0	0.0851328	0.00145375	0.00212743	0	0	0.00063823	0	0.00276566	0	0.00897068	0	0.000957345	0	0	0	0	0.00269475	0	0	0	0	0	0	0	0	0.000354572	0.0205652	0	0	0.00333298	0.00450307	0	0.00535404	0	0
INFANTMET_63	0	0.703406	0	0	0	0.0120167	0	0	0	0	0.006833	0	0	0.00253947	0	0.0150012	0.00219913	0.033589	0	0.000392701	0	0	0	0	0.00154462	0	0.00180642	0	0	0	0	0	0	0	0.000890122	0	0	0.00874414	0.0015708	0.00534073	0.167997	0.0339032	0
INFANTMET_64	0	0.344665	0	0	0	0.00270631	0.00404093	0	0.000370727	0	0.0732928	0	0	0	0	0.00741455	0.00133462	0.423371	0	0	0	0	0	0	0.124157	0	0	0	0	0	0	0	0	0	0	0	0	0.000556091	0	0	0.00837844	0.00144584	1
INFANTMET_65	0.00204657	0.0925317	0	0	0	0.00647521	0	0	0	0	0	0	0.00301953	0.00164396	0	0.00721331	0	0.782963	0	0	0	0.081695	0	0	0.000436154	0	0	0	0	0.00704556	0	0	0.000671006	0	0	0	0	0.00114071	0	0.00130846	0.0108367	0	1
INFANTMET_66	0	0.862847	0	0	0	0.0302565	0.000614345	0	0.00209901	0	0.000614345	0.00204782	0	0.00235499	0	0.00404444	0	0.0848308	0	0	0	0	0	0.00209901	0.00435161	0	0	0	0	0	0	0	0	0	0	0	0	0	0	0	0.00307172	0.000767931	1
INFANTMET_67	0	0.0887797	0	0	0	0.0164755	0.00139572	0	0.000606833	0	0.00245767	0	0.00500637	0	0	0.0105589	0.00288246	0.834577	0	0	0	0	0	0	0	0	0	0.00018205	0	0	0	0	0	0	0	0	0	0.00294314	0	0.0202075	0.00992172	0.00227562	1
INFANTMET_68	0	0.10818	0	0	0	0.00137894	0	0	0	0	0.00128998	0	0.0439482	0	0	0	0	0.520617	0	0	0	0	0	0	0.000800676	0	0.000533784	0	0	0	0	0	0	0	0	0	0	0.00111205	0	0	0.320448	0.00155687	1
INFANTMET_69	0.00365127	0.416107	0	0	0	0.287382	0.00399573	0.0552168	0.0413351	0.00106782	0.000344459	0	0.000895594	0.00320347	0	0.00296235	0	0.0301057	0	0	0	0	0	0	0.00141228	0	0.0123316	0	0	0.000964486	0	0.000620027	0	0	0	0	0	0	0	0	0.0201164	0	0
INFANTMET_70	0	0.425227	0.00113449	0	0	0.0044692	0	0	0.002544	0	0.3476	0.000825083	0	0	0	0.0180487	0.00116887	0.100213	0	0.000618812	0	0	0.00044692	0	0.00250963	0	0	0	0.0155391	0	0	0	0	0	0	0	0	0.00168454	0	0.0157797	0.0468578	0.012445	1
INFANTMET_71	0.00222959	0.238395	0	0	0	0	0	0	0	0	0	0	0.00503087	0	0	0.0183512	0	0.0278985	0	0.291219	0	0.3429	0	0	0	0	0	0	0	0	0	0	0	0	0	0	0.019266	0	0	0	0.0535673	0	1
INFANTMET_72	0	0.83	0.00016	0	0	0.00496	0	0	0.00216	0	0.00056	0	0	0	0	0.01908	0.00088	0.05108	0	0	0	0	0	0	0.00036	0	0	0	0	0	0	0	0	0	0	0	0	0.0454	0	0.00216	0.00548	0.03388	1
INFANTMET_73	0	0.0905335	0	0	0	0.0201125	0	3.64027e-05	0	0	0.00511458	0	0.00154711	0	0	0.162665	0.00185654	0.645165	0	0	0	0.00027302	0	0.00212956	0.00298502	0	0.00174733	0	0	0	0	0	0	0	0.000873664	0	0	0.00720773	0	0.0475237	0	0.00868204	1
INFANTMET_74	0	0.946612	0	0	0	0.000682402	0	0	0	0	0.00172608	0	0.00128452	0	0	0.00092325	0	0.0191073	0	0	0	0	0	0	0.000521837	0	0.000361272	0	0	0	0	0	0	0	0	0	0	0.0103966	0	0	0.0103966	0.00220777	1
INFANTMET_75	0	0.0339901	0	0	0	0.868742	0	0	0	0	0.00325068	0	0.00106252	0	0	0.004471	0	0.00801624	0	0	0	0.0128134	0	0	0.00079952	0	0.0005786	0	0	0	0	0	0	0	0.0348633	0	0	0.00322964	0	0.00516532	0.0142125	0.00056808	0
INFANTMET_76	0	0.617222	0	0	0	0.200046	0	0	0.0980355	0	0.00397493	0	0.00271365	0.00535086	0	0.0012995	0	0.0130714	0	0	0	0	0	0	0.00202568	0	0	0	0	0	0	0.000496866	0	0	0	0	0	0.000649748	0	0.00760587	0.0354686	0	0
INFANTMET_77	0	0.0935271	0	0	0	0.00276391	0	0	0.00196148	0	0.0767653	0	0	0	0	0.0278174	0.00142653	0.587509	0	0	0	0	0	0	0.197441	0	0	0	0	0	0	0	0	0	0	0	0	0	0	0.00267475	0	0.00182775	1
INFANTMET_78	0	0.500589	0.000697928	0	0	0.247808	0.00663032	0.00100327	0.00205016	0	0.00196292	0.00157034	0	0	0	0.0699673	0.0231189	0.0554417	0	0	0	0	0	0.00562704	0.00453653	0	0	0	0.000348964	0	0	0.000697928	0	0	0	0	0	0	0	0.00196292	0.0485496	0.0034024	1
INFANTMET_79	0	0.76475	0	0	0	0.000465289	0	0	0	0	0.000744463	0.0333613	0	0	0	0.00525777	0.000558347	0.0643961	0	0	0.0067467	0	0	0	0.00172157	0	0	0	0	0	0	0.00139587	0	0	0	0	0.00279174	0.00502513	0	0.0714685	0	0.0191234	0
INFANTMET_80	0	0.857903	0	0	0	0.00349993	0.00577488	0.000419992	0.00185496	0	0	0	0	0	0	0	0	0.048684	0	0	0	0	0	0	0	0	0	0	0	0.00279994	0	0	0	0	0	0	0	0.0162747	0	0.0114448	0.0194596	0	0
INFANTMET_81	0	0.748993	0	0	0	0.0558084	0	0	0.141064	0	0.00371358	0	0	0	0	0.00292902	0.00146451	0.00151682	0	0	0	0	0	0	0.00873477	0	0	0	0	0	0	0	0	0	0	0	0	0.00334746	0.00878707	0	0.0168419	0.00627648	0
INFANTMET_82	0	0.801741	0.00190424	0	0	0.120131	0.00636561	0	0	0	0.020185	0	0	0.000979325	0	0.00272035	0.00223069	0.00418934	0	0.00239391	0	0	0	0	0.00609358	0.00652884	0	0.00250272	0	0.00108814	0	0.000326442	0	0	0	0	0	0.00179543	0	0	0.016975	0.000652884	0
INFANTMET_83	0	0.554248	0	0	0	0.278692	0	0	0.0011578	0	0.00607844	0	0	0.015775	0	0.0279801	0.0011578	0.0525351	0	0	0	0	0	0	0	0	0	0	0	0	0	0	0	0	0	0	0	0.00284625	0	0.00583723	0.0495924	0.00299098	0
INFANTMET_84	0	0.240637	0	0	0	0.0105962	0.00415059	0	0	0	0.00136725	0.0355486	0.0195322	0	0	0	0.00131842	0.474535	0	0	0	0	0	0	0.00161141	0.00190439	0	0	0	0	0	0	0	0	0	0	0	0.0574735	0	0	0.0703159	0.0742712	0
INFANTMET_85	0	0.0520208	0	0	0.00460425	0.0564642	0	0	0.000877001	0	0.634758	0	0.00194402	0	0	0.00325952	0	0.00485274	0	0.000277717	0	0.00106702	0	0.00770299	0.224161	0	0	0	0	0	0	0.000204633	0	0	0	0	0	0	0	0.000643134	0.00624132	0.000116933	0
INFANTMET_86	0.000178651	0.892184	0.00133988	0	0	0.00290308	0.000446628	0	0	0	0.00250112	0	0	0	0	0.0757481	0.0015632	0	0	0.00147387	0	0	0	0	0.00830728	0	0	0	0	0	0	0	0	0	0	0.00330505	0	0.0022778	0	0	0.00736936	0	0
INFANTMET_87	0.00175306	0.936406	0.000241801	0	0	0.00628684	0	0	0.000272027	0	0.000906755	0	0	0	0	0.000392927	0.000574278	0.0335802	0	0	0	0	0	0.000997431	0.00102766	0	0	0	0	0	0	0.000241801	0	0	0	0	0	0.00220644	0	0.00429198	0.00807012	0.000967206	0
INFANTMET_88	0	0.491515	0	0	0	0.00504743	0	0	0.00456879	0	0.017753	0	0	0	0	0.30946	0.000261074	0.0268906	0	0	0	0.0284571	0	0.0024802	0.00448177	0	0	0	0	0	0	0	0	0	0	0	0	0.00169698	0	0.0717083	0.00617875	0.0262814	1
INFANTMET_89	0	0.858861	0	0	0	0.00171233	0	0	0	0	0	0	0	0	0	0.0130565	0.0210616	0.0400685	0	0	0	0.00119863	0	0	0	0	0	0	0	0	0	0	0	0	0	0	0	0.00231164	0.00946062	0.00372432	0.0342894	0.00346747	0
INFANTMET_90	0	0.394049	0	0	0	0	0	0	0	0	0.0175809	0	0	0	0	0.0149717	0	0.0628689	0	0.0449152	0	0	0	0.0168354	0.00490775	0.321985	0.00453501	0.00192582	0	0.0177673	0	0.00155308	0	0	0	0	0	0	0	0	0.0383301	0.00018637	1
INFANTMET_91	0	0.142807	0	0	0	0.00780859	0.000350385	0	0.00225248	0	0	0.0010011	0	0.000250275	0	0.11843	0.00966063	0.680248	0	0	0	0	0	0	0.0020022	0	0	0	0	0	0	0	0	0	0	0	0.00130143	0	0	0.00190209	0.026379	0.00560617	1
INFANTMET_92	0	0.104963	0	0	0	0.848562	0	0	0.00875029	0	0.0213566	0	0	0.000188758	0	0.000903342	0	0.00408526	0	0	0	0.00088986	0	0.00326282	0.00213027	0	0	0	0	0	0	0.000161793	0	0	0	0	0	0.000175275	0	0.000431447	0.0041392	0	0
INFANTMET_93	0	0.587911	0	0	0	0.00290931	0	0	0.00172262	0	0.000421085	0.00172262	0	0	0	0.00394289	0.00199058	0.373273	0	0	0	0	0	0	0	0.000727328	0	0	0	0	0	0	0	0.0066608	0	0	0	0.00306244	0	0	0.00467021	0.00620143	0
INFANTMET_94	0.00147993	0.530121	0	0	0	0.263428	0.0637677	0.00561504	0.101071	0	0.000609385	0	0.00143641	0	0	0.000739967	0.00108819	0.00940193	0	0	0	0	0	0	0.00195874	0	0	0	0	0	0	0	0	0.000217637	0	0	0	0.000609385	0	0	0.0026987	0.00130582	0
INFANTMET_95	0	0.970401	0	0	0	0.00500177	0	0	0.00082382	0	0.00682594	0	0	0	0	0.00135342	0	0.00205955	0	0	0	0	0	0	0.00282453	0.00135342	0	0	0	0	0	0	0	0	0	0	0	0.00364835	0	0	0.0041191	0	0
INFANTMET_96	0	0.958772	0	0	0	0.0125221	0.000882757	0	0.000719283	0	0.00287713	0	0	0	0	0	0	0.00189629	0	0.00304061	0	0	0	0	0.00304061	0	0	0	0	0	0	0	0	0	0	0	0	0.00506768	0	0.0106258	0	0	1
INFANTMET_97	0	0.574789	0	0	0	0.100023	0	0	0	0	0.0427038	0	0.00251199	0	0	0	0	0.107787	0	0	0	0.00319708	0	0.0922585	0.0609728	0	0	0	0	0	0	0	0	0	0	0	0	0.00479562	0	0.0109614	0	0	0
INFANTMET_98	0	0.0644347	0	0	0	0.00160721	0.00225427	0	0.000939281	0	0.000876662	0	0	0	0	0.00459204	0.00192031	0.685466	0	0	0	0	0	0	0	0	0	0	0	0	0	0	0	6.26187e-05	0	0	0	0.00064706	0	0	0.00688806	0	1
INFANTMET_99	0.00269707	0.889727	0	0	0	0.0252544	0	0	0.00441339	0	0	0.00104205	0	0	0	0.00766213	0.00128724	0.0411303	0	0	0	0	0	0	0.00459728	0	0	0	0	0	0	0	0	0	0	0	0	0.000367782	0	0	0.0190634	0.00275837	0
INFANTMET_100	0	0.302531	0.000531511	0	0	0.593799	0.000809922	0	0	0	0.00384713	0	0.00118957	0.00118957	0	0.0065553	0.00207542	0.0274614	0	0.00015186	0	0	0	0	0.0110858	0	0	0.000354341	0	0	0.000455581	0.00022779	0.000860542	0	0	0	0	0.000911162	0.00336624	0.00217666	0.0343204	0.00339155	0
INFANTMET_101	0	0.552478	0	0	0	0.173568	0	0	0.136085	0	0.0205626	0.000785378	0	0	0	0.00514065	0.00685421	0.041982	0	0.0248465	0	0	0	0	0.0141368	0	0	0	0.000642582	0	0	0	0	0	0.00185635	0	0	0.000785378	0.015779	0	0.0034985	0	0
INFANTMET_102	0	0.307795	0	0	0	0.0060241	0.00113274	0	0.00674493	0	0.00973123	0	0.00241994	0	0	0.0116363	0.00175059	0.511894	0	0	0	0	0	0	0.00365565	0	0	0.000360416	0	0.000823808	0	0	0	0	0	0	0	0.027855	0	0.0038616	0.103285	0	0
INFANTMET_103	0	0.886731	0	0	0	0.0105639	0	0	0.00672251	0	0.031265	0.00192072	0	0	0	0.0024009	0	0.0124847	0	0	0	0.00117377	0	0	0.00688257	0	0	0	0.000266766	0.00181401	0	0	0	0	0	0	0	0	0	0.00757616	0.0265166	0.00117377	0
INFANTMET_104	0	0.70075	0	0	0	0	0	0	0	0	0.0809318	0	0	0.0545795	0	0.00261833	0	0.0110983	0	0	0	0.0192912	0	0	0.0269097	0	0	0	0	0	0	0	0	0	0	0	0.00680766	0.0087503	0	0.012416	0.0561505	0	1
INFANTMET_105	0	0.444833	0	0	0	0	0.00138429	0	0	0	0	0	0	0	0	0	0	0.38313	0	0	0.00574139	0.0428675	0	0	0	0	0.00111197	0	0	0.00181546	0.000499251	0	0	0	0	0	0	0	0	0.0786547	0.0204012	0	1
INFANTMET_106	0	0.168891	0	0	0	0.00076262	0	0	0	0	0	0.000117326	0	0.00105594	0	0.00299182	0	0.724489	0	0	0	0.000322647	0	0	0	0	0.0604523	0	0	0	0	0	0	0	0	0	0	0	0	0.00149591	0.0389816	0.000439973	1
INFANTMET_107	0	0.67464	0.0008433	0	0	0.0208525	0	0	0.00536645	0	0	0	0	0.0101196	0	0.0221558	0.00306654	0.0210058	0	0	0	0	0	0	0.218875	0	0	0	0	0	0	0	0	0	0	0	0	0.0137994	0	0	0.00390984	0	1
INFANTMET_108	0	0.715664	0.000382686	0	0	0.00376644	0	0	0	0	0	0	0	0.000221555	0	0.0283188	0.00366573	0.0191142	0	0	0	0.00114806	0	0.00169188	0.00086608	0	0	0	0	0	0	0.000241697	0	0	0	0	0	0.025499	6.04242e-05	0.0025781	0.0110173	0.183226	1
INFANTMET_109	0	0.431962	0	0	0	0	0	0	0	0	0.0240757	0	0	0.00781761	0	0	0	0.00401782	0	0	0	0	0	0	0.195471	0	0	0	0	0	0	0	0	0	0	0	0.0839692	0.00401782	0	0.02093	0.19217	0	1
INFANTMET_110	0	0.517083	0	0	0	0.0540341	0.0030541	0	0	0	0.296818	0	0	0	0	0.0201369	0.00120822	0.00476574	0	0	0	0	0	0.00238287	0.00198013	0	0	0.00107397	0	0	0	0.000671231	0	0	0	0	0	0.0827292	0	0	0.0140623	0	0
INFANTMET_111	0.00536478	0.0652803	0	0.0012748	0	0	0	0	0	0	0.168273	0.0682549	0.00488673	0.00480705	0	0.00228401	0	0.186014	0	0	0	0.109898	0	0	0.232279	0	0	0	0	0	0	0	0	0	0	0	0	0.0103577	0	0.121371	0.0196531	0	1
INFANTMET_112	0.013677	0.890415	0	0	0	0.0100749	0	0	0.00191366	0	0.00439016	0	0	0.00168852	0	0	0	0.041988	0	0	0	0.000844262	0	0	0.00118197	0	0.000844262	0	0	0	0	0.000506557	0	0.00692295	0	0	0	0.0010694	0	0	0.0178984	0.000787978	0
INFANTMET_113	0	0.735639	0	0	0	0.0181134	0	0	0.0563632	0	0	0.028558	0	0	0	0.00343449	0	0	0	0	0	0	0	0	0	0	0	0	0	0.00319925	0	0	0	0.000282287	0	0	0	0.0460127	0	0	0.108398	0	1
INFANTMET_114	0	0.615551	0	0	0	0.0184367	0	0	0	0	0.00323541	0	0	0.00683032	0	0.0651191	0.0149445	0.0507909	0	0	0	0	0	0	0.00102712	0	0	0	0	0	0	0	0.0338435	0	0	0	0	0.0100657	0	0.148213	0.00996302	0.00344084	1
INFANTMET_115	0	0.016498	0	0	0	0.000237652	0	0	0.000337715	0	0.659908	0.00106318	0	0	0	0.000475303	0	0.0146969	0	0	0	0.000300191	0	0	0.00260166	0	0	7.50478e-05	0	0.000525335	0	0	0	0	0	0	0	0.00539094	8.75558e-05	0	0.269297	0.0272674	1
INFANTMET_116	0	0.918952	0.000313101	0	0	0	0	0	0	0	0	0	0	0	0	0.00970613	0.00322047	0.0431185	0	0	0	0	0	0	0.000492016	0	0.00071566	0	0	0	0	0.000223644	0	0	0	0	0	0	0	0.00152078	0.0190992	0.00178915	1
INFANTMET_117	0.00889422	0.537335	0.000413685	0	0	0.013362	0.00128242	0	0.000289579	0	0.00153063	0.000496422	0	0	0	0.0572953	0.00256485	0.0678443	0	0	0	0	0	0	0	0	0	0	0	0	0	0	0.0120796	0.00264758	0	0.0777727	0	0.0295371	0	0.0834402	0.0177057	0.0787242	1
INFANTMET_118	0	0.771641	0	0	0	0.00362553	0	0	0.00501614	0	0	0.00148994	0	0	0	0.00312888	0	0.0715669	0	0	0	0	0	0	0.000844301	0	0	0	0	0	0	0	0	0	0	0	0	0.0387882	0	0.0499131	0.00511547	0.0475788	1
INFANTMET_119	0	0.0592124	0	0	0	0.0146741	0	0	0	0	0.00422485	0	0.0227368	0	0	0.0273809	0	0.032541	0	0	0	0	0	0	0.234689	0	0.272293	0	0	0	0	0	0	0	0	0	0	0.0239946	0	0.296449	0	0.00528913	1
INFANTMET_120	0	0.93123	0.000209928	0	0	0.000148185	0	0	0	0	0	0	0	0	0.000160533	0.0082613	0	0.000666831	0.000321067	0	0	0	0.00112373	0	0.000913806	0	0.000209928	0.000185231	0	0	0	0	0	0	0	0	0	0	0	0	0.0565695	0	1
INFANTMET_121	0	0.781002	0	0	0	0.00065647	0	0	0.00407011	0	0.00702422	0	0.00196941	0	0	0.0204162	0	0.096698	0	0	0	0	0	0	0.00249458	0	0	0	0	0	0	0.000525176	0	0.000525176	0	0	0	0	0	0	0.0736559	0.00288847	0
INFANTMET_122	0	0.0192709	0	0	0	0	0.000511618	0	0	0	0	0	0.0217011	0	0	0.0169687	0.00353869	0.000554253	0	0	0	0	0	0	0	0	0	0.00328288	0	0	0	0	0	0	0	0	0	0.0142827	0	0.557792	0.245022	0	1
INFANTMET_123	0	0.132943	0.00028336	0	0	0.00198352	0	0	0	0	0.420411	0	0	0	0	0.00394342	0	0.00292805	0	0.298024	0	0	0	0	0	0	0	0	0	0	0	0	0	0	0	0	0	0.017828	0	0	0.0217006	0	1
INFANTMET_124	0.0021758	0.464407	0	0.000519881	0.0150958	0	0	0	0	0	0.00492924	0.00202176	0.00223356	0.000731684	0	0.0203331	0	0.00304226	0	0	0	0	0	0	0	0	0	0	0	0	0	0.000519881	0	0.000288823	0	0.0117455	0	0	0	0.20181	0.270145	0	1
INFANTMET_125	0.00830641	0.119828	0	0	0.00266626	0.0263549	0	0	0	0	0	0	0	0	0	0.0546583	0	0	0	0	0	0	0	0	0	0	0	0	0	0	0	0	0	0	0	0	0	0	0	0.564631	0.223555	0	1
INFANTMET_126	0	0.506799	0	0	0	0.00868264	0	0	0.00309904	0	0.00408752	0.000801475	0	0	0	0.00157623	0.000748043	0.371056	0	0	0	0.000480885	0	0	0.00285859	0	8.01475e-05	0	0	0	0	0	0	0	0	0	0	0.0010152	0	0.0042211	0.0915284	0.00197697	1
INFANTMET_127	0	0.100881	0.000414847	0	0	0.00151297	0	0	0.000585666	0	0.777008	0	0.00134215	0	0	0.00192782	0	0.0614949	0	0	0	0	0	0	0.032236	0	0	0	0	0	0	0	0	0	0	0	0	0.00141536	0	0.00197662	0.00273311	0	1
INFANTMET_128	0	0.0706386	0	0	0	0.00629291	0.00345974	0.000245178	0	0	0	0	0	0	0	0.0211126	0.00122589	0.854827	0	0	0	0	0	0	0.00234281	0	0	0	0	0	0	0	0	0	0	0	0	0.00476735	0	0.00149831	0.028931	0	1
INFANTMET_129	0	0.746053	0	0	0	0	0	0	0	0	0	0	0	0	0	0.00702259	0	0.0657332	0	0.0257786	0	0	0	0	0	0	0	0	0	0	0	0	0	0.00109046	0	0	0	0.000523423	0	0	0.14272	0	1
INFANTMET_130	0	0.541189	0	0	0	0.0399919	0.249704	0	0	0	0	0	0.0124073	0	0	0.00444355	0	0	0	0.0478403	0	0	0	0	0	0	0	0	0	0	0	0	0	0	0	0	0	0.00579969	0	0	0.096777	0	1
INFANTMET_131	0	0.432055	0	0	0	0.193176	0	0	0.116081	0	0.0074467	0	0	0	0	0.00515916	0	0.147036	0	0	0	0	0	0	0.0682371	0	0	0	0	0	0	0	0	0	0	0	0	0	0	0	0.0297381	0.00107077	0
INFANTMET_132	0	0.511381	0	0	0	0	0	0	0	0	0	0	0.00851298	0	0	0.00248841	0	0.322472	0	0.0926212	0	0	0	0	0.0017026	0	0	0.000445294	0	0	0	0.000314325	0	0	0	0	0.0020955	0	0	0.00872253	0.0483537	0	1
INFANTMET_133	0	0.968391	0	0	0	0	0	0	0	0	0	0	0	0	0	0.00389794	0	0	0	0	0	0	0	0	0	0	0	0	0	0	0	0	0	0	0	0	0	0.0131113	0	0	0.0145996	0	1
INFANTMET_134	0	0.451865	0	0	0	0.0253901	0.0002204	0	0	0	0.00621529	0	0	0	0	0.0162215	0	0.0266243	0	0	0	0	0	0	0.00405536	0	0	0	0	0	0	0	0	0	0	0	0	0.0168827	0	0.0028652	0.432293	0.0158688	0
INFANTMET_135	0	0.0741953	0	0	0	0.00115885	0	0	0	0	0	0	0.0123997	0	0	0.00425877	0.000550453	0.265261	0	0	0	0	0	0	0	0	0	0	0	0	0	0	0.000550453	0	0	0	0	0.00811194	0	0.00176725	0.365588	0.258394	1
INFANTMET_136	0	0.361331	0	0	0	0.0249237	0	0	0	0	0.00243006	0	0	0	0	0.00230544	0	0.571001	0	0	0	0	0	0	0.00130849	0	0	0	0	0	0	0	0	0	0	0	0	0.0033647	0	0.0148296	0.0178827	0	1
INFANTMET_137	0	0.995071	0	0	0	0.00073217	0	0	0	0	0	0	0	0	0	0	0	0	0	0	0	0	0.00105903	0	0.000836765	0.00107211	0	0.000209191	0	0	0	0	0	0	0	0	0	0	0	0	0.000549127	0	0

## Sheet: Genera_JORVI_6month
Supplementary Data 1G. SILVA genera collapsed relative abundance table used in ML analyses from JORVI at 3-6 months, where last column is the target variable.
	d__Bacteria;p__Actinobacteriota;c__Actinobacteria;o__Actinomycetales;f__Actinomycetaceae;g__Actinomyces	d__Bacteria;p__Actinobacteriota;c__Actinobacteria;o__Actinomycetales;f__Actinomycetaceae;g__Varibaculum	d__Bacteria;p__Actinobacteriota;c__Actinobacteria;o__Bifidobacteriales;f__Bifidobacteriaceae;g__Bifidobacterium	d__Bacteria;p__Actinobacteriota;c__Actinobacteria;o__Micrococcales;f__Micrococcaceae;g__Rothia	d__Bacteria;p__Actinobacteriota;c__Coriobacteriia;o__Coriobacteriales;f__Coriobacteriaceae;g__Collinsella	d__Bacteria;p__Actinobacteriota;c__Coriobacteriia;o__Coriobacteriales;f__Eggerthellaceae;g__Eggerthella	d__Bacteria;p__Bacteroidota;c__Bacteroidia;o__Bacteroidales;f__Bacteroidaceae;g__Bacteroides	d__Bacteria;p__Bacteroidota;c__Bacteroidia;o__Bacteroidales;f__Rikenellaceae;g__Alistipes	d__Bacteria;p__Bacteroidota;c__Bacteroidia;o__Bacteroidales;f__Tannerellaceae;g__Parabacteroides	d__Bacteria;p__Desulfobacterota;c__Desulfovibrionia;o__Desulfovibrionales;f__Desulfovibrionaceae;g__Bilophila	d__Bacteria;p__Firmicutes;c__Bacilli;o__Erysipelotrichales;f__Erysipelatoclostridiaceae;g__Erysipelatoclostridium	d__Bacteria;p__Firmicutes;c__Bacilli;o__Erysipelotrichales;f__Erysipelotrichaceae;g__[Clostridium]_innocuum_group	d__Bacteria;p__Firmicutes;c__Bacilli;o__Lactobacillales;f__Enterococcaceae;g__Enterococcus	d__Bacteria;p__Firmicutes;c__Bacilli;o__Lactobacillales;f__Lactobacillaceae;g__Lactobacillus	d__Bacteria;p__Firmicutes;c__Bacilli;o__Lactobacillales;f__Streptococcaceae;g__Streptococcus	d__Bacteria;p__Firmicutes;c__Clostridia;o__Clostridiales;f__Clostridiaceae;g__Clostridium_sensu_stricto_1	d__Bacteria;p__Firmicutes;c__Clostridia;o__Eubacteriales;f__Eubacteriaceae;g__Eubacterium	d__Bacteria;p__Firmicutes;c__Clostridia;o__Lachnospirales;f__Lachnospiraceae;g__Anaerostipes	d__Bacteria;p__Firmicutes;c__Clostridia;o__Lachnospirales;f__Lachnospiraceae;g__Blautia	d__Bacteria;p__Firmicutes;c__Clostridia;o__Lachnospirales;f__Lachnospiraceae;g__Epulopiscium	d__Bacteria;p__Firmicutes;c__Clostridia;o__Lachnospirales;f__Lachnospiraceae;g__Fusicatenibacter	d__Bacteria;p__Firmicutes;c__Clostridia;o__Lachnospirales;f__Lachnospiraceae;g__Hungatella	d__Bacteria;p__Firmicutes;c__Clostridia;o__Lachnospirales;f__Lachnospiraceae;g__Lachnoclostridium	d__Bacteria;p__Firmicutes;c__Clostridia;o__Lachnospirales;f__Lachnospiraceae;g__Lachnospira	d__Bacteria;p__Firmicutes;c__Clostridia;o__Lachnospirales;f__Lachnospiraceae;g__Lachnospiraceae_NK4A136_group	d__Bacteria;p__Firmicutes;c__Clostridia;o__Lachnospirales;f__Lachnospiraceae;g__Roseburia	d__Bacteria;p__Firmicutes;c__Clostridia;o__Lachnospirales;f__Lachnospiraceae;g__Sellimonas	d__Bacteria;p__Firmicutes;c__Clostridia;o__Lachnospirales;f__Lachnospiraceae;g__Tyzzerella	d__Bacteria;p__Firmicutes;c__Clostridia;o__Lachnospirales;f__Lachnospiraceae;g__[Eubacterium]_hallii_group	d__Bacteria;p__Firmicutes;c__Clostridia;o__Lachnospirales;f__Lachnospiraceae;g__[Ruminococcus]_gnavus_group	d__Bacteria;p__Firmicutes;c__Clostridia;o__Lachnospirales;f__Lachnospiraceae;g__[Ruminococcus]_torques_group	d__Bacteria;p__Firmicutes;c__Clostridia;o__Oscillospirales;f__Oscillospiraceae;g__Flavonifractor	d__Bacteria;p__Firmicutes;c__Clostridia;o__Oscillospirales;f__Oscillospiraceae;g__Oscillibacter	d__Bacteria;p__Firmicutes;c__Clostridia;o__Oscillospirales;f__Oscillospiraceae;g__uncultured	d__Bacteria;p__Firmicutes;c__Clostridia;o__Oscillospirales;f__Ruminococcaceae;g__Faecalibacterium	d__Bacteria;p__Firmicutes;c__Clostridia;o__Oscillospirales;f__Ruminococcaceae;g__Incertae_Sedis	d__Bacteria;p__Firmicutes;c__Clostridia;o__Oscillospirales;f__Ruminococcaceae;g__Subdoligranulum	d__Bacteria;p__Firmicutes;c__Clostridia;o__Oscillospirales;f__Ruminococcaceae;g__UBA1819	d__Bacteria;p__Firmicutes;c__Clostridia;o__Peptostreptococcales-Tissierellales;f__Peptostreptococcaceae;g__Clostridioides	d__Bacteria;p__Firmicutes;c__Clostridia;o__Peptostreptococcales-Tissierellales;f__Peptostreptococcaceae;g__Intestinibacter	d__Bacteria;p__Firmicutes;c__Clostridia;o__Peptostreptococcales-Tissierellales;f__Peptostreptococcaceae;g__Romboutsia	d__Bacteria;p__Firmicutes;c__Clostridia;o__Peptostreptococcales-Tissierellales;f__Peptostreptococcales-Tissierellales;g__Anaerococcus	d__Bacteria;p__Firmicutes;c__Clostridia;o__Peptostreptococcales-Tissierellales;f__Peptostreptococcales-Tissierellales;g__Peptoniphilus	d__Bacteria;p__Firmicutes;c__Negativicutes;o__Veillonellales-Selenomonadales;f__Veillonellaceae;g__Megasphaera	d__Bacteria;p__Firmicutes;c__Negativicutes;o__Veillonellales-Selenomonadales;f__Veillonellaceae;g__Veillonella	d__Bacteria;p__Proteobacteria;c__Gammaproteobacteria;o__Burkholderiales;f__Sutterellaceae;g__Parasutterella	d__Bacteria;p__Proteobacteria;c__Gammaproteobacteria;o__Burkholderiales;f__Sutterellaceae;g__Sutterella	d__Bacteria;p__Proteobacteria;c__Gammaproteobacteria;o__Enterobacterales;f__Enterobacteriaceae;__	d__Bacteria;p__Proteobacteria;c__Gammaproteobacteria;o__Enterobacterales;f__Enterobacteriaceae;g__Escherichia-Shigella
JORVI_1	0	0	0.00164994	0	0	0	0	0	0	0	0.00453733	0	0	0	0	0.473807	0	0	0	0	0	0	0	0	0	0	0	0	0	0	0	0	0	0	0.000962464	0	0.00123745	0	0	0	0	0	0	0	0.324213	0	0	0.027224	0
JORVI_2	0	0	0.00100908	0.000272725	0.000136362	0	0	0	0	0	0	0	0.0015818	0	0.00128181	0.582758	0	0	0.000845447	0	0	0	0	0	0	0	0	0	0.00106363	0	0	0	0	0	0.00103635	0	0	0	0	0	0	0	0	0	0.00635449	0	0	0.00850901	0.389942
JORVI_3	0	0	0.564144	0.000425502	0.00219843	0.00382952	0	0	0	0	0	0	0.00127651	0	0.0161691	0.00900645	0	0	0.00092192	0	0	0	0	0	0	0	0	0	0	0	0	0	0	0	0.00191476	0	0	0	0	0	0	0	0	0	0.321892	0	0	0	0.0241118
JORVI_4	0	0	0.00756187	0	0	0	0.0429652	0	0.0360907	0	0	0	0.0146654	0	0.00137489	0.00527039	0	0	0	0	0	0	0	0	0	0	0	0	0	0	0	0.00126031	0	0	0.00343721	0	0	0	0	0	0	0	0	0.00160403	0.223992	0.00206233	0	0.0488084	0.435266
JORVI_5	0.00567315	0.000793021	0.481181	0	0	0.0037211	0.0867443	0	0	0	0	0	0.0176905	0	0.00414811	0.0115293	0	0.00268407	0.0180565	0	0	0	0	0	0	0	0	0	0	0	0	0.0530714	0	0	0.000854023	0.000976026	0	0	0	0	0	0	0	0	0.0769841	0	0.00122003	0.00518514	0.074422
JORVI_6	0	0	0	0.00446213	0	0	0.00301495	0	0	0	0.00602991	0	0	0.00410034	0.00337675	0.396647	0	0	0	0	0	0	0	0	0	0	0	0	0	0	0	0	0	0	0.00180897	0	0.00156778	0	0	0	0	0	0	0.00976845	0.507839	0	0	0	0.0302701
JORVI_7	0	0	0.123478	0	0.0280736	0.000684723	0.131923	0	0.00121729	0	0.000380402	0.000380402	0	0.00281497	0.00296713	0.00715155	0	0	0.00289105	0	0	0	0.0251826	0	0	0	0.00129337	0.0865033	0.00228241	0	0.00144553	0.00304321	0	0	0	0	0	0.00441266	0	0	0	0	0	0.00646683	0.243533	0.0159769	0	0	0
JORVI_8	0	0	0	0	0	0	0.345194	0	0	0	0	0	0.0195987	0.000349977	0	0.0029748	0	0	0	0	0	0	0	0	0	0	0	0	0	0	0	0	0	0	0	0	0	0	0	0.00279981	0	0	0	0	0.0635208	0	0	0.00921605	0.435896
JORVI_9	0.00294498	0	0	0.000446209	0	0	0	0	0	0	0.00178484	0	0.00111552	0	0.0431931	0.197492	0	0	0	0	0	0	0	0	0	0	0	0	0	0	0	0	0	0	0	0	0	0	0	0	0	0	0	0	0.251618	0	0	0	0.309089
JORVI_10	0.00278933	0	0.179839	0	0	0	0.201321	0	0	0	0	0	0.000978713	0.00171275	0	0	0	0	0	0	0	0	0	0	0	0	0	0	0	0	0	0	0	0	0	0	0	0	0	0	0	0	0	0	0.434598	0	0	0	0
JORVI_11	0	0	0.00930123	0	0	0.000941897	0.000470948	0	0	0	0.0754106	0	0.0063578	0.00147171	0.000647554	0.00423854	0	0	0.0566315	0	0	0.000529817	0.000941897	0	0	0	0	0.000294343	0	0	0	0.0011185	0	0	0	0	0	0	0	0	0	0	0	0	0.00482722	0	0	0	0.726614
JORVI_12	0	0	0.269426	0	0.0279314	0	0.0796045	0.000279314	0.00128484	0	0	0	0	0.0019552	0.00256969	0	0	0	0.00167588	0	0	0	0	0.00156416	0	0	0	0	0	0.0048042	0	0.00217865	0	0	0	0	0	0	0	0	0	0	0	0.262946	0.0483772	0	0	0	0.00184347
JORVI_13	0	0	0.268229	0	0.00809077	9.8668e-05	0.00794277	0	0	0	0	0	0.00049334	0	0.0184016	0.00700543	0	0	0.0608781	0	0	0	0	0	0	0	0	0	0	0	0	0	0	0	0.000296004	0	0	0	0	0.00241737	0	0	0	0.222447	0.13034	0	0	0	0.0165762
JORVI_14	0	0	0.474673	0.0017861	0	0	0	0	0	0	0	0	0	0	0.101808	0.0229335	0	0	0	0	0	0	0	0	0	0	0	0	0	0	0	0	0	0	0	0	0	0	0	0	0	0	0	0	0.144102	0	0	0	0.044581
JORVI_15	0	0	0.0773907	0	0	0	0.281772	0	0.0483451	0	0	0	0.000289491	0.000289491	0	0.00482486	0	0	0.00926373	0	0	0	0.00067548	0	0	0.00463186	0	0	0	0	0	0	0	0	0	0	0.0297211	0	0	0	0	0	0	0	0.0274052	0	0	0	0.355785
JORVI_16	0	0	0.10372	0	0	0	0.184606	0	0.00596536	0	0	0	0	0	0	0.222963	0	0	0	0	0	0	0	0	0	0	0	0	0	0	0	0	0	0	0	0	0	0	0.00160359	0	0	0	0	0	0.000898012	0	0	0	0.290186
JORVI_17	0	0	0.113373	0	0	0.00261253	0	0	0	0	0.0060959	0	0.000870843	0.000108855	0.00364666	0	0	0.00103413	0.0260164	0	0	0.00386437	0.00713003	0.00734774	0	0	0	0	0	0.0217166	0	0.0019594	0.000489849	0	0.372993	0	0	0	0	0.000326566	0	0	0	0.0015784	0.09748	0	0	0	0.00261253
JORVI_18	0	0	0	0	0	0	0.349461	0	0.00179816	0	0	0	0	0	0.00134862	0.00280962	0	0	0	0	0	0	0	0	0	0	0	0	0	0	0	0	0	0	0	0.000786694	0	0	0	0	0	0	0	0	0.000449539	0	0	0.00460778	0.1951
JORVI_19	0	0	0	0.000243324	0	0	0.431717	0	0	0	0	0	0	0	0	0.217896	0	0	0	0	0	0	0	0	0	0	0	0	0	0	0	0	0	0	0	0	0	0	0	0	0	0	0	0	0	0	0	0.00121662	0.24308
JORVI_20	0	0	0.567151	0	0	0	0	0	0	0	0	0	0	0	0	0	0	0	0	0	0	0	0	0	0	0	0	0	0	0	0	0	0	0	0	0	0	0	0	0	0	0	0	0	0	0	0	0	0.241757
JORVI_21	0	0	0.000482315	0	0	0	0.000482315	0	0	0	0	0	0.00262594	0	0.000643087	0.187567	0	0	0	0	0	0	0	0	0	0	0	0	0	0	0	0	0	0	0	0	0	0	0.00203644	0	0	0	0	0	0.153055	0	0	0.00155413	0.0440514
JORVI_22	0.0189812	0	0.259216	0	0	0	0	0	0	0	0	0	0	0	0.00129124	0.084899	0	0	0	0	0	0	0	0	0	0	0	0	0	0	0	0	0	0	0	0	0	0	0	0	0	0	0	0	0.344825	0	0	0.0929046	0
JORVI_23	0	0	0.00121796	0	0	0	0	0	0	0	0	0	0.00730776	0.000498256	0	0.323091	0	0	0	0	0	0	0	0	0	0	0	0	0	0	0	0.0153906	0	0	0.00094115	0	0	0	0	0	0	0	0	0	0.19432	0	0	0.0147262	0.342413
JORVI_24	0.000978111	0	0.0464097	0	0.00016864	0	0	0	0	0	0.0146379	0.00033728	0.00617221	0.00475564	0.00661068	0.0238794	0	0.000472191	0.0180107	0.00357516	0	0	0.0172687	0	0	0	0	0.00661068	0	0.311984	0	0.00735269	0	0	0	0	0	0	0	0.00279942	0	0	0	0	0.0627003	0	0	0.103747	0.0951128
JORVI_25	0	0	0.0124713	0	0	0	0	0	0	0	0	0	0	0	0.0165892	0.0306489	0	0	0.180717	0	0	0	0	0	0	0	0	0	0	0	0	0	0	0	0	0	0	0	0	0	0	0	0	0	0.322313	0	0	0	0.202718
JORVI_26	0	0	0	0	0	0.00838396	0	0	0.205589	0	0	0	0	0.0105103	0.0183475	0.135055	0	0.0247266	0	0	0	0	0.0205954	0	0	0	0	0	0	0	0	0.0072904	0	0	0.000425273	0	0	0	0	0.00036452	0	0	0	0.0277035	0.278372	0	0	0	0
JORVI_27	0.0432932	0.00106392	0.499304	0	0.0327359	0.0220149	0.0471397	0	0.00351911	0	0	0	0.00106392	0.0666176	0.00466487	0.00212783	0	0	0	0	0	0	0.00286439	0	0	0	0	0	0	0	0	0	0	0	0	0	0	0	0.0203781	0	0	0.00171863	0.00654718	0	0.00401015	0	0	0	0.0294623
JORVI_28	0	0	0.135869	0	0	0.00279525	0.160427	0	0.00129779	0	0	0	0.000399321	0	0.00628931	0.00788659	0	0	0	0	0	0	0	0	0	0	0	0	0	0.118099	0	0.00469202	0	0	0.000499151	0	0	0	0	0	0	0	0	0	0.250075	0	0	0	0.185585
JORVI_29	0	0	0	0	0	0	0.33284	0	0.0441816	0	0	0	0	0	0	0.0517481	0	0	0	0	0	0	0	0	0	0	0	0	0	0	0	0.0102627	0	0	0	0	0	0	0	0	0	0	0	0	0.0012176	0	0	0	0.4733
JORVI_30	0.00362757	0	0.439903	0.0355502	0	0	0	0	0	0	0.000483676	0	0.000725514	0.00120919	0.0629988	0	0	0	0	0	0	0	0	0	0	0	0	0	0	0	0	0	0	0	0.00241838	0	0	0	0	0	0	0	0	0	0.18682	0	0	0	0
JORVI_31	0	0	0.229116	0	0	0.00150602	0.211948	0	0	0	0.00431727	0	0.00150602	0.000401606	0.0202811	0.00120482	0.00200803	0	0.023494	0	0	0	0	0	0	0	0	0	0	0.00160643	0	0	0	0	0.000803213	0	0	0	0	0	0	0	0	0.0445783	0.161647	0.00823293	0	0	0.121285
JORVI_32	0	0	0.646415	0	0	0.00343495	0	0	0	0	0.00118076	0	0.00107342	0.00193216	0.000751395	0	0	0	0.0322027	0	0	0	0	0	0	0	0	0	0	0.0139545	0	0	0	0	0	0	0	0	0	0	0	0	0	0	0.0933877	0	0	0	0.0217905
JORVI_33	0	0	0	0	0	0	0	0	0.000200056	0	0	0	0	0	0.000160045	0.403193	0	0	0	0	0	0	0.096587	0	0	0	0	0	0	0	0	0.0421718	0	0	0	0	0	0	0	0	0	0	0	0	0.00596167	0	0	0.0115632	0.124275
JORVI_34	0.00104764	0	0.3313	0.000924385	0	0	0.309607	0	0	0	0	0	0	0.000801134	0.00369754	0.0126949	0	0	0	0	0	0	0	0	0	0	0	0	0	0.0150367	0	0	0	0	0	0.000801134	0	0	0	0	0	0	0	0	0.0361743	0	0	0	0.128983
JORVI_35	0	0	0.377319	0	0	0	0	0	0	0	0.0380375	0	0.052554	0	0.000873172	0	0	0	0	0	0	0	0	0	0	0	0	0	0	0	0	0	0	0	0	0	0	0	0	0	0	0	0	0	0.0514626	0	0	0	0.124154
JORVI_36	0	0	0.00577234	0	0	0	0.122604	0	0.0036943	0	0	0	0.000981298	0	0	0.00138536	0	0	0.0289194	0	0	0	0	0	0	0	0	0	0	0	0	0	0	0	0	0	0	0	0	0	0	0	0	0	0.472755	0	0	0	0.195509
JORVI_37	0	0	0.00101335	0.000616822	0	0	0.000220293	0	0	0	0	0	0	0	0.116227	0.00718157	0	0	0	0	0	0	0	0	0	0	0	0	0	0	0	0	0	0	0.000352469	0	0	0	0	0.00189452	0	0	0	0	0.142706	0	0	0.00229105	0.547694
JORVI_38	0	0	0	0	0.00696008	0	0.135176	0.0090754	0.00225179	0	0.00129649	0	0	0.000409417	0.088434	0	0	0	0	0	0	0	0	0	0	0	0	0	0	0	0	0	0.00109178	0	0	0.000750597	0.0152166	0	0	0	0	0	0	0	0	0	0	0	0
JORVI_39	0	0	0.491896	0	0	0	0.00204304	0	0	0	0	0	0	0.000204304	0.000544811	0	0	0.00435849	0.0197494	0	0.00824026	0	0	0	0	0.00190684	0	0	0	0	0.00817216	0	0	0	0	0	0.110324	0	0	0	0	0	0	0	0.0708935	0	0	0	0
JORVI_40	0	0	0.0539969	0	0.00516386	0	0.0774986	0.0439945	0.00374075	0	0	0	0	0	0.00211434	0	0	0	0	0	0	0	0	0	0	0	0	0	0	0	0	0	0.00504188	0.000813206	0	0.00138245	0	0	0	0	0	0	0	0	0	0.000569245	0.0023583	0	0
JORVI_41	0	0	0.275566	0	0	0	0.0802205	0	0.000699851	0	0	0	0	0	0	0.000787333	0	0	0	0	0	0	0.0037617	0	0	0	0.0013997	0	0	0	0	0.000437407	0	0	0	0	0	0	0	0	0	0	0	0	0.502143	0	0	0	0.00594874
JORVI_42	0	0	0	0	0	0	0.000608845	0	0	0	0	0	0	0	0	0	0	0	0	0	0	0	0	0	0	0	0	0	0	0	0	0	0	0	0	0	0	0	0	0	0	0	0	0	0	0	0	0.703437	0
JORVI_43	0.00906521	0	0.200153	0	0.125073	0.0130144	0.0246825	0	0.00323116	0	0	0	0.0078984	0.00367994	0.000807791	0	0	0	0	0	0	0	0	0	0	0	0	0	0	0	0	0	0	0	0.000583404	0.00161558	0	0	0	0.0015707	0	0.000179509	0.00130144	0	0.436027	0	0	0	0
JORVI_44	0	0	0.0029725	0	0	0	0.0291677	0.00253901	0	0	0	0	0	0	0.00173396	0	0	0.00445876	0.0106515	0	0.0070597	0	0.00105276	0	0.00352985	0.00736933	0	0	0.00266287	0	0.00266287	0.000185782	0	0.000928908	0.359983	0.00117662	0.00328214	0	0	0	0	0	0	0	0.000928908	0.00371563	0	0	0
JORVI_45	0	0	0	0	0	0	0	0	0	0	0	0	0	0	0	0.442238	0	0	0	0	0	0	0	0	0	0	0	0	0	0	0	0.0140335	0	0	0	0	0	0	0	0	0	0	0	0	0.0081174	0	0	0	0.35845
JORVI_46	0	0.000946054	0.433377	0	0	0.000462515	0.207438	0	0	0	0.000630703	0	0.000315351	0.0238826	0.000525586	0.000483539	0	0	0.00105117	0	0.000126141	0	0	0	0	0	0	0	0	0.0103645	0	0	0	0	0	0	0	0	0	0	0	0.000189211	0	0.0217803	0.111992	0	0	0	0.00447799
JORVI_47	0	0	0.000201369	0	0	0	0	0	0.274265	0	0	0	0	0	0	0.251779	0	0	0	0	0	0	0	0	0	0	0	0	0	0	0	0	0	0	0	0	0	0	0	0	0	0	0	0	0	0	0	0	0.277151
JORVI_48	0.00431779	0	0.412397	0	0.0572827	0.00249472	0	0	0.0142967	0	0	0	0.000575705	0.00700441	0.00143926	0	0	0	0	0	0	0	0	0	0	0	0	0	0	0	0.00191902	0	0	0	0	0	0	0	0	0	0	0	0	0	0	0	0	0	0.177221
JORVI_49	0.000664158	0	0	0	0	0	0	0	0	0	0	0	0.00749945	0	0.00240757	0.0119548	0	0	0	0	0	0	0	0	0	0	0	0	0	0	0	0	0	0	0.000332079	0	0.000138366	0	0	0	0	0	0	0	0.00157737	0	0	0.0579754	0
JORVI_50	0	0	0.0217175	0	0	0	0.0497516	0.028247	0.000638751	0	0	0	0	0	0.00113556	0	0	0	0	0	0	0	0	0	0	0	0	0	0	0	0	0	0	0	0	0	0	0	0	0	0	0	0	0	0	0	0	0	0
JORVI_51	0	0	0.0946696	0	0	0	0	0	0	0	0	0	0.0040842	0	0.00146612	0.0788564	0	0	0	0.000523615	0	0.240863	0	0	0	0	0	0	0	0	0	0	0	0	0	0	0	0	0	0	0	0	0	0	0.0862918	0	0	0.0027228	0.296994
JORVI_52	0	0	0	0.000418468	0	0	0	0.00725345	0	0	0	0	0	0	0.0337565	0.105315	0	0.00955503	0.00781141	0	0	0	0.00941554	0	0	0.0463105	0	0	0	0	0	0	0	0	0.247733	0	0	0	0	0	0	0	0	0	0.278491	0	0.00188311	0	0.0228763
JORVI_53	0	0	0.178745	0	0	0.00355258	0.134693	0	0.0360333	0.00324807	0	0	0	0.0171539	0	0	0	0	0	0	0	0	0	0	0	0	0	0	0	0	0	0	0	0	0.00142103	0	0	0	0	0	0	0	0	0	0.355156	0	0	0	0.090337
JORVI_54	0	0	0.156323	0	0	0	0.0239524	0	0	0	0.000328115	0	0	0	0.0262023	0.00103122	0	0	0.0241399	0	0	0.00201556	0.000703103	0	0	0	0	0.00853098	0	0.000281241	0	0.00239055	0	0	0.354739	0	0	0	0.000609356	0	0	0	0	0	0.13584	0	0	0	0.033374
JORVI_55	0	0	0	0	0	0	0	0	0	0	0	0	0.00021254	0	0.00182784	0.454708	0	0	0	0	0	0	0	0	0	0	0	0	0	0	0	0	0	0	0.000127524	0	0	0	0	0	0	0	0	0	0	0	0	0	0.418704
JORVI_56	0	0	0.221792	0	0	0	0	0	0	0	0	0	0	0.00235544	0	0.0124611	0	0	0	0	0	0	0	0	0	0	0	0	0	0	0	0	0	0	0.00037991	0	0	0	0	0	0	0	0	0	0.150141	0	0	0	0.386673
JORVI_57	0	0	0	0.000352655	0	0	0.000352655	0	0	0	0	0	0.0075981	0	0.00554629	0.0248782	0	0.00958579	0.00509746	0.000993845	0	0.00359066	0	0	0.0299115	0	0	0	0	0.311747	0.00128238	0.00609131	0	0	0	0	0	0	0.00288536	0.000833547	0	0	0	0.00185945	0.0555591	0	0	0.00705309	0.328418
JORVI_58	0	0	0.470197	0	0	0.00217244	0	0	0	0	0	0	0.00692464	0.00400543	0.00149355	0.00549898	0	0	0.1	0	0	0	0.00522743	0	0	0	0	0.0152749	0	0	0	0.00251188	0	0	0.000271555	0	0	0	0	0.00380177	0.00183299	0	0	0	0.231229	0	0	0	0
JORVI_59	0	0	0	0	0	0	0.440953	0	0	0	0	0	0	0	0.000598996	0.128554	0	0	0	0	0	0.0546929	0	0	0	0	0	0	0	0	0	0.00700364	0	0	0	0.000230383	0	0	0	0	0	0	0	0	0.00400866	0	0	0.00322536	0.060176
JORVI_60	0.00259113	0	0.447853	0	0	0.00141334	0.000706672	0	0	0	0	0	0	0.0118956	0.00453448	0.0011189	0	0.00153112	0.00318002	0	0.042047	0	0	0	0	0	0	0	0	0	0	0	0	0.000824451	0	0	0	0	0.00088334	0	0	0	0	0	0.103645	0	0	0	0
JORVI_61	0.00264638	0	0.487182	0	0	0.00124049	0	0	0	0	0	0	0	0.0128184	0.00446576	0.00115779	0	0.000992392	0.00322527	0	0.0415151	0	0	0	0	0	0	0	0	0	0	0	0	0.000744294	0	0	0	0	0.00124049	0	0	0	0	0	0.110817	0	0	0	0
JORVI_62	0	0	0.40002	0	0	0	0.143012	0	0	0	0	0	0	0	0.00118029	0.152651	0	0	0	0	0	0	0	0	0	0	0	0	0	0	0	0	0	0	0.000196715	0	0	0	0.00196715	0	0	0	0	0	0	0	0	0	0.133668
[truncated: 3 more columns]

## Sheet: Genera_JORVI_month
Supplementary Data 1H. SILVA genera collapsed relative abundance table used in ML analyses from JORVI at 1-2 months, where last column is the target variable.
	d__Bacteria;p__Actinobacteriota;c__Actinobacteria;o__Actinomycetales;f__Actinomycetaceae;g__Actinomyces	d__Bacteria;p__Actinobacteriota;c__Actinobacteria;o__Bifidobacteriales;f__Bifidobacteriaceae;g__Bifidobacterium	d__Bacteria;p__Actinobacteriota;c__Actinobacteria;o__Corynebacteriales;f__Corynebacteriaceae;g__Corynebacterium	d__Bacteria;p__Actinobacteriota;c__Coriobacteriia;o__Coriobacteriales;f__Atopobiaceae;g__Atopobium	d__Bacteria;p__Actinobacteriota;c__Coriobacteriia;o__Coriobacteriales;f__Coriobacteriaceae;g__Collinsella	d__Bacteria;p__Bacteroidota;c__Bacteroidia;o__Bacteroidales;f__Bacteroidaceae;g__Bacteroides	d__Bacteria;p__Bacteroidota;c__Bacteroidia;o__Bacteroidales;f__Prevotellaceae;g__Prevotella	d__Bacteria;p__Bacteroidota;c__Bacteroidia;o__Bacteroidales;f__Rikenellaceae;g__Alistipes	d__Bacteria;p__Bacteroidota;c__Bacteroidia;o__Bacteroidales;f__Tannerellaceae;g__Parabacteroides	d__Bacteria;p__Desulfobacterota;c__Desulfovibrionia;o__Desulfovibrionales;f__Desulfovibrionaceae;g__Bilophila	d__Bacteria;p__Firmicutes;c__Bacilli;o__Erysipelotrichales;f__Erysipelatoclostridiaceae;g__Erysipelatoclostridium	d__Bacteria;p__Firmicutes;c__Bacilli;o__Erysipelotrichales;f__Erysipelotrichaceae;g__[Clostridium]_innocuum_group	d__Bacteria;p__Firmicutes;c__Bacilli;o__Lactobacillales;f__Enterococcaceae;g__Enterococcus	d__Bacteria;p__Firmicutes;c__Bacilli;o__Lactobacillales;f__Lactobacillaceae;g__Lactobacillus	d__Bacteria;p__Firmicutes;c__Bacilli;o__Lactobacillales;f__Streptococcaceae;g__Lactococcus	d__Bacteria;p__Firmicutes;c__Bacilli;o__Lactobacillales;f__Streptococcaceae;g__Streptococcus	d__Bacteria;p__Firmicutes;c__Bacilli;o__Staphylococcales;f__Staphylococcaceae;g__Staphylococcus	d__Bacteria;p__Firmicutes;c__Clostridia;o__Clostridiales;f__Clostridiaceae;g__Clostridium_sensu_stricto_1	d__Bacteria;p__Firmicutes;c__Clostridia;o__Lachnospirales;f__Lachnospiraceae;g__Anaerostipes	d__Bacteria;p__Firmicutes;c__Clostridia;o__Lachnospirales;f__Lachnospiraceae;g__Blautia	d__Bacteria;p__Firmicutes;c__Clostridia;o__Lachnospirales;f__Lachnospiraceae;g__Epulopiscium	d__Bacteria;p__Firmicutes;c__Clostridia;o__Lachnospirales;f__Lachnospiraceae;g__Lachnoclostridium	d__Bacteria;p__Firmicutes;c__Clostridia;o__Lachnospirales;f__Lachnospiraceae;g__Roseburia	d__Bacteria;p__Firmicutes;c__Clostridia;o__Lachnospirales;f__Lachnospiraceae;g__Tyzzerella	d__Bacteria;p__Firmicutes;c__Clostridia;o__Lachnospirales;f__Lachnospiraceae;g__[Ruminococcus]_gnavus_group	d__Bacteria;p__Firmicutes;c__Clostridia;o__Lachnospirales;f__Lachnospiraceae;g__[Ruminococcus]_torques_group	d__Bacteria;p__Firmicutes;c__Clostridia;o__Oscillospirales;f__Oscillospiraceae;g__Flavonifractor	d__Bacteria;p__Firmicutes;c__Clostridia;o__Oscillospirales;f__Ruminococcaceae;g__Faecalibacterium	d__Bacteria;p__Firmicutes;c__Clostridia;o__Oscillospirales;f__Ruminococcaceae;g__Incertae_Sedis	d__Bacteria;p__Firmicutes;c__Clostridia;o__Peptostreptococcales-Tissierellales;f__Peptostreptococcaceae;g__Intestinibacter	d__Bacteria;p__Firmicutes;c__Clostridia;o__Peptostreptococcales-Tissierellales;f__Peptostreptococcaceae;g__Peptostreptococcus	d__Bacteria;p__Firmicutes;c__Clostridia;o__Peptostreptococcales-Tissierellales;f__Peptostreptococcales-Tissierellales;g__Anaerococcus	d__Bacteria;p__Firmicutes;c__Clostridia;o__Peptostreptococcales-Tissierellales;f__Peptostreptococcales-Tissierellales;g__Finegoldia	d__Bacteria;p__Firmicutes;c__Clostridia;o__Peptostreptococcales-Tissierellales;f__Peptostreptococcales-Tissierellales;g__Peptoniphilus	d__Bacteria;p__Firmicutes;c__Negativicutes;o__Acidaminococcales;f__Acidaminococcaceae;g__Phascolarctobacterium	d__Bacteria;p__Firmicutes;c__Negativicutes;o__Veillonellales-Selenomonadales;f__Veillonellaceae;g__Megasphaera	d__Bacteria;p__Firmicutes;c__Negativicutes;o__Veillonellales-Selenomonadales;f__Veillonellaceae;g__Negativicoccus	d__Bacteria;p__Firmicutes;c__Negativicutes;o__Veillonellales-Selenomonadales;f__Veillonellaceae;g__Veillonella	d__Bacteria;p__Proteobacteria;c__Gammaproteobacteria;o__Burkholderiales;f__Sutterellaceae;g__Sutterella	d__Bacteria;p__Proteobacteria;c__Gammaproteobacteria;o__Enterobacterales;f__Enterobacteriaceae;__	d__Bacteria;p__Proteobacteria;c__Gammaproteobacteria;o__Enterobacterales;f__Enterobacteriaceae;g__Escherichia-Shigella	d__Bacteria;p__Proteobacteria;c__Gammaproteobacteria;o__Pasteurellales;f__Pasteurellaceae;g__Haemophilus	Classes
JORVI_1	0.0014897	0.194371	0	0.0021085	0	0.093553	0	0	0.00504206	0	0	0	0	0	0	0.102835	0.00325442	0.0651571	0	0	0	0	0	0	0	0	0	0.000252103	0	0	0	0	0	0	0	0.126762	0	0.00602755	0	0	0.387849	0	0
JORVI_2	0	0.00179046	0	0	0	0.00015435	0	0	0	0	0	0	0.00237698	0	0	0.000710008	0.00237698	0.572297	0	0.00135828	0	0	0	0	0	0	0	0.00142002	0	0	0	0	0	0	0.000339569	0.000308699	0	0.00157437	0	0.050071	0.00206828	0.00206828	0
JORVI_3	0.000748441	0.652058	0.0004158	0	0	0.0748441	0	0	0.0734304	0	0	0	0.00365904	0.015052	0	0.00773389	0	0	0	0	0	0	0	0	0	0	0	0	0	0	0	0	0	0	0.0855717	0	0.00806653	0	0	0	0.0284407	0	0
JORVI_4	0.00232231	0.555678	0.000266494	0	0	0	0	0	0	0	0	0	0.0189972	0.00631972	0	0.0156089	0.00277915	0	0	0	0	0	0	0	0	0	0	0	0	0	0	0	0	0	0	0	0	0	0	0	0	0	1
JORVI_5	0	0.27639	0	0	0	0.00254972	0	0	0	0	0	0	0	0.00356961	0	0.0122387	0.00509944	0.0173381	0	0.0147884	0	0	0	0	0	0	0	0.00968893	0	0	0	0	0	0	0.00305966	0	0	0	0	0.0101989	0.395207	0	0
JORVI_6	0.0307497	0	0.0022968	0	0.0682527	0	0.000651332	0	0.010867	0	0	0	0.00140551	0.000479929	0	0.0169689	0.00113126	0.2702	0	0.00116554	0	0	0	0	0	0	0	0	0	0	0	0	0	0.00222824	0.188269	0	0	0.0044222	0	0.0166947	0.32522	0	0
JORVI_7	0.000164426	0.171414	0	0	0.0087557	0.428824	0	0	0	0	0.010811	0	0	0.00168537	0	0.00460394	0.000616599	0.0864061	0	0	0	0	0	0.00110988	0	0	0	0.00176758	0	0	0	0	0	0	0	0	0	0.257574	0.00139762	0	0.00168537	0	0
JORVI_8	0	0	0	0	0	0	0	0	0	0	0	0	0	0.00012008	0	0	0	0.823723	0	0	0	0	0	0	0	0	0	0	0	0	0	0	0	0	0	0	0	0.000456303	0	0.171306	0	0	1
JORVI_9	0	0	0.00507334	0	0	0	0	0	0.560246	0	0	0	0	0.00130086	0	0.0194153	0.00543107	0	0	0.00146346	0	0	0	0	0	0	0	0.00133338	0	0	0	0	0	0	6.50428e-05	0	0	0.0015285	0	0	0.000357735	0.00094312	0
JORVI_10	0	0.375416	0	0	0.00497061	0.363997	0	0	0.0027204	0	0	0	0	0.000604534	0	0.00141058	0.00194794	0	0	0	0	0	0	0	0	0	0	0.000268682	0	0	0	0	0	0	0.0197817	0	0	0	0	0.0306969	0.177296	0	0
JORVI_11	0	0.00123495	0	0	0	0.000926212	0	0	0	0	0.0338067	0	0.00041165	0.000668931	0	0.0057631	0.00128641	0.558403	0	0.00236699	0	0	0	0	0	0	0	0.00252135	0	0	0	0	0	0	0	0	0	0	0	0	0.365133	0	0
JORVI_12	0	0.644057	0.00113191	0	0	0	5.80467e-05	0	0	0	0	0	0	0.0222029	0	0.138238	0.0098099	0	0	0	0	0	0	0	0	0	0	0	0	0	5.80467e-05	0	0	0	0	0	0	0.178087	0	0	0	0.00252503	0
JORVI_13	0.00096137	0.00104877	0	0	0	0.0104003	0	0	0.00297151	0	0	0	0.0762979	0.00209754	0	0.018266	0.000262192	0.00131096	0	0.0034085	0	0	0	0	0	0	0	0.00174795	0	0	0	0	0	0	0	0	0	0.0407271	0	0.221989	0.583989	0.000786576	0
JORVI_14	0	0.503607	0.00164346	0	0	0.000536286	0	0	0	0	0	0	0	0.0563273	0	0.0497362	0.00102067	0.000397889	0.000553585	0.000778479	0	0	0	0	0	0	0	0.000674682	0	0	0	0	0	0	0	0.000207594	0	0.339469	0.00238734	0	0.0170054	0	0
JORVI_15	0	0.000655321	0.133849	0	0	0.000184309	0	0	6.14364e-05	0	0	0	0	0.000409576	0	0.00108538	0.0798878	0.000532449	0	0.000614364	0	0	0	0	0	0	0	0.000573406	0	0	0	0.0103827	0.0129631	0	0	0	0	0	0	0	0.000614364	0.000819152	0
JORVI_16	0	0.000691165	0	0	0	0.00675805	0	0	0	0	0	0	0	0.0116346	0	0.0318704	0.00111354	0.0304496	0	0	0	0	0	0	0	0	0	0.000230388	0	0	0	0	0	0	0	0	0	0	0	0.518028	0.0559843	0	0
JORVI_17	0.000381249	0.734385	0	0	0.057005	0.00404456	0	0	0.0012432	0	0.00054701	0	0.0206703	0.00132608	0	0.00560271	0	0.00130951	0	0.000314945	0	0	0	0	0	0	0.00323233	0.000729346	0.0011106	0	9.94563e-05	0	0	0	0	0	0	0.00273505	0	0.000116032	0.0386222	0	0
JORVI_18	0.116101	0.358298	0.000517457	0	0	0.376328	0.000272346	0	0	0	0	0	0.000313198	0.0209706	0	0.107931	0.0155782	0.000122556	0	0.000394902	0	0	0	0	0	0	0	0.000190642	0	0	0	0	0	0	0	0	0	0.000803421	0	0	0.000231494	0	0
JORVI_19	0.00100767	0.000744797	0	0.000481928	0	0.000788609	0	0	0	0	0	0	0	0.00109529	0	0.101468	0.00271632	0.666594	0	0.00315444	0	0	0	0	0	0	0	0.00184009	0	0	0	0	0	0	0	0	0	0.0106024	0	0.199387	0	0.000613363	0
JORVI_20	0	0.52697	0	0	0	0.038291	0	0	0	0	0	0	0.00015629	0.00144568	0	0.0219782	0.00234435	0.00220759	0	0.000918202	0	0	0	0	0	0	0	0.000234435	0	0	0	0	0	0	0	0	0	0	0	0	0.400258	0	0
JORVI_21	0	0.00949084	0	0	0	0.000488499	0	0	0	0	0	0	0.00120031	9.76999e-05	0	0.000865342	0	0.000153528	0	0.000544328	0	0	0.000963042	0	0	0	0	0.000488499	0	0	0	0	0	0	2.79142e-05	0	0	0.00798347	0	0.00593178	0.000223314	0	1
JORVI_22	6.54515e-05	0.0272605	0	0.000327257	0	0.916484	0	0	0	0	0	0	0.000392709	0.00922865	0	0.0111595	0.000425434	0	0	0	0	0	0	0	0	0	0	0.000392709	0	0	0	0	0	6.54515e-05	0	0	0	0.0173774	0	0	0	0	0
JORVI_23	0	0.503851	0	0	0	0	0	0	0	0	0	0	0	0	0	0.0072441	0.00024147	0.107309	0	0.00096588	0	0	0	0	0	0	0	0.000531234	0	0	0	0	0	0	0	0	0	0.013474	0	0	0.341149	0.000748557	0
JORVI_24	0	0.786793	0.000173532	0	0	0	0	0	0	0	0	0	0	0	0	0.0084084	0.00948114	0.000236634	0	0	0	0	0	0	0	0	0	0.000331288	0	0	0	0	0	0	0	0	0	0.000867658	0	0	0.192273	0	0
JORVI_25	0	0	0	0	0	4.23699e-05	0	0	0	0	0	0	0	0.000183603	0	0.00134171	0.00104512	0.626961	0	0	0	0	0	0	0	0	0	0.000480192	0	0	0	0	0	0	0	0	0	0.00213262	0	0.2758	0	0	1
JORVI_26	0.0131671	0.00152154	0	0	0	0	0	0	0	0	0.0444171	0	0.000292603	0.00327715	0	0.0246957	0.000643727	0.0502692	0	0	0.250059	0	0	0	0	0	0.15584	0.000877809	0	0	0	0	0	0	0.000117041	0	0.00468165	0.00245787	0	0.22191	0.180829	0	0
JORVI_27	0.00240952	0.000803174	0	0.000194709	0	0.000121693	0	0	0	0	0	0	0	0.112006	0	0.0638645	0.0115608	0.301068	0	0	0	0	0	0	0	0	0	0.000535449	0	0	0	0	0	0	0	0	0	0.494536	0	0	0.000851851	0	0
JORVI_28	0	0.0459707	0	0	0.00209787	0.521366	0	0	0.193095	0.00237151	0	0	0	0.00360286	0	0.00104894	0.000592876	0.0934464	0	0	0	0	0	0	0	0	0	0.000820906	0	0	0	0	0	0	0	0	0	0	0	0	0.117344	0	0
JORVI_29	0.00389952	0.0425924	0	0	0	9.06865e-05	0	0	0	0	0	0	6.04577e-05	0	0	0.00163236	0	0.562468	0	0	0	0	0	0	0	0	0	0.000483661	0	0	0.000483661	0	0	0	0	0	0	0.357154	0	0.0295638	0.00051389	0.000423204	0
JORVI_30	0	0.000601395	0	0	0	0	0	0	0	0	0	0	0.000120279	0.0255793	0	0.0472697	0.000641488	0.00040093	0	0	0	0	0	0	0	0	0	0	0	0	0	0	0	0	0	0	0	0.00316735	0	0	0.90951	0	0
JORVI_31	0.00245659	0.000529852	0	0	0	0	0	0	0	0	0	0	0.0378363	0	0	0.00669541	0.00156547	0.514824	0	0	0	0	0	0	0	0	0	0.000433516	0	0	0	0	0	0	0	0	0	0.0208569	0	0	0.394234	0	0
JORVI_32	0.111193	0.850227	0	0	0	0	0	0	0	0	0	0	0.00258017	0.0060204	0	0.0028259	0	0.00135152	0	0	0	0	0	0	0	0	0	0.00331736	0	0	0	0	0	0	0	0	0	0.000368596	0	0	0.00233444	0	1
JORVI_33	0	0	0	0	0	0	0	0	0	0	0	0	0	0	0	0.0887383	0.00472851	0	0	0	0	0	0	0	0	0	0	0	0	0	0	0	0	0	0	0	0	0.0117425	0	0	0.702183	0.0621798	0
JORVI_34	0.000910391	0.515412	0	0	0.108272	0.123553	0	0.00682794	0.00676291	0.00318637	0	0.00130056	0.0172324	0.00305631	0.000910391	0.00403173	0	0	0	0	0	0	0	0	0	0	0	0	0.000520224	0.00221095	0	0	0	0	0	0	0.00221095	0.175185	0	0	0.025556	0	0
JORVI_35	0	0.107678	0	0	0	0.0691206	0	0	0.0537142	0	0	0	0	0	0	0.00557961	0	0.229347	0	0.00424717	0	0	0	0	0	0	0	0	0	0	0	0	0	0	0	0	0	0	0	0	0.354264	0	0
JORVI_36	0	0.117531	0	0	0	0	0	0	0	0	0	0	0.0035496	0	0	0	0.0023664	0.0418063	0	0	0	0	0	0	0	0	0	0	0	0	0	0	0	0	0	0	0	0.0274108	0	0.343325	0	0	1
JORVI_37	0	0.079262	0	0	0	0	0	0	0	0	0	0	0	0	0	0.00392894	0	0.414588	0	0	0	0	0	0	0	0	0	0	0	0	0	0	0	0	0	0	0	0	0	0	0.474376	0	0
JORVI_38	0	0.00120895	0	0	0	0.00564175	0	0	0.000460551	0	0	0	0	0.000287844	0	0.0114274	0.00112259	0	0	0	0	0.00169828	0	0	0.000892317	0	0	0	0	0	0	0	0	0	0	0	0	0.00437523	0	0	0.872456	0.00420253	1
JORVI_39	0	0.111732	0	0	0	0	0	0	0	0	0	0	0	0	0	0.016886	0	0.00493421	0	0	0	0	0	0	0	0	0	0	0	0	0	0	0	0	0	0	0	0.0166667	0	0	0.736404	0.000548246	0
JORVI_40	0	0	0	0	0	0	0	0	0	0	0	0	0	0	0	0.00208097	0.000945895	0.693908	0	0	0	0	0	0	0	0	0	0	0	0	0	0	0	0	0	0	0	0	0	0.0452138	0	0	0
JORVI_41	0	0	0	0	0	0.316272	0	0	0.00129091	0	0	0	0	0	0	0.00193636	0	0	0	0	0	0	0	0	0	0	0	0	0.000968179	0	0	0	0	0	0	0	0	0	0	0.00464726	0.203834	0	0
JORVI_42	0.00103418	0.0173089	0	0	0	0	0	0	0	0	0	0	0.0235685	0	0	0.00163292	0.000598737	0	0	0	0	0	0	0	0	0	0	0	0	0	0	0	0	0	0	0	0	0.572937	0	0	0.272861	0	0
JORVI_43	0	0.174622	0	0	0	0.559125	0	0	0.00772844	0	0	0	0.000808203	0.00126282	0	0.0196494	0.000505127	0.0251553	0	0	0	0	0	0	0	0	0	0.00171743	0	0	0	0	0	0	0	0	0	0.0533919	0	0	0	0	0
JORVI_44	0.00508271	0.120068	0	0	0.0931383	0.223416	0	0.000445851	0.00896161	0.000535022	0	0	0	0.000579607	0	0.0189487	0.000668777	0	0	0	0	0	0	0	0	0.000847118	0	0	0.00405725	0	0	0	0	0	0.00187258	0	0	0	0.038254	0	0.280485	0	0
JORVI_45	0	0.00522778	0	0	0.000746826	0	0	0	0.00515989	0	0	0	0	0.00434517	0	0.00611039	0.00108629	0.581574	0	0	0	0	0	0	0	0	0	0	0	0	0	0	0	0	0.00285152	0	0	0	0	0	0.241632	0	1
JORVI_46	0.0298051	0.26475	0	0	0	0.493139	0	0	0	0	0	0	0	0	0	0	0	0.0510445	0	0	0	0	0	0	0	0	0	0.000262215	0	0	0	0	0	0	0	0	0	0	0	0	0	0	0
JORVI_47	0	0.105866	0	0	0	0	0	0	0	0	0	0	0	0.000238652	0	0	0.000190922	0	0	0	0	0	0	0	0	0	0	0	0	0	0	0	0	0	0	0	0	0.755763	0	0.00181376	0.0258222	0	0
JORVI_48	0	0.33968	0	0	0	0.0959909	0	0	0	0	0	0	0	0	0	0	0	0	0	0	0	0	0	0	0	0	0	0	0	0	0	0	0	0	0.00506594	0	0	0.00314438	0.000873439	0	0.353131	0	0
JORVI_49	0.0551224	0.273287	0	0	0	0.023663	0	0	0.136643	0	0	0	0	0	0	0.00396663	0	0	0	0.000547121	0	0	0	0	0	0	0	0.00150458	0	0	0	0	0	0	0	0	0.00889071	0	0	0	0.286555	0.000547121	0
JORVI_50	0	0.425902	0	0	0	0.000455705	0	0	0	0	0	0	0	0.0118483	0	0.139355	0.0144914	0	0	0	0	0	0	0	0	0	0	0.00118483	0	0	0	0	0	0	0	0	0	0.178454	0	0	0.000637988	0	0
JORVI_51	0	0.0308624	0	0	0	0	0	0	0	0	0	0	0.000583686	0.00328323	0	0.00306435	0.000729607	0	0	0	0	0	0	0	0	0	0	0	0	0	0	0	0	0	0	0	0	0.0380855	0	0	0.774989	0.0345104	0

## Sheet: Genera_JORVI_year
Supplementary Data 1I. SILVA genera collapsed relative abundance table used in ML analyses from JORVI at 9-12 months, where last column is the target variable.
	d__Bacteria;p__Actinobacteriota;c__Actinobacteria;o__Bifidobacteriales;f__Bifidobacteriaceae;g__Bifidobacterium	d__Bacteria;p__Actinobacteriota;c__Coriobacteriia;o__Coriobacteriales;f__Coriobacteriaceae;g__Collinsella	d__Bacteria;p__Actinobacteriota;c__Coriobacteriia;o__Coriobacteriales;f__Eggerthellaceae;g__Eggerthella	d__Bacteria;p__Bacteroidota;c__Bacteroidia;o__Bacteroidales;f__Bacteroidaceae;g__Bacteroides	d__Bacteria;p__Bacteroidota;c__Bacteroidia;o__Bacteroidales;f__Barnesiellaceae;g__Barnesiella	d__Bacteria;p__Bacteroidota;c__Bacteroidia;o__Bacteroidales;f__Marinifilaceae;g__Odoribacter	d__Bacteria;p__Bacteroidota;c__Bacteroidia;o__Bacteroidales;f__Prevotellaceae;g__Prevotella	d__Bacteria;p__Bacteroidota;c__Bacteroidia;o__Bacteroidales;f__Rikenellaceae;g__Alistipes	d__Bacteria;p__Bacteroidota;c__Bacteroidia;o__Bacteroidales;f__Tannerellaceae;g__Parabacteroides	d__Bacteria;p__Firmicutes;c__Bacilli;o__Erysipelotrichales;f__Erysipelatoclostridiaceae;g__Coprobacillus	d__Bacteria;p__Firmicutes;c__Bacilli;o__Erysipelotrichales;f__Erysipelatoclostridiaceae;g__Erysipelatoclostridium	d__Bacteria;p__Firmicutes;c__Bacilli;o__Erysipelotrichales;f__Erysipelatoclostridiaceae;g__Erysipelotrichaceae_UCG-003	d__Bacteria;p__Firmicutes;c__Bacilli;o__Erysipelotrichales;f__Erysipelotrichaceae;g__Turicibacter	d__Bacteria;p__Firmicutes;c__Bacilli;o__Erysipelotrichales;f__Erysipelotrichaceae;g__[Clostridium]_innocuum_group	d__Bacteria;p__Firmicutes;c__Bacilli;o__Lactobacillales;f__Carnobacteriaceae;g__Granulicatella	d__Bacteria;p__Firmicutes;c__Bacilli;o__Lactobacillales;f__Enterococcaceae;g__Enterococcus	d__Bacteria;p__Firmicutes;c__Bacilli;o__Lactobacillales;f__Lactobacillaceae;g__Lactobacillus	d__Bacteria;p__Firmicutes;c__Bacilli;o__Lactobacillales;f__Streptococcaceae;g__Streptococcus	d__Bacteria;p__Firmicutes;c__Bacilli;o__Staphylococcales;f__Gemellaceae;g__Gemella	d__Bacteria;p__Firmicutes;c__Clostridia;o__Clostridia_UCG-014;f__Clostridia_UCG-014;g__Clostridia_UCG-014	d__Bacteria;p__Firmicutes;c__Clostridia;o__Clostridiales;f__Clostridiaceae;g__Clostridium_sensu_stricto_1	d__Bacteria;p__Firmicutes;c__Clostridia;o__Lachnospirales;f__Lachnospiraceae;__	d__Bacteria;p__Firmicutes;c__Clostridia;o__Lachnospirales;f__Lachnospiraceae;g__Blautia	d__Bacteria;p__Firmicutes;c__Clostridia;o__Lachnospirales;f__Lachnospiraceae;g__Hungatella	d__Bacteria;p__Firmicutes;c__Clostridia;o__Lachnospirales;f__Lachnospiraceae;g__Lachnoclostridium	d__Bacteria;p__Firmicutes;c__Clostridia;o__Lachnospirales;f__Lachnospiraceae;g__Lachnospira	d__Bacteria;p__Firmicutes;c__Clostridia;o__Lachnospirales;f__Lachnospiraceae;g__Roseburia	d__Bacteria;p__Firmicutes;c__Clostridia;o__Lachnospirales;f__Lachnospiraceae;g__[Eubacterium]_eligens_group	d__Bacteria;p__Firmicutes;c__Clostridia;o__Monoglobales;f__Monoglobaceae;g__Monoglobus	d__Bacteria;p__Firmicutes;c__Clostridia;o__Oscillospirales;f__Butyricicoccaceae;g__Butyricicoccus	d__Bacteria;p__Firmicutes;c__Clostridia;o__Oscillospirales;f__Oscillospiraceae;g__Flavonifractor	d__Bacteria;p__Firmicutes;c__Clostridia;o__Oscillospirales;f__Oscillospiraceae;g__uncultured	d__Bacteria;p__Firmicutes;c__Clostridia;o__Oscillospirales;f__Ruminococcaceae;g__Faecalibacterium	d__Bacteria;p__Firmicutes;c__Clostridia;o__Oscillospirales;f__Ruminococcaceae;g__Incertae_Sedis	d__Bacteria;p__Firmicutes;c__Clostridia;o__Oscillospirales;f__Ruminococcaceae;g__Ruminococcus	d__Bacteria;p__Firmicutes;c__Clostridia;o__Oscillospirales;f__Ruminococcaceae;g__Subdoligranulum	d__Bacteria;p__Firmicutes;c__Clostridia;o__Oscillospirales;f__Ruminococcaceae;g__UBA1819	d__Bacteria;p__Firmicutes;c__Clostridia;o__Oscillospirales;f__[Eubacterium]_coprostanoligenes_group;g__[Eubacterium]_coprostanoligenes_group	d__Bacteria;p__Firmicutes;c__Clostridia;o__Peptostreptococcales-Tissierellales;f__Anaerovoracaceae;g__Family_XIII_AD3011_group	d__Bacteria;p__Firmicutes;c__Negativicutes;o__Acidaminococcales;f__Acidaminococcaceae;g__Phascolarctobacterium	d__Bacteria;p__Firmicutes;c__Negativicutes;o__Veillonellales-Selenomonadales;f__Veillonellaceae;g__Dialister	d__Bacteria;p__Firmicutes;c__Negativicutes;o__Veillonellales-Selenomonadales;f__Veillonellaceae;g__Megasphaera	d__Bacteria;p__Firmicutes;c__Negativicutes;o__Veillonellales-Selenomonadales;f__Veillonellaceae;g__Veillonella	d__Bacteria;p__Proteobacteria;c__Gammaproteobacteria;o__Burkholderiales;f__Sutterellaceae;g__Sutterella	d__Bacteria;p__Proteobacteria;c__Gammaproteobacteria;o__Enterobacterales;f__Enterobacteriaceae;g__Escherichia-Shigella	Classes
JORVI_1	0.0203176	0.0224091	0.000512208	0.0976609	0.0125064	0.00196346	0	0.00341472	0.0231347	0	0.000341472	0.00204883	0.00042684	0	0	0	0.000128052	0.00350009	0	0.00273177	0.000341472	0.00396961	0.0477207	0	0.0177565	0.00192078	0.0325252	0	0.0177138	0.00264641	0.00123784	0.00277446	0.228871	0.00960389	0.0550196	0.0484036	0.000597576	0.00260372	0.000384156	0.0334642	0.000256104	0	0.00192078	0	0.00102442	0
JORVI_2	0.056313	0.00881277	0	0.0291542	0	0	0	5.54262e-05	0	0	0.00174593	0	0	0	0	0	0	0.0376067	0	0	0.00227248	0.00185678	0.0980767	0	0.00884048	0.000637402	0.00113624	0.0152976	0.00036027	0.00914533	0.00193992	0	0.192883	0.000138566	0.0069837	0.000720541	0.000193992	0	0	0	0.00285445	0.000748254	0.382275	0.000277131	0.0516295	0
JORVI_3	0.220621	0.0105554	0.000900723	0.335266	0	0	0	0	0	0	8.44428e-05	0	0	0	0	0.000731838	0.000562952	0.00320883	0	0	0.000168886	0.000281476	0.0419399	0	0	0	0.00897909	0	0	0.00486954	0.000365919	0	0.000281476	0.000140738	0	0	0	0	0	0.000168886	0	0.0617558	0.188758	0.00900723	0.033946	0
JORVI_4	0.21564	0	0.00479514	0.161815	0	0	0	0	0.00309273	0	0.000993077	0	0	0	0	0.000425604	0	0.00749064	0	0	0	0.000170242	0.0254228	0.000567472	0.0484905	0	0	0	0.000879582	0	0.00683804	0	0.0399217	0.00224152	0.00113494	0	0.00703666	0	0	0.243389	0	0.00192941	0.0211383	0	0.0193792	0
JORVI_5	0.178794	0	0	0.0284185	0	0	0.00202027	0	0.00303041	0	0.00124583	0	0	6.73423e-05	0	0	0	0.00599347	0	0.024984	0.00393953	0.00619549	0.0181824	0.00104381	0.0119869	0.00801374	0.0112798	0.0111115	0.0136032	0.00437725	0.00451194	0	0.185191	0	0.146773	0.142463	0	0	0	0	0.000101014	0.000707095	0.0278461	0.000909122	0.00117849	0
JORVI_6	0.167091	0.0113835	0.000543432	0.151331	0	0	0.00034322	0	0	0	0.000314618	0	0	0	0	0	0	0.0103252	0	0	0	0	0.00457627	0	0.00749364	0.00889512	0	0.0190487	0	0.0050911	0.00263135	0	0.298115	0.000972457	0	0.000314618	0	0	0	0	0.00371822	0.0338072	0.198295	0.00440466	0.00137288	0
JORVI_7	0.135354	8.64329e-05	0.00135412	0.00221844	0	0	0	0	0.0189288	0	0.00149817	0	0	0.000259299	0.000259299	0	5.76219e-05	0.00169985	0	0	0.00296753	0.0233369	0.0290415	0.00293872	0.00397591	0.0125328	0	0	0	0	0.00285229	0	0.0901783	8.64329e-05	0.025296	0	0	0	0	0	0	0.000979573	0.275779	0.000201677	0.00406235	0
JORVI_8	0.235929	0.0423303	0.0052188	0.202374	0	0.00170094	0	0.0131823	0.00761559	0	0.000811814	0	0	0	0	0	0	0.00181692	0	0.000463894	0	0.00630122	0.0210685	0.00069584	0.0098964	0.000386578	0	0	0.00432967	0.000657183	0.00162363	0.00251276	0.0354105	0.00034792	0.0500619	0	0.00355652	0.0166615	0.00127571	0.169978	7.73156e-05	0	0.00150765	0.000579867	0.000734498	0
JORVI_9	0.136666	0.0131079	0.000393955	0.161056	0	0	0	0.000250698	0.000608839	0	0.000393955	0	0	0	0	0.00390373	0.00551536	0.00358141	0	0	0.00111024	0.00698374	0.00143256	0	0.000823723	0	0	0	0	0.00118186	0.00111024	0.000358141	0.00146838	0.000680467	0.00125349	0	0	0.000680467	0	0.00411862	0	0	0.497421	0	0.0693002	0
JORVI_10	0.021348	0	0	0.000195854	0	0	0	0	0	0	0.00111916	0	0	0.000335749	0	0.000279791	0	0.00195854	0	0	0.0192776	0.0125066	0.20117	0.000727456	0.0141854	0.0208164	0.00923309	0	0.0393945	0	0.00576369	0	0.260709	0	0	0	0	0	0	0	0.000251812	0	0.070899	0	0.0132621	0
JORVI_11	0.205519	0.000115309	0.000845601	0.00138371	0	0	0	0	0	0	0.000499673	0	0	0	0.000384364	0	0	0.00238306	0	0	0.00276742	0	0.0962063	0	0.00803321	0.0148749	0	0	0	0	0.000884037	0	0.415036	0	0.00199869	0	0	0	0	0	0	0	0.0362071	0	0.00334397	0
JORVI_12	0.386646	0.00754538	0.00186267	0.131681	0.00186267	0.000694554	0.063678	0.00274665	0	0	0.000694554	0.00151539	0	0	0	0	0	0.00460931	0	0	0.000694554	0.000662983	0.0177743	0	0.0079558	0.000284136	0	0.0229519	0.000284136	0.00369376	0.00318863	0	0.183047	0.0018311	0	0	0	0	0	0	0	0.00142068	0.00754538	0.0107656	0.00445146	0
JORVI_13	0.00595028	0.00586213	0.00445169	0.387165	0	0	0	0.0186883	0.00207158	0	0.00352609	0	0	0.000308533	0.000176305	0	0	0.00458392	0	0	0	0	0.0644834	0.00334979	0.113452	0.00564175	0	0.0336742	0.00193935	0.000220381	0.00136636	0.000793371	0.026622	0.0216855	0	0.000220381	0.0020275	0.000264457	0.00154267	0	0	0.000793371	0.00815409	0	0.00057299	0
JORVI_14	0.145109	0	0	0.000432588	0	0	0	0.0134102	0	0	0	0.00471041	0	0	0	0.000528719	9.61307e-05	0.0220139	0	0	0	0.00240327	0.0285028	0	0.0127373	0.00480654	0.0212449	0	0	0.00350877	0.0101899	0.00062485	0.30137	0.000288392	0.000384523	0.00115357	0	0	0	0	0.000144196	0	0.136361	0.000769046	0.0337419	1
JORVI_15	0.000854782	0.000189952	0.00484376	0.0929338	0	0	0	0	0.130117	0	0	0	0	0	0	0	0	0.000569855	0	0	0.000712318	0.000569855	0	0.0640137	0.00294425	0	0	0	0	0	0.00166208	0	0.000474879	0.00303922	0.00208947	0	0	0	0	0	0	0.000284927	0.278611	0	0.0599772	0
JORVI_16	0.223882	0.0519249	0.00116423	0.213016	0	0	0	0.00329867	0	0	0.00302701	0	0	0.00054331	0.000426886	0.00034927	0	0.01172	0	0	0.000776156	0.0360913	0.0960494	0	0.00640329	0.000465694	0.00741229	0.0101676	0.0200636	0.00182397	0.0054331	0	0.0851832	0.000116423	0	0.000310463	0.00120304	0	0	0.000388078	0	0	0.0249146	0	0.046453	0
JORVI_17	0.21436	0	0.00200537	0.106571	0	0	0	0	0.0010385	0.000107431	0.00128917	0.00196956	0	0.000179051	0	0.00204118	0.00504924	0.0439391	0	0	0.00196956	0.00683975	0.0639212	0.0042256	0.0100985	0.00748433	0	0.00239928	0.0021128	0	0.00504924	0	0.000250671	0	0	0	0.000716204	0.00723366	0	0	0.0021128	0	0.283474	0	0.0122829	0
JORVI_18	0.0634772	0.0347599	6.22937e-05	0.000996698	0	0	0	0	0	0	0.000124587	0.00448514	0	0	0	0	0	0.000809817	0	0	0.0311468	0.00242945	0.2227	0.0029901	0.0112129	0.00361303	0	0.119386	0.000311468	0	0.00501464	0	0.217965	0.000311468	0.0841587	0.0420482	0	0	0	0.00102785	0	0.00442285	0.00274092	0.00121473	0.00233601	1
JORVI_19	0.153121	0	0	0	0	0	0	0	0	0	0.00128423	0	0	0.000366922	0	0.00139889	0	0.00167408	0	0	0.0229097	0	0.00160528	0.00623767	0.0393065	0.00192634	0	0	0	0	0.00440306	0	0.00052745	0	0	0	0	0	0	0	0	0.0457047	0.641059	0.00816401	0.0136678	0
JORVI_20	0.261358	0.000109477	0.00182462	0.118892	0	0	0	0	0	0.000109477	0.00102179	0.00295588	0	0.000401416	0	0.00200708	0.0043061	0.035945	7.29847e-05	0	0.00105828	0.00412364	0.052549	0.00357625	0.00853921	0.00915958	0	0.00175163	0.00233551	0	0.00682407	0	0.000291939	0.000218954	0	0	0.000474401	0.00755392	0	0	0.00313834	0	0.257417	0	0.0120425	0
JORVI_21	0.312988	0.000559239	0.000958696	0.0180821	0	0	0.175148	0.00910761	0	0	0	0.00138478	0	0	0	0	0.000186413	0.000852174	0	0.00213044	0.00442065	0.00205054	0.028681	0	0.00372826	0.00625816	0.000505979	0.0153391	0.00362174	0.00484674	0.00186413	0.00237011	0.150009	0.000159783	0.0386674	0.0351522	0	0.0297196	0.000878805	0	0.0150728	0	0.008575	0	0.000239674	0
JORVI_22	0.203373	0.000443754	0.00754382	0.0399822	0	0	0	0.00057688	0	0	0.000843133	0.00962947	0	0.000798757	0	0.00110939	0.000133126	0.00954071	0	0.000443754	0.00208564	0	0.051298	0	0.00639006	0.00124251	0	0.000710007	0	0.00412691	0.00492567	0	0.276636	0.000665631	0.000887508	0	0	0.0146439	0	0	0.000443754	0	0.160639	0	0.0175283	1
JORVI_23	0.213622	0.000159509	0.00215337	0.0833832	0.000119632	0	0	0	0	0.000119632	0.000677912	0	0	0	7.97544e-05	0	0	0.00123619	0	0	0.00263189	0	0.0673924	0	0.00510428	0.0153128	0.00630059	0.00538342	0.0144355	0.00634047	0.00522391	0.000996929	0.11038	0.000319017	0.00590182	0.0209355	0.000478526	0	0	0	0.000478526	0.00123619	0.0352514	0	0.00115644	0
JORVI_24	0.000371982	0	0.000818361	0	0	0	0	0	0	0	0	0	0	0	0	0.000818361	0	0.00159952	0.000111595	0	0.0795298	0	0.000185991	0.0485437	0.0250716	0	0	0	0	0	0.00654689	0	0.000818361	0	0	0	0	0	0	0	0.000111595	0.00319905	0.174683	0	0.258305	0
JORVI_25	0.23568	0	0.000943325	0.00615048	0	0	0	0	0	0	0.00105652	0.000301864	0	0	0	0	0.000452796	0.0035469	0	0.000528262	0.00286771	0.00864086	0.0432798	0.000452796	0.00520715	0.00373557	0.00543355	0.00037733	0	0.00837673	0.00369783	0	0.303222	0	0.00271678	0.00275451	0	0.00728247	0	0.000415063	0.0152064	0.0143008	0.010603	0	0.000490529	0
JORVI_26	0.122809	0.000546579	0.00269873	0.0967103	0	0	0	0	0	0.000273289	0.000409934	0.00259625	0	0	0.000307451	0	0.00116148	0.0168415	0	0	0.00116148	0.00269873	0.0314624	0	0.0129471	0.00088819	0.0239128	0.028832	0.00601237	0	0.00833533	0.000512418	0.153623	0.000751546	0.0293786	0.0478256	0	0	0	0.000375773	0.0467666	0.00416766	0.0416083	0	0.0129471	0
JORVI_27	0.147278	0.0839344	0.00980211	0.0633746	0	0	0	0	0.00110967	0	0.000986376	0	0	0.000246594	0	0	0.000246594	0.00422292	0	0	0.00468528	0.00530177	0.198416	0.00200358	0.0245977	0.00206522	0.0150731	0	0.0208064	0.00376056	0.0101412	0.000493188	0.0439554	0.000339067	0.0550829	0	0.00351396	0.00989458	0	0	0	0.00348314	0.0847975	0.000524012	0.00132544	0
JORVI_28	0.0279211	0	0.0024749	0.384795	0.000592582	0	0.000557724	0	0.000104573	0	0.0015686	0	0	0.000522867	0	0.000732013	0	0.00620468	0	0.00481037	0.00191718	0	0.0690881	0.0033812	0.00226576	0.0140477	0.0586656	0.0239822	0.0133157	0	0.0122002	0	0.167457	0	0.0813581	0	0	0.00334635	0.000383436	0	0.000418293	0.00237033	0.0563999	0	0.00163832	0
JORVI_29	0.651686	0	0	0.000523606	0	0	0.00302528	8.72676e-05	0	0	0.000407249	0	0	0	0	0.00261803	0.00142537	0.116241	0	0.000203625	0.00221078	0	0.000669052	0	0	0.000203625	0	0	0	0	0	0	0.00264712	0.000145446	0	0	0	0	0	0.000959944	0	5.81784e-05	0.00666143	0	0.197079	0
JORVI_30	0.236395	0.0347604	0.00133694	0.0810975	0	0	0	0.00227887	0	0	0.00106347	0.00054693	0	0.00012154	0.00048616	0	0	0.00273465	0.00024308	0	0.00203579	0.0180791	0.0887241	0	0.00613777	0.00130655	0.0341223	0.00790009	0	0.006077	0.00844702	0	0.129774	0.00212695	0	0	0.000759624	0	0	0	0.000698854	0.0858376	0.0230014	0	0.0306281	0
JORVI_31	0.27083	0.15349	0.00425693	0.0103333	0	0	0	0	0.000720931	0	0	0.00851385	0	0	0.000514951	0	0.000377631	0.129871	0.00020598	0.000377631	0.0003433	0.00755261	0.106629	0	0	0.000377631	0.00202547	0	0.0166501	0	0.00188815	0	0.0017165	0.00109856	0	0.0107453	0.00181949	0.00020598	0	0.00010299	0	0.0020598	0.00243743	0	0.0962271	0
JORVI_32	0.0869331	0	0.00101294	0.430679	0	0	0.000604496	0	0	0	0.0011273	0	0	0.000179715	0	0.00035943	0.00014704	0.0011273	0	0	0.000702523	0.000555483	0.0991864	0.00298981	0.0225134	0.0557117	0.00638805	0	0	0	0.00302248	0	0.00101294	0	0	0	0	0	0	0	0	0.0452392	0.202882	0	0.0053261	0
JORVI_33	0.000860331	0.000134427	0.00180132	0.0343326	0	0	0	0	0	0	0.00978626	0	0	0.000457051	0	0	0	0.118537	0.000134427	0	0.0149751	0	0.000241968	0.00368329	0.0303267	0	0	0.000107541	0	0	0.00344132	0	0.00376395	0.00185509	0	0	0	0	0	0	0	0	0.479446	0	0.0789891	0
JORVI_34	0.1517	0	0.00127852	8.3382e-05	0	0	0	0	0	0	0.000111176	0	0	0	0	0.000389116	0.00013897	0.00995025	0	0	0	0.00583674	0.0821868	0.00041691	0.00111176	0.00144529	0.0691792	0	0	0	0.00027794	0	0.267628	0	0	0	0	0	0	0.000166764	0	0.0132577	0.195642	0	0.0306846	0
JORVI_35	0.12005	0.00586709	0.00267028	0.000150438	0	0	0	0	0	0.000752191	0.013577	0.0321938	0	0.00101546	0.000188048	0.00139155	0	0.0133514	0	0	0.00112829	0.00436271	0.0619429	0.0342999	0.34943	0	0.00248223	0.00142916	0.000263267	0	0.0359171	0	0.0980857	0.0015796	0	0	0	0	0	0	0	0	0.000865019	0	0.0954154	1
JORVI_36	0.301229	0.00069096	0.00243338	0.131403	0	0	0	0	0	0.000300418	0.000420585	0	0	0.000570793	0	0	0.000300418	0.000330459	0	0	0.000901253	0.00441614	0.022321	0.0181152	0.00636885	0.00339472	0	0.0147505	0.00102142	0	0.00612852	0	0.00105146	9.01253e-05	0.00730015	0.0673536	0	0	0	0.000120167	0	0.00513714	0.252771	0	0.0235828	0
JORVI_37	0.0235183	0	0.0162683	0.000589431	0	0	0.000825204	0	0	0	0.00244614	0	0	0	0	0	0	0.00751525	0	0	0.00789838	0.00565854	0.0438832	0.000618903	0.0146179	0.00825204	0.0250214	0.0156789	0.0211311	0.0058059	0.00318293	0	0.205564	0.000353659	0.183903	0.0381362	0	0.0027998	0	0.000176829	0	0	0.020748	0	0.000884147	0
JORVI_38	0.251847	0.000393701	0.00136281	0	0	0	0.000575409	0	0	0.000393701	0.00351302	0	0	0.000181708	0	0.000847971	0.00705633	0.00251363	0	0.0385221	0.00333131	0.0330709	0.000757117	0	0.0206239	0.019473	0	0	6.05694e-05	0	0.00314961	0	0.000847971	0.0019685	0.000302847	0.000393701	0	0.00245306	6.05694e-05	6.05694e-05	0.000272562	0.00287704	0.48622	0	0.0258631	0
JORVI_39	0.214013	0.0149561	0.00023882	0.0157621	0	0	0	0	0	0	0.000686608	0	0	0	0	0	0	0.00988119	0	0	0.0023882	0	0.0393755	0	0	0	0	0	0.00146277	0	0	0	0.000656756	0.000447788	0	0	0	0	0	8.95576e-05	0	0.00385098	0.489432	0	0.00173145	0
JORVI_40	0.344775	0	0.00559426	0.000443319	0	0	0	0.000379987	0	0	0.00109774	0	0	0.000253325	0	0.000844416	0.00177327	0.00270213	0	0.000274435	0.0046654	0.00105552	0.0310745	0	0.00310323	0.00352544	0.00626979	0.00504539	0.0113574	0.000168883	0.00681866	0.00050665	0.0392231	0.0050665	0.000105552	0.153684	0.000971079	0	0	0	0.000274435	0.000147773	0.0415875	0	0.00846527	0
JORVI_41	0.446398	0.000165119	0.00309598	0.000247678	0	0	0	0	0	0	0	0	0	0	0	0.00103199	0.00371517	0.00544892	0	0	0.00379773	0	0.0157688	0	0	0	0	0	0	0	0	0	0.100227	0	0.000165119	0	0	0	0	0.000165119	0.000206398	0	0.264892	0	0.14547	0
JORVI_42	0.71845	0	0.0169133	0.00040657	0	0	0	0	0	0	0.0108961	0	0	0.000853797	0	0.0040657	0.00418767	0.00890389	0	0	0.00414702	0.00426899	0.0217922	0.0295983	0.00239876	0.000447227	0	0	0	0	0.0119938	0	0.000935111	0	0.00162628	0.000528541	0	0	0	0	0	0	0.0375264	0.000325256	0.032485	1
JORVI_43	0.0831182	0.0011064	0	0.0132307	0	0	0	0	0	0	0.002305	0	0	9.21999e-05	0	0	0	0.00908169	0	0	0.00437949	0.00774479	0.0579476	0.0004149	0.00871289	0.011986	0.119353	0	0	0	0.0025355	0	0.0775401	0	0	0.383598	0	0.00645399	0	0	0	0	0.0476212	0.0024894	0.000829799	0
JORVI_44	0.151158	0	0.00231831	0	0	0	0	0	0	0	0.00521088	0	0	0	0	0.00146755	0	0.0336474	0	0	0.000404109	0.00455155	0.0441117	0	0.00659336	0.0143778	0.0593828	0.00418997	0.0129315	0	0.00436013	0	0.00112725	0.0066359	0.0510454	0	0	0.00689112	0	0	0	0.000872025	0.196397	0	0.00559372	1
[truncated: 18 more rows]

## Sheet: Genera_MARC43_6month
Supplementary Data 1J. SILVA genera collapsed relative abundance table used in ML analyses from MARC43 at 3-6 months, where last column is the target variable.
[truncated: 116 more rows]
[truncated: 3 more columns]

[truncated: 9 more sheets: Genera_NHBC_month, Genera_NHBC_year, Genera_NOMIC_month, Genera_NOMIC_year, Genera_OULU_year, Genera_SKOT1_year, Genera_SKOT2_year, Genera_WHEALS_6month, Genera_WHEALS_month]
