# Supplementary material for: Machine-learning analysis of cross-study samples according to the gut microbiome in 12 infant cohorts
Source: mSystems. 2023 Oct 24;8(6):e00364-23. doi: 10.1128/msystems.00364-23 (PMC10734493; doi:10.1128/msystems.00364-23)
Supplement: Data S2 — Predicted metabolic pathway relative abundance feature tables used in ML analyses at 1-2 months. [file msystems.00364-23-s0002.xlsx]

## Sheet: Pathway_COPSAC_month
Supplementary Data 2A. Predicted metabolic pathway relative abundance table used in ML analyses from COPSAC at 1-2 months, where last column is the target variable.
	1CMET2-PWY	3-HYDROXYPHENYLACETATE-DEGRADATION-PWY	AEROBACTINSYN-PWY	ALL-CHORISMATE-PWY	ANAEROFRUCAT-PWY	ANAGLYCOLYSIS-PWY	ARG+POLYAMINE-SYN	ARGDEG-PWY	ARGORNPROST-PWY	ARGSYN-PWY	ARGSYNBSUB-PWY	ARO-PWY	ASPASN-PWY	AST-PWY	BIOTIN-BIOSYNTHESIS-PWY	BRANCHED-CHAIN-AA-SYN-PWY	CALVIN-PWY	CATECHOL-ORTHO-CLEAVAGE-PWY	CENTFERM-PWY	COA-PWY	COBALSYN-PWY	CODH-PWY	COLANSYN-PWY	COMPLETE-ARO-PWY	DAPLYSINESYN-PWY	DENOVOPURINE2-PWY	DTDPRHAMSYN-PWY	ECASYN-PWY	ENTBACSYN-PWY	FAO-PWY	FASYN-ELONG-PWY	FASYN-INITIAL-PWY	FERMENTATION-PWY	FOLSYN-PWY	FUC-RHAMCAT-PWY	FUCCAT-PWY	GALACT-GLUCUROCAT-PWY	GALACTARDEG-PWY	GALACTUROCAT-PWY	GALLATE-DEGRADATION-I-PWY	GALLATE-DEGRADATION-II-PWY	GLCMANNANAUT-PWY	GLUCARDEG-PWY	GLUCARGALACTSUPER-PWY	GLUCONEO-PWY	GLUCOSE1PMETAB-PWY	GLUCUROCAT-PWY	GLUTORN-PWY	GLYCOCAT-PWY
COPSAC_1	0.00724279	0	0	0	0.00648535	0.00602631	0.00030393	0	0.000747894	0.00531744	0.00342468	0.00902952	0.00664431	4.96658e-06	7.97036e-05	0.00962853	0.00841615	4.46992e-06	2.25967e-05	0.00797629	0.0069402	0	0.000137441	0.00948487	0.00512119	0.00881089	0.00219119	0	0.000437041	9.62658e-05	0.000664872	5.30044e-05	0.00333889	0.00504669	0	0	0	0	1.2064e-05	0	0	0.000822743	0	0	0.00815092	0.000735264	0	0.00223836	0.00150412
COPSAC_2	0.00564913	0	0	0.000906821	0.00598097	0.00708097	0.00225851	0.000300202	0.000982736	0.00462237	0.00254252	0.00542469	0.00688887	0.000189707	0.00500891	0.00683058	0.00692679	0	0	0.00583797	0.00497631	0	0.00468912	0.00582775	0.00327436	0.00700258	0.00706841	0.000337322	0.000926123	0.000993618	0.00698281	0.00330994	0.00309862	0.0062011	0.000528744	0.000250294	0.00383352	0.000216808	0.00352211	0	0	0.00168909	0.000216808	0.000216808	0.00622453	0.000469817	0.00401069	0.00456971	0.00560889
COPSAC_3	0.0058165	1.83686e-06	1.43273e-06	0.00180495	0.00680815	0.00869369	0.00380725	0.00116984	0	0.00585785	0.00605526	0.00632523	0.00500493	0.000870055	0.00198514	0.00793353	0.00608264	0	0.00194971	0.00572121	0.00361125	0	0.0018737	0.00653136	0.0068128	0.0055992	0.00646501	0.00112811	0.00271404	0.00176962	0.00261549	0.00185514	0.00245301	0.00502101	0.00151322	0.00103754	0.00128928	0.00109338	0.00145704	0	0	0.00185656	0.00109338	0.00109338	0.00440989	0.00161657	0.00158461	0.00559569	0.00653622
COPSAC_4	0.0081781	0	0	0	0.0050628	0.00425075	0	0	0	0.00451618	0	0.00930502	0.00259489	0	0.00256094	0.00214784	0.00922328	0	0	0.0081781	0.00924132	0	0.00163915	0.00983501	0	0.0089913	0.00215633	0	0	0	0.00426224	0.00226691	0	0.00456613	0	0	0.00117406	0	0.00111601	0	0	0	0	0	0.00869266	0	0.00121737	0.00167694	0.00146142
COPSAC_5	0.00526443	0.000414416	0.000379777	0.00257992	0.00649856	0.00680285	0.00184308	0.000661409	0.00106209	0.00564451	0.0054874	0.00632743	0.00497968	0.000469373	0.00488002	0.00695065	0.00662427	1.25809e-07	0.000138679	0.00482432	0.00201222	0	0.00328957	0.00664746	0.00568396	0.00612025	0.00421444	0.000789649	0.00159722	0.00287398	0.00571403	0.00492728	0.00570757	0.00562006	0.000261146	0.00012436	0.00118487	0.000487125	0.0019846	1.13104e-05	1.13104e-05	0.00335563	0.000487125	0.000487125	0.00552665	0.0023746	0.00101667	0.00476785	0.00563127
COPSAC_6	0.00677901	0	0	0	0.00768236	0.00963156	2.79717e-05	0	0.00124876	0.00759907	0.0076479	0.00846184	0.00376056	0	0	0.00794104	0.00842079	0	0	0.00776044	0.00356536	1.26162e-05	0.000239605	0.00848564	0.00674648	0.00832559	0.00618348	0	0	0	0.000300811	0	0.00544554	0.00221861	0	0	0	0	6.02261e-06	0	0	0.000492086	0	0	0.00606992	0	0	0.00557889	0.00372382
COPSAC_7	0.00388455	0	0	0.00153807	0.00686257	0.00936981	0.00137788	0.000720565	0.000113229	0.00785237	0.00799525	0.00868151	0.00327336	0.000585191	0.00219565	0.00910386	0.00654432	0	1.14053e-05	0.00276829	0.00163065	2.74224e-06	0.00371005	0.00916658	0.00838911	0.00550837	0.00890824	0.00108718	0.0022223	0.00150127	0.00263046	0.0021789	0.00837808	0.0046909	0.00111092	0.000693557	0.00136002	0.000670408	0.00168895	0	0	0.00143603	0.000676851	0.000670408	0.00479551	0.00109978	0.00130655	0.00756863	0.00902214
COPSAC_8	0.00634168	5.58945e-06	3.27959e-06	5.51534e-05	0.00564785	0.00796822	0.0014619	7.33805e-06	0.000162553	0.00502169	0.00527046	0.00680685	0.00481818	3.27959e-06	0.00466291	0.00767642	0.00710385	0	0.000297975	0.00705698	0.00565948	0.000262539	0.00467003	0.00721457	0.00456138	0.00704699	0.00883557	1.65818e-05	1.74317e-05	0.000105448	0.00775461	0.00411704	0.00399595	0.00595271	0.00293192	0.00281823	0.00101969	8.66569e-05	0.00294865	0	0	0.00114035	0.000254379	8.66569e-05	0.00670193	0.00335216	0.000781395	0.00522616	0.0079808
COPSAC_9	0.00573284	0	0	0	0.00617493	0.00606765	0.00126178	0	0.00100982	0.00538244	0.00427381	0.00716256	0.00593886	0	0.00285156	0.00715592	0.00775586	0	0.000802806	0.00692342	0.00478969	4.44007e-06	0.000414473	0.00755309	0.00582752	0.00769178	0.00170389	0	0.000617889	0.00151893	0.00469783	0.00254929	0.00361711	0.00587261	0.000309066	0.000212543	0	0	2.05461e-05	0	0	0.00212923	0	0	0.00679576	0.00204443	0	0.00312998	0.00344067
COPSAC_10	0.00768842	2.41793e-06	2.11149e-06	4.85774e-05	0.00594876	0.00532672	0.000565552	4.08829e-06	0.00108175	0.00526248	0.00331451	0.00877514	0.00730416	2.01252e-06	0.000373746	0.00959166	0.00884363	5.30779e-07	0.000171824	0.00797796	0.00811881	0	1.73867e-05	0.00930748	0.0046826	0.00885955	0.000511665	3.94636e-06	0.000700693	0.000591912	0.00250556	0.000269503	0.00112126	0.0038002	4.32617e-06	2.0992e-06	3.76182e-06	2.24693e-06	4.67067e-06	0	0	0.00092875	2.24693e-06	2.24693e-06	0.00812475	0.000218952	4.48477e-06	0.00220109	0.00101436
COPSAC_11	0.00518375	2.33516e-06	1.66883e-06	0.00153316	0.00709141	0.00777775	0.00203407	0.000758326	5.81897e-06	0.00506077	0.00491682	0.00665762	0.00612694	0.000528541	0.0045898	0.00668934	0.00668153	0	0.000956748	0.00447149	0.00352322	0	0.00491046	0.00696011	0.0053182	0.00631854	0.00847001	0.000782583	0.00178426	0.00135048	0.00499615	0.00411694	0.005451	0.00567045	0.00126496	0.000678835	0.00331854	0.000609134	0.00302687	0	0	0.00131426	0.000609134	0.000609134	0.00575278	0.00100514	0.00355606	0.00463223	0.00765577
COPSAC_12	0.00517443	0.00057796	0.000581452	0.00201978	0.00681527	0.00764486	0.0021895	0.000755299	0.00356666	0.00675276	0.006842	0.00734245	0.00187971	0.000581452	0.00149183	0.00792141	0.00661788	0	0	0.00488184	0.000935387	0	0.00152107	0.00775933	0.0066947	0.00675611	0.00429155	0.000970247	0.00262645	0.00307408	0.0038089	0.00124173	0.00615823	0.00462542	0.000185854	9.66826e-05	0.000652935	0.000600456	0.000643478	0	0	0.00303274	0.000600456	0.000600456	0.00464504	0.0010687	0.000695699	0.00516662	0.00551714
COPSAC_13	0.0063612	0.000224505	0.000205502	0.000851918	0.00699374	0.00814712	0.000576283	0.000299808	5.29895e-05	0.00453852	0.00387409	0.0063924	0.00749942	0.000205502	0.00777629	0.00759518	0.00754694	0	2.92512e-05	0.00560397	0.00457629	0	0.00487792	0.00676865	0.00429391	0.00711475	0.00694328	0.000374582	0.000797744	0.000576994	0.00927631	0.00608879	0.00478597	0.00662646	3.90227e-05	1.74114e-05	0.00119815	0.000207484	0.00514834	0	0	0.000658589	0.000207484	0.000207484	0.00730427	0.000494004	0.000873878	0.00581645	0.00722981
COPSAC_14	0.0075736	0	0	0	0.00224404	0.0091517	0	0	0	0.00127512	0	0.00358757	0.0103782	0	0.00602668	0.00833964	0.00842418	0	0	0.00750567	0.000971062	0	0.00181833	0.00396094	0.00118644	0.0088198	0.0147851	0	0	0	0.0101201	0.00369473	0.00150744	0.0083256	0	0	0	0	0.0073773	0	0	0.00102772	0	0	0.00890993	0	0	0.00707157	0.00855153
COPSAC_15	0.00481429	0	0	0.000215755	0.00657089	0.0104759	0.000207456	6.72364e-05	5.63878e-05	0.0086665	0.008726	0.00980878	0.00507215	4.27474e-05	0.0024838	0.0103226	0.0062453	0	5.61227e-05	0.00351031	0.000944939	2.63418e-05	0.00436106	0.0103318	0.00915188	0.00657144	0.010614	9.14284e-05	0.000221203	0.000113558	0.00307774	0.00223202	0.00881926	0.00513018	0.000277729	0.000129754	0.000616672	5.59685e-05	0.00216483	0	0	0.000220252	7.22426e-05	5.59685e-05	0.00589353	8.51608e-05	0.000458715	0.00833349	0.0102133
COPSAC_16	0.00604457	0.000104689	9.15108e-05	0.00126504	0.00383802	0.00801685	0.00340127	0.000942697	0.000138971	0.00617599	0.00639081	0.00662069	0.00685627	0.000670864	0.00186567	0.00843851	0.00800584	0	0.00322204	0.00601322	0.00598082	2.65915e-07	0.00159529	0.00701342	0.00673992	0.00671967	0.00564041	0.000897058	0.00229839	0.00152293	0.00233839	0.00162518	0.00228901	0.00455218	0.000847503	0.000961665	0.000838705	0.000864294	0.000898127	0	0	0.00132788	0.000864294	0.000864294	0.0035402	0.00128091	0.00094964	0.00583123	0.00795896
COPSAC_17	0.00701567	0	0	0	0.00235155	0.00885762	0	0	0	0.0039224	0.00244028	0.00413357	0.0102321	0	0.00163867	0.00838514	0.00821596	0	0	0.00750002	0.000264973	4.09438e-05	0.00339038	0.00454109	0.00242363	0.00866719	0.0130057	0	0	0	0.00980175	0.000663464	0.000767533	0.00791625	0	0.000106277	0.000715559	0	0.00662333	0	0	0.000318487	0	0	0.00879998	0	0.00049526	0.00701358	0.00762357
COPSAC_18	0.0051718	0	0	0	0.00156636	0.0133613	6.99745e-05	0	0.000581864	0.0104274	0.0107293	0.0114789	0.00278783	0	0	0.0116622	0.00147261	0	1.35818e-05	0.00511589	9.36177e-05	0	0	0.0121159	0.0109409	0.00546768	0.0110831	0	0.000184697	4.00908e-05	0.000483969	0	0.0115893	0.00237475	0	0.000154558	0	0	0	0	0	0.000372086	0	0	0.00167913	0.000541344	0	0.00937323	0.0112142
COPSAC_19	0.0062592	0	0	0	0.00689474	0.0078582	0.000549909	0	0.000311362	0.00480879	0.00428953	0.00673235	0.00735385	0	0.00235592	0.00717244	0.00777385	0	0.00130823	0.006245	0.00184219	0	0.00422973	0.00711488	0.00493973	0.00665248	0.00862704	0	0	0.000768101	0.00730124	0.00158569	0.00490575	0.00670029	0.000985281	0.00118102	0.0021341	0.000124228	0.00384444	0	0	0.00363947	0.0002752	0.000124228	0.0069179	0.00172729	0.00175754	0.0050598	0.00741225
COPSAC_20	0.00484187	0	0	0.0021201	0.00701101	0.00755691	0.00184723	0.00105899	6.94424e-05	0.00563181	0.00558535	0.00675518	0.00528938	0.000845418	0.0033763	0.0071454	0.00655688	0	7.62362e-05	0.00403877	0.00135454	0	0.00424115	0.00708065	0.00595697	0.00605795	0.00688244	0.00136155	0.00251206	0.00215353	0.00403758	0.00274985	0.0062266	0.005493	0.00179494	0.00108759	0.00204587	0.000966747	0.00278626	0	0	0.00198151	0.000966747	0.000966747	0.00554239	0.00153227	0.001839	0.00525145	0.00716861
COPSAC_21	0.00496531	2.62097e-06	1.87832e-06	0.00265844	0.00466789	0.00615094	0.00281785	0.00131166	0.000632583	0.00382114	0.00299512	0.0052378	0.00584349	0.00103532	0.00468591	0.00583102	0.00622296	0	0.000594395	0.00492666	0.00341419	0.000343611	0.00451724	0.00554471	0.00336502	0.00580037	0.00557593	0.00166787	0.00199772	0.00260117	0.00612136	0.00340603	0.00492304	0.00568319	0.00213685	0.00128961	0.00304433	0.00124198	0.00372963	0	0	0.00271743	0.00124198	0.00124198	0.00571014	0.00181093	0.00283085	0.00405431	0.0054209
COPSAC_22	0.00398385	0	0	0	0.00555812	0.0111426	0	0	0.000147502	0.0101745	0.0104201	0.010801	0.00265654	0	0.00170228	0.0114577	0.00578948	0	0	0.00272706	0.000333666	0	0.00163576	0.0114389	0.0106857	0.00566803	0.00959146	0	0	0.000741742	0.00188503	0.00169043	0.0102471	0.00435186	0	0	0	0	0.000607393	0	0	0.00131626	0	0	0.00395448	0.00166255	0	0.00974663	0.0105661
COPSAC_23	0.00510643	2.45733e-05	2.06722e-05	0.000239055	0.00628012	0.0118686	0.000220082	0.00011761	4.70324e-05	0.00955046	0.00969408	0.0097608	0.00129242	7.7814e-05	0.00045556	0.0103853	0.00634224	0	2.91133e-05	0.00369591	0.000175829	8.66241e-06	0.000954545	0.0103762	0.0106852	0.00752112	0.0104152	0.000150859	0.000377237	0.000212646	0.000935696	0.000427235	0.00970328	0.00234969	0.000178043	0.000104366	0.000259262	8.83672e-05	0.000431731	0	0	0.000482248	8.83672e-05	8.83672e-05	0.0040604	0.000708376	0.000252435	0.00835108	0.0108429
COPSAC_24	0.00614267	0	0	0.00117668	0.00674661	0.00778558	0.000836121	0.000444335	5.72356e-06	0.00422995	0.00375678	0.00623998	0.00756193	0.000342379	0.00738674	0.00729434	0.00739823	0	7.06189e-06	0.00538265	0.00406056	0	0.00474569	0.00659172	0.00432211	0.00688838	0.00673011	0.000564409	0.00112292	0.000887431	0.00862932	0.00564041	0.00517308	0.00648767	0.000942366	0.000462456	0.00147332	0.00039129	0.00496599	0	0	0.000918457	0.00039129	0.00039129	0.00700885	0.000712547	0.0011023	0.00553894	0.00703605
COPSAC_25	0.00375474	0	0	0.00293713	0.00657804	0.00745565	0.00328088	0.00211028	0	0.00643077	0.0066282	0.00709321	0.0043308	0.00180881	0.00239935	0.00786793	0.00678004	0	0	0.00281033	0.00187838	0	0.00343909	0.00750282	0.00671681	0.00510247	0.00443966	0.00218777	0.00426831	0.00448389	0.00260529	0.00216239	0.00754901	0.00636671	0.00196438	0.00180881	0.00191522	0.00206722	0.00180881	0	0	0.00259462	0.00206722	0.00206722	0.0042423	0.00539419	0.00197325	0.00629679	0.00708761
COPSAC_26	0.00431501	0.00266599	0.00247498	0.00368048	0.00658412	0.0068951	0.00360607	0.00297782	6.24277e-05	0.00626184	0.00635941	0.00649244	0.00291595	0.00247903	0.00280026	0.0069318	0.0064643	0	1.22757e-06	0.00348377	1.46426e-05	0	0.00435758	0.00685731	0.00641733	0.0053102	0.0056556	0.00287813	0.00453194	0.00595912	0.00286923	0.00334017	0.00743212	0.00469874	9.94676e-06	4.43023e-06	0.00279162	0.00248005	0.00275845	0	0	3.19115e-05	0.00248005	0.00248005	0.00489296	0.00345103	0.00297794	0.00564667	0.00668377
COPSAC_27	0.00580686	4.10274e-06	1.56143e-06	0.000431473	0.00703853	0.00861217	0.00128723	0.00014834	0.00184672	0.006015	0.00573249	0.00822996	0.00481071	7.89858e-05	0.00193296	0.00869341	0.00675186	2.90386e-06	0.000729753	0.00555485	0.00145931	0	0.00275625	0.00855237	0.00730759	0.00676474	0.00656703	0.000149373	0.0021915	0.000380021	0.00317641	0.00191587	0.0068004	0.00687617	0.000678002	0.000443035	0.00122983	0.000237162	0.00166857	2.07811e-06	2.07811e-06	0.00301945	0.00040358	0.000237162	0.00512846	0.00236046	0.00112206	0.00447233	0.00760346
COPSAC_28	0.00420699	0.0024459	0.00217723	0.0036762	0.00533009	0.00586063	0.00368939	0.00396857	0.0023694	0.0049213	0.00485313	0.00505686	0.00410641	0.00318084	0.00451006	0.00529976	0.00681592	0	0.000195803	0.00396663	0.000216578	8.4916e-05	0.00394795	0.00529245	0.00500549	0.00461961	0.00442376	0.00346751	0.00392578	0.00646015	0.00521686	0.00510751	0.00594724	0.00468287	0.000140777	6.42164e-05	0.00402199	0.00326348	0.00403521	0.000990634	0.000990634	0.000585256	0.00326348	0.00326348	0.00516262	0.00374913	0.00429541	0.00418531	0.00529724
COPSAC_29	0.00433281	0.00419772	0.00389628	0.00458195	0.00530825	0.00531683	0.00440286	0.0046838	0.000171375	0.00470943	0.00472133	0.00485085	0.00398602	0.00389628	0.00448621	0.00516928	0.00569391	0	6.68424e-05	0.00405326	8.78148e-05	0	0.00479376	0.00510457	0.00472256	0.00447936	0.00398852	0.00394453	0.00414831	0.00781202	0.00463782	0.0051561	0.00634068	0.00491943	7.19054e-05	3.56878e-05	0.00439709	0.00390403	0.00435235	0	0	0.000167914	0.00390403	0.00390403	0.0052841	0.00397348	0.00469491	0.00397814	0.00533215
COPSAC_30	0.00581027	0	0	0.00153636	0.00621767	0.00659658	0.00264817	0.000673446	5.39016e-05	0.00481393	0.00406659	0.00584961	0.00686998	0.000446862	0.00706627	0.00639796	0.00693171	0	0.000867616	0.00541491	0.004664	0	0.00444319	0.00623407	0.00280524	0.00636009	0.00513997	0.000746935	0.00131225	0.00114222	0.00813268	0.0057267	0.00380222	0.00595845	0.00283888	0.00183682	0.00188638	0.000518204	0.00445198	0	0	0.00263031	0.000553893	0.000518204	0.00631555	0.000843119	0.00150243	0.0048473	0.00592795
COPSAC_31	0.0049958	1.93495e-06	1.3849e-06	0.00256954	0.0070255	0.00747631	0.00188666	0.000885142	0.000248537	0.00592676	0.00596163	0.00694702	0.0053664	0.000665051	0.00304484	0.00743444	0.00664439	0	0.000348371	0.00425313	0.00161781	0.000483151	0.00361248	0.00729047	0.00616725	0.00568297	0.00628239	0.00118769	0.00215118	0.0024294	0.0042837	0.00231045	0.00621057	0.00559537	0.00127016	0.000776983	0.00146986	0.000826116	0.00209705	0	0	0.0024582	0.000826116	0.000826116	0.00568461	0.00209108	0.00129089	0.0057299	0.00691132
COPSAC_32	0.0043503	0.00379817	0.00351136	0.00447149	0.00524497	0.00544202	0.00417717	0.00424819	0.00174802	0.00479127	0.0049045	0.00497945	0.00379357	0.00351136	0.00433346	0.00513893	0.00564999	0	0.000133572	0.004139	7.14004e-05	0	0.0046891	0.00521932	0.00480089	0.00470839	0.004139	0.00370535	0.00411788	0.00702272	0.00500665	0.00473446	0.00601026	0.0049319	0.000144356	8.60813e-05	0.00400667	0.003528	0.00399311	0	0	0.000165348	0.003528	0.003528	0.00526864	0.00403568	0.00431071	0.00415012	0.00533022
COPSAC_33	0.00619608	4.64905e-07	3.6234e-07	0.00106443	0.00524849	0.00776448	0.00101378	0.000421036	1.47091e-05	0.00329023	0.00273054	0.0055148	0.00805606	0.000313135	0.00713886	0.00691432	0.00742945	0	0.000767706	0.00582011	0.00459129	0	0.00420742	0.00589871	0.00262283	0.00707574	0.00748781	0.000565106	0.000856354	0.000828477	0.00763618	0.00571636	0.00370136	0.00671736	0.000965985	0.000468973	0.00415382	0.000357895	0.00541137	0	0	0.000787774	0.000357895	0.000357895	0.00715942	0.00106553	0.00380721	0.00579226	0.00746125
COPSAC_34	0.00538616	1.27978e-06	8.79208e-07	5.98615e-05	0.00700188	0.00933507	0.000354778	6.95395e-06	0.000285369	0.00747628	0.00746003	0.00849783	0.00639485	3.14486e-06	0.00173573	0.00935862	0.00668444	0	0.000526817	0.00436213	0.00225622	0.000110219	0.00405475	0.00893962	0.00774864	0.00732434	0.00809705	6.08131e-06	2.67607e-05	0.000594192	0.00363306	0.00094382	0.00738567	0.00626953	1.6141e-05	7.19513e-06	0.00213233	4.11246e-06	0.00206859	0	0	0.0017452	4.20877e-06	4.11246e-06	0.00576063	0.00209649	0.00224595	0.00699282	0.00930216
COPSAC_35	0.0049735	0	0	0.00257028	0.00626974	0.00665312	0.00245173	0.00137758	0.000205322	0.00440297	0.00412897	0.0055175	0.00570902	0.00106507	0.00434473	0.0059436	0.00652764	0	1.50125e-05	0.00471345	0.00246787	0.000290324	0.00460084	0.0057686	0.00453361	0.00560541	0.00567209	0.00171737	0.00242346	0.00272227	0.00510097	0.00411249	0.00592215	0.00555855	0.00204928	0.00130041	0.00236347	0.00122892	0.00325438	0	0	0.00261919	0.00122892	0.00122892	0.00570169	0.00182339	0.00212401	0.00396687	0.00608234
COPSAC_36	0.00684902	1.92449e-05	1.67128e-05	0.000123408	0.00697551	0.00868247	8.48131e-05	5.03307e-05	0	0.00348797	0.00281222	0.0059167	0.00884497	3.27828e-05	0.00726124	0.00775775	0.00788444	0	5.38661e-05	0.00633707	0.0033106	0	0.00444504	0.00633038	0.00341472	0.0077827	0.0093515	6.19983e-05	0.000161828	8.61584e-05	0.00797318	0.00583449	0.00413464	0.00720352	4.79819e-05	2.14055e-05	0.00296313	3.57204e-05	0.00580154	0	0	0.00070579	3.57204e-05	3.57204e-05	0.00788878	8.30763e-05	0.00241197	0.0062364	0.00809802
COPSAC_37	0.0064849	0	0	0.00105667	0.00241736	0.00799916	0.000844518	0.000468973	0.000175364	0.00208793	0.00140461	0.00440172	0.00915799	0.000333773	0.00453997	0.00736893	0.0073849	0	0.000326471	0.00641735	0.000936789	0.000620712	0.00334544	0.00479499	0.00149178	0.00748388	0.0119449	0.00057382	0.000611874	0.000865283	0.00886394	0.00247296	0.00262978	0.00725462	0.000920262	0.000437026	0.00269274	0.000444248	0.0062516	0	0	0.000996546	0.000444248	0.000444248	0.00776363	0.000650846	0.00209314	0.00629976	0.00735185
COPSAC_38	0.00436073	0	0	0.00385493	0.00611225	0.00614315	0.00386854	0.00331033	0.000180049	0.00439673	0.00455674	0.00508017	0.00391742	0.00276455	0.00360592	0.00508466	0.00611637	0	0	0.00391285	0.00287088	0	0.00394128	0.00535151	0.0046429	0.00462877	0.00268841	0.00316934	0.00428627	0.00631889	0.00384656	0.00328308	0.00706247	0.00519775	0.00287274	0.00276455	0.00292717	0.00315949	0.00276455	0	0	0.00371869	0.00315949	0.00315949	0.00510141	0.00349391	0.00301588	0.00423647	0.00563925
COPSAC_39	0.00636374	0.000387233	0.000317763	0.00105751	0.00806533	0.0083272	0.00137627	0.000470752	8.78808e-05	0.0057389	0.00557621	0.00696576	0.00654714	0.000317922	0.000794819	0.00861328	0.008132	0	0.00257959	0.00616886	0.00548055	0	0.00450412	0.00728221	0.00559332	0.00674303	0.00587616	0.000478299	0.00119958	0.00238537	0.00560607	0.000825624	0.00615029	0.00594393	7.17623e-07	3.1898e-07	0.00291637	0.000336207	0.00466275	0	0	0.000978618	0.000364535	0.000336207	0.00351151	0.000641122	0.00262383	0.00525804	0.00693187
COPSAC_40	0.0086407	0	0	4.58783e-05	0.00286358	0.0146884	9.26719e-05	4.04494e-06	0.000402771	0.00878485	0.00914733	0.00966918	0.00553403	2.56771e-06	0.000175528	0.0098598	0.00266047	1.1441e-07	3.8705e-07	0.00752846	0.000150069	0	3.00005e-05	0.010212	0.00938698	0.00390551	0.0126034	4.72324e-06	3.50279e-05	0.000182384	0.00058558	0.000142	0.0110934	0.00279087	8.71695e-06	4.00408e-06	2.25616e-05	2.82407e-06	1.38946e-05	0	0	0.000547889	2.82407e-06	2.82407e-06	0.000907765	0.000992252	0.000133842	0.00814441	0.0101698
COPSAC_41	0.00736332	0	0	0	0.00364736	0.00876605	0	0	0	0.00227179	0.00110611	0.00418926	0.00906181	0	0.0095915	0.00796545	0.00882812	0	0	0.00691158	0.00710342	0	0.00401388	0.0045781	0.00127622	0.00872709	0.0136008	0	0	0	0.0131508	0.00855233	0.00133815	0.00757907	0	0	0	0	0.00719436	0	0	0	0	0	0.00863071	0	0	0.00654232	0.00878046
COPSAC_42	0.00809601	0	0	0	0.00496673	0.00414705	0	0	0.000303706	0.00392668	0.00206271	0.00939852	0.00742016	0	0	0.0100347	0.0091024	0	0	0.00857675	0.00833592	0	0	0.00992105	0.00407065	0.00931886	0.00147578	0	0.00043981	0	0	0	0.00240286	0.00442907	0	0	0	0	0	0	0	0.000877012	0	0	0.00879529	0	0	0.00127105	0
COPSAC_43	0.00651377	0	0	2.03773e-05	0.0069317	0.00858945	0.000769362	2.72349e-06	1.72223e-05	0.00485051	0.00404142	0.00645114	0.00943272	1.23438e-06	0.00321579	0.00758246	0.00787467	0	3.25966e-05	0.00631525	0.00538643	0.000504832	0.00511114	0.00685622	0.00341239	0.00804113	0.00874391	2.64143e-06	2.32963e-05	1.06099e-05	0.00651786	0.00167263	0.00376048	0.00704203	5.54669e-06	2.46636e-06	0.00517457	2.1384e-06	0.00493206	0	0	9.6245e-05	2.1384e-06	2.1384e-06	0.00760601	2.46858e-06	0.00533922	0.0060342	0.00908934
COPSAC_44	0.00600022	5.48565e-06	3.17585e-06	0.00181724	0.00722341	0.008017	0.00305769	0.00141725	0.000625072	0.0048999	0.00516998	0.0061321	0.00537761	0.000917821	0.00184733	0.00699348	0.00837641	0	0.00190083	0.0035185	0.00352879	0	0.0022512	0.00639169	0.00570744	0.00490062	0.00542728	0.00125044	0.00247244	0.00245514	0.0027011	0.00196784	0.00528453	0.00516134	0.00364012	0.00402557	0.00137184	0.00136507	0.00162217	0	0	0.00444146	0.00140201	0.00136507	0.00488185	0.0016821	0.00158424	0.00510521	0.0074594
COPSAC_45	0.00570765	0.00110703	0.00102755	0.00238088	0.00375737	0.00705007	0.00174557	0.0014363	1.40781e-05	0.00381578	0.0024922	0.00512327	0.00760093	0.00102946	0.00400379	0.00654328	0.00671455	0	0	0.00558073	2.02409e-06	0	0.00470465	0.00549444	0.00240123	0.0064759	0.0100757	0.00150252	0.00109961	0.00260855	0.00756712	0.00222922	0.00297232	0.00638441	5.7315e-06	2.54854e-06	0.00291685	0.00102994	0.00573029	0	0	0.00218614	0.00102994	0.00102994	0.00694325	0.00186822	0.00235746	0.00557307	0.00645361
COPSAC_46	0.00483614	0.00117356	0.00107345	0.00284541	0.004994	0.0074067	0.00268852	0.00217121	1.84604e-05	0.00406897	0.0031541	0.0049074	0.00559859	0.00154796	0.0054196	0.00562802	0.00626927	0	0	0.00468413	0.00365323	0	0.00484764	0.0052132	0.00331025	0.0041732	0.00518971	0.00193506	0.00255817	0.00382333	0.00673045	0.004324	0.00467713	0.00553078	0.00113627	0.000631466	0.00520752	0.00164441	0.00480087	0	0	0.00263329	0.00164441	0.00164441	0.00650078	0.00285942	0.00554144	0.00453328	0.00558139
COPSAC_47	0.00412962	0.00251931	0.00229922	0.00344576	0.00567537	0.00641734	0.00332716	0.00283117	0.000696362	0.00478471	0.00447793	0.00604105	0.00322727	0.00231475	0.0035317	0.00599214	0.00631725	1.48013e-05	5.44685e-05	0.00530284	5.8668e-05	0	0.00402923	0.00624108	0.00445043	0.00584519	0.00517326	0.00275729	0.00422357	0.00474397	0.00477051	0.00403207	0.00691562	0.00599025	3.8563e-05	1.78214e-05	0.00272324	0.00233516	0.00279411	0	0	0.00187319	0.00233516	0.00233516	0.00546724	0.00323234	0.00299548	0.00257879	0.00612954
COPSAC_48	0.00496044	0.00129505	0.00119068	0.00292194	0.00554195	0.00665878	0.00243394	0.00185237	9.14017e-05	0.00476518	0.00430363	0.00551153	0.00559812	0.00138669	0.00548301	0.00610501	0.0062528	0	1.49352e-05	0.00439802	0.00199991	0	0.00493383	0.00578955	0.00438776	0.00550327	0.00534084	0.00194021	0.00240216	0.00345936	0.00580867	0.00510135	0.00522683	0.00538488	0.000544721	0.000260658	0.00293995	0.00143552	0.00409191	2.14592e-07	2.14592e-07	0.00251833	0.0014362	0.00143552	0.00581482	0.00228883	0.00265488	0.00443828	0.00595399
COPSAC_49	0.00499838	4.50502e-06	3.26423e-06	8.12941e-05	0.00561097	0.0104083	0.00108441	2.33918e-05	0.000671365	0.00883473	0.0087887	0.00981782	0.00381427	1.4209e-05	9.55271e-05	0.0106112	0.00559704	0	0	0.00381874	0.00167153	2.05815e-06	0.00184071	0.0103602	0.00901438	0.00617153	0.00745075	2.62275e-05	0.000332938	0.000153575	0.00215277	3.53151e-05	0.00865381	0.00639955	4.01456e-05	2.04469e-05	0.000820943	1.59433e-05	0.000732632	0	0	0.00140808	1.59433e-05	1.59433e-05	0.00437872	0.0023898	0.000877116	0.00775249	0.00906928
COPSAC_50	0.00436527	0	0	0.00361404	0.0050613	0.00599703	0.00397872	0.00312671	0.00013622	0.00427148	0.0044218	0.00516726	0.00454907	0.00267774	0.00411849	0.005489	0.00606349	0	0	0.00416077	0.00422177	0	0.00371596	0.00542571	0.00509446	0.00434303	0.00349611	0.00288774	0.00385879	0.00541672	0.004787	0.00382207	0.00513116	0.00465545	0.00330984	0.00267976	0.00458256	0.00315294	0.00453225	0	0	0.00522115	0.00315294	0.00315294	0.00547566	0.00385948	0.00489388	0.00413848	0.00597481
COPSAC_51	0.00638645	3.95969e-06	2.27883e-06	0.000788864	0.00330037	0.00767881	0.00108374	0.000310498	0.000162789	0.00241629	0.00153944	0.00449332	0.00842109	0.000202246	0.00788949	0.00710945	0.00760341	0	0.000396058	0.00619064	0.0037917	0	0.00321623	0.00488222	0.0017314	0.00726498	0.0102722	0.000365734	0.000574204	0.000572283	0.00887099	0.00639996	0.00218579	0.0069014	0.000795967	0.000412751	0.00519179	0.000313661	0.00610518	0	0	0.000757155	0.000392146	0.000313661	0.00738781	0.000561717	0.00494409	0.0059794	0.00726126
COPSAC_52	0.00613583	9.20899e-07	6.60102e-07	5.74036e-05	0.00578331	0.00777027	0.000830946	5.33297e-06	0.000236725	0.00476041	0.00369399	0.00591989	0.00912845	2.35751e-06	0.00285564	0.00765454	0.00756224	0	0.00120012	0.0061333	0.00140258	0.00172432	0.00489951	0.00632229	0.00350766	0.00735531	0.0100202	5.67156e-06	0.000155946	0.000784157	0.00793017	0.00134743	0.00445421	0.00671587	8.51894e-06	3.78925e-06	3.67617e-05	4.69409e-06	0.00468167	0	0	0.0013731	4.69409e-06	4.69409e-06	0.00728347	0.000978532	2.45707e-05	0.00572419	0.00697963
COPSAC_53	0.00849768	3.10581e-06	2.67806e-06	0.000368036	0.00344431	0.00268218	0.000649187	8.83759e-05	5.9917e-06	0.00298732	0.000792903	0.0099113	0.00127202	7.07009e-05	0.00077304	0.00146684	0.00939253	0	1.13722e-05	0.00848228	0.00931198	0	0.000712162	0.0104539	0.000816616	0.00917088	0.000851101	0.000129764	0.000363596	0.000184942	0.00132029	0.000389588	0.000870021	0.00332953	0.00016418	8.64692e-05	0.000507766	8.05937e-05	0.000466223	0	0	0.000163142	8.05937e-05	8.05937e-05	0.00906519	0.000183368	0.000497201	0.000855713	0.000834929
COPSAC_54	0.0058494	2.86386e-06	1.64642e-06	5.74072e-05	0.00608951	0.00920692	0.000271504	7.42309e-06	0.00240431	0.00751033	0.00698668	0.00954232	0.00405968	4.32651e-06	3.76404e-05	0.00984211	0.00582531	1.12897e-06	3.23201e-06	0.0067519	0.00115397	1.8778e-05	4.32697e-05	0.00992622	0.00741579	0.00879238	0.00707396	6.72399e-06	0.000457974	0.000453377	0.00221378	2.15326e-05	0.0083839	0.00252469	1.31402e-05	2.89374e-05	9.13217e-06	4.02033e-06	1.38882e-05	0	0	0.00174397	4.02033e-06	4.02033e-06	0.00475165	6.34976e-05	9.29369e-06	0.00455501	0.00633237
COPSAC_55	0.00423944	0	0	0.00377377	0.00581703	0.00600646	0.00387286	0.00311718	0.000307124	0.00463655	0.00476578	0.00551141	0.00365609	0.00264483	0.00347147	0.00556478	0.00608308	0	2.04645e-05	0.00371405	0.00277997	0	0.00383444	0.00579711	0.0050239	0.00483293	0.00282676	0.00297411	0.00429342	0.00611196	0.00371745	0.00331667	0.0070037	0.00532673	0.00277558	0.00265466	0.00280862	0.00302293	0.00265518	0	0	0.00343863	0.00302293	0.00302293	0.00489396	0.00337035	0.00289611	0.00439656	0.00565828
COPSAC_56	0.00434114	0.00375676	0.00348802	0.00439987	0.00536247	0.0056088	0.00422669	0.0041923	0.000517551	0.00488158	0.00491341	0.00503752	0.00380272	0.00348991	0.00415883	0.0054141	0.00577251	0	0.000115195	0.00400153	0.00014461	1.76282e-05	0.00469773	0.00530543	0.00492069	0.0046215	0.00405391	0.00370043	0.00415448	0.00717863	0.00437253	0.00472446	0.00630074	0.00488992	2.19692e-05	2.70456e-05	0.00394221	0.00349043	0.00389968	0	0	0.000427305	0.00349043	0.00349043	0.00523367	0.00385878	0.00421364	0.0041698	0.0054622
COPSAC_57	0.00595649	1.9107e-06	1.64391e-06	5.01242e-05	0.00669723	0.00703431	0.00138055	3.51247e-06	0.000430029	0.00433493	0.00265156	0.00862564	0.00454532	1.64391e-06	0.00108245	0.00916817	0.00741987	0	1.69873e-05	0.00789703	0.00411562	0	2.25048e-05	0.0089446	0.00596401	0.00866676	0.00427374	3.29348e-06	0.000267505	0.000533894	0.00167998	0.000971338	0.005488	0.00402415	8.51607e-06	4.06651e-06	4.59643e-06	2.18792e-06	7.82783e-06	0	0	0.00105043	2.18792e-06	2.18792e-06	0.00718214	0.000785391	4.53735e-06	0.00157311	0.0014156
COPSAC_58	0.00484337	0.000134308	0.000111149	0.00255659	0.00584272	0.00776627	0.00287019	0.00163308	0.000232274	0.00401349	0.00371652	0.00525012	0.00541008	0.00131283	0.00377385	0.00591529	0.00639466	0	0.00132802	0.00460481	0.0042688	0	0.00570305	0.00549127	0.00393898	0.00438098	0.00542508	0.00210273	0.002228	0.00330244	0.00547658	0.0024968	0.00590561	0.0056338	0.00199554	0.00145695	0.00411132	0.00149144	0.00387805	0	0	0.00248814	0.00149144	0.00149144	0.00608684	0.00238446	0.00438485	0.00429845	0.00635096
COPSAC_59	0.00689154	0	0	0.000109889	0.00743217	0.0089991	0.000185221	3.07141e-05	5.02291e-05	0.00412132	0.00338831	0.00646366	0.00954721	1.68996e-05	0.00280852	0.0083367	0.00771134	0	1.91831e-05	0.00649318	0.000373762	5.80502e-05	0.00489446	0.00689726	0.00382435	0.0080466	0.0115842	3.15895e-05	8.69745e-05	7.43479e-05	0.00767962	0.00132669	0.00450366	0.00758541	0.000150241	6.75105e-05	0.000174818	2.11442e-05	0.00562972	0	0	0.000170373	2.11442e-05	2.11442e-05	0.00813421	0.00083512	0.000117778	0.00650508	0.00822853
COPSAC_60	0.00672903	0	0	0	0.00780923	0.00891209	0	0	0	0.00487549	0.00435147	0.0070471	0.00872665	0	0.00721455	0.00828794	0.00786042	0	0	0.00590451	0.00298959	0	0.00519815	0.00744335	0.00496228	0.00774321	0.00834583	0	0	0	0.00788691	0.0059381	0.00536708	0.0070521	0	0	0	0	0.0052118	0	0	0.000120382	0	0	0.00776129	0	0	0.00611668	0.00810016
COPSAC_61	0.00829382	0	0	0	0	0.00995258	0	0	0	0	0	0	0.0117089	0	0	0.00921535	0.0090478	0	0	0.00829382	0	0	0	0	0	0.00938153	0.0165876	0	0	0	0.0110584	0	0	0.009187	0	0	0	0	0.00829382	0	0	0	0	0	0.00982971	0	0	0.00829382	0.00913081
COPSAC_62	0.00521354	0	0	0	0.00814095	0.00818161	0.000659797	0	0.00393623	0.00633968	0.00686914	0.00751746	0.00475276	0	0.00092591	0.00893362	0.007917	0	0.00242427	0.00651128	0.00368242	0	0.000198202	0.00796544	0.00689128	0.00681046	0.00380516	0	0	0.00293139	0.00555428	0.00063692	0.00167357	0.00306369	0.000510815	0.00212204	0.0026679	0	0.0026887	0	0	0.0055273	0	0	0.00343786	0.000518328	0.0029109	0.00495168	0.00593353
COPSAC_63	0.0043027	0.00014504	0.000125929	0.00287436	0.0065427	0.0073007	0.0026866	0.00146374	0.000415685	0.00654738	0.00670748	0.00721492	0.00358736	0.00119834	0.00257946	0.0076607	0.00674903	0	7.16907e-05	0.00345995	0.0013425	1.48e-06	0.00287659	0.00762264	0.00685503	0.0055739	0.00496116	0.00168644	0.00343719	0.00364701	0.00298994	0.00264317	0.00704096	0.00582608	0.00132168	0.00110429	0.00138332	0.00136063	0.00135011	2.20928e-06	2.20928e-06	0.00278892	0.0013608	0.00136063	0.00431165	0.0037896	0.00145279	0.00620485	0.00688108
COPSAC_64	0.00226723	0.000123475	0.000104494	0.000621768	0.0034016	0.0122783	0.000665444	0.000282255	0.000554295	0.0112696	0.0116092	0.0119093	0.00132422	0.000211159	0.000471544	0.0127419	0.00394772	0	2.89377e-05	0.00142293	0.000251329	0	0.000877175	0.0126334	0.0117391	0.00334363	0.0100896	0.000343076	0.000964633	0.000750814	0.000754165	0.000471193	0.0115605	0.00507679	0.000186391	0.000125721	0.000280026	0.000248315	0.000295395	0	0	0.00085338	0.000255474	0.000248315	0.00157139	0.00277628	0.000292243	0.0108364	0.011565
COPSAC_65	0.00402932	0	0	0.00417286	0.00501832	0.00504266	0.00420175	0.00412156	0.000116021	0.00382882	0.00392182	0.00454095	0.00434174	0.0034959	0.00465948	0.00442733	0.00546232	0	0.00051678	0.00383384	0.00389683	0	0.00409474	0.00477946	0.00410497	0.0042644	0.000548453	0.00357755	0.00391175	0.00700006	0.00494688	0.00424176	0.00643135	0.00511975	0.00363867	0.00370548	0.00377935	0.00401109	0.00360932	0	0	0.00416255	0.00401109	0.00401109	0.00496639	0.00366601	0.00392866	0.0035659	0.00505858
COPSAC_66	0.00481827	0.000157343	0.000137616	0.00129295	0.00627076	0.00994313	0.00111957	0.000294402	0.000567061	0.00860085	0.0087404	0.00954314	0.00260683	0.000194497	0.00160542	0.00971191	0.00634243	0	0	0.00371118	0.000495316	0	0.00169051	0.0100708	0.00887969	0.00612784	0.00864277	0.000343803	0.00140348	0.00104336	0.00208334	0.00142612	0.00874295	0.00482092	0.000150633	7.30559e-05	0.000468447	0.000206159	0.000761412	0	0	0.0020537	0.000206159	0.000206159	0.00370723	0.00132199	0.000409145	0.00791347	0.00905353
COPSAC_67	0.00423146	5.60054e-06	4.80187e-06	0.00379518	0.00521456	0.00584156	0.00404662	0.00320288	0.000124512	0.00396761	0.00406462	0.00467143	0.00472009	0.00273111	0.00420526	0.00527319	0.00559935	0	0.00141963	0.00399952	0.0040826	0	0.00412318	0.00491075	0.00419846	0.00453258	0.00260556	0.00312883	0.00358323	0.00549398	0.00493856	0.00392673	0.00578659	0.00514848	0.00306643	0.00291756	0.00321815	0.00312087	0.00319828	0	0	0.00391309	0.00312087	0.00312087	0.00522206	0.00397752	0.00345497	0.00384517	0.00530976
COPSAC_68	0.0040056	0.00233883	0.0021329	0.00427348	0.00521647	0.0053419	0.00413869	0.00439357	0	0.00437199	0.00442904	0.00463646	0.00380067	0.00342611	0.00480823	0.00489919	0.00571808	0	0	0.00364515	0.00135217	0	0.00396183	0.00496719	0.00475426	0.00431707	0.00311876	0.0035298	0.00535218	0.0068982	0.0057706	0.00655543	0.00659441	0.00478845	0.00186397	0.0012932	0.00419583	0.00367808	0.00404725	0	0	0.00394	0.00367808	0.00367808	0.00542454	0.00364515	0.0043436	0.0038941	0.0050838
COPSAC_69	0.000854764	1.22363e-06	7.85558e-07	8.64684e-06	0.000141611	0.014998	6.41421e-06	1.81186e-06	3.35862e-05	0.013935	0.014376	0.0147223	0.00032369	7.85558e-07	1.35889e-05	0.0151687	0.0001364	0	5.98813e-07	0.000501781	1.64991e-07	0	5.27711e-06	0.0156201	0.0144632	0.000264869	0.0138444	1.45505e-06	4.12618e-06	1.92862e-05	3.38666e-05	1.08108e-05	0.0142122	9.95354e-05	4.52288e-07	2.30616e-07	1.30422e-06	8.14563e-07	1.57595e-06	0	0	3.83517e-05	8.14563e-07	8.14563e-07	6.52625e-05	8.81961e-06	1.32259e-06	0.0136176	0.0141664
COPSAC_70	0.0039408	0.00109412	0.00101194	0.00207417	0.00605779	0.00889308	0.00189749	0.0012653	0.000369557	0.0079932	0.00813286	0.00860793	0.00278928	0.00101194	0.00186712	0.00947273	0.00608576	0	0	0.00284383	0.000289671	0	0.00333846	0.00909177	0.00838428	0.00559566	0.00670923	0.00136051	0.00339095	0.00257123	0.00225703	0.0021468	0.0084344	0.00620324	0	0	0.00133424	0.00101194	0.00139752	0	0	0.000677508	0.00101194	0.00101194	0.00382322	0.00414869	0.00137578	0.00734327	0.0083694
COPSAC_71	0.00440163	0.00256418	0.00239236	0.00380483	0.00503058	0.00601055	0.00341488	0.00325084	9.30783e-06	0.00466044	0.00450446	0.00503501	0.00442634	0.00239381	0.00539216	0.00540335	0.00598307	0	0.000664391	0.00393707	0.00120198	0	0.00411747	0.00537459	0.00480088	0.00485117	0.00441603	0.00282334	0.0045758	0.0056012	0.00681569	0.0069845	0.00585272	0.00483224	0.000373125	0.000177728	0.003836	0.00242674	0.00420038	0	0	0.00368853	0.00242674	0.00242674	0.00567999	0.0031459	0.0037872	0.00387135	0.0054186
COPSAC_72	0.00541474	8.75989e-07	7.53495e-07	4.82456e-05	0.00699894	0.0105377	3.83991e-05	1.23886e-05	0.000293349	0.00828859	0.0082453	0.00950586	0.00574086	9.24022e-06	6.36207e-05	0.0100774	0.00653375	0	8.75964e-06	0.0041808	0.000561722	0	0.00493742	0.00999104	0.00858372	0.00690753	0.0100768	1.97229e-05	5.80991e-05	0.00010587	0.00339815	2.30312e-05	0.00837172	0.00578747	1.75182e-05	7.80711e-06	0.00138607	7.10307e-06	0.00234414	0	0	0.000853566	7.10307e-06	7.10307e-06	0.00608908	1.84616e-05	0.00115197	0.00768285	0.010037
COPSAC_73	0.00531081	0.00181777	0.00166773	0.00399172	0.00488811	0.00472857	0.00428862	0.00202706	0.000268651	0.00507105	0.00429771	0.0058259	0.00508587	0.00166773	0.00346906	0.00649981	0.00651671	0	0.000126168	0.005162	0.00375516	0	0.0030263	0.00616782	0.00436453	0.0057006	0.00206028	0.00204598	0.00375495	0.00398962	0.00428399	0.0031706	0.00401894	0.0051723	0.00010004	5.43202e-05	0.00195028	0.00171845	0.0019553	0	0	0.000517502	0.00174295	0.00171845	0.00593906	0.00265551	0.00208285	0.00333326	0.003462
COPSAC_74	0.00430727	0.00140962	0.00111157	0.00316557	0.00499048	0.00606037	0.00338421	0.00271776	0.000818148	0.00406685	0.00405582	0.00489483	0.00395475	0.00215155	0.00323943	0.00641006	0.00774791	0	0.000895366	0.00353852	0.00410096	0	0.00422437	0.00516971	0.0044331	0.00452936	0.00374217	0.00248264	0.0038253	0.00434814	0.00400472	0.00350848	0.00449159	0.00414878	0.00191376	0.00136828	0.00397939	0.00304602	0.0049061	0	0	0.00394037	0.00338224	0.00304602	0.00497822	0.00340373	0.00393742	0.00299076	0.0069338
COPSAC_75	0.00694767	0	0	0	0.00624482	0.00854417	0	0	0	0.00362531	0.00218934	0.00596752	0.00769217	0	0.00782938	0.00759216	0.00804785	0	0	0.00639084	0.00514951	0	0.00473562	0.00636674	0.00379354	0.00831244	0.0129693	0	0	0	0.01111	0.00745355	0.0041214	0.00721341	0	0	0	0	0.00594175	0	0	0.00182959	0	0	0.00813351	0	0	0.00562981	0.00872269
COPSAC_76	0.00448698	0.0023961	0.00221315	0.00339779	0.00629835	0.00668149	0.00315584	0.00283961	0.000301701	0.00496584	0.00482132	0.00573062	0.00368529	0.00221315	0.0036602	0.00633953	0.00629759	0	0	0.00467688	4.4724e-05	0	0.00335839	0.00607388	0.00526166	0.00547695	0.0046555	0.0026148	0.0050101	0.0050372	0.00577026	0.00617983	0.00727693	0.00567581	2.03639e-06	9.05627e-07	0.00284841	0.00221315	0.00277128	0	0	0.00342686	0.00221315	0.00221315	0.00564405	0.00381568	0.00295383	0.00333176	0.00597504
COPSAC_77	0.00640392	5.88575e-05	4.80979e-05	0.000716644	0.00636134	0.00844449	0.000587533	0.000154872	0.000258173	0.00368896	0.0029512	0.00590414	0.00829624	9.7112e-05	0.00417814	0.00757815	0.00731895	0	0.000298933	0.00617511	0.000888023	0	0.00459519	0.00631409	0.00338437	0.00742175	0.0105715	0.000199017	0.000481277	0.000518693	0.00761217	0.00237666	0.00379407	0.00707257	0.000176597	7.96239e-05	0.00211209	0.000107181	0.00514948	0	0	0.000904636	0.000109297	0.000107181	0.00755916	0.000493871	0.00163504	0.00596421	0.00752369
COPSAC_78	0.00432181	0.00411154	0.00381786	0.00451231	0.00531049	0.00544635	0.0044728	0.00464049	0	0.00470946	0.00469754	0.00491796	0.00412404	0.00381786	0.00454214	0.00504809	0.00575483	0	0.000586725	0.00412404	0.000322875	0	0.00482298	0.00517935	0.00481944	0.00457908	0.00412404	0.00388843	0.00418135	0.00763572	0.00475368	0.00513835	0.0064818	0.00499357	0.000518473	0.000306178	0.0043459	0.00389006	0.0043321	0	0	0.000699983	0.00389006	0.00389006	0.00525261	0.00396505	0.00466876	0.00381786	0.00549872
COPSAC_79	0.00566233	0	0	0.000288752	0.00721535	0.00858517	0.000686998	6.66491e-05	0.000561283	0.00649925	0.00605607	0.00866629	0.0059789	3.93078e-05	0.000308965	0.00986572	0.00747425	0	0.000767492	0.00789175	0.00407488	0	0.000172901	0.00895794	0.00592333	0.00855009	0.0072889	8.28184e-05	0.000201514	0.00035987	0.00102445	0.000228509	0.00584304	0.00681109	8.66796e-05	9.90085e-05	0.000131892	4.72715e-05	0.000188626	0	0	0.000762765	4.72715e-05	4.72715e-05	0.00226843	0.000186216	0.000186189	0.00373702	0.004972
COPSAC_80	0.00666794	0	0	0.000453999	0.00631674	0.00620888	0.00199676	0.000139292	0.000868817	0.00479562	0.00278442	0.0073273	0.00697257	8.88278e-05	0.00311681	0.00812386	0.00779796	0	0	0.0070449	0.00628621	0	0.00209016	0.00778156	0.00336357	0.00790934	0.002775	0.000169423	0.000506829	0.000527858	0.00420655	0.00218237	0.00279632	0.00524593	0.000322348	0.000159212	0.00111337	0.000101518	0.00126687	0	0	0.00139217	0.000101518	0.000101518	0.00696649	0.00017544	0.00111291	0.00222883	0.00290442
COPSAC_81	0.00634591	0.00013817	0.000128301	0.00046492	0.00783066	0.00899444	0.000368756	0.000184697	0	0.00562865	0.00523491	0.0075192	0.0087588	0.000128301	0.00128264	0.00848465	0.00732273	0	0.000211871	0.00564243	0.000175281	0	0.00567347	0.00789146	0.00555324	0.00761685	0.00994836	0.000243223	0.000588546	0.000329307	0.00596215	0.000536116	0.00577225	0.0068922	0	0	0.000527433	0.000128301	0.00440789	0	0	0.000356932	0.000128301	0.000128301	0.0074878	0.000253875	0.000366325	0.00587477	0.00846744
COPSAC_82	0.00935538	0	0	0	0.000134224	9.32869e-05	0	0	0	0.000244821	0	0.010877	0.0016633	0	0	0.0026012	0.0102114	0	0	0.00936136	0.0106657	0	0	0.0114773	9.33354e-05	0.0100571	2.78335e-05	0	0.000110358	0	0	0	0	0.000292263	0	0	0	0	0	0	0	0	0	0	0.00995062	0	0	5.20561e-05	0
COPSAC_83	0.00865667	0	0	0	0.000891935	0.0115747	0	0	0	0.0102119	0.0109866	0.0111731	0.00131539	0	0	0.0115414	0.000820085	0	0	0.00796284	0	0.000236109	0	0.0114449	0.00977874	0.0107923	0.00871298	0	0	0	0	0	0.00782198	0.000979318	0	0.000327419	0	0	0	0	0	0	0	0	0.00121234	0.00539935	0	0.0096433	0.0102259
COPSAC_84	0.00397525	5.13863e-06	4.07172e-06	0.000166835	0.0051823	0.0112501	7.36217e-05	1.58931e-05	0.000175109	0.0103674	0.010616	0.011122	0.00210743	9.58343e-06	0.00129063	0.0116228	0.00564863	0	0	0.00273105	4.28904e-05	0	0.00117378	0.0117735	0.0107699	0.00595904	0.0100715	1.92521e-05	7.36518e-05	0.000857642	0.00169286	0.00120122	0.0104846	0.00418445	2.07008e-05	1.0294e-05	0.0001091	1.05461e-05	0.000302579	0	0	0.0016828	1.05461e-05	1.05461e-05	0.00334816	0.00163606	8.27095e-05	0.00978979	0.0105717
COPSAC_85	0.0047098	8.23999e-06	5.93174e-06	0.00289956	0.00480224	0.00619595	0.00268269	0.00180931	2.22895e-05	0.00388285	0.00365342	0.00512059	0.00538531	0.0014388	0.00516764	0.0057091	0.00600771	0	9.38928e-05	0.00432284	0.0028606	0	0.00445615	0.0053863	0.00409199	0.0053035	0.00495975	0.00199676	0.00237986	0.00352887	0.00556591	0.00449193	0.00598957	0.00555945	0.00257397	0.00168892	0.00336659	0.00165948	0.00376053	0	0	0.00322038	0.00166027	0.00165948	0.00548831	0.00298039	0.00330806	0.00405987	0.00562851
COPSAC_86	0.00424732	0	0	0.00341602	0.00509824	0.00598829	0.0036422	0.00231294	0.000687889	0.00420272	0.00422182	0.00548016	0.0044278	0.00192183	0.0034952	0.00624384	0.00607026	0	0.00179524	0.00465216	0.00326312	0	0.00341909	0.00569699	0.00464996	0.00513497	0.0031969	0.00234008	0.00365811	0.00463852	0.00403868	0.00351229	0.00541147	0.00548753	0.00232093	0.00272968	0.00269733	0.00220912	0.00265251	0	0	0.00326522	0.00220912	0.00220912	0.00526744	0.00328082	0.00289572	0.0033894	0.00544932
COPSAC_87	0.00465013	0.00108172	0.000941521	0.00272606	0.00441886	0.00631916	0.00223112	0.00217038	0.0012679	0.00388674	0.00316272	0.00478873	0.00519116	0.00157395	0.00630691	0.00524811	0.00645411	0	9.56779e-06	0.00439779	0.00299435	0	0.00490374	0.00506175	0.00355858	0.00536547	0.00774221	0.00228941	0.00173843	0.00377581	0.00783995	0.00696744	0.00419587	0.00504758	0.000599328	0.000285105	0.00388176	0.00161465	0.004747	0.000455964	0.000455964	0.00256068	0.00161465	0.00161465	0.00590593	0.00269356	0.00370798	0.00461321	0.00562391
COPSAC_88	0.00298478	0	0	0	0.00320368	0.0108703	0.000177843	0	0.000387659	0.00286175	0.00212469	0.0107392	0.00201115	0	2.47303e-05	0.0113129	0.00297217	0	7.56552e-06	0.0101851	0.000147394	2.97974e-05	9.41954e-05	0.0107854	0.00384384	0.0113615	0.0100488	1.1263e-05	0	6.61401e-05	0.000364892	1.39737e-05	0.0110745	0.00298399	0	0	4.54594e-05	0	2.6526e-05	0	0	0.000361261	0	0	0.0010048	0.000408558	0.000544168	0.000760143	0.00391444
COPSAC_89	0.00574897	0	0	0.000429769	0.00652007	0.00703771	0.00133597	0	0.000294414	0.00665041	0.00615686	0.0082842	0.00519013	0	0.00187337	0.00863528	0.00744589	0	0.000390633	0.00593398	0.00402776	0	0.000903908	0.00873818	0.00592475	0.00750428	0.00426978	0	0.000657358	0.000694116	0.00247337	0.0012873	0.00464503	0.00558523	0	0	9.03126e-05	0	0.000381063	0	0	0.0017109	0	0	0.00586947	0.00102834	6.77237e-05	0.00519061	0.00512242
COPSAC_90	0.00808602	0	0	0	0.00184245	0.00973238	0	0	0	0.000550114	0.000386262	0.00188891	0.0113736	0	0.000696747	0.00904592	0.00892026	0	0	0.00808602	0.000227111	0	0	0.00212333	0	0.00914911	0.0160383	0	0	0	0.0107318	0.000260089	0.000637863	0.00888142	0.00048832	0.000222793	0.000846744	0	0.00815932	0	0	0.000412691	0	0	0.00958039	0	0.000584769	0.00803224	0.00896211
COPSAC_91	0.00492316	0	0	0.00315311	0.0061394	0.00596392	0.00438455	0.00259038	0	0.00479737	0.00494466	0.00540514	0.00563616	0.00222033	0.00368564	0.00658548	0.00637115	0	0.00329579	0.00469742	0.00482776	0	0.00353286	0.00570815	0.00503031	0.00516224	0.00324369	0.00273269	0.0039449	0.00444065	0.00448403	0.00377645	0.00465698	0.00565543	0.00235852	0.00222033	0.00268395	0.00253751	0.00281386	0	0	0.00292639	0.00253751	0.00253751	0.00503648	0.00301538	0.00299684	0.00469742	0.00626323
COPSAC_92	0.00140807	0	0	0.000424593	0.00221348	0.0133856	0.000270147	9.78239e-05	0.000191724	0.0126208	0.0129947	0.0133502	0.000622916	7.88261e-05	0.000407129	0.0138492	0.00310388	0	3.82794e-06	0.000845922	0.000123749	0	0.000363025	0.0141618	0.0130826	0.00273219	0.0120826	0.000135791	0.000401286	0.000461798	0.000523737	0.000424172	0.0127702	0.00196858	0.00010366	8.30511e-05	9.93808e-05	9.01089e-05	0.000100391	0	0	0.000572957	9.01089e-05	9.01089e-05	0.00102871	0.000753386	0.000100376	0.0122528	0.0127117
COPSAC_93	0.00708858	0	0	0	0.00764719	0.00748422	0	0	0.000264994	0.00477937	0.00325253	0.00895719	0.00607927	0	0	0.00808999	0.0108056	0	0	0.00837057	0.00650511	0	0	0.00937621	0.00540134	0.00905254	0.00376551	0	0.000355906	0	0	0	0.00178861	0.0022467	0	0	0	0	0	0	0	0.0026606	0	0	0.00859496	0	0	0.00217638	0
COPSAC_94	0.00659952	0	0	0	0.00209263	0.00684703	0	0	0	0.00672875	0.00681246	0.00726407	0.00671684	0	0.00777374	0.00780073	0.00738371	0	0	0.00667859	8.65604e-06	0	0.00101994	0.00768154	0.00694513	0.00727226	0.00117529	0	0	0.00658727	0.00868907	0.00813016	0.00696385	0.00750184	0	0	0	0	0.000305999	0	0	0.00658956	0	0	0.0070177	0.00142847	0	0.00626931	0.00385222
COPSAC_95	0.0055554	0.000282843	0.000211741	0.0016679	0.00568912	0.0065975	0.00248391	0.000457926	0.00134191	0.00493223	0.00483603	0.00605472	0.0019549	0.000215906	0.00474663	0.00652271	0.00538943	2.13862e-06	5.99797e-05	0.0050294	0.00108622	0	0.0015044	0.00640128	0.00581849	0.00548501	0.0052877	0.000366615	0.0033912	0.00527623	0.00693329	0.00658419	0.00578931	0.00457655	0.000298698	0.000210622	0.000737093	0.000371219	0.000875737	0	0	0.00124776	0.000371219	0.000371219	0.00531179	0.00353477	0.000953087	0.00426298	0.00393422
COPSAC_96	0.00577009	0	0	0.000742697	0.00737618	0.008302	0.00116298	0.00023067	0.000247487	0.0060757	0.0058707	0.00751347	0.00789967	0.000164694	0.00145349	0.0086916	0.00694932	0	0.000180621	0.00497737	0.00100833	0.000260571	0.00443963	0.00784717	0.00595107	0.00690713	0.00792067	0.000308652	0.000774984	0.00045198	0.00497156	0.00064812	0.00597032	0.00685579	0.000563885	0.000269497	0.000759267	0.000222631	0.00314056	0	0	0.000938945	0.000222631	0.000222631	0.00636373	0.00350531	0.000551779	0.00555341	0.00781399
COPSAC_97	0.0018687	9.2233e-05	8.24382e-05	0.000693321	0.00384559	0.0124966	0.000809463	0.000297098	0.00034477	0.0111644	0.011506	0.0118564	0.00108903	0.000238786	0.00051997	0.0121958	0.00419526	0	7.50438e-05	0.00212957	0.000410161	0	0.000778845	0.0125688	0.0115643	0.00325131	0.0105669	0.000378164	0.00108889	0.000735855	0.000750284	0.000439006	0.0114338	0.0025677	0.000287308	0.000212409	0.000333137	0.000265001	0.00033631	0	0	0.000566958	0.000265001	0.000265001	0.00175038	0.000467828	0.000352013	0.0107951	0.0115016
COPSAC_98	0.00886254	0	0	0	0.00303755	0.00234508	0.000194564	0	3.53597e-05	0.000914113	0.000362018	0.00924818	0.00871802	0	6.36523e-05	0.0105399	0.00985036	0	0	0.00897456	0.0100552	3.89331e-05	3.87326e-05	0.00983063	0.00158267	0.00969638	0.000445746	0	4.83858e-05	0	0.000127437	6.38868e-05	0.000633937	0.000434133	9.29562e-06	6.25372e-06	3.36403e-06	0	1.55873e-05	0	0	0.000204216	0	0	0.00907033	0	2.48088e-06	0.000206829	0.000388974
COPSAC_99	0.0086929	0	0	0	0.00367547	0.00290173	0	0	0	0.00245636	0.00110339	0.00965259	0.00835522	0	0	0.0103595	0.00962153	0	0	0.00891462	0.00959821	0	0	0.0102086	0.00288276	0.00970785	0.000893192	0	0	0	0	0	0.00139017	0.00246834	0	0	0	0	0	0	0	0.000595088	0	0	0.00905621	0	0	0.000650606	0
COPSAC_100	0.00449082	0.000179568	0.000158048	0.001973	0.00668717	0.00831563	0.00219318	0.000878537	0.000215966	0.00721197	0.00728528	0.00800136	0.00398048	0.000698374	0.00188741	0.00853599	0.00656211	2.20036e-06	3.26807e-06	0.00353207	0.0010983	0	0.00286437	0.00843107	0.00736356	0.00568282	0.00669265	0.00111066	0.00254641	0.00180893	0.00261696	0.00137901	0.00746862	0.00589328	0.00103429	0.00064399	0.00119477	0.000782983	0.00140229	0	0	0.00196472	0.000782983	0.000782983	0.00421779	0.00248198	0.0011249	0.00680071	0.00791817
COPSAC_101	0.00723021	0	0	0.000681238	0.00159441	0.00869517	0.000508443	0.00028144	2.06065e-05	0.001087	0.000674861	0.00341992	0.0100717	0.000217091	0.00353684	0.0080408	0.00808578	0	0.000134451	0.00719195	0.000491591	0.000142702	0.00213731	0.00377911	0.000945648	0.00820558	0.0136598	0.000342021	0.000285755	0.000564629	0.00973801	0.00171506	0.00170843	0.00803333	0.000706242	0.000331131	0.0010159	0.000268572	0.00717105	0	0	0.000602826	0.000281812	0.000268572	0.00864363	0.000427531	0.000710991	0.00715525	0.00796377
COPSAC_102	0.00438403	0.00361821	0.00335929	0.00414134	0.00518188	0.00556677	0.00431642	0.00416211	6.1028e-05	0.00473705	0.00476502	0.00490515	0.00427056	0.00335929	0.00435236	0.00542879	0.00578697	0	0.0013501	0.00415319	0.000792612	1.70663e-06	0.00456531	0.00516735	0.00482689	0.00462112	0.00412703	0.00352755	0.00406772	0.00672253	0.00461449	0.00490859	0.00607409	0.00488558	0.000288628	0.000173357	0.00387621	0.00351856	0.00390433	0	0	0.00035164	0.00351856	0.00351856	0.00519333	0.00393601	0.00419654	0.00398196	0.00550646
COPSAC_103	0.0040337	0	0	0.00410275	0.00502335	0.00514817	0.00425029	0.00404284	2.50103e-05	0.00385848	0.0039265	0.00460574	0.00437887	0.00339118	0.00462804	0.00431342	0.0055643	0	0.000798326	0.00390777	0.00398959	0	0.00408813	0.00485019	0.00419498	0.00436479	0.00085624	0.00350544	0.0039254	0.00678235	0.00493677	0.00419283	0.00652179	0.00517939	0.00368105	0.003845	0.0037215	0.0039086	0.00358593	0	0	0.00427592	0.0039086	0.0039086	0.00493905	0.00363119	0.00389349	0.00342574	0.0051904
COPSAC_104	0.00649499	5.7911e-07	4.52831e-07	8.52745e-05	0.00764275	0.00874908	0.000155476	2.28577e-05	5.81424e-06	0.00477327	0.00417766	0.00684425	0.00863492	1.64227e-05	0.00605355	0.00806899	0.00768235	0	2.0159e-05	0.00579965	0.00394091	0	0.00519597	0.00723388	0.00463772	0.00771953	0.00820724	3.35706e-05	8.53355e-05	4.40786e-05	0.00667076	0.00482351	0.00506224	0.0068962	6.12101e-05	2.73527e-05	0.00383149	1.88409e-05	0.00494021	0	0	8.92378e-05	1.88409e-05	1.88409e-05	0.0074866	5.02607e-05	0.00351695	0.00592537	0.00853237
COPSAC_105	0.00410052	0.00381459	0.00352967	0.00440591	0.00528336	0.00538822	0.00414464	0.00454601	2.70043e-05	0.00447504	0.00447856	0.00465222	0.00379486	0.00354161	0.005179	0.00491823	0.00575867	0	0.000375282	0.00386286	0.000225514	0	0.00396033	0.00502091	0.00489358	0.00442913	0.00388582	0.00363518	0.00614838	0.00709023	0.00672265	0.00836276	0.00646175	0.00468495	0.000331935	0.00018119	0.00460477	0.00358164	0.00450872	0	0	0.00418743	0.00358164	0.00358164	0.00573486	0.00373372	0.00479998	0.00369829	0.00516933
COPSAC_106	0.00470629	0.00195583	0.00188015	0.00415454	0.0050158	0.00529158	0.0037331	0.00226946	0.000480584	0.00511871	0.00475703	0.0056056	0.00442856	0.00188015	0.00385394	0.00599414	0.00616135	0	5.85835e-05	0.00482436	0.00238661	2.1069e-06	0.00345727	0.00590498	0.00463324	0.00544048	0.00259002	0.00235109	0.00364651	0.00472184	0.00456415	0.0036564	0.00459104	0.00514205	0.00031228	0.000181256	0.00216633	0.00189943	0.00216645	0	0	0.00106013	0.00189943	0.00189943	0.00552703	0.00311387	0.00232052	0.00391002	0.00425324
COPSAC_107	0.00610424	6.25232e-07	5.36067e-07	3.02561e-05	0.00744142	0.0078317	0.000616945	2.8855e-06	0.00013571	0.005568	0.00481414	0.00733894	0.007115	1.25082e-06	0.000679561	0.00839321	0.00742876	0	0.000333423	0.00635218	0.00367907	0	0.0031689	0.00767854	0.00494714	0.0074598	0.00576667	2.34465e-06	0.000153382	0.000151267	0.00451931	0.000268061	0.00473933	0.00639411	0.000439635	0.0002139	0.000466763	1.66188e-06	0.00232156	0	0	0.0016934	1.66188e-06	1.66188e-06	0.00664481	0.000164928	0.000336298	0.00390791	0.0063683
COPSAC_108	0.00667372	0	0	0.0014649	0.00536048	0.00487448	0.00175228	0.000422095	0.00104653	0.00384166	0.00135912	0.00791823	0.0058364	0.00032432	0.000940848	0.00853208	0.00777424	0	0	0.00727677	0.00637606	0	0.000794623	0.00831051	0.00447684	0.00789666	0.00195942	0.000479422	0.00251708	0.000817601	0.00130275	0.000754808	0.00293211	0.00455581	0.000379963	0.00032432	0.000443926	0.000381701	0.000419424	0	0	0.000682283	0.000423713	0.000381701	0.00734399	0.00061969	0.000544291	0.00139769	0.0018084
COPSAC_109	0.0054483	0.00032936	0.000282445	0.00214632	0.00657219	0.0072627	0.00131322	0.000687725	0.000452969	0.00491997	0.00452266	0.00591094	0.00663828	0.000469293	0.00522611	0.00680436	0.0067507	0	0.000719884	0.00495265	0.0027001	0	0.00475861	0.00621321	0.00476542	0.00623305	0.00589604	0.000826311	0.00144186	0.00193838	0.00592122	0.00445513	0.00535126	0.0061426	0.000696863	0.000342812	0.00255188	0.000537695	0.00342458	0	0	0.0023796	0.000563116	0.000537695	0.00619478	0.00313505	0.00233076	0.00471661	0.0065992
COPSAC_110	0.0040551	0.00050039	0.000440513	0.00155139	0.00605125	0.00894724	0.00150758	0.00119997	0.000983423	0.00796046	0.00810852	0.00858529	0.00323901	0.000921205	0.001923	0.00921531	0.0063139	0	0.00050374	0.00299317	0.000251149	0	0.00218819	0.00906203	0.00835943	0.00576567	0.00731047	0.00134447	0.00297223	0.00236514	0.00229798	0.00214427	0.00828039	0.00564496	0.000165443	7.78855e-05	0.00133555	0.000956326	0.00139553	0.00044072	0.00044072	0.000856629	0.000956326	0.000956326	0.00393777	0.00341041	0.00135985	0.00729118	0.00836888
COPSAC_111	0.00545338	0	0	0	0.00682286	0.00802924	0.000345759	0	9.82183e-05	0.00672508	0.00595994	0.00910817	0.00429794	0	0.00101629	0.00933612	0.00675801	0	5.83834e-06	0.00739353	0.00202118	0	0	0.00939252	0.00643843	0.00858065	0.00663923	0	0	0.000497082	0.001463	0.000970902	0.00747694	0.00601894	0	3.89549e-06	0	0	0	0	0	0.00219479	0	0	0.0064861	0.000792452	0	0.00374559	0.00420005
COPSAC_112	0.00430093	0	0	0	0.00609534	0.00913568	0	0	8.60214e-05	0.00143127	0.000624379	0.0102399	0.00304276	0	0	0.0109044	0.00596637	0	0	0.00958512	0.00212259	3.6415e-05	0	0.0103813	0.00477716	0.0103873	0.00776888	0	0	0	0	0	0.00905942	0.00190654	0	0	0	0	0	0	0	5.39316e-05	0	0	0.00653986	0	0	0.000336995	0.000570977
COPSAC_113	0.00807085	0	0	0	0.00562537	0.00494083	0	0	0	0	0	0.00958687	0.00718038	0	0	0.0102038	0.00897314	0	0	0.00873768	0.00795645	0	0	0.0100749	0.00476759	0.00959827	0.00182281	0	0	0	0	0	0.00313029	0.00141319	0	0	0	0	0	0	0	0.00031031	0	0	0.00873441	0	0	0	0
COPSAC_114	0.00571937	0.000175417	0.000189658	0.000924457	0.00698535	0.00771753	0.00163503	0.000323292	0.000252981	0.00491336	0.00416243	0.00617291	0.00664299	0.000189658	0.00567531	0.00714991	0.00694482	0	0.000687123	0.005384	0.00332507	0	0.00484739	0.00648533	0.00452417	0.0067851	0.00707659	0.000386641	0.000826261	0.000591121	0.00680873	0.00532359	0.00521359	0.00617152	0.000221802	0.000101489	0.000930563	0.000214707	0.00362426	0	0	0.000898193	0.000214707	0.000214707	0.00637115	0.00119008	0.000687423	0.00446174	0.0068486
COPSAC_115	0.00627729	8.81581e-06	7.57098e-06	0.00232898	0.00553236	0.00508827	0.00309165	0.000767197	0	0.00458203	0.00277052	0.00739364	0.00265874	0.000627594	0.00270018	0.00334146	0.00740485	0	0	0.00618812	0.00673317	0	0.00236046	0.00778377	0.00311435	0.00679166	0.00166816	0.0010603	0.00228632	0.00156438	0.00320658	0.00185604	0.00323333	0.00501877	0.000980451	0.000700004	0.00161416	0.000721183	0.0015089	0	0	0.00108472	0.000721183	0.000721183	0.00693401	0.00114164	0.00163542	0.00225518	0.00262378
COPSAC_116	0.0040485	0	0	0.00427793	0.00505661	0.00500153	0.00423307	0.00427472	4.65988e-06	0.00382734	0.00393227	0.00453263	0.00430448	0.0036457	0.00473715	0.00444606	0.00545467	0	0.000220047	0.00381019	0.00391626	0	0.0041586	0.00477029	0.00407746	0.00421565	0.00022537	0.00368554	0.00393325	0.00729317	0.00498355	0.00429032	0.00648145	0.00514156	0.00372535	0.00376285	0.00389365	0.00417528	0.00369484	0	0	0.00418705	0.00417528	0.00417528	0.00500201	0.00372564	0.00402607	0.00365871	0.00503976
COPSAC_117	0.00525493	0.000602083	0.000542248	0.00234756	0.00403591	0.00836054	0.00197787	0.00146991	3.51573e-05	0.00353154	0.00276139	0.00506841	0.00646725	0.0010237	0.00512612	0.00605144	0.00673134	0	0.000629669	0.00509521	0.00369271	0	0.00513291	0.00539186	0.00290657	0.00476779	0.00705641	0.00168925	0.00160962	0.00259758	0.00670931	0.00379299	0.00417704	0.00584216	0.00139512	0.000740627	0.00483754	0.00113127	0.00519217	0	0	0.00261407	0.00113127	0.00113127	0.00699121	0.00190539	0.00477642	0.00493843	0.00670131
COPSAC_118	0.00523471	0.00144471	0.00132623	0.00283637	0.00554681	0.00651043	0.00224992	0.00184089	0.000101394	0.00441836	0.00366232	0.00499906	0.00567695	0.00134349	0.00618854	0.00569101	0.00638285	0	1.01871e-05	0.00474129	0.00261584	1.74641e-05	0.00485804	0.00527242	0.00399277	0.00577591	0.00498046	0.00175838	0.00224928	0.00334419	0.00730548	0.00550882	0.00491836	0.00535964	0.000200157	9.14732e-05	0.0030318	0.00134996	0.00457265	0	0	0.0024883	0.00134996	0.00134996	0.00610212	0.00213476	0.00273193	0.00426597	0.00567304
COPSAC_119	0.00418209	0.00307007	0.0011442	0.0039892	0.005324	0.00578412	0.00411433	0.00252717	0.0001125	0.00513405	0.00518217	0.0055951	0.00384421	0.00284241	0.00359258	0.0055404	0.00585071	0	5.37627e-05	0.00379967	0.00190386	0	0.00436759	0.00594655	0.00520804	0.00485404	0.00525477	0.00328094	0.00416302	0.00626762	0.00397413	0.00370134	0.00643047	0.00453722	0.00227075	0.0017477	0.00262002	0.00314275	0.00367654	0	0	0.0029353	0.00314681	0.00314275	0.00481509	0.00355628	0.00391096	0.00447368	0.00569477
COPSAC_120	0.00511063	0.00116812	0.00099118	0.00270287	0.00652161	0.00724035	0.00285299	0.0013061	0.000503586	0.00603728	0.00599766	0.00658609	0.00494452	0.00105512	0.00233474	0.00765196	0.00608071	6.19181e-05	0.00221608	0.00500964	0.00340417	3.57641e-06	0.00249736	0.00695924	0.0057386	0.00614101	0.00459435	0.00137459	0.00302061	0.00288474	0.00317777	0.00229691	0.00531967	0.00569567	0.000169416	8.37724e-05	0.00131776	0.00103447	0.00145637	1.55036e-05	1.55036e-05	0.000595929	0.00103963	0.00103447	0.00545584	0.00210985	0.0015255	0.00528468	0.00652511
COPSAC_121	0.00567442	0.00143748	0.00115181	0.00214995	0.00635613	0.00757558	0.00292028	0.00139347	0.00161538	0.00571596	0.00579212	0.00597643	0.00587253	0.00115376	0.00219417	0.0079999	0.00628368	0	0.00400884	0.00534553	0.00402839	0	0.00309987	0.0063123	0.00618591	0.00606116	0.00535591	0.00150013	0.00317102	0.00273174	0.00470123	0.00368682	0.00330778	0.00565472	7.46265e-05	0.000436682	0.00240704	0.00172305	0.00312992	0	0	0.00258254	0.00215902	0.00172305	0.00483851	0.00212705	0.00276442	0.0050638	0.00722384
COPSAC_122	0.00711116	8.03009e-06	4.65557e-06	0.000200468	0.00318425	0.00850213	0.000191366	4.31261e-05	0.000694586	0.00653576	0.0072401	0.00688148	0.00301165	2.8023e-05	0.00456683	0.00809394	0.00636393	0	0.000814177	0.00739562	0.00656262	0	0.00675897	0.00744664	0.00515936	0.00763813	0.00922617	6.50746e-05	0.000146308	0.000144765	0.0093254	0.00507112	0.00320835	0.00592717	0.00320849	0.00528191	0.00216501	0.000484555	0.00400138	0	0	0.00167362	0.00100715	0.000484555	0.00730512	0.00544911	0.00182879	0.00699954	0.00802109
COPSAC_123	0.002402	2.97079e-06	2.26975e-06	7.1883e-05	0.00320979	0.0130235	5.36252e-05	2.33566e-05	6.08341e-05	0.0118702	0.0121587	0.0127384	0.00198709	1.57289e-05	0.000189181	0.0132042	0.00339831	0	9.04896e-06	0.00148382	8.63986e-05	5.73271e-06	0.00169113	0.0134905	0.0123304	0.00418028	0.012192	3.23571e-05	9.3534e-05	5.20593e-05	0.00101182	7.85056e-05	0.0120355	0.00268892	4.76438e-05	2.16783e-05	0.000247451	1.86826e-05	0.000676627	0	0	0.000300419	1.86826e-05	1.86826e-05	0.00266495	0.000113948	0.00018829	0.0114946	0.0125073
COPSAC_124	0.00520973	0.000940798	0.00086549	0.00283209	0.0043974	0.00625023	0.00284645	0.0015952	2.55328e-05	0.00436093	0.00345154	0.00518916	0.00540783	0.00109011	0.00612331	0.00607358	0.00620287	0	0	0.00485469	0.00325135	2.6481e-05	0.00445918	0.00547707	0.00402556	0.00558863	0.00495515	0.00147059	0.00202816	0.00270247	0.00766126	0.00565467	0.00450662	0.00548002	0.000600145	0.000290662	0.00253389	0.00120487	0.00391792	0	0	0.00278275	0.00120487	0.00120487	0.005824	0.00211816	0.00226326	0.0042844	0.00539522
COPSAC_125	0.00690458	0	0	0	0.00753852	0.011379	0.00029941	0	0.000466767	0.00379358	0.00188917	0.00622761	0.00802512	0	5.06481e-05	0.00817545	0.00849933	0	1.53476e-05	0.00705609	0.00590357	0	0.00553352	0.00666502	0.00328684	0.00435568	0.00881688	0	0.000643795	0	0.0073496	1.817e-05	0.00373422	0.00779832	0	0	0.00575701	0	0.00536346	0	0	0.00143845	0	0	0.00870077	0	0.00598381	0.00604694	0.0092424
COPSAC_126	0.00620077	0.00126142	0.00115661	0.001938	0.00772644	0.00738674	0.00308956	0.00143326	0.000243232	0.00646963	0.00663796	0.00676517	0.0067939	0.00115898	0.00220509	0.00888305	0.00733614	0	0.00411184	0.00606862	0.00498433	0.000297005	0.00273153	0.00715977	0.00668116	0.00664363	0.00611713	0.00163739	0.00320567	0.00233135	0.00340797	0.002505	0.00290162	0.00644046	7.61418e-06	3.4916e-06	0.00156584	0.00119461	0.00182966	0	0	6.06959e-05	0.00119461	0.00119461	0.00448879	0.00196231	0.00180624	0.00609298	0.0080623
COPSAC_127	0.00625655	2.14007e-06	1.56093e-06	5.91504e-05	0.0055346	0.00775745	0.00166007	5.99595e-06	0.000307937	0.00551839	0.00412985	0.00602047	0.0102148	2.80967e-06	0.00305304	0.00754141	0.00772384	0	0.000102683	0.00645528	0.00231912	0.00272256	0.00479279	0.00644079	0.00263542	0.00771409	0.0105016	1.14785e-05	4.52547e-05	4.46949e-05	0.00832596	0.00145419	0.00203354	0.00678048	5.61207e-06	2.4955e-06	0.000776764	5.58225e-06	0.0049653	0	0	0.000331206	5.58225e-06	5.58225e-06	0.00755563	0.000318909	0.00054514	0.00569252	0.00712099
COPSAC_128	0.00415062	0.000333081	0.000289753	0.0041442	0.00501439	0.00536237	0.00399664	0.00352048	6.23825e-05	0.00424944	0.0043411	0.00484595	0.0041079	0.00293231	0.0044857	0.00495504	0.0057098	0	5.14576e-05	0.00380407	0.00287832	1.14817e-05	0.00392566	0.0051176	0.00450633	0.00449635	0.00168214	0.00326581	0.00387233	0.00663071	0.00484187	0.0044175	0.00638784	0.00513712	0.00289722	0.00266719	0.00326233	0.00332802	0.00311821	0	0	0.00391691	0.00332802	0.00332802	0.00500149	0.0035175	0.00335579	0.00401663	0.00498233
COPSAC_129	0.00551272	0.000139579	0.000121236	0.000993143	0.00567881	0.00711434	0.00247623	0.000684222	0.000353699	0.00562305	0.0052407	0.00632459	0.00768793	0.000432539	0.00585641	0.0060274	0.00707921	0	0.00153405	0.0057567	0.00384341	0.00159367	0.0049268	0.00667087	0.00379755	0.00646246	0.00609601	0.00078953	0.00128288	0.0010608	0.00724192	0.00601527	0.00286522	0.0055735	1.79077e-05	7.98116e-06	0.00238672	0.000521778	0.0035628	0.000311302	0.000311302	0.00130037	0.000521778	0.000521778	0.00699254	0.00083138	0.00207732	0.00531905	0.00640363
COPSAC_130	0.00759803	0	0	0.000413501	0.0065154	0.00585453	0.000886169	0.000101555	0.00033821	0.00524335	0.00329443	0.00942207	0.000811866	7.37428e-05	0.000329433	0.00357026	0.00861133	0	0.000248414	0.00766368	0.00781184	0	0.000329601	0.00988554	0.00401085	0.00852265	0.00155339	0.000129222	0.000378033	0.000345208	0.000979532	0.000179952	0.00227565	0.0031219	0.000191125	0.000154269	0.000222793	8.76505e-05	0.000222165	0	0	0.000582245	8.76505e-05	8.76505e-05	0.00835846	0.000146148	0.000230277	0.00219173	0.00189481
COPSAC_131	0.00599961	0	0	0	0.00597656	0.0103892	0.00102291	0	0.00200483	0.00602174	0.005313	0.00885102	0.00346001	0	0	0.00942527	0.00561269	0	0	0.00824976	0.00165972	0	0	0.0090541	0.00715954	0.00858856	0.00827582	0	0.000557708	0	0	0	0.00704231	0.00463807	0	0	0	0	0	0	0	0.00131439	0	0	0.00332857	0	0	0.00289648	0.00533933
COPSAC_132	0.00578557	0	0	0	0.00933741	0.0100401	0.000761157	0	0.000544743	0.00269068	0.00153562	0.00553947	0.0046523	0	0.000463774	0.00605846	0.00830005	0	0	0.0086446	0.00244225	0	0.000114052	0.00584269	0.00503856	0.00899977	0.00647664	0	0	0.000277381	0.00117366	0.000344372	0.00573259	0.0018666	0.000229911	0.000207762	0.000270326	0	0.000337291	0	0	0.00104721	0	0	0.00714369	0.000265409	0.000317486	0.000854243	0.00441462
COPSAC_133	0.00632613	0	0	0	0.00781169	0.00923959	0	0	0	0.0061694	0.00594392	0.00798023	0.00805286	0	0.00579516	0.0088256	0.00756658	0	2.93727e-05	0.00522093	0.0025504	4.793e-05	0.00551182	0.00833105	0.00651573	0.00750319	0.00867434	0	0	1.55855e-05	0.0064124	0.00492703	0.00655613	0.0066307	0.000143124	6.459e-05	0.000324962	0	0.00418	0	0	0.00017377	0	0	0.00732418	2.24038e-05	0.000222907	0.00579417	0.0086171
COPSAC_134	0.00590342	0	0	0	0.00831577	0.0100291	0.000446842	0	0	0.00656692	0.00616635	0.00763307	0.00554854	0	0.00296548	0.00819295	0.00746728	0	0	0.00545328	0.00334416	5.49891e-05	0.00501588	0.00802698	0.00633399	0.00515714	0.00719204	0	0	0	0.00398046	0.002082	0.00669716	0.00581995	5.08327e-05	2.28403e-05	0.00254863	0	0.00245532	0	0	0.000121602	0	0	0.00634251	0	0.00270773	0.00535534	0.00906787
COPSAC_135	0.00621226	0.000535421	0.000421364	0.00172641	0.00726536	0.00826526	0.00199412	0.000764624	8.89513e-05	0.00499852	0.00426052	0.0063787	0.0064827	0.00052685	0.00142948	0.00791993	0.0072917	0	0.00156619	0.0061056	0.00538678	1.01869e-06	0.00488577	0.00663694	0.00456806	0.00674475	0.00607535	0.000764376	0.00165076	0.0014343	0.00692614	0.00168365	0.00721446	0.00641062	0.000414603	0.000193363	0.00178258	0.000549778	0.00463341	0	0	0.000767258	0.000549778	0.000549778	0.00484761	0.00101579	0.00138981	0.00509489	0.00546359
COPSAC_136	0.00414089	0.00162416	0.00150872	0.00277414	0.00657611	0.00834625	0.00270699	0.0018365	0.0001492	0.00758501	0.00773752	0.00798878	0.0021597	0.00152242	0.0019097	0.00846976	0.00654208	0	9.25313e-05	0.00310077	0.000183049	0	0.00341977	0.00844382	0.00783636	0.00571194	0.00705184	0.00193315	0.00408669	0.00384066	0.00204561	0.00224727	0.00791173	0.00436327	0.00015578	9.40602e-05	0.00178525	0.00154744	0.00177069	0	0	0.000168725	0.00156832	0.00154744	0.0044331	0.00266605	0.00195034	0.00699807	0.00792431
COPSAC_137	0.00704764	5.24583e-05	4.21759e-05	0.000783933	0.00325432	0.00769566	0.000803179	0.000281106	7.53988e-05	0.0019982	0.00121622	0.0041428	0.00842781	0.000198255	0.0102599	0.00729994	0.00821627	0	0.000172229	0.00654288	0.00639212	0.000136259	0.00309888	0.00452633	0.00118211	0.00750148	0.00646097	0.000331231	0.000495043	0.000522671	0.0123828	0.00730263	0.00202191	0.00724503	0.000517682	0.000240154	0.00183367	0.000243593	0.0068711	0	0	0.000662448	0.000243593	0.000243593	0.00796215	0.000404373	0.00135606	0.00637182	0.00686438
COPSAC_138	0.00435597	0	0	0.00353943	0.00537663	0.00584181	0.00370504	0.00293099	3.97393e-05	0.00434664	0.00434413	0.00543873	0.00402628	0.00250304	0.00365613	0.00575968	0.00593104	0	0	0.00418841	0.00263842	0	0.00373653	0.00567419	0.00461879	0.00495639	0.00181516	0.00283502	0.00410142	0.00560944	0.0042888	0.00357539	0.00692619	0.00587865	0.00261823	0.0025147	0.00268225	0.00286089	0.00254128	0	0	0.00370195	0.00286089	0.00286089	0.00499309	0.00395416	0.0027589	0.00345818	0.00565804
COPSAC_139	0.00676182	0	0	0	0.00792662	0.00916329	0.000181104	0	0.000531097	0.00446202	0.00372562	0.00634484	0.00719299	0	0.00748725	0.00799538	0.00777854	0	6.76762e-05	0.00610094	0.00469137	0	0.00481904	0.00673039	0.0045387	0.00674121	0.00748623	0	0.000186173	2.79803e-05	0.00874432	0.0061315	0.00506194	0.00731742	9.53462e-06	4.27881e-06	0.00374037	0	0.00478981	0	0	0.00135025	0	0	0.00762276	0.00229597	0.00348886	0.00569728	0.0075663
COPSAC_140	0.00786293	0	0	0	0.00220759	0.0095195	0.000176318	0	1.86226e-06	0.00084982	0.00059688	0.00228375	0.0111465	0	0.000936708	0.00883636	0.008671	0	0	0.00784035	0.000255397	0.000161699	0.00130647	0.00255685	0.00050809	0.0089756	0.0154323	0	0	0	0.0104056	0.00035591	0.000628659	0.00869249	0	0	0.000321073	0	0.00767785	0	0	1.18376e-06	0	0	0.00932034	0	0.000217075	0.00780706	0.0086977
COPSAC_141	0.0049003	0.00190015	0.00176087	0.00292061	0.00674477	0.00690914	0.00301532	0.00214381	0.00224385	0.00545954	0.00545244	0.00642374	0.00344776	0.00176087	0.00288119	0.00597032	0.00663097	0	0.000618962	0.00437326	0.00111758	0.000102529	0.00402697	0.00667688	0.00556682	0.00509615	0.0049763	0.00225837	0.00333346	0.00433485	0.00358717	0.0028538	0.00614047	0.00489637	0.0013953	0.00107644	0.00231869	0.00189652	0.00229579	0	0	0.00199024	0.00189652	0.00189652	0.00519914	0.00267282	0.0027284	0.0045316	0.00665919
COPSAC_142	0.00692508	0	0	0	0.00550001	0.0114414	0	0	0	0.00525218	0.005302	0.00763064	0.00584159	0	0	0.00890611	0.00523109	0	0	0.00733884	0.0003911	0	0.00249488	0.00795097	0.00759301	0.00721382	0.00986734	0	0	0	0.00365367	0	0.00338685	0.00349913	0	0	0	0	0.00199575	0	0	0.00276476	0	0	0.00494432	0	0	0.0049168	0.00812598
COPSAC_143	0.00578742	6.60416e-06	3.82377e-06	0.0017907	0.00731379	0.00787786	0.0026154	0.000954909	0.000420189	0.00621542	0.00633314	0.00687121	0.00502592	0.000702299	0.00190304	0.00748333	0.00771994	0	0.00173664	0.00465747	0.00333054	0.000121035	0.00213688	0.00724975	0.00627033	0.00541463	0.00540508	0.00109773	0.00223481	0.00333803	0.00306955	0.00192318	0.0059466	0.00503046	0.00136528	0.00162866	0.00283195	0.000895194	0.00308939	0	0	0.00322584	0.0010276	0.000895194	0.00480854	0.00132183	0.00304285	0.00577486	0.00696227
COPSAC_144	0.00570281	3.56167e-05	2.6368e-05	0.00128438	0.00719629	0.00787438	0.00159681	0.000388644	0.00079669	0.00548427	0.00523529	0.00683374	0.00621703	0.000246031	0.00492058	0.00766347	0.00702677	0	0.000720407	0.00499933	0.00384154	0.000508851	0.00473592	0.00712577	0.00549359	0.00602467	0.00664484	0.000494469	0.00102836	0.000664346	0.00573059	0.00448415	0.00578963	0.00583232	0.000917075	0.000479249	0.00129349	0.000335728	0.00327876	0	0	0.00112938	0.000336412	0.000335728	0.00636515	0.000505703	0.00101007	0.00490067	0.00692003
COPSAC_145	0.00505	0	0	0.00128119	0.0067845	0.00864028	0.0017424	0.000250977	0.000561319	0.00799124	0.00810533	0.00865612	0.00365455	0.00013273	0.00236083	0.00876081	0.00747823	0	0.00106738	0.0040755	0.00128161	0	0.000938839	0.0091491	0.00833851	0.00593804	0.00621947	0.000239932	0.000645737	0.00178281	0.00271899	0.00225939	0.00758189	0.00517241	0.000215431	0.000149674	0.000222888	0.000151691	0.000261093	0	0	0.00310174	0.000151691	0.000151691	0.00395718	0.00202253	0.000214196	0.00713448	0.00777177
COPSAC_146	0.00516476	5.70882e-05	5.13251e-05	0.000638632	0.00711728	0.00945514	0.000292697	0.000155893	1.09529e-05	0.00780404	0.00779504	0.00898294	0.00537781	0.000113527	0.00411434	0.00954094	0.00685562	0	0	0.00388527	0.00234291	0	0.00427246	0.00945054	0.00825572	0.00704669	0.00854035	0.000194741	0.000556459	0.000433016	0.00493002	0.00346242	0.00808042	0.00553702	0.000179991	8.26015e-05	0.000474883	0.000124549	0.00264276	0	0	0.000554063	0.000124549	0.000124549	0.00609617	0.000443865	0.000339127	0.00745644	0.00900676
COPSAC_147	0.00485784	0.00256609	0.00238247	0.0042201	0.00468633	0.00501965	0.0040566	0.00286081	2.11133e-05	0.004876	0.00447887	0.00530557	0.00468936	0.00238247	0.00402255	0.00604735	0.00604424	0	0.000627137	0.00465363	0.0025413	0	0.00382151	0.00560377	0.00449404	0.00509083	0.00276982	0.00272236	0.00398528	0.00501896	0.00464197	0.00390014	0.00457307	0.00514942	5.63362e-06	2.5073e-06	0.00283471	0.00238282	0.00282387	0	0	0.000126352	0.00238282	0.00238282	0.00564275	0.00317851	0.00304808	0.00362707	0.00428357
COPSAC_148	0.00594946	4.3973e-06	3.16027e-06	0.00170344	0.00422253	0.00699522	0.00128884	0.00078189	0.000153967	0.00306224	0.00244218	0.00519169	0.00738052	0.00060529	0.00806726	0.00655745	0.00715507	0	0.000192087	0.0054313	0.00420015	0.00033914	0.00423926	0.00554918	0.00278615	0.00649353	0.00610327	0.000947003	0.00112619	0.00155748	0.00908463	0.00623951	0.00425697	0.00634263	0.0015505	0.000805666	0.002208	0.000738916	0.00556853	0	0	0.00158805	0.000738916	0.000738916	0.00685764	0.00122767	0.00171885	0.00541154	0.00632083
COPSAC_149	0.00687619	0	0	0	0.00651279	0.00650726	0	0	0.000173922	0.00400586	0	0.00825152	0.00602242	0	0	0.0091429	0.00791204	0	0	0.00788065	0.00539014	0	0.0012831	0.00864722	0.00506948	0.0086488	0.00389819	0	0.00023257	0	0.00217308	0	0.00432606	0.00437639	0	0	0	0	0.000627316	0	0	0.001353	0	0	0.00763045	0	0	0.00140807	0.00386725
COPSAC_150	0.0093155	0	0	0	0.00131476	0.000951281	0	0	0	0	0	0.0101315	0.00920906	0	0	0.0110299	0.0101783	0	0	0.00938224	0.0107445	0	0	0.0107406	0.000950743	0.0102795	0.000219369	0	0	0	0	0	0.000438217	0.000120098	0	0	0	0	0	0	0	2.37408e-05	0	0	0.00940517	0	0	0	0
COPSAC_151	0.00449528	0.000122056	0.0001056	0.00312134	0.00641442	0.00643927	0.00364467	0.00193528	0.00068746	0.00523265	0.00527736	0.00614251	0.00356707	0.00159832	0.00286146	0.00657017	0.00637845	0	0.00062876	0.00404467	0.00265185	0	0.00293857	0.00647114	0.00548512	0.00539271	0.00362682	0.00204912	0.00384377	0.00410377	0.003365	0.00267893	0.00638171	0.00530321	0.00170508	0.00156875	0.00187145	0.00181778	0.00181252	0	0	0.0025751	0.00181778	0.00181778	0.00489371	0.00245754	0.00197291	0.00471759	0.00583566
COPSAC_152	0.0047329	0	0	0.00307366	0.00643172	0.0064457	0.00359767	0.00167714	0.000373983	0.00505816	0.00493635	0.00567223	0.00483027	0.00135396	0.00285805	0.00627087	0.00649809	0	8.51342e-05	0.00443992	0.00299558	0	0.00280159	0.00599403	0.0049815	0.0055002	0.0034092	0.0018306	0.0035023	0.00333935	0.00363636	0.00232523	0.00596271	0.00543425	0.00182018	0.00148151	0.00182048	0.00154738	0.00179686	0	0	0.00231922	0.00154738	0.00154738	0.00527888	0.00395311	0.00199441	0.00429011	0.00526652
COPSAC_153	0.0041372	0.00091758	0.000815548	0.00389823	0.00498945	0.00534896	0.00382716	0.00346621	8.70629e-05	0.00421779	0.00421722	0.00468694	0.004328	0.00284075	0.00448689	0.00484452	0.00559243	0	8.77142e-06	0.00374807	0.00258078	0.000158541	0.0044704	0.00491719	0.00438642	0.00447535	0.00338914	0.00342927	0.00339361	0.00632932	0.00491619	0.00442301	0.00614712	0.00495981	0.00271037	0.0021628	0.00356329	0.00317958	0.00362699	0	0	0.00337742	0.00317958	0.00317958	0.0051743	0.00334903	0.00365433	0.00375081	0.00512398
COPSAC_154	0.00411194	1.27551e-06	7.29808e-07	0.00393116	0.00492937	0.00514711	0.00409138	0.00372076	0.000485106	0.00388505	0.00398931	0.00449628	0.00430423	0.00317787	0.00446375	0.00476317	0.0058267	0	0.000878173	0.00377303	0.00382904	0	0.00394181	0.00473236	0.00421441	0.00421318	0.0013177	0.00331603	0.00394167	0.00640202	0.00513254	0.00436693	0.00591985	0.00494006	0.00340641	0.00349638	0.00389158	0.00384186	0.00390652	0	0	0.00408621	0.00402355	0.00384186	0.00497074	0.00374437	0.00403576	0.00369766	0.00508484
COPSAC_155	0.00409706	0	0	0	0.00488116	0.0101648	0.000529619	0	0.000340127	0.00983317	0.00987981	0.0106229	0.00306059	0	0.000396687	0.0122844	0.00540139	0	0	0.00289279	0.00150756	0	0.000232984	0.0112573	0.00977359	0.00627944	0.0059628	0	0	0.000185845	0.000967347	0.000267526	0.00917886	0.00894796	0	0	0	0	7.75436e-05	0	0	0.000513691	0	0	0.00400505	0.00886152	0	0.00902903	0.00894567
COPSAC_156	0.00410362	5.28386e-07	4.52915e-07	0.00415562	0.00503669	0.00502362	0.00424241	0.00376059	6.60445e-05	0.00392499	0.00398847	0.00460812	0.00413164	0.00318814	0.00460796	0.0046901	0.00552452	0	1.73589e-05	0.00387545	0.00387729	0	0.00396827	0.00485345	0.00419144	0.00433982	0.000747743	0.00334446	0.00382004	0.0064583	0.0049281	0.00408936	0.00585705	0.00505477	0.00331647	0.00319623	0.00347636	0.00366003	0.00334187	0	0	0.00382501	0.00366003	0.00366003	0.00502757	0.00351543	0.00363965	0.00370131	0.00474082
COPSAC_157	0.00450905	6.48107e-06	0.00163995	0.00326232	0.0058104	0.0061307	0.00367171	2.14895e-05	0.000719201	0.00450583	0.00424288	0.00531635	0.0052213	0.00163995	0.00431956	0.00545603	0.0059467	0	0.000508418	0.00436049	0.00395764	0.000680426	0.00399083	0.0055569	0.00411191	0.00519812	0.00534673	0.00220705	0.00295315	0.00371912	0.00482865	0.00368471	0.00484257	0.00487316	0.00271416	0.00222123	0.00308766	0.00192556	0.00299418	0	0	0.00311045	0.00192556	0.00192556	0.005216	0.0043213	0.00309282	0.00352446	0.00533002
COPSAC_158	0.00552638	0	0	0.00094169	0.00635042	0.0080558	0.00108578	0.000343924	0.000329585	0.00635809	0.00608994	0.00766011	0.0060286	0.000255045	0.00346804	0.00864207	0.00602387	0	6.45771e-05	0.00474082	0.0015026	3.81335e-05	0.00351656	0.00798815	0.00682065	0.0069143	0.00679771	0.000455014	0.00116218	0.000756818	0.00421744	0.00330492	0.00694162	0.00700365	0.000658599	0.000338194	0.000954585	0.000295542	0.0020697	0	0	0.0026387	0.000295542	0.000295542	0.00504849	0.00423611	0.000763604	0.00501234	0.00758793
COPSAC_159	0.00419251	0.00282769	0.00259584	0.00440059	0.00503663	0.00515351	0.00420013	0.00421504	9.97534e-05	0.00444753	0.00447111	0.00467242	0.00410357	0.00344649	0.00460273	0.00497089	0.00559856	0	0	0.00397281	0.00104272	0	0.00444298	0.00491981	0.00452631	0.00439703	0.00310301	0.00363136	0.00372673	0.00720249	0.00482988	0.00495727	0.00615994	0.00494478	0.00132503	0.000861236	0.00387824	0.00362653	0.00381446	0	0	0.00215284	0.00362653	0.00362653	0.00513679	0.00370923	0.00411167	0.00385704	0.00498885
COPSAC_160	0.00437221	0.00331649	0.00305441	0.0041427	0.00539097	0.00597842	0.00396015	0.00367361	0.000457567	0.00516698	0.00520569	0.00534489	0.00367514	0.00305542	0.00374867	0.00589645	0.00602782	0	3.65841e-05	0.0038875	9.76993e-05	3.80489e-06	0.00460533	0.00563162	0.00525835	0.00479614	0.00415937	0.00337411	0.00426255	0.00694771	0.0040768	0.00426967	0.00661	0.00505843	2.71214e-05	3.67217e-05	0.00352754	0.0031068	0.0035041	0	0	0.000527625	0.00313914	0.0031068	0.00512191	0.00403001	0.00374894	0.00445242	0.00570945
COPSAC_161	0.00538051	0.00145191	0.00134708	0.0031149	0.00632431	0.00693208	0.00342873	0.00164451	5.40633e-05	0.00564308	0.00549219	0.00614172	0.00568148	0.00134882	0.00274175	0.00744737	0.00607056	0	0.00301089	0.00533427	0.00423793	0	0.00289292	0.00649239	0.00544214	0.00609056	0.00414615	0.00176761	0.00341772	0.00315157	0.00362046	0.00266973	0.00369878	0.00571971	0.000196297	9.36888e-05	0.00171819	0.00137415	0.00187933	0	0	0.00026914	0.00137779	0.00137415	0.00561105	0.00232818	0.00199077	0.00474143	0.00598788
COPSAC_162	0.00558535	2.21075e-05	1.9057e-05	0.00140049	0.00638253	0.00703592	0.00217228	0.000476141	0.00025917	0.00668974	0.00608367	0.00798872	0.00555826	0.000320084	0.00116041	0.00843308	0.00756694	0	0.000583474	0.0058369	0.00548799	0	0.000864894	0.0084425	0.00545408	0.00726084	0.00374022	0.000480774	0.00144639	0.000869916	0.0014793	0.00096112	0.00414929	0.00360205	0.000556489	0.000495235	0.000474481	0.000385499	0.000530629	0	0	0.000781699	0.000385499	0.000385499	0.00648654	0.000623553	0.000546222	0.00507087	0.00468735
COPSAC_163	0.00630111	1.28389e-05	1.09352e-05	0.000879614	0.00612998	0.00806187	0.00108447	0.000308287	2.63016e-05	0.00424991	0.00341744	0.0061952	0.00870078	0.000231865	0.00316294	0.00733748	0.00723915	0	0.000851842	0.00614909	0.000889061	4.13527e-05	0.00467542	0.00660512	0.00298831	0.00737454	0.0103067	0.000416336	0.000802116	0.000643799	0.0073898	0.00156321	0.00389927	0.00691562	0.000809376	0.000384615	0.00107907	0.000266452	0.00518591	0	0	0.000770415	0.000266452	0.000266452	0.00738151	0.000541518	0.000773581	0.00598977	0.00743718
COPSAC_164	0.00512324	0.000899831	0.000828427	0.00243608	0.00645599	0.00690367	0.0031948	0.00111645	0.00097302	0.00546649	0.00485561	0.00651236	0.00376292	0.000833867	0.00196769	0.00743017	0.00643888	0	0.000627287	0.00577623	0.00291818	0	0.00197679	0.00680965	0.0056651	0.00653856	0.00405148	0.00121338	0.00278544	0.00229319	0.00310744	0.00178743	0.00510071	0.00497115	0.000220551	0.000106162	0.00126636	0.000946005	0.00134042	0	0	0.000801892	0.000946005	0.000946005	0.00590865	0.00146681	0.0015169	0.00344525	0.00508741
COPSAC_165	0.00794757	0	0	0	0.00171637	0.00956293	0	0	0	0.000763643	0	0.00170372	0.0110394	0	0.00019504	0.00886382	0.00875486	0	0	0.00796563	0.000378641	0	0.00108102	0.00191771	0.000137749	0.00900709	0.0153729	0	0	0	0.0105421	7.05208e-05	0.00013234	0.00879646	0	0	0.000330058	0	0.00770077	0	0	7.29248e-05	0	0	0.00938622	0	0.00022323	0.0078186	0.00860496
COPSAC_166	0.00539449	0.00110144	0.00101437	0.00233806	0.00657064	0.00776892	0.00277351	0.00125649	0.000192193	0.00605821	0.00604175	0.00656276	0.00485499	0.00101679	0.00205029	0.00760955	0.00594651	0	0.00252316	0.00517753	0.00308847	1.29326e-05	0.00278295	0.00692236	0.00623419	0.00632959	0.00545161	0.00143267	0.00294678	0.00267422	0.00288916	0.00203386	0.0054091	0.00566039	0.000438679	0.000532736	0.00146833	0.00103571	0.00154528	0	0	0.000900772	0.00103571	0.00103571	0.00496379	0.00186278	0.00188742	0.00513918	0.00723185
COPSAC_167	0.00787418	0	0	0	0.00212881	0.00938642	0	0	0	0.00123691	0	0.00221116	0.0110117	0	0	0.00879902	0.00864529	0	0	0.00787727	0.000470562	0	0.00171307	0.00247733	4.77566e-05	0.00894961	0.0149571	0	0	0	0.0104346	0	4.30324e-05	0.0086726	0	0	0	0	0.00747315	0	0	2.69572e-05	0	0	0.00920795	0	0	0.00770428	0.00835366
COPSAC_168	0.00821356	0	0	0	0.00209351	0.00994673	0	0	0	0	0	0	0.0116014	0	0	0.00903133	0.00896866	0	0	0.00825116	0	0	0.000617565	0	0	0.0092611	0.0163722	0	0	0	0.0108424	0	0.000499546	0.00907487	0	0	0	0	0.00812102	0	0	0.000320666	0	0	0.00978362	0	0	0.00812102	0.00898144
COPSAC_169	0.00557117	0	0.000308002	0.00140736	0.007087	0.00792052	0.00131646	0	0.000376674	0.00528672	0.00474526	0.00659679	0.00722541	0.000308002	0.00302376	0.00727558	0.00691681	0	0	0.00508493	0.00388022	7.71001e-05	0.00519607	0.00692363	0.00494958	0.00691753	0.0075418	0.000504275	0.00116164	0.00102099	0.00503674	0.00177669	0.00526959	0.00608561	0.000963576	0.000486842	0.00380721	0.000352003	0.00357597	0	0	0.00146758	0.000352003	0.000352003	0.00643642	0.00117382	0.00392522	0.00488159	0.00792909
COPSAC_170	0.00795546	0	0	0	0	0.00914692	0	0	0	0	0	0	0.0106318	0	0.00991068	0.00850176	0.00903883	0	0	0.00765159	0.00293207	0	0	0	0	0.00873445	0.0125067	0	0	0	0.0111906	0.00768201	0	0.0084756	0	0	0.000335542	0	0.00807906	0	0	0	0	0	0.00917212	0	0.000227013	0.00765159	0.00836604
COPSAC_171	0.00453304	0.0029085	0.0026919	0.00399719	0.00563582	0.00612922	0.00383131	0.00330509	0.000387151	0.00503539	0.0050044	0.00535775	0.0037258	0.00270972	0.0037466	0.00569363	0.0060282	0	0.000180819	0.00420775	0.000373795	0	0.00442332	0.00563028	0.00509026	0.0049579	0.00450584	0.00318169	0.0041201	0.00620934	0.00411651	0.00405258	0.00644253	0.00496285	0.000184192	8.54189e-05	0.00318564	0.00272724	0.00318599	0	0	0.000801044	0.00272724	0.00272724	0.00523048	0.00348971	0.0033741	0.0041123	0.00568153
COPSAC_172	0.00556894	2.59808e-05	2.24193e-05	0.00196775	0.00559934	0.00672402	0.00250894	0.000673986	0.000158456	0.0044319	0.00300769	0.0058318	0.00529042	0.000522753	0.00514352	0.00653806	0.00662084	0	0.000263715	0.00540817	0.00475314	0	0.00438139	0.00617564	0.00342402	0.00640042	0.00603432	0.00100523	0.00152496	0.00133752	0.00651993	0.00362321	0.004073	0.00593568	0.00164127	0.000939968	0.00217707	0.000596504	0.00336308	0	0	0.00179027	0.000746615	0.000596504	0.00609001	0.0013356	0.00187877	0.00464917	0.0054539
COPSAC_173	0.0072625	1.37077e-06	9.79948e-07	0.000422385	0.00112529	0.00897179	0.00036245	0.00019453	2.71144e-05	0.000901136	0.00058441	0.0030061	0.0100621	0.000132035	0.00524942	0.0080678	0.00813363	0	0.000177363	0.00723249	0.00103555	0	0.00158908	0.00333635	0.00053026	0.0082824	0.0143126	0.000224446	0.000220207	0.000339196	0.00992443	0.00288475	0.00111871	0.00804989	0.000428086	0.000195299	0.00444491	0.000150817	0.00713731	0	0	0.000407572	0.000150817	0.000150817	0.00867782	0.000261836	0.0037437	0.00719565	0.00821367
COPSAC_174	0.00425877	0	0	0.00376564	0.00486108	0.00535255	0.00354716	0.00307102	7.57774e-06	0.00381179	0.00379426	0.00471625	0.00470151	0.00259758	0.00505702	0.00484905	0.00564102	0	0	0.00382903	0.00356155	0	0.00420392	0.0049544	0.00403503	0.00455874	0.00231658	0.00298009	0.00312872	0.00591029	0.00542866	0.00429538	0.00639137	0.00513825	0.00329712	0.00278632	0.0035564	0.00296866	0.00370068	0	0	0.00373037	0.00296866	0.00296866	0.00514752	0.00324026	0.00355312	0.00385758	0.00506907
COPSAC_175	0.00696607	0	0	0	0.00472493	0.00892439	0.00016199	0	0.000101415	0.00178528	0.00114798	0.00395526	0.00900591	0	0.00767975	0.0075677	0.00831374	0	7.57065e-05	0.006664	0.00631836	0	0.00283771	0.00433277	0.00150301	0.00836641	0.0122651	0	0.000127179	3.70354e-05	0.00869737	0.00678337	0.0020745	0.0074245	4.16268e-05	1.85566e-05	0.00578585	0	0.00674651	0	0	0.000335749	0	0	0.00831987	0	0.00564042	0.00646076	0.00890781
COPSAC_176	0.00611484	0	0	0.000582984	0.00709374	0.00944737	0.00104774	0.000156524	0.000400699	0.00443683	0.00228397	0.0062834	0.0063765	0.000106299	0.00114437	0.00756341	0.00763627	0	7.16975e-05	0.00633979	0.00500126	0	0.0056385	0.00668004	0.00321516	0.00588871	0.00719516	0.000223939	0.000939517	0.000274343	0.00670977	0.000458808	0.00377849	0.00698856	0.000313158	0.000145999	0.00436392	0.00012192	0.00411269	0	0	0.0015306	0.00012192	0.00012192	0.00732648	0.000387857	0.00451205	0.00511646	0.00747977
COPSAC_177	0.00536835	1.10593e-06	9.48097e-07	0.00212339	0.00581706	0.00756684	0.00197207	0.00128008	0	0.00368558	0.00256336	0.00568058	0.00670526	0.000929908	0.0035605	0.00632462	0.0067857	0	2.78131e-05	0.00526624	0.00382516	0	0.00436174	0.00602197	0.00299493	0.00513414	0.00695322	0.00145492	0.00105764	0.00235543	0.00641621	0.00200253	0.00549566	0.00561114	0.00353536	0.00244398	0.00533975	0.00112396	0.00562116	0	0	0.00361792	0.00112396	0.00112396	0.00668137	0.00172031	0.00526675	0.00467213	0.00667894
COPSAC_178	0.00700278	3.05669e-05	2.66465e-05	0.000759058	0.00391096	0.00866538	0.000519635	0.000289894	0	0.00210145	0.00152069	0.00485677	0.00973907	0.000221761	0.00141559	0.00795301	0.00779839	0	3.43974e-05	0.00688912	0.000211561	0	0.00329449	0.005283	0.00183104	0.00802276	0.0130999	0.000385894	0.000530967	0.000584209	0.00892389	0.000565526	0.00278698	0.00779448	0.000570991	0.000263361	0.000915938	0.000251147	0.00661466	0	0	0.000634929	0.000251147	0.000251147	0.0083014	0.000453252	0.000640227	0.0068778	0.00792496
COPSAC_179	0.00167066	0.000143175	0.000132948	0.000297908	0.00166266	0.0127807	0.000307463	0.000159538	0	0.0109401	0.0112859	0.0117789	0.00304892	0.000132948	0.000240342	0.0134066	0.00160816	0	0	0.00316895	4.308e-05	0	0.000461505	0.012465	0.011415	0.00318436	0.0106025	0.000202222	0.000595394	0.000341392	0.000370397	0.000270068	0.0115743	0.00320285	0	0	0.000149567	0.000132948	0.00014772	0	0	0	0.000132948	0.000132948	0.000971948	0.0110837	0.000159538	0.0103031	0.0115413
COPSAC_180	0.00475283	0	0	0	0.00788931	0.00862067	0.00247356	0	0.00518882	0.00606051	0.00663942	0.00662891	0.00430879	0	0.00199876	0.00742822	0.00703945	0	0.00349768	0.00650605	0.00235988	0	0.00168139	0.00703385	0.00584241	0.00749188	0.00362406	0.000533808	0	0.00352859	0.00686402	0.00116178	0.0041236	0.00640814	0.00130216	0.00146365	0	0	0.00105139	0	0	0.00603795	0	0	0.00620387	0.000574411	0	0.00362246	0.00493239
COPSAC_181	0.00642341	0.00118711	0.00110216	0.00338654	0.00395318	0.00337572	0.00294237	0.00133568	0	0.00474885	0.00319887	0.00669845	0.00627341	0.00110643	0.00258355	0.00765208	0.0073753	0	5.21375e-05	0.00629996	0.00606491	0	0.00209933	0.00711275	0.00329789	0.00680714	0.00118161	0.00136864	0.0033626	0.00264875	0.00334572	0.00215139	0.00273124	0.00514593	4.36732e-05	1.9765e-05	0.00127255	0.00111239	0.00126485	0	0	0.000114231	0.00111239	0.00111239	0.00684357	0.00188261	0.0013557	0.00221676	0.00213908
COPSAC_182	0.00630299	1.48539e-05	1.23666e-05	0.000152543	0.0076715	0.00818359	0.00017406	2.30973e-05	0.000382694	0.00659021	0.00583933	0.00657805	0.0049916	1.55219e-05	0.000195586	0.0077796	0.00867985	2.83287e-06	1.94686e-06	0.00692215	0.00450214	0	7.15588e-05	0.00704669	0.00688105	0.00855385	0.00510046	2.93129e-05	7.47418e-05	0.000130926	0.000926454	0.000184946	0.00426558	0.00103852	5.13483e-06	2.28461e-06	6.23597e-05	1.36379e-05	3.5135e-05	0	0	0.000204176	1.36379e-05	1.36379e-05	0.00755324	0.000114784	0.0026081	0.00446285	0.00543798
COPSAC_183	0.00672297	0	0	0	0.00587542	0.00904491	0	0	0	0.0025211	0.00198324	0.00500072	0.00804816	0	0.00678149	0.0074417	0.00798338	0	0	0.00669753	0.00570536	0	0.00341407	0.00542574	0.00235676	0.00739309	0.0131006	0	0	0	0.00854531	0.00535692	0.00284161	0.00753335	0	0	0.00636177	0	0.00577472	0	0	0.00208872	0	0	0.0081107	0	0.00675008	0.00626194	0.00894414
COPSAC_184	0.00780595	0	0	0	0.0058467	0.00522408	0	0	0	0.000870398	0.000345483	0.00931731	0.00681002	0	0	0.0100417	0.00871862	0	0	0.00857794	0.00748046	0	0	0.00978208	0.0049933	0.00937003	0.00220569	0	0	0	0	0	0.00354617	0.000876709	0	0	0	0	0	0	0	0.000190027	0	0	0.00860497	0	0	0.000196719	0
COPSAC_185	0.00661321	0	0	0	0.00591685	0.00865695	0.00104324	0	0.000202985	0.00387319	0.00287415	0.00613216	0.00834282	0	0	0.00782868	0.00769296	0	0	0.00672702	0.00162389	0	0.00458476	0.00656908	0.00369002	0.00789622	0.0110756	0	0	0	0.00777781	0	0.00395445	0.0071461	0.000265884	0.00012054	0.00228301	0	0.00552028	0	0	0.00256442	0	0	0.0076531	0	0.0017996	0.00582287	0.00768292
COPSAC_186	0.00714086	0	0	0.00051361	0.00631814	0.00840108	0.000376295	0.000180999	5.53947e-05	0.00328716	0.00268696	0.00594963	0.00832288	0.000138171	0.00548482	0.0079936	0.00810389	0	2.93096e-05	0.00679436	0.00113893	7.99891e-06	0.00424963	0.00633271	0.00314392	0.00769841	0.0108054	0.000254031	0.000529401	0.000364177	0.00858584	0.00346264	0.00396864	0.00722999	0.000563577	0.000261287	0.000895854	0.000166585	0.00632617	0	0	0.0024775	0.000166938	0.000166585	0.00804363	0.000429021	0.000628918	0.00632572	0.00774681
COPSAC_187	0.0057921	0	7.62556e-07	0.00025001	0.00536843	0.00717957	0.00175224	4.50915e-05	0.000165031	0.00480313	0.00342381	0.00553187	0.00854589	3.05499e-05	0.00719132	0.00698661	0.00697128	0	0.000341058	0.00585092	0.00502667	0.00163731	0.00446484	0.00591637	0.00337871	0.00700512	0.00546313	6.81378e-05	0.000152504	0.000151833	0.00925518	0.00698096	0.00229435	0.00609695	0.000283118	0.000186666	0.00378105	0.000123199	0.0035225	0	0	0.000436476	0.000234363	0.000123199	0.0066448	0.000483085	0.00397146	0.00456597	0.00515694
COPSAC_188	0.0054738	4.18963e-06	3.59663e-06	3.91597e-05	0.00699796	0.0083505	0.00100765	7.79312e-06	0.00221545	0.00781384	0.00776408	0.00914938	0.00346158	3.59663e-06	1.88738e-05	0.00960971	0.00691824	0	3.27591e-05	0.00576266	0.0022337	1.47171e-06	0.000104431	0.0096024	0.00782385	0.00784035	0.00680459	7.84417e-06	0.0015824	0.0002439	0.00202314	1.46955e-05	0.00671548	0.00470305	5.02377e-05	4.11075e-05	9.45089e-06	4.7558e-06	9.03521e-06	0	0	0.0017739	4.7558e-06	4.7558e-06	0.00533407	0.00128335	1.87706e-05	0.00635836	0.0063946
COPSAC_189	0.00522053	0	0	0.00203621	0.005462	0.00703624	0.00179391	0.000979357	0	0.00386495	0.00338708	0.00550139	0.00677288	0.000784254	0.00505018	0.00625392	0.00646164	0	0.000371814	0.00489649	0.00189114	0.000358192	0.00482972	0.00581782	0.00369151	0.00610207	0.00745668	0.00135472	0.00160561	0.00198636	0.00629322	0.00404113	0.00498363	0.00606224	0.00197028	0.00109911	0.00303897	0.000913219	0.00439558	0	0	0.00190704	0.000914215	0.000913219	0.00646722	0.00216313	0.00266395	0.00493871	0.0063321
COPSAC_190	0.0049941	0.00231269	0.0021437	0.0033839	0.00636505	0.00678848	0.00381561	0.00260343	4.84165e-05	0.00527832	0.0053472	0.00549483	0.00508316	0.0021437	0.00348583	0.00678552	0.00581456	0	0.00291865	0.0047345	0.00225441	9.37897e-06	0.00400909	0.00579724	0.00544139	0.00547745	0.00475152	0.00255261	0.00386015	0.00462441	0.0043715	0.00375767	0.00523096	0.00538812	3.32628e-05	1.49952e-05	0.00271386	0.00214487	0.00290799	0	0	0.000373834	0.00214487	0.00214487	0.00527304	0.00347068	0.00303142	0.00469887	0.00635408
COPSAC_191	0.00754558	6.25104e-06	5.4056e-06	0.000331843	0.00139003	0.00902559	0.000302055	0.000123462	0	0.000411338	0.000255719	0.00222727	0.0103527	9.60534e-05	0.00559786	0.00817474	0.00822895	0	0.000267786	0.00744487	0.00113448	0	0.00142826	0.00249139	0.000307443	0.0086355	0.0138296	0.000173883	0.000192067	0.000246814	0.0102861	0.00313891	0.000714438	0.00826572	0.000272381	0.000123019	0.00288219	0.000109323	0.0073	0	0	0.000243792	0.000109323	0.000109323	0.00883126	0.000192687	0.0022131	0.00732181	0.00818453
COPSAC_192	0.0046223	1.20441e-05	1.03329e-05	0.00304191	0.0053716	0.0061616	0.00293527	0.00200089	0.000311201	0.00394051	0.0038057	0.00496102	0.00556699	0.00155802	0.0040039	0.00550163	0.00603991	0	0.00149827	0.00437171	0.00204803	0	0.00445665	0.0052118	0.00413897	0.00530191	0.00505606	0.00220309	0.00257598	0.00393075	0.00526472	0.00288495	0.00623886	0.00533728	0.00283551	0.00197084	0.00305183	0.00180609	0.00364435	0	0	0.0030727	0.00180609	0.00180609	0.00544866	0.00255032	0.00290083	0.00396806	0.00561569
COPSAC_193	0.00796384	0	0	0.000252441	0.00185177	0.00858996	0.000341421	8.49777e-05	0	0.000879755	0.000516242	0.00272028	0.00979192	6.45695e-05	0.0119594	0.00830036	0.0091699	0	0.00027984	0.00740412	0.00740253	0	0.00151635	0.00302769	0.000678626	0.00842268	0.00733042	9.22553e-05	0.000178631	0.000177366	0.014605	0.00829723	0.00110392	0.00822117	0.0002941	0.000133425	0.000282968	7.49173e-05	0.00802877	0	0	0.000577475	7.49173e-05	7.49173e-05	0.0089311	0.000128055	0.000191153	0.00729167	0.00778002
COPSAC_194	0.00481775	0.00128324	0.00119129	0.00287799	0.00635041	0.00682881	0.00266838	0.0015702	5.50691e-05	0.00566314	0.0054688	0.00638388	0.00482373	0.00119479	0.00410891	0.0070292	0.00631984	0	7.28035e-06	0.00421038	0.00201132	0	0.00411435	0.00669822	0.0055176	0.00577377	0.00502775	0.00171709	0.00296939	0.00307339	0.00489181	0.00421255	0.00572581	0.00555823	1.54551e-05	6.88987e-06	0.00215452	0.00119566	0.00266773	0	0	0.00195176	0.00119566	0.00119566	0.00517126	0.00288895	0.00206222	0.00473951	0.00608039
COPSAC_195	0.0058197	1.09397e-05	5.05073e-06	0.000175294	0.00640527	0.00930507	0.00147756	4.79166e-05	0.00148914	0.00758826	0.00734814	0.00915822	0.00294419	2.46414e-05	0.000396317	0.00945829	0.00635242	0	0.000555802	0.00521341	0.00203026	8.91183e-05	0.00172265	0.00960844	0.00811598	0.00734922	0.00672861	5.83636e-05	0.000648175	0.00033199	0.00257017	0.00105285	0.00750466	0.00480739	0.000232811	0.000274245	0.00067127	0.000236032	0.000746228	0	0	0.00224178	0.000471343	0.000236032	0.00472675	0.000156586	0.000678248	0.00591264	0.00784168
COPSAC_196	0.00445565	6.36885e-06	5.46036e-06	0.00382195	0.0048521	0.00570455	0.00375369	0.00295473	0.00254795	0.00444097	0.00477608	0.00520187	0.00370447	0.00232884	0.00337545	0.00519825	0.00560072	0	0.000725088	0.00435032	0.00284614	0	0.00392118	0.00542879	0.00476178	0.00515227	0.00275396	0.0027764	0.00383956	0.00544059	0.00375323	0.00323963	0.00618976	0.00524693	0.00275758	0.00291973	0.00266833	0.00267988	0.00266421	0	0	0.00362718	0.00267988	0.00267988	0.00509483	0.00410274	0.00286034	0.0043201	0.00538704
COPSAC_197	0.00426807	0	0	0.00284301	0.00673439	0.00683539	0.00275745	0.00175316	5.39534e-06	0.00530097	0.00537055	0.00616359	0.00485808	0.00146858	0.00353631	0.00667442	0.00645338	0	1.67108e-05	0.0034341	0.00255064	0	0.0042764	0.00648018	0.00580456	0.00535338	0.00619165	0.00234116	0.00329023	0.00365131	0.00422674	0.0031334	0.00640482	0.00557328	0.00221445	0.00163616	0.00239688	0.00167838	0.00271216	0	0	0.00245407	0.00167838	0.00167838	0.0051571	0.00347775	0.00236124	0.00511326	0.00657254
COPSAC_198	0.00647884	4.54743e-07	2.81932e-07	0.00133487	0.00249879	0.00780574	0.000947034	0.000629312	2.11777e-05	0.00162046	0.00118941	0.00451534	0.0088228	0.00048813	0.00486967	0.00717437	0.00737551	0	7.30469e-05	0.00636705	0.00108993	0	0.00334754	0.00491127	0.00138561	0.0073348	0.0113853	0.000753015	0.000556941	0.001265	0.00875314	0.00273145	0.00295845	0.00723538	0.00135698	0.000665403	0.00238258	0.000559244	0.00638742	0	0	0.00124127	0.000559244	0.000559244	0.00772074	0.000938044	0.00181694	0.00633329	0.00719715
COPSAC_199	0.00734636	0	0	0	0.00879357	0.00782219	0	0	0	0	0	0.0118061	0.00605976	0	0	0.00469583	0.0152503	0	0	0.0109976	0.0126806	0	0	0.0125284	0.000354443	0.0116314	0	0	0	0	0	0	0	0.0010677	0	0	0	0	0	0	0	8.13201e-05	0	0	0.0115691	0	0	0	0
COPSAC_200	0.00631654	0	0	0.000683115	0.00517398	0.00893551	0.00138413	0.00030189	0	0.00366055	0.00314613	0.00576559	0.00808689	0.000200689	0.00125622	0.00736549	0.00746958	0	4.21098e-06	0.0062886	0.00522117	0	0.00475065	0.00618414	0.00420979	0.00694282	0.00928325	0.000268235	0.00073084	0.000513944	0.00698626	0.0005073	0.00472018	0.00652189	0.000568267	0.000264351	0.00565195	0.00025886	0.00560535	0	0	0.00299416	0.00025886	0.00025886	0.00736928	0.000397201	0.00628685	0.00554087	0.00799869
COPSAC_201	0.00158764	0	0	0	0.00226784	0.0133956	0	0	0	0.0127293	0.0131059	0.0134547	0.000766254	0	0.000494033	0.0140421	0.00330831	0	2.35603e-05	0.000969113	2.72636e-05	0	7.52148e-05	0.0142726	0.0131912	0.00307248	0.0119818	0	0	0.000414138	0.000608897	0.000569915	0.0128097	0.00304153	9.63452e-06	6.15593e-06	0	0	1.5497e-05	0	0	0.000637578	0	0	0.00132791	0.00151513	0	0.0123638	0.0127298
COPSAC_202	0.00220329	4.25984e-05	3.95557e-05	0.000130348	0.00127103	0.0135905	9.06202e-05	5.93481e-05	0	0.0121881	0.0125156	0.0130758	0.00137327	3.95557e-05	0.000169111	0.0134054	0.00123985	0	6.10143e-05	0.00230569	2.55761e-05	0	0.00045357	0.0138411	0.0126569	0.00399286	0.012125	7.05065e-05	0.000196933	0.00010421	0.000466832	9.42825e-05	0.0126683	0.00195488	0	0	0.000100395	3.95557e-05	0.000167879	0	0	0.000272811	3.95557e-05	3.95557e-05	0.0012331	7.88643e-05	8.44556e-05	0.0114701	0.0126932
COPSAC_203	0.00462926	1.7854e-06	1.5306e-06	0.00309314	0.00543631	0.00637655	0.00281524	0.00180819	2.34662e-05	0.00418389	0.00403137	0.00535453	0.00589919	0.00149355	0.00393955	0.00605005	0.00598195	0	0.000288452	0.00423401	0.00189508	0	0.00442092	0.00560996	0.00426052	0.00529441	0.00527176	0.00219272	0.00254068	0.00381107	0.00523463	0.00279872	0.00629504	0.00572833	0.00263735	0.00176109	0.00284584	0.00170883	0.00341179	0	0	0.00302934	0.00170883	0.00170883	0.00552519	0.00354598	0.00264757	0.00421832	0.00578693
COPSAC_204	0.00575054	7.4809e-06	6.63754e-06	6.82511e-05	0.00713675	0.00774286	0.00223488	2.25455e-05	0.00176598	0.00612368	0.00501494	0.0078539	0.00522433	1.19904e-05	0.00164513	0.00855447	0.0073035	0	0.000340715	0.0063906	0.00473558	0	0.00171704	0.0082553	0.00555545	0.0077266	0.00410955	2.55618e-05	0.000130284	0.000388721	0.00342353	0.00129187	0.00452846	0.00464247	3.69652e-05	1.68236e-05	5.02333e-05	1.46764e-05	0.000493589	0	0	0.00189932	1.46764e-05	1.46764e-05	0.00659628	2.39411e-05	3.50914e-05	0.0036576	0.00476308
COPSAC_205	0.00572887	0.00181598	0.00168627	0.00258551	0.00711697	0.00686711	0.00366682	0.00202466	0	0.00601263	0.00612839	0.0062515	0.00617411	0.00168627	0.00290953	0.00809806	0.00687167	0	0.00432792	0.00553784	0.00391239	0	0.00351175	0.00661121	0.00618501	0.00605558	0.00554342	0.00224181	0.00376985	0.00337253	0.00405909	0.00335302	0.00381908	0.00604843	0	0	0.00216094	0.00168627	0.00238982	0	0	1.39352e-05	0.00168627	0.00168627	0.00497182	0.00258592	0.00250872	0.0055356	0.00738254
COPSAC_206	0.00561505	0	0	0	0.00819821	0.00878169	0.000670556	0	0.00031656	0.00715786	0.00735656	0.00759982	0.0061047	0	0.00132736	0.0104136	0.00810028	0	0.000837996	0.00547924	0.00441717	5.15105e-06	0.00171591	0.00804985	0.0077889	0.00706648	0.00643396	2.98902e-05	0	0.000304082	0.00272172	0.00208388	0.00543432	0.00584391	0.000280084	0.000175033	0.00047541	0.000168614	0.000887921	1.77121e-06	1.77121e-06	0.000828843	0.000422328	0.000168614	0.00369834	0.00377422	0.000444678	0.00680658	0.00859091
COPSAC_207	0.0053338	2.29854e-06	1.85399e-06	0.00308905	0.0053242	0.0052436	0.00369371	0.00125524	3.38372e-05	0.00456742	0.00338884	0.00631852	0.00381845	0.00104827	0.00322044	0.00423524	0.00652767	0	1.78855e-06	0.00521426	0.00480779	3.0676e-06	0.00291969	0.00664205	0.00355763	0.005891	0.00255163	0.00155447	0.00284838	0.00258667	0.00421154	0.00207126	0.00437033	0.00525539	0.00168376	0.00118358	0.00227003	0.00119837	0.00215706	0	0	0.00175668	0.00119875	0.00119837	0.00581514	0.00183965	0.00228632	0.0030912	0.00356257
COPSAC_208	0.00420304	0.00355023	0.00329664	0.00420578	0.00526613	0.00550196	0.0040486	0.00420203	5.37373e-05	0.00456367	0.00455275	0.00479529	0.0040539	0.00329664	0.00499193	0.00533073	0.00585498	0	0.000683881	0.00404716	0.000430354	0	0.00391634	0.00516021	0.00493453	0.00457976	0.00405614	0.00350494	0.00593286	0.00659328	0.00680835	0.00821675	0.00629473	0.00486973	4.03389e-05	2.15787e-05	0.00433368	0.00330166	0.0042819	0	0	0.00397622	0.00330166	0.00330166	0.00572313	0.00363355	0.00454582	0.00369619	0.00531228
COPSAC_209	0.00575106	0.000284427	0.000260097	0.00146988	0.00771084	0.00902771	0.000632173	0.000381861	0.000810327	0.00560019	0.00541033	0.00677568	0.00467698	0.000260097	0.0039502	0.00745871	0.00698817	0	0	0.00517236	0.0026326	0	0.00623504	0.00709974	0.00587305	0.00551126	0.00737491	0.000531198	0.00103806	0.00125115	0.00515431	0.00341342	0.00574277	0.00620712	0	0	0.00289433	0.000260097	0.00312122	0	0	0.00287248	0.000260097	0.000260097	0.00652072	0.00132618	0.00290201	0.00489371	0.0079014
COPSAC_210	0.00706491	7.1074e-06	5.3976e-06	0.000162664	0.00570562	0.00820826	0.000272906	1.94001e-05	1.78513e-05	0.00316147	0.00224535	0.00548266	0.00865025	1.18904e-05	0.00958249	0.00777131	0.00824301	0	0	0.00650142	0.00587718	8.82945e-05	0.00375615	0.00590457	0.00266468	0.00760307	0.00680646	2.50688e-05	6.10058e-05	0.000111585	0.011511	0.00692195	0.00313351	0.00734222	2.84485e-05	1.26747e-05	0.001003	1.49129e-05	0.00632344	0	0	0.000541325	1.71039e-05	1.49129e-05	0.00799765	0.000432222	0.000710533	0.00636904	0.00738411
COPSAC_211	0.00595419	6.89829e-06	5.70524e-06	0.000375636	0.00649089	0.00809423	0.000807242	4.00379e-05	0.00222404	0.00687366	0.00676211	0.0084399	0.00464936	1.93206e-05	0.00168907	0.00948171	0.00634974	5.26637e-07	3.77188e-05	0.00566983	0.000922699	0	0.000170481	0.0088261	0.00736162	0.00721659	0.00308147	3.24867e-05	0.00199702	0.000974273	0.00300296	0.00191926	0.00708697	0.00800832	3.3516e-05	2.12747e-05	4.65884e-05	2.03635e-05	5.63246e-05	0	0	0.00206314	2.03635e-05	2.03635e-05	0.00481946	0.00506686	5.21238e-05	0.00512497	0.00600385
COPSAC_212	0.00829382	0	0	0	0	0.00995258	0	0	0	0	0	0	0.0117089	0	0	0.00921535	0.0090478	0	0	0.00829382	0	0	0	0	0	0.00938153	0.0165876	0	0	0	0.0110584	0	0	0.009187	0	0	0	0	0.00829382	0	0	0	0	0	0.00982971	0	0	0.00829382	0.00913081
COPSAC_213	0.00647809	0	0	0.000190108	0.00418739	0.00848534	0.000310063	6.53781e-05	1.53867e-05	0.00190416	0.000859011	0.00438357	0.00850409	4.14537e-05	0.00816414	0.00716623	0.00755379	0	0.000202252	0.00641569	0.00602407	2.83633e-05	0.00299363	0.00476602	0.00158205	0.00780023	0.0139916	8.36799e-05	0.00018312	0.000106986	0.00907831	0.00729118	0.00205863	0.00715792	0.000130043	5.8374e-05	0.00646842	4.73756e-05	0.00579669	0	0	0.000890441	4.73756e-05	4.73756e-05	0.00759761	0.00024179	0.00690222	0.00595136	0.00851013
COPSAC_214	0.00689366	0	0	0	0.00468867	0.00774749	4.80117e-05	0	0.000167751	0.00307132	0.00096874	0.00452779	0.00862296	0	0.00914296	0.00759529	0.00803682	0	0.000117231	0.00656716	0.00484245	4.45549e-05	0.00355625	0.00492772	0.00164601	0.00756573	0.0076053	0	0	1.82945e-05	0.010258	0.00721907	0.00133262	0.00715375	7.69984e-05	6.30794e-05	0.000513388	5.19773e-05	0.00594601	0	0	0.000388913	0.0001256	5.19773e-05	0.00763863	3.45902e-06	0.000353324	0.00608121	0.00646921
COPSAC_215	0.00531418	3.65077e-06	3.13131e-06	0.00260985	0.00487184	0.005378	0.00300175	0.000940228	3.10509e-06	0.00444602	0.00293324	0.00547315	0.00609658	0.00076738	0.00579971	0.00637557	0.00668417	0	0.000811882	0.00529018	0.00573318	0	0.00364381	0.00581089	0.00334464	0.00596293	0.0026455	0.00109748	0.00208555	0.00208457	0.00741789	0.00501192	0.00430143	0.00563303	0.00161467	0.000982579	0.0021033	0.000888695	0.00312788	0	0	0.00198082	0.000888695	0.000888695	0.00569699	0.00155065	0.00186881	0.00384426	0.00406333
COPSAC_216	0.00519695	1.49817e-05	1.28702e-05	0.00223602	0.00613606	0.00705933	0.00198954	0.00111741	2.07853e-05	0.00411444	0.00378909	0.0056722	0.00668331	0.000869365	0.00422617	0.00636814	0.00647928	0	0.000817635	0.00477485	0.00151519	4.67186e-06	0.00503377	0.00596822	0.00422466	0.00605078	0.00713774	0.00148702	0.00192328	0.00225414	0.00568682	0.00303146	0.00574195	0.00586265	0.00198381	0.00111908	0.00229767	0.00100351	0.00404729	0	0	0.00204792	0.00100351	0.00100351	0.00612836	0.00157384	0.00190973	0.00470891	0.00652657
COPSAC_217	0.005912	0	0	0.00221319	0.00667271	0.00661806	0.00269195	0.000673407	6.83844e-05	0.00602377	0.00502822	0.00807236	0.00121228	0.000573415	0.00153363	0.00488781	0.00736683	3.06586e-06	8.90771e-07	0.0057549	0.0055526	0	0.00123247	0.00840031	0.0050572	0.00691929	0.00244032	0.000842442	0.00222246	0.00147815	0.00189913	0.00123004	0.00402195	0.00419398	0.000653053	0.000580975	0.000797271	0.00065241	0.000735814	0	0	0.000883442	0.00065241	0.00065241	0.00678597	0.00110085	0.000783484	0.00395773	0.00330933
COPSAC_218	0.00719106	0	0	0	0.00489396	0.00828782	0	0	0.000543346	0.00286058	0.00164515	0.00453613	0.00849763	0	0.00985509	0.00776887	0.00826475	0	0	0.00672856	0.00600435	0	0.00297729	0.00494644	0.00235293	0.00777513	0.00718028	0	0	8.69206e-05	0.011499	0.00747212	0.00268447	0.0075567	0	0	0.00202376	0	0.00664483	0	0	0.00131309	0	0	0.00810863	0.000638513	0.00151993	0.00631515	0.0075992
COPSAC_219	0.00485053	0.00138455	0.00127693	0.00333237	0.00559536	0.00588305	0.00334163	0.00172754	0.00020504	0.00540526	0.004942	0.00602931	0.00482973	0.00128178	0.00345415	0.00653729	0.00663681	0	0.00038842	0.0050825	0.00360583	2.23652e-05	0.00248503	0.00641839	0.0047184	0.00591187	0.00316573	0.00170802	0.00363204	0.00313767	0.0052287	0.00389925	0.00424648	0.00496702	0.000298742	0.000148032	0.00184957	0.00129503	0.00196829	0	0	0.00186331	0.00129503	0.00129503	0.00602396	0.00229808	0.00198981	0.00401097	0.00446204
COPSAC_220	0.00242161	2.25258e-05	2.01873e-05	0.000325496	0.0034762	0.0124602	0.00026164	3.21775e-05	6.85955e-05	0.011833	0.0121607	0.0125722	0.00100118	2.18775e-05	0.000723652	0.0130482	0.00465256	0	7.75991e-05	0.00151131	0.000300301	0	0.00013784	0.0133362	0.0122557	0.00427754	0.0110993	4.03298e-05	0.000200488	0.000581895	0.000865871	0.000768053	0.0117723	0.00250891	3.07459e-05	3.30604e-05	3.3783e-05	2.26287e-05	3.68636e-05	0	0	0.000823487	2.26287e-05	2.26287e-05	0.00182845	0.000902791	4.01928e-05	0.0114884	0.0117474
COPSAC_221	0.00708667	0	0	0	0.00848566	0.00878642	0	0	0	0.0021553	0	0.00390414	0.00706438	0	0.00631054	0.00584454	0.00802858	0	0	0.00678519	0.00372644	0	0.00564421	0.00418099	0.00286718	0.00862002	0.0112476	0	0	0	0.0107733	0.00785606	0.0055901	0.00620763	0	0	0	0	0.00512134	0	0	0.00178697	0	0	0.0089234	0	0	0.00372644	0.00719156
COPSAC_222	0.00549677	6.0101e-06	8.40928e-06	0.0010306	0.00797234	0.00840436	0.00138874	0.000377622	0.000142929	0.00531534	0.0050302	0.00664209	0.00662837	0.000249863	0.00173975	0.00715244	0.00734284	2.67551e-06	0.000992703	0.00516681	0.00335013	0	0.00453038	0.00698811	0.00560231	0.00699557	0.0064426	0.000390152	0.00105732	0.000782434	0.00456851	0.000841244	0.00604167	0.00587032	0.00108949	0.000574321	0.00316738	0.00028851	0.0031887	0	0	0.00115039	0.00028851	0.00028851	0.00634642	0.00113316	0.00342206	0.00457096	0.00809675
COPSAC_223	0.00444175	0	0	0	0.00767843	0.00830069	0.000806002	0	0.00526294	0.00640692	0.0065988	0.00737695	0.00280751	5.74561e-06	0.000128701	0.00717893	0.00724138	6.54314e-06	0.00179773	0.00662015	0.00275728	0	3.83667e-05	0.00780857	0.00622273	0.00773996	0.00302377	2.87327e-05	0.000247651	0.00315736	0.00609542	0.000111683	0.0047184	0.00561089	0.000599231	0.00113888	0	0	0	0	0	0.0048144	0	0	0.00512366	6.38577e-05	0	0.00368984	0.00461238
COPSAC_224	0.00479933	2.30091e-06	1.7773e-06	0.00308132	0.00462104	0.0059872	0.00293694	0.00173476	1.13256e-05	0.00366423	0.00312354	0.00510524	0.00614632	0.0014219	0.00425445	0.00564508	0.00598117	0	7.09715e-06	0.00467214	0.00222043	0	0.00465146	0.005409	0.00324747	0.00551315	0.00557434	0.00207953	0.00211893	0.0035128	0.00610556	0.00273721	0.00535622	0.0056734	0.00272089	0.00172473	0.0029643	0.00162489	0.00398747	0	0	0.00277443	0.00162489	0.00162489	0.00576347	0.0024037	0.00263958	0.0044232	0.00544066
COPSAC_225	0.00661482	0	0	0	0.00511285	0.0122732	0	0	0.000724548	0.00885823	0.00912084	0.00965752	0.00387119	0	0.00162405	0.00993439	0.00481695	0	0	0.00522225	0.000771226	0	0.0017436	0.0101991	0.00938614	0.00541333	0.0105107	0	0	0	0.00215019	0.00157339	0.0101049	0.00331427	0	0	0	0	0.000856918	0	0	0.00231219	0	0	0.00358998	0	0	0.00836568	0.00958872
COPSAC_226	0.00625148	6.38829e-06	3.71572e-06	0.000656951	0.00669816	0.008025	0.00108881	0.000112274	0.000256964	0.00411418	0.00343384	0.00616675	0.00799424	6.28575e-05	0.00323471	0.00766325	0.00739856	0	0.000509719	0.00601886	0.00114706	0	0.00445939	0.0065619	0.00367488	0.00717568	0.00964583	0.000138626	0.000295183	0.000609328	0.00737339	0.00197272	0.00469767	0.00682689	0.000984672	0.00051488	0.00144154	0.000176738	0.00501905	0	0	0.00216393	0.000293765	0.000176738	0.00720365	0.0019446	0.00106795	0.00558549	0.00718204
COPSAC_227	0.00408207	4.7785e-05	3.93735e-05	0.00219276	0.00610026	0.00909359	0.00113103	0.000557862	0.000435459	0.00859976	0.00886274	0.00925748	0.00215113	0.000452503	0.00196673	0.00968213	0.00712266	0	1.26903e-05	0.00298499	0.000446261	0	0.00166122	0.00981003	0.00900997	0.00593311	0.00730443	0.000880256	0.0020691	0.00253294	0.00229298	0.00215064	0.00866799	0.00478922	0.000510329	0.000424667	0.000511789	0.000518295	0.000496172	0	0	0.00248019	0.000519656	0.000518295	0.00418403	0.00243537	0.000528152	0.00830936	0.00844015
COPSAC_228	0.00438945	0.00226461	0.00209451	0.00343788	0.0066839	0.0072132	0.00325001	0.00255576	0.000652723	0.00641829	0.00653415	0.00692398	0.00269359	0.0021144	0.00250781	0.0073169	0.00655781	0	2.16268e-06	0.00350331	3.9293e-05	0	0.00406797	0.00730041	0.00677609	0.005341	0.00604883	0.00254414	0.0045553	0.00516543	0.00264331	0.00305586	0.007284	0.00477224	5.65531e-05	2.54746e-05	0.00240144	0.00211942	0.00237918	0	0	0.000346607	0.00211942	0.00211942	0.00473571	0.00311222	0.0025565	0.00584429	0.00680902
COPSAC_229	0.0067027	0.000338425	0.000314252	0.00103099	0.00449275	0.00759956	0.000700453	0.000456152	7.71649e-05	0.00317375	0.00209954	0.00523993	0.00794599	0.000314252	0.00934572	0.00728537	0.00779977	0	0.00014742	0.00616038	0.00539625	0	0.00382031	0.00563645	0.00251771	0.00725315	0.00640323	0.000484614	0.00077135	0.000809616	0.0113648	0.00693856	0.00306015	0.00700641	8.71826e-05	3.90464e-05	0.00121284	0.000319546	0.00632355	0	0	0.00132753	0.000319546	0.000319546	0.00759162	0.000849927	0.000870769	0.00598192	0.00684057
COPSAC_230	0.00610409	0	0	0	0.0072883	0.00866441	0.000510474	0	0	0.0044021	0.00379075	0.00648671	0.00884074	0	0.00615604	0.00788288	0.00712119	0	0	0.00564589	0.00391161	0.00031604	0.00495413	0.00682581	0.00428065	0.0073288	0.0116612	0	0	0	0.00713388	0.00558554	0.0045264	0.00713916	0.000167379	7.55551e-05	0.00470208	0	0.00426591	0	0	0.000103684	0	0	0.00734701	0.00324551	0.00491653	0.00564904	0.00866
COPSAC_231	0.000971912	2.38595e-06	1.70726e-06	0.00045176	0.002021	0.0127372	0.000417861	0.000201962	6.4813e-05	0.0119574	0.012324	0.0126738	0.00088538	0.00016845	0.000338785	0.0145479	0.00312987	0	3.63618e-06	0.00057574	0.000178516	0	0.000582288	0.0134445	0.0124238	0.00178889	0.0114372	0.000245434	0.000840163	0.00052193	0.000407777	0.00033632	0.0122032	0.00540208	0.000193894	0.000173073	0.000184182	0.000192653	0.000175063	0	0	0.000435291	0.000192653	0.000192653	0.000909003	0.0106607	0.00019073	0.0116906	0.0121279
COPSAC_232	0.00964984	0	0	0	0	0	0	0	0	0	0	0.0112582	0	0	0	0	0.0105271	0	0	0.00964984	0.0109703	0	0	0.0118767	0	0.0103231	0	0	0	0	0	0	0	0	0	0	0	0	0	0	0	0	0	0	0.0102932	0	0	0	0
COPSAC_233	0.00792753	0	0	6.64677e-05	0.00146861	0.00959252	7.2962e-05	1.29883e-05	0	0.000554936	0.000335608	0.00173156	0.0110446	8.81111e-06	0.00213949	0.00885696	0.0087199	0	2.49094e-05	0.00791416	0.000187722	0	0.000818819	0.0019484	0.000378266	0.00903312	0.0157988	1.63172e-05	3.86545e-05	2.34614e-05	0.0105561	0.000883852	0.00051602	0.00877957	3.46187e-05	1.5415e-05	0.000505172	1.0387e-05	0.00782897	0	0	6.18391e-05	1.0387e-05	1.0387e-05	0.00940741	1.85143e-05	0.000344211	0.00793933	0.0087573
COPSAC_234	0.00533068	5.42075e-05	3.81199e-05	0.00304373	0.00520206	0.0052185	0.00437253	0.00157757	0.000135911	0.00521854	0.00493832	0.00627254	0.00556425	0.00120221	0.00282214	0.00642581	0.00790219	0	0.000330728	0.00536835	0.00598712	0	0.0020096	0.00661997	0.00484863	0.00571581	0.00262111	0.00166121	0.00289072	0.00280256	0.00344428	0.00228595	0.00281881	0.00578131	0.00177108	0.00256047	0.00276143	0.00138215	0.00288037	0	0	0.00297519	0.00139277	0.00138215	0.0060041	0.00196562	0.0029576	0.00425197	0.00496374
COPSAC_235	0.0072362	0.000447778	0.000345779	0.000807697	0.00332073	0.0105411	0.00128424	0.000448322	0.000726548	0.00750956	0.00775803	0.00915902	0.00715984	0.000345779	0.000789114	0.0102143	0.0102844	0	0.000292041	0.00726619	0.00710326	0	0.00107797	0.00960307	0.00970586	0.00323564	0.0092072	0.000495937	0.00140527	0.000895608	0.00252276	0.00171174	0.00162532	0.00171598	0	0.000178652	0.00829788	0.000723135	0.00883236	0	0	0.00939084	0.0010469	0.000723135	0.00377057	0.000679775	0.00907661	0.00707237	0.0113258
COPSAC_236	0.00584181	1.03799e-05	7.43921e-06	0.000535325	0.00737495	0.00852649	0.000702182	0.000190965	0.000224375	0.0047104	0.0042291	0.00638524	0.0069278	9.96854e-05	0.00590253	0.00759921	0.00725441	0	0.0005029	0.00523236	0.00382912	0.000716493	0.00496554	0.00670449	0.00480192	0.00634102	0.00888485	0.000210342	0.000454175	0.000303749	0.00657432	0.00524937	0.00500931	0.0064273	0.000489509	0.000231766	0.00433821	0.000167879	0.00427693	0	0	0.00096467	0.000189128	0.000167879	0.007004	0.00136554	0.00455064	0.00529096	0.00777045
COPSAC_237	0.00509101	1.23556e-05	1.06051e-05	0.00265639	0.00616288	0.00662314	0.00330763	0.00133073	0.0002115	0.00420879	0.00388835	0.00539343	0.00596551	0.00106372	0.00343114	0.00635447	0.0061841	0	0.00233473	0.00514732	0.00315115	0	0.0040314	0.00561735	0.00424296	0.00587907	0.00539202	0.0015936	0.00249173	0.00277323	0.00538436	0.00221965	0.00560958	0.00582565	0.00221775	0.0014927	0.00224244	0.00121481	0.00315345	0	0	0.00378932	0.00121481	0.00121481	0.00572138	0.00190154	0.00205656	0.00365888	0.00565732
COPSAC_238	0.00579664	6.24004e-05	3.4085e-05	0.00177744	0.00511681	0.00738385	0.00152278	0.00070903	0.000173847	0.00354442	0.00283692	0.0055036	0.00766957	0.000548704	0.0032438	0.00673824	0.00676126	1.6654e-05	0.000351785	0.00567029	0.000832585	0.000138597	0.00462263	0.00586905	0.00317586	0.00669506	0.00920051	0.000890286	0.00117003	0.00154431	0.00709813	0.00167002	0.00441614	0.00657093	0.00141432	0.000716488	0.001861	0.000616452	0.00489112	3.79681e-06	3.79681e-06	0.0017297	0.000616452	0.000616452	0.00692901	0.00145622	0.0014231	0.00545164	0.00669469
COPSAC_239	0.00708257	0	0	0	0.00609522	0.00892444	0.000545535	0	0.000228921	0.00237123	0.00163078	0.00439885	0.00948898	0	0.0008382	0.00797706	0.0081722	0	0.00059029	0.00715528	0.000450026	0	0.00397393	0.00480072	0.00211531	0.00822479	0.0129338	0	0	0.000322575	0.0091704	0.000319189	0.00362778	0.00776869	0	0	0.00162614	0	0.00658617	0	0	0.000764676	0	0	0.00843998	0.000240056	0.00118686	0.00660636	0.00791876
COPSAC_240	0.00666658	3.66845e-05	3.40642e-05	0.00013622	0.00579858	0.00780268	0.000194708	4.92675e-05	0	0.00627416	0.0047316	0.00733321	0.00980666	3.40642e-05	0.00289049	0.00733284	0.00811543	0	0.000227513	0.00742944	0.002657	0	0.00509913	0.00782842	0.000186574	0.00804516	0.0103983	7.21936e-05	0.000171011	8.79922e-05	0.0083278	0.00130464	0.000164264	0.00716692	5.99974e-06	2.66786e-06	0.000150146	3.4261e-05	0.00530467	0	0	0.000107417	3.4261e-05	3.4261e-05	0.00773777	7.04615e-05	0.000101071	0.00633851	0.00814423
COPSAC_241	0.00405638	0.000451403	0.000409937	0.00143649	0.00524556	0.00993531	0.00115512	0.000542563	0.000237563	0.00910899	0.00929982	0.00960766	0.00275577	0.00043437	0.00122046	0.0110286	0.00551618	0	0	0.00287695	0.000237652	0	0.00157893	0.01017	0.00954992	0.00553423	0.00551493	0.000673399	0.00178347	0.0015245	0.00165998	0.00128937	0.00935137	0.00813152	0.000111337	5.48099e-05	0.000549411	0.000445521	0.000547907	0	0	0.000827904	0.000445521	0.000445521	0.00316485	0.00676231	0.000604018	0.00835746	0.00924959
COPSAC_242	0.00744727	0	0	0	0.00645702	0.0086827	0	0	0	0.0031616	0.00253729	0.00587617	0.00923718	0	0.0100716	0.00824579	0.00866368	0	0	0.00670502	0.0061149	0	0.00379577	0.00632347	0.00304348	0.00814638	0.00742121	0	0	0	0.0122298	0.00707093	0.00360749	0.00768586	0	0	0	0	0.00679434	0	0	0	0	0	0.00844975	0	0	0.00683699	0.00779745
COPSAC_243	0.00610399	0.000482911	0.000448767	0.00141901	0.00539289	0.00781574	0.00107592	0.000671172	4.40499e-05	0.00390651	0.00292744	0.00569634	0.00805279	0.000448767	0.00469854	0.00719753	0.00711085	0	2.11068e-05	0.00585406	0.0007181	0	0.00461267	0.0060826	0.00312181	0.0070218	0.0100423	0.000776394	0.00112937	0.00114733	0.0074224	0.00289586	0.00365605	0.00668615	9.63372e-06	4.28504e-06	0.00159062	0.000454982	0.00545005	0	0	0.00137894	0.000454982	0.000454982	0.00721106	0.000861373	0.00117989	0.0057577	0.00708479
COPSAC_244	0.0060994	0.0004241	0.000393338	0.00125516	0.00511165	0.00727701	0.0014588	0.0005657	8.05147e-06	0.00523052	0.00436055	0.00642848	0.0084905	0.000395184	0.00347648	0.00671889	0.00727789	0	0.00164623	0.00639055	0.00178588	0	0.00495607	0.00685327	0.00188074	0.00725267	0.00936753	0.000735212	0.00116968	0.00101007	0.00744079	0.00174809	0.00184688	0.00654112	8.29098e-06	3.68767e-06	0.00141383	0.000395872	0.00496469	0	0	0.000931944	0.000396103	0.000395872	0.00703671	0.000757846	0.0010448	0.00568608	0.00722547
COPSAC_245	0.00755267	9.88353e-05	9.1239e-05	0.000439374	0.0018567	0.00914342	0.000260325	0.000138344	2.11683e-05	0.00134865	0.000912065	0.00345419	0.0106164	9.52445e-05	0.00116454	0.00848087	0.00832896	0	0.000149345	0.00753018	7.31546e-05	2.45817e-05	0.00190723	0.00382214	0.000809543	0.0085944	0.014641	0.000175551	0.000218435	0.000315839	0.00996399	0.000451068	0.00107453	0.00838634	2.10204e-05	9.35383e-06	0.000414219	9.88645e-05	0.00735576	0	0	0.000392351	9.88645e-05	9.88645e-05	0.00895846	0.000506217	0.000281446	0.00749543	0.00837127
COPSAC_246	0.00656291	0	0	0.000168871	0.00722981	0.00854125	0.000631914	4.70693e-05	3.71618e-05	0.0045012	0.00374406	0.00660818	0.00916967	2.96927e-05	0.00108264	0.00799317	0.00747518	0	0.000146433	0.00628682	0.000591602	0.000279121	0.00497036	0.00701117	0.00406467	0.00774813	0.010706	6.11323e-05	0.000181293	8.37352e-05	0.00716618	0.000430318	0.00438526	0.00716183	0.000190695	0.000177377	0.000441438	3.77444e-05	0.00484442	0	0	0.000814436	3.77444e-05	3.77444e-05	0.00759592	6.39792e-05	0.000303617	0.00599093	0.00765822
COPSAC_247	0.00804829	0	0	0	0.000860334	0.00974823	0	0	0	0.00047026	0.000329122	0.00164869	0.0113103	0	0	0.00897734	0.00888241	0	0	0.00804829	0	0	0.000673782	0.00185704	0.000529561	0.00914944	0.0159892	0	0	0	0.010651	0	0.000545993	0.00888443	0	0	0	0	0.0080173	0	0	0.000351334	0	0	0.00954871	0	0	0.00799054	0.00885754
COPSAC_248	0.00706699	0	0	0	0.00313774	0.00899256	0.000140766	0	0	0.000755661	0.00034085	0.00225792	0.00946781	0	0.00910777	0.00764353	0.0078043	0	0	0.00693653	0.00131228	0	0.00120991	0.00252016	0.000535367	0.00819881	0.0117945	0	0	0	0.0104589	0.00825349	0.00126784	0.00761983	0.000425663	0.000194477	0.00555156	0	0.00690311	0	0	0.000248866	0	0	0.00830685	0	0.00514342	0.00663198	0.00838584
COPSAC_249	0.0065433	2.33548e-05	1.70955e-05	0.000453735	0.00547312	0.0085919	0.000752843	3.89356e-05	0.000455487	0.00706257	0.00760181	0.00794595	0.00347418	1.70955e-05	0.00291748	0.00862853	0.00524856	0	0.000412342	0.00733785	0.00433578	0.000405506	0.00509823	0.00838872	0.00545353	0.00667671	0.00673947	4.66446e-05	0.000111246	0.000288284	0.00596671	0.00290852	0.00517699	0.00636379	0.0022343	0.00328476	0.000569263	3.13332e-05	0.0017589	0	0	0.000664755	0.000172678	3.13332e-05	0.00619169	0.00410109	0.000444197	0.0074417	0.00791576
COPSAC_250	0.00656408	0	0	0.000856256	0.00523244	0.00761209	0.000951656	0.000353313	8.61484e-05	0.00342636	0.0026474	0.00561459	0.00808059	0.000252736	0.00889622	0.00711389	0.00776979	0	0.000594538	0.0059804	0.00516679	4.6518e-05	0.00394755	0.00601387	0.00254228	0.00710738	0.00651548	0.000441046	0.000742377	0.000661954	0.010362	0.00656316	0.00358739	0.00679085	0.00105146	0.000539373	0.00130387	0.000300419	0.00587968	0	0	0.000852656	0.000300419	0.000300419	0.00736968	0.000553788	0.0009466	0.00593694	0.00695598
COPSAC_251	0.00405874	0	0	0.00418302	0.00510074	0.00517255	0.00414945	0.00399036	0.000235865	0.00399399	0.00410469	0.00466095	0.00408597	0.00341417	0.00445263	0.00468833	0.00550556	0	3.52788e-05	0.00375674	0.00356139	0	0.00408522	0.00490559	0.00419985	0.00430759	0.000760971	0.00355748	0.0039622	0.00688589	0.00474132	0.00406511	0.00648394	0.00512835	0.00346023	0.00342958	0.0036218	0.00390309	0.0034239	0	0	0.00404448	0.00390309	0.00390309	0.00497962	0.00365227	0.00373301	0.00378622	0.00509453
COPSAC_252	0.00818458	3.37315e-05	2.5984e-05	8.60129e-05	0.000525173	0.00888208	5.04745e-05	4.04711e-05	0	0.00017538	7.95259e-05	0.000514026	0.0101486	2.5984e-05	0.0124362	0.00845134	0.00944829	0	0	0.00761347	0.00756063	0	0.000386259	0.000584628	0.000103893	0.00866763	0.00799576	4.01707e-05	4.7522e-05	6.67914e-05	0.0149285	0.00856664	0.000213421	0.00842677	0	0	0.00192684	2.5984e-05	0.00842598	0	0	6.47548e-05	3.07052e-05	2.5984e-05	0.00926858	5.1806e-05	0.0014034	0.00758518	0.0081189
COPSAC_253	0.006955	5.9063e-06	5.08757e-06	0.000430025	0.00497076	0.008555	0.000363482	0.000153966	2.5686e-05	0.00220426	0.00163788	0.00478665	0.0094039	0.000112998	0.0064616	0.00778	0.00791865	0	3.59412e-05	0.00667941	0.00143394	0	0.00324456	0.00520213	0.00197872	0.00787573	0.0115642	0.000207461	0.000390026	0.00029151	0.00892714	0.00429659	0.00274783	0.00753317	0.0003772	0.000172017	0.00129372	0.000128717	0.00651736	0	0	0.000313969	0.000128717	0.000128717	0.00813257	0.000232772	0.000925982	0.00666444	0.00777533
COPSAC_254	0.00772479	0	0	0	0.00631358	0.00584137	0	0	0	0	0	0.00960524	0.00651625	0	0	0.010149	0.0086613	0	0	0.00872004	0.00705517	0	0	0.0100436	0.00547393	0.00957225	0.00268222	0	0	0	0	0	0.00417673	0.000323634	0	0	0	0	0	0	0	6.86043e-05	0	0	0.00864222	0	0	0	0
COPSAC_255	0.00520075	0.00172682	0.0016028	0.00281083	0.00509512	0.0066201	0.00339976	0.00196922	7.74681e-05	0.00529121	0.00527554	0.00588577	0.00487607	0.0016028	0.00310982	0.00716849	0.00637461	0	0.00339335	0.00492363	0.00330938	0	0.00351488	0.00618035	0.00538102	0.00536629	0.00466934	0.00204394	0.00347186	0.00340285	0.00416241	0.00347823	0.00396281	0.00542446	0.000134053	0.000395119	0.0026844	0.0016173	0.00305195	0	0	0.00115409	0.0016173	0.0016173	0.0053122	0.00256959	0.00310889	0.00461574	0.00634586
COPSAC_256	0.00625869	0	0	0.00136481	0.00432808	0.00773064	0.00167608	0.000487084	0	0.00324169	0.00168248	0.00517422	0.00748626	0.00035925	0.00204636	0.00712279	0.00727205	0	6.75737e-05	0.00621796	0.00264024	0	0.00440238	0.00558063	0.00264654	0.00689696	0.00965804	0.000646567	0.000968237	0.000916771	0.00803201	0.000872745	0.00285052	0.0068519	0.000965957	0.000466063	0.00192589	0.000425684	0.00526297	0	0	0.00138082	0.000427648	0.000425684	0.00725234	0.000696691	0.00146961	0.00569701	0.00631284
COPSAC_257	0.00476242	0.000329264	0.000288824	0.00375313	0.00470839	0.00459179	0.00429519	0.0020541	0.00104487	0.00451258	0.0040249	0.00539302	0.00455755	0.00165347	0.00376322	0.00530981	0.00620332	0	0.000511043	0.00483309	0.00444864	0	0.00284772	0.00568632	0.00436779	0.00536722	0.00143949	0.0020616	0.00355644	0.00389046	0.00485963	0.0031876	0.00407857	0.00520012	0.00191945	0.00160914	0.00194927	0.00188512	0.00196402	0	0	0.0024495	0.00188512	0.00188512	0.00555417	0.00254825	0.00210751	0.00321475	0.00359664
COPSAC_258	0.00217649	0	0	0.000276043	0.00350501	0.0123028	0.000296663	0.000111783	9.67335e-06	0.0112367	0.011529	0.0120392	0.00276074	7.7844e-05	0.000419572	0.0132673	0.00379682	0	2.92734e-06	0.00135617	0.000319639	0	0.0021373	0.0127533	0.0116998	0.00305092	0.0113845	0.000153536	0.000390779	0.000202595	0.0010662	0.000208592	0.0114333	0.00509012	0.000335135	0.000178889	0.000431008	9.22248e-05	0.000740485	0	0	0.000312038	9.22248e-05	9.22248e-05	0.00248473	0.0060063	0.000361838	0.0109586	0.0117841
COPSAC_259	0.0073954	4.54381e-06	3.93159e-06	0.000185367	0.00529459	0.00841558	0.000155857	5.94349e-05	0	0.002259	0.00173309	0.0049428	0.0091578	3.96436e-05	0.0104011	0.00799119	0.00857879	0	0	0.00677452	0.0060181	6.54964e-06	0.0030566	0.00536729	0.00208534	0.00799157	0.00728662	7.20373e-05	0.000177962	0.000116275	0.0124725	0.00741016	0.00277902	0.00767448	0.000207605	9.37437e-05	0.000441731	4.68818e-05	0.00704582	0	0	0.000288769	4.68818e-05	4.68818e-05	0.00838013	0.000454883	0.000301471	0.00678037	0.00757127
COPSAC_260	0.00533867	4.71413e-05	4.07033e-05	0.00220877	0.0046159	0.00686976	0.00195249	0.00112596	4.75185e-05	0.00375655	0.00309947	0.00543198	0.0070482	0.000873162	0.00382628	0.00629122	0.00642623	0	1.4458e-05	0.00515352	0.000945112	0.000360675	0.00477876	0.00576913	0.00360386	0.00620873	0.00796061	0.00137256	0.00156341	0.00221636	0.00655003	0.00225727	0.0049861	0.00613135	0.00203431	0.0011182	0.00242931	0.00101813	0.00465212	0	0	0.00228986	0.00101813	0.00101813	0.00654929	0.00179467	0.00196617	0.00500917	0.00622471
COPSAC_261	0.00660759	0	0	0	0.00780021	0.00829315	0	0	0.00303383	0.00605457	0.00704197	0.00883995	0.00475937	0	0	0.00924988	0.00824563	0	0	0.00711951	0.0046754	0	0	0.00935322	0.00698204	0.00500895	0.00560078	0	0	0	0.0040268	0	0.0035296	0.00440835	0	0.00428578	0.00564469	0	0.00535723	0	0	0.00711951	0	0	0.00668261	0	0.00593416	0.00642286	0.00803936
COPSAC_262	0.00644286	0	0	0	0.00813448	0.00973377	0.000167063	0	7.80661e-05	0.00604653	0.00571503	0.00795026	0.00822572	0	0	0.0089098	0.00757415	0	0	0.00564172	0.000709577	0	0.00575716	0.00831878	0.00628599	0.00740347	0.0101475	0	0	0	0.0056843	0	0.00637679	0.00691952	0	0	0.00281465	0	0.0041954	0	0	0.000594203	0	0	0.00753789	0	0.00243436	0.00575892	0.00883388
COPSAC_263	0.00648176	3.91524e-05	3.15492e-05	0.000198399	0.00594251	0.00768748	0.0013574	6.66829e-05	0.000388612	0.00410015	0.00297963	0.00581942	0.0072003	3.64207e-05	0.00708251	0.00724761	0.00782606	0	0.000234649	0.00609264	0.00631871	0	0.00404603	0.00619144	0.00504255	0.00730557	0.0105773	8.911e-05	0.000177137	0.000111544	0.0103384	0.00683809	0.00357561	0.00643808	0.00165981	0.000893408	0.00254235	4.68039e-05	0.00546268	0	0	0.00239169	6.64649e-05	4.68039e-05	0.00709234	7.24592e-05	0.00208824	0.00525667	0.00791361
COPSAC_264	0.0058839	0	0	0	0.00185673	0.0118026	0	0	0	0.0105871	0.0105656	0.0120297	0.00350028	0	0	0.0123959	0.00176009	0	0	0.00493166	0.000379822	0	0	0.0126299	0.010728	0.0089606	0.0111198	0	0	0	0	0	0.0115357	0	0	0	0	0	0	0	0	0	0	0	0	0	0	0.008289	0.010123
COPSAC_265	0.00685383	0.00027292	0.000217006	0.000934276	0.00730034	0.00899125	0.000654479	0.000375593	0.000529884	0.00477928	0.00411654	0.00652395	0.00712819	0.000236968	0.00151019	0.00688055	0.00913343	0	0.000390747	0.00678758	0.000157162	0.000122542	0.00545813	0.00679999	0.00229652	0.00770642	0.00986622	0.000438064	0.000992457	0.000675035	0.00662987	0.000861441	0.00534029	0.00667332	0.000128853	9.71822e-05	0.00112726	0.000318701	0.00466433	0	0	0.00384813	0.000379213	0.000318701	0.00799506	0.000591942	0.000818248	0.00555963	0.00821566
COPSAC_266	0.00771457	0	0	0.000230988	0.00258945	0.00813619	0.000396026	6.46785e-05	0	0.00164414	0.000563998	0.0033512	0.00951688	4.73678e-05	0.0114399	0.00812613	0.00896131	0	9.20774e-05	0.00723868	0.00741112	0	0.00233095	0.00370713	0.000224446	0.00820718	0.0068094	7.40887e-05	0.000189119	0.000124039	0.0139705	0.00776123	0.00041042	0.007971	0.000184822	8.32762e-05	0.000208748	5.45796e-05	0.00748611	0	0	0.000117659	5.45796e-05	5.45796e-05	0.008637	9.41198e-05	0.000140624	0.00701103	0.00724833
COPSAC_267	0.00323321	0.000313921	0.000290897	0.000907068	0.00514502	0.0102122	0.000796404	0.000428582	0.000124802	0.00916585	0.00934806	0.00987193	0.0033009	0.000301306	0.0019388	0.0115308	0.00513368	0	0.000339701	0.00221802	0.000892263	0	0.00257856	0.0104424	0.0095707	0.00514655	0.00911863	0.000479865	0.00132287	0.000827271	0.00248987	0.00175856	0.00941757	0.00659837	8.02466e-05	3.68032e-05	0.000747842	0.000318747	0.00120894	0	0	0.000746478	0.000320299	0.000318747	0.00360873	0.00858516	0.000649047	0.00879004	0.00972293
COPSAC_268	0.00370809	2.35117e-05	2.03712e-05	0.000301279	0.00502945	0.011627	0.000419832	0.000153176	0.000150504	0.0104161	0.0106893	0.0112757	0.00276166	8.96335e-05	0.00133802	0.0120809	0.00498074	0	0	0.00235964	0.000904452	0	0.00184742	0.0119152	0.0108473	0.00446604	0.0105257	0.000142402	0.000445847	0.000230263	0.00190371	0.00146591	0.0107291	0.00467913	0.000566888	0.00035026	0.000412976	0.000112574	0.00094585	0	0	0.0010115	0.000137477	0.000112574	0.00292078	0.00330014	0.000333707	0.0101429	0.0110245
COPSAC_269	0.00459308	6.66485e-05	5.66148e-05	0.00328213	0.00454156	0.00608164	0.00282864	0.0021718	5.13074e-05	0.00374269	0.00350977	0.00502408	0.00554933	0.00175905	0.00452529	0.00539476	0.0058208	0	1.16357e-05	0.00428334	0.00195956	0	0.00467755	0.00528314	0.00383697	0.00511855	0.00520726	0.00245614	0.00236079	0.00427472	0.00561955	0.00351542	0.00615739	0.00545137	0.00294618	0.00198031	0.00315822	0.00200682	0.00379113	1.10031e-05	1.10031e-05	0.0031054	0.00200817	0.00200682	0.00563462	0.00282214	0.002934	0.00432791	0.0055557
COPSAC_270	0.00611658	0.00077509	0.0007158	0.00197664	0.00655703	0.00782291	0.00262508	0.00102414	0.000557398	0.00594544	0.00588602	0.00700339	0.00373187	0.000734924	0.00177036	0.00727025	0.00641073	0	2.55278e-05	0.0056296	0.00401411	0	0.00331291	0.00733942	0.00728019	0.00512397	0.0056688	0.00111306	0.002312	0.00189094	0.00265382	0.00156633	0.00308966	0.00394272	0.000248668	0.00121219	0.00112769	0.000902849	0.00112141	0	0	0.0024837	0.000902849	0.000902849	0.00500718	0.00132915	0.00153892	0.00521106	0.00645732
COPSAC_271	0.00433124	0.000121938	0.000105205	0.00377137	0.00534808	0.0057406	0.0039416	0.00270153	0.000215845	0.0040067	0.00386347	0.00487897	0.0042082	0.00223441	0.00407537	0.00498217	0.00590079	0	8.93724e-05	0.00431856	0.00374826	0	0.00402656	0.00512172	0.00402992	0.00468228	0.00208435	0.0028319	0.00364692	0.00502829	0.00465167	0.00333761	0.0053606	0.00513747	0.00250362	0.00222662	0.00274719	0.00254484	0.00264886	0	0	0.00324224	0.00254484	0.00254484	0.0052532	0.0029941	0.00281591	0.00333234	0.00466472
COPSAC_272	0.00563168	5.16247e-05	3.99082e-05	0.000266907	0.00693932	0.00862517	0.00266441	9.42584e-05	0.00190738	0.00673812	0.00654583	0.00851801	0.00328532	4.38596e-05	0.000161593	0.00891191	0.00664618	0	0.000604713	0.00576216	0.00250196	0	0.000200331	0.0089472	0.00750631	0.00718901	0.00456849	8.08829e-05	0.00153922	0.00106499	0.00240993	0.000118151	0.00626417	0.00589109	0.000221505	0.000339304	7.37741e-05	5.80034e-05	9.5595e-05	0	0	0.00279655	5.80034e-05	5.80034e-05	0.00497308	0.000656243	8.42648e-05	0.00536167	0.00604264
COPSAC_273	0.00656764	0	0	0	0.00860578	0.00942822	1.05338e-05	0	5.43591e-05	0.00141371	0.00105437	0.00377368	0.00571689	0	0.00645794	0.00634856	0.00785048	0	0	0.0063109	0.00404604	0	0.00498712	0.00404799	0.00267857	0.00698833	0.00919466	0	0	0	0.00843132	0.00647582	0.00487473	0.00606045	0	0	0.00413997	0	0.00512652	0	0	0.000112477	0	0	0.00809589	0	0.00418205	0.00479894	0.00726421
COPSAC_274	0.00519049	0	0	0.00234609	0.00694368	0.00739451	0.00241221	0.00139491	0.00042855	0.00515243	0.00517654	0.00605398	0.00518842	0.00109928	0.00349066	0.00679553	0.00687529	0	0.000986502	0.00395052	0.00276197	8.93325e-05	0.00448233	0.00636212	0.00563104	0.00505363	0.00534637	0.00186825	0.00270862	0.00286897	0.0041218	0.0033454	0.00576229	0.00592688	0.00209144	0.0015732	0.00248897	0.00130562	0.00273528	0	0	0.00240892	0.00132791	0.00130562	0.00526425	0.00392144	0.00251152	0.00483015	0.0066228
COPSAC_275	0.00451889	0.000630811	0.000582365	0.00242037	0.00667925	0.00875095	0.00147569	0.000729324	0.000121668	0.00822078	0.00841918	0.00867509	0.00276552	0.000582365	0.00223112	0.00924872	0.00687731	0	0.000426649	0.00339323	0.000441156	0	0.00204073	0.00919265	0.00849037	0.00616902	0.00711773	0.000942511	0.00219361	0.00271804	0.00252508	0.00246238	0.00811687	0.00473265	1.35427e-05	6.07206e-06	0.000726415	0.000583151	0.000756162	0	0	0.00193725	0.000583151	0.000583151	0.00437422	0.00260443	0.000784964	0.0078192	0.00811813
COPSAC_276	0.00751167	0	0	0	0.0065233	0.00616106	0	0	0	0.000290313	0	0.00948599	0.00621658	0	0	0.00983351	0.00858314	0	0	0.00864048	0.00662791	0	0.000100819	0.00989937	0.00556674	0.00947629	0.00306322	0	0	0	0.000180985	0	0.00432649	0.00298186	0	0	0	0	3.93613e-05	0	0	0.000623286	0	0	0.00848362	0	0	6.20873e-05	0.000455753
COPSAC_277	0.00464732	0	0	0.003124	0.0044731	0.00576112	0.00264742	0.00217635	0.000179852	0.00313921	0.00287395	0.00439033	0.00514988	0.00176144	0.00566343	0.00468337	0.0059015	0	0	0.00424291	0.00393908	4.81279e-06	0.00495669	0.0046401	0.00360309	0.00522723	0.00636234	0.00261845	0.00218337	0.00422302	0.00715589	0.00513246	0.00589098	0.00514608	0.00304364	0.00219699	0.00344588	0.00201307	0.00449397	0	0	0.00310659	0.00201307	0.00201307	0.00574729	0.00249128	0.00328419	0.00388557	0.00538019
COPSAC_278	0.00419929	0	0	0.00326165	0.00592166	0.00606154	0.00344315	0.00243399	0.00141985	0.00400565	0.00387312	0.00493878	0.00392346	0.0019132	0.00386165	0.00484965	0.00604585	0	0.00101343	0.0045789	0.00283003	1.01875e-05	0.00347263	0.00513943	0.00456094	0.00521866	0.00328181	0.00243332	0.00365752	0.00448365	0.00497984	0.00364163	0.00595211	0.00528473	0.00251267	0.00236126	0.00236616	0.00221505	0.00238679	0	0	0.00409756	0.00222233	0.00221505	0.00517951	0.00279268	0.00242756	0.00287884	0.00530492
COPSAC_279	0.0043586	1.511e-06	1.29528e-06	0.00312739	0.00657648	0.00668157	0.0034251	0.0022042	0.000553597	0.00552315	0.00564098	0.00638805	0.00314041	0.00184153	0.00273847	0.00655854	0.0064411	0	3.97379e-05	0.00370693	0.00217422	1.00378e-05	0.0032308	0.00672139	0.00589012	0.00531081	0.0042454	0.00228544	0.00410715	0.00465825	0.00313478	0.00263733	0.00700468	0.00525135	0.00209573	0.0019794	0.00206926	0.00211021	0.00198021	0	0	0.00298099	0.00211021	0.00211021	0.00467756	0.00280026	0.00215502	0.00501331	0.00631496
COPSAC_280	0.00518437	2.58551e-05	2.09369e-05	0.000439564	0.00645834	0.0090598	0.000173421	3.48679e-05	0.000148797	0.00904674	0.00925672	0.00970072	0.00296611	2.4865e-05	0.00258847	0.0102269	0.00745939	2.31036e-06	1.52971e-05	0.0039636	0.000111993	0	0.000215084	0.0102715	0.00937479	0.00721239	0.00736891	4.12842e-05	0.000223465	0.00231668	0.00303499	0.00289245	0.00863046	0.00555328	3.11829e-05	2.15058e-05	3.84686e-05	2.55558e-05	4.76137e-05	0	0	0.00298471	2.60342e-05	2.55558e-05	0.00490415	0.00312238	3.8302e-05	0.00844931	0.008389
COPSAC_281	0.00409399	0	0	0.00406326	0.00520462	0.00541308	0.00407852	0.00380403	1.53494e-05	0.00407717	0.004199	0.00473292	0.00441375	0.00323743	0.00421727	0.00493492	0.00562543	0	0	0.00371204	0.00338385	0	0.00406557	0.00498657	0.00434871	0.00440319	0.00116336	0.00341973	0.0040365	0.00679802	0.00449318	0.00382457	0.00657319	0.00522281	0.00332237	0.00327959	0.00347033	0.00369996	0.00330572	0	0	0.00384878	0.00369996	0.00369996	0.00504031	0.00400257	0.00359944	0.00394109	0.00522545
COPSAC_282	0.00671831	0	0	0	0.00205277	0.00885626	0	0	0	0.00118203	0	0.00202241	0.00911563	0	0.0103386	0.00733022	0.00747402	0	0	0.00653653	0.00323334	0	0.00163304	0.00226135	0	0.00784043	0.0103377	0	0	0	0.0138723	0.00909938	0	0.00719903	0	0	0.00676547	0	0.00625259	0	0	0	0	0	0.00781622	0	0.00712631	0.00637337	0.00822375
COPSAC_283	0.00475759	3.5582e-06	3.0514e-06	0.000845719	0.00496596	0.0104155	0.00101545	0.000388303	0.000211765	0.00880486	0.00893848	0.00951322	0.00368738	0.000289072	0.000650791	0.0109406	0.00504897	0	1.70519e-05	0.00353096	0.000541866	5.1109e-07	0.00091312	0.0100564	0.00934614	0.00629652	0.00808893	0.000436667	0.00137969	0.000778217	0.00102518	0.000622935	0.00949501	0.00755094	0.000520585	0.000360841	0.000561287	0.000330303	0.000503427	0	0	0.000795216	0.000330799	0.000330303	0.00284412	0.00765329	0.000778578	0.00770742	0.0093662
COPSAC_284	0.00828647	2.43317e-06	2.13174e-06	1.66089e-05	0.00599333	0.00716194	6.89547e-05	4.07755e-06	0.000115492	0.00743895	0.00709449	0.00974501	0.00546503	2.13174e-06	9.30199e-06	0.00883645	0.00798299	0	3.49457e-05	0.0071466	0.00775292	0	3.49317e-05	0.0101427	0.00920835	0.00601079	0.00643533	4.43522e-06	1.13365e-05	2.57616e-05	0.00014752	6.89108e-06	0.00245544	0.000500557	6.49681e-05	0.00424824	4.19817e-06	2.76406e-06	3.832e-06	0	0	0.00433735	2.76406e-06	2.76406e-06	0.00652159	6.35087e-06	8.1468e-06	0.00657721	0.00757225
COPSAC_285	0.00617349	0	0	2.28159e-05	0.0070353	0.0077172	0.000296413	2.55276e-06	0.000602425	0.00725299	0.00623665	0.00885602	0.00614048	1.12784e-06	5.70703e-05	0.00997299	0.007698	0	8.75867e-06	0.00647069	0.00516035	0	6.00809e-05	0.00934976	0.00638975	0.00813462	0.0037526	2.25288e-06	4.63075e-05	6.72765e-05	0.000778844	3.21888e-05	0.00491155	0.00114113	5.98575e-05	3.62089e-05	1.11172e-05	1.499e-06	2.37479e-05	0	0	0.000487763	1.499e-06	1.499e-06	0.00724548	0.00409003	9.96114e-06	0.00484742	0.00422858
COPSAC_286	0.00530606	0.000639882	0.000572942	0.00290449	0.00673438	0.00683936	0.00192964	0.000851972	0.00173052	0.0062479	0.00651825	0.00665355	0.00452991	0.000595387	0.00327295	0.00741281	0.00675956	0	0.00116848	0.00488901	0.00140078	0	0.00216265	0.00699466	0.00630091	0.00629918	0.00444336	0.000977109	0.00202874	0.00324942	0.00384146	0.00342819	0.0057303	0.00541104	0.000112206	5.50731e-05	0.000894	0.000697913	0.00104053	0	0	0.0025449	0.000700725	0.000697913	0.00514811	0.0035714	0.00094705	0.00601418	0.00604137
COPSAC_287	0.00737718	0	0	0	0.00595458	0.0091889	2.66557e-05	0	2.4365e-05	0.00213616	0.00161885	0.0047888	0.0100884	0	0.00442488	0.00826405	0.0082055	0	0	0.00716513	0.00056355	0	0.00318904	0.00521913	0.00210912	0.00840004	0.0133051	0	0	0	0.00920097	0.0023162	0.00279043	0.00799211	4.49537e-05	2.00356e-05	0.000485232	0	0.00683373	0	0	0.000276622	0	0	0.00870248	0	0.000331533	0.00708483	0.00825685
COPSAC_288	0.00408031	0.000401713	0.00037302	0.0011037	0.0050577	0.00952795	0.00123183	0.000504133	0	0.00847956	0.00855155	0.00937782	0.0036736	0.00037302	0.0018627	0.0106746	0.00499511	0	1.63086e-05	0.00308719	0.000809699	0	0.00261875	0.00989251	0.00893925	0.00611625	0.00839263	0.000554616	0.00157077	0.000954132	0.00264628	0.00210553	0.00890147	0.00613572	0	0	0.000771356	0.00037302	0.00105684	0	0	0.00126718	0.00037302	0.00037302	0.00358681	0.00641118	0.000704417	0.00762484	0.00900772
COPSAC_289	0.00452489	0.00221556	0.00166956	0.00274627	0.00661913	0.00698597	0.00268356	0.0020081	0.00347186	0.00549957	0.00555812	0.00558509	0.00343895	0.00166956	0.00271904	0.00696887	0.00857945	0	4.35428e-05	0.00350875	0.00104493	0	0.00419343	0.00589185	0.00592031	0.00447024	0.00469702	0.00207304	0.00410256	0.00476763	0.00629959	0.00427657	0.00590499	0.00440961	1.43364e-05	0.00116436	0.004199	0.00330175	0.00469011	0	0	0.00465266	0.0046949	0.00330175	0.00491284	0.00413224	0.00454702	0.00476442	0.0065471
COPSAC_290	0.0040684	0	0	0.00330729	0.00667927	0.00648835	0.0028136	0.00173754	0.00402844	0.00538682	0.00584449	0.00581146	0.00204197	0.0014299	0.00294167	0.00634014	0.00627778	0	0	0.00458499	0.0014849	0	0.00263651	0.00621039	0.00486165	0.00566841	0.00166645	0.00206707	0.00354088	0.00558487	0.00500861	0.00255855	0.00487937	0.00495128	0.00150686	0.0014299	0.00151402	0.00163418	0.0014299	0	0	0.00463613	0.00163418	0.00163418	0.00512515	0.00224968	0.0015599	0.00377405	0.00442134
COPSAC_291	0.00724304	0	0	0	0.00414898	0.00773917	0.000730031	0	0	0.00265074	0.0012214	0.00448788	0.00897033	0	0.0103892	0.00783297	0.00843831	0	0	0.00683659	0.00670541	0	0.00325309	0.00489893	0.00102086	0.00783745	0.00632892	0	0	8.37056e-05	0.01263	0.00734025	0.000981873	0.00754394	0	0	0	0	0.00655143	0	0	0.00023177	0	0	0.00805579	0.000471745	0	0.00648372	0.00676087
COPSAC_292	0.00690478	0	0	0	0.00727749	0.00841622	0.00086297	0	0.00259961	0.00642527	0.00622508	0.00955332	0.00241443	0	0	0.00973722	0.00713642	0	0	0.00639588	0.00125152	0	4.60386e-05	0.00991296	0.0082003	0.00827253	0.00753757	0	0.00458458	0	5.51302e-05	0	0.00700444	0.00710916	0	0	0	0	1.6603e-05	0	0	0.00147193	0	0	0.00622796	0	0	0.00483683	0.0055905
COPSAC_293	0.00545452	0	0	0	0.00713136	0.00845139	0.00053025	0	0.000330818	0.00709631	0.00715858	0.00779592	0.00638312	0	0.00282454	0.00899601	0.00677428	0	0.00113701	0.00465854	0.00198924	0.000232714	0.00388968	0.00822601	0.00732703	0.00708335	0.0066308	3.6661e-06	0	0.00144129	0.00405881	0.00214061	0.00666935	0.00653377	1.8771e-05	8.38964e-06	0.00134518	0	0.00138068	0	0	0.00291083	0	0	0.00530747	0.0037481	0.00147463	0.00669311	0.00793095
COPSAC_294	0.00741212	0	0	0	0.00374098	0.00856088	0.000120131	0	0	0.00154653	0.000911505	0.00360511	0.00956879	0	0.0098229	0.00800554	0.0085216	0	0	0.00700949	0.00404599	0	0.00208915	0.0039742	0.000901531	0.0081118	0.00986925	0	0	0	0.0104781	0.0078921	0.00123848	0.00778689	7.17633e-05	3.20498e-05	0.000794358	0	0.00715182	0	0	5.9968e-05	0	0	0.00845189	0	0.00055152	0.00694274	0.00764114
COPSAC_295	0.00433987	0.00414739	0.00385091	0.0045972	0.00527644	0.00527996	0.00440417	0.00462632	0.000115472	0.00471109	0.00471075	0.00485344	0.00402419	0.00385091	0.00450432	0.00519135	0.00569121	0	3.43034e-05	0.00406163	0.000158578	0	0.00476704	0.00510993	0.00470994	0.00449121	0.00389453	0.00391436	0.0041206	0.0077436	0.00465356	0.00514367	0.00625134	0.00492094	2.81465e-05	1.28431e-05	0.00434059	0.00385356	0.00429075	0	0	0.000185372	0.00385356	0.00385356	0.00528327	0.00395488	0.00462954	0.00398046	0.00526316
COPSAC_296	0.00661904	1.65232e-05	1.23386e-05	0.000230902	0.00700779	0.00849146	0.000260281	9.70495e-05	0.000254938	0.0039664	0.00337471	0.00618273	0.00854063	5.69257e-05	0.00708327	0.00784271	0.00771481	0	0.000133733	0.00608864	0.00253982	0.00030498	0.00464493	0.00658071	0.00377173	0.00745759	0.00884289	0.000121892	0.000269766	0.000153076	0.00784647	0.0057842	0.0043654	0.00708376	0.000268263	0.00012196	0.0012864	8.52045e-05	0.00557681	0	0	0.000555012	8.52045e-05	8.52045e-05	0.00771636	0.00094472	0.000933894	0.00605153	0.00763912
COPSAC_297	0.00643142	0	0	0.00127152	0.0032056	0.00713736	0.00120342	0.000517369	0.000655512	0.00329558	0.00241609	0.00496257	0.00743404	0.000395647	0.00896272	0.00673019	0.00823221	0	0.00181113	0.00571095	0.00557385	0	0.00318505	0.00533815	0.00263643	0.00663408	0.00584669	0.000574905	0.00103838	0.00120208	0.0117432	0.0069336	0.00430091	0.00634205	0.00170449	0.00113145	0.00320137	0.000929368	0.00669376	0	0	0.00228812	0.00141914	0.000929368	0.00714259	0.000760311	0.00258416	0.00561039	0.00663374
COPSAC_298	0.00460966	0.00223595	0.00206993	0.00393303	0.00545464	0.00589753	0.00391337	0.00251406	0.00161632	0.0049986	0.00473894	0.00579891	0.00370992	0.00206993	0.00367657	0.00566925	0.00621436	0	5.67539e-05	0.00476315	0.00177325	4.38738e-05	0.00365436	0.00610003	0.0048786	0.0054376	0.00303367	0.00256499	0.00404254	0.00514218	0.00457916	0.00361651	0.00501437	0.00518068	5.51052e-05	2.48804e-05	0.00233811	0.0020761	0.00231654	0	0	0.00106586	0.0020761	0.0020761	0.00560231	0.00294902	0.00250006	0.00360194	0.00447735
COPSAC_299	0.00427432	2.16684e-05	1.31424e-05	0.00343371	0.00629592	0.00621332	0.00367645	0.00253583	0.000609206	0.00510301	0.00521447	0.00576076	0.00326717	0.0021383	0.00312527	0.00597099	0.00633891	6.34336e-07	0.000111097	0.00364958	0.00253208	1.40551e-06	0.00351128	0.00607023	0.00539353	0.00502989	0.00338845	0.00258517	0.00414332	0.00521457	0.00360617	0.00297922	0.0068962	0.00516722	0.00236123	0.00222094	0.00243457	0.0025225	0.00235022	7.89823e-06	7.89823e-06	0.00325099	0.00259286	0.0025225	0.00481301	0.00307878	0.00250098	0.00477542	0.00592578
COPSAC_300	0.00421218	3.01005e-06	2.58074e-06	0.00316442	0.00634768	0.00669422	0.00324307	0.0018404	0.00025542	0.00587871	0.00599503	0.00656848	0.00462269	0.00156908	0.00285475	0.00732669	0.0064632	0	0	0.00343126	0.00195212	0	0.00316268	0.00693744	0.00608221	0.00521048	0.00185894	0.00205278	0.00374098	0.00432135	0.00327291	0.00257515	0.00693872	0.00646865	0.00176197	0.00158609	0.00171347	0.00179268	0.00163295	0	0	0.00287281	0.00179268	0.00179268	0.00442678	0.00507472	0.00175782	0.00552904	0.00627864
COPSAC_301	0.00401406	7.82574e-05	6.01626e-05	0.00376673	0.00499925	0.00554644	0.00358104	0.00283508	0.00194533	0.00417526	0.00424175	0.00493772	0.00369039	0.00235072	0.0042614	0.00425589	0.00568938	0	0.000442304	0.00425028	0.0027126	0	0.00397076	0.00511827	0.00411744	0.00483365	0.00288526	0.00288231	0.00353083	0.00508484	0.0058359	0.00378743	0.00536501	0.00512285	0.00299196	0.0024725	0.00310569	0.00269422	0.00319565	0	0	0.0037392	0.00269983	0.00269422	0.00516928	0.00323705	0.00334372	0.00392352	0.00479324
COPSAC_302	0.00423418	0.00198566	0.00177348	0.00322378	0.00523768	0.00624604	0.00343328	0.00325691	0.00190542	0.00505733	0.00504528	0.00542348	0.0043305	0.00264611	0.00396775	0.00622633	0.00686601	0	0.00119274	0.00396743	0.000720073	0.000438874	0.00390756	0.00569378	0.00510988	0.00475815	0.00461314	0.00313031	0.00391993	0.00585302	0.00470536	0.00468677	0.00587679	0.0050899	0	0	0.0035209	0.00264611	0.00351518	0.000872633	0.000872633	0.000420877	0.00264611	0.00264611	0.00519065	0.00400001	0.00374935	0.00438179	0.0056551
COPSAC_303	0.00428736	0.00240511	0.00222128	0.00352163	0.00524981	0.00627701	0.0037833	0.00304833	0.000640483	0.00456785	0.00449885	0.00515062	0.00364751	0.00222128	0.00445514	0.00523763	0.00629798	0	0.00109947	0.0044937	0.000939399	0	0.00342186	0.00547889	0.00536381	0.005089	0.00440817	0.00262885	0.00468703	0.00473449	0.00635412	0.00664515	0.00587627	0.00495489	0.000979543	0.000568143	0.00320206	0.00242903	0.00334084	0	0	0.00439225	0.00242923	0.00242903	0.00556074	0.00308812	0.00349462	0.00338074	0.0054559
[truncated: 275 more columns]

## Sheet: Pathway_HOUSTON_month
Supplementary Data 2B. Predicted metabolic pathway relative abundance table used in ML analyses from HOUSTON at 1-2 months, where last column is the target variable.
	1CMET2-PWY	3-HYDROXYPHENYLACETATE-DEGRADATION-PWY	AEROBACTINSYN-PWY	ALL-CHORISMATE-PWY	ANAEROFRUCAT-PWY	ANAGLYCOLYSIS-PWY	ARG+POLYAMINE-SYN	ARGDEG-PWY	ARGORNPROST-PWY	ARGSYN-PWY	ARGSYNBSUB-PWY	ARO-PWY	ASPASN-PWY	AST-PWY	BIOTIN-BIOSYNTHESIS-PWY	BRANCHED-CHAIN-AA-SYN-PWY	CALVIN-PWY	CATECHOL-ORTHO-CLEAVAGE-PWY	CENTFERM-PWY	COA-PWY	COBALSYN-PWY	CODH-PWY	COLANSYN-PWY	COMPLETE-ARO-PWY	DAPLYSINESYN-PWY	DENOVOPURINE2-PWY	DTDPRHAMSYN-PWY	ECASYN-PWY	ENTBACSYN-PWY	FAO-PWY	FASYN-ELONG-PWY	FASYN-INITIAL-PWY	FERMENTATION-PWY	FOLSYN-PWY	FUC-RHAMCAT-PWY	FUCCAT-PWY	GALACT-GLUCUROCAT-PWY	GALACTARDEG-PWY	GALACTUROCAT-PWY	GALLATE-DEGRADATION-I-PWY	GALLATE-DEGRADATION-II-PWY	GLCMANNANAUT-PWY	GLUCARDEG-PWY	GLUCARGALACTSUPER-PWY	GLUCONEO-PWY	GLUCOSE1PMETAB-PWY	GLUCUROCAT-PWY	GLUTORN-PWY	GLYCOCAT-PWY
HOUSTON_1	0.00466422	7.94119e-06	6.81477e-06	0.00139155	0.00661248	0.00667948	0.00163128	0.00044969	0.00167826	0.0057436	0.00534795	0.00719736	0.00377268	0.000329654	0.00092375	0.00654246	0.00685807	0	0	0.00549549	0.00316335	0	0.000909996	0.00737101	0.00542295	0.0071339	0.00405401	0.000493776	0.00144472	0.000785139	0.00489952	0.000772529	0.00487111	0.00644877	0.000367851	0.000329654	0.000634553	0.000376187	0.000701849	0	0	0.000707863	0.000376187	0.000376187	0.00634103	0.00383989	0.00078353	0.00440534	0.0037612
HOUSTON_2	0.00692311	0	0	0.000763356	0.00797014	0.0102026	0.000554682	0.000281683	0	0.00439488	0.00388035	0.00652463	0.00846877	0.000223115	0.00188406	0.00853002	0.00719034	0	0	0.00564643	0.00209552	0	0.00531394	0.00690517	0.00498977	0.00727305	0.0111243	0.000397192	0.000850183	0.000533702	0.00679804	0.00082616	0.00521473	0.00730834	0.000614375	0.000290401	0.00433113	0.000254988	0.00411007	0	0	0.00391433	0.000254988	0.000254988	0.00763924	0.00346955	0.00548523	0.00585685	0.00899572
HOUSTON_3	0.00698711	0	0	0.000381231	0.00572138	0.00846622	0.000587359	0	0	0.00257684	0.00193702	0.00564121	0.00883367	8.92599e-05	0.00111516	0.00813133	0.00843484	0	0	0.0069745	0.00142774	0	0.00163337	0.00609497	0.000375915	0.00861354	0.0124322	0.000131372	0.000220699	0.000213896	0.00806337	0.000432803	0.00289567	0.00728116	0.00243898	0.00131488	0.00312049	0.000115603	0.00712851	0	0	0.00174388	0.000115603	0.000115603	0.00779439	0.000177254	0.0024413	0.00646897	0.00773147
HOUSTON_4	0.00632026	0	0	0.000571523	0.00740555	0.00825952	0.00216824	0.00033328	0.000712172	0.00554695	0.00214717	0.0060331	0.00536822	0.00016771	0.00515301	0.00601072	0.0086853	0	0.000922766	0.00709798	0.00561221	0.000876008	0.00520725	0.00642059	0.00548712	0.00735061	0.00351083	0.000254324	0.000762469	0.000488238	0.00717416	0.00610092	0.004219	0.00679309	0.000610579	0.000315541	0.000616049	0.000250989	0.0025231	0	0	0.000393551	0.000250989	0.000250989	0.00736022	0.000327677	0.000452767	0.00330786	0.00410378
HOUSTON_5	0.00485987	0.000102575	0	0.00275758	0.00563385	0.00588815	0.00411825	0.00267793	0	0.00484449	0.004839	0.0056628	0.00403395	0.00219322	0.00374535	0.0052334	0.00594857	0	0.00121038	0.0049719	0.00354271	0	0.00348597	0.00589724	0.0046825	0.00536644	0.00615545	0.00268604	0.00403557	0.00248591	0.00444801	0.00359433	0.00675718	0.00586682	0.00274381	0.00313011	0.00280552	0.00256295	0.00261163	0	0	0.00355869	0.00256295	0.00256295	0.00525422	0.00304376	0.00326069	0.00403014	0.00632037
HOUSTON_6	0.00598063	0	0	0.00144608	0.00490764	0.00695895	0.0015292	0.000394675	0.000535997	0.00339461	0.00259565	0.00524205	0.00741491	0.000239349	0.00736163	0.00621943	0.00718473	0	4.00045e-05	0.00567155	0.00490417	0.000488831	0.00465477	0.00559852	0.00289853	0.00674756	0.00634586	0.000787152	0.000804927	0.00100728	0.00946884	0.00658044	0.00326225	0.0060265	0.000824028	0.000403132	0.00211163	0.00028995	0.00496626	0	0	0.00152387	0.00028995	0.00028995	0.00692336	0.00130897	0.00168937	0.0049529	0.00600273
HOUSTON_7	0.00813807	0.000313841	0	0.00108999	0.00472293	0.00391754	0.0011659	0	0	0.00554191	0.00359504	0.00893609	0.002228	0.000269007	0.00156041	0.00329032	0.00908497	0	0.000201737	0.00812715	0.00795666	0	0.000278916	0.009469	0.00379282	0.00856279	0.000391222	0.00038163	0.00121692	0.000728465	0.00396914	0.00254438	0.00291056	0.00609884	0.000216425	0.000836464	0.000484534	0.000269007	0.000542701	0	0	0.00100328	0.000269007	0.000269007	0.00845823	0.00191984	0.000563568	0.00245137	0.0022002
HOUSTON_8	0.00718846	1.7776e-05	0	0.000209039	0.00435132	0.00853719	0.000304411	5.50354e-05	0	0.00246681	0.00152321	0.00455938	0.00911918	4.955e-05	0.000388905	0.00811856	0.00812072	1.41544e-05	0.000286885	0.00726919	0.00636753	0	0.00252054	0.00497494	0.0014143	0.0088299	0.0237877	8.40949e-05	0.000154268	0.000179839	0.00929898	0.00014329	0.00785083	0.00783593	0.000813341	0.000475332	0.00105477	4.54406e-05	0.00236326	0	0	0.00118508	4.54406e-05	4.54406e-05	0.0085442	8.67038e-05	0.000896652	0.00676727	0.00797434
HOUSTON_9	0.00559657	0.000472971	0.000137519	0.00163327	0.00501803	0.00663171	0.00213323	0.000681779	0.000500649	0.00407884	0.00306588	0.00562816	0.00623824	0.000464869	0.00531452	0.0065981	0.00690505	0.000126661	0.00130392	0.00551325	0.00483927	0	0.00388454	0.00597119	0.00370908	0.00623977	0.0107537	0.000813531	0.00107974	0.00189838	0.00681075	0.0040876	0.00591699	0.00600554	0.00216815	0.0014457	0.00224699	0.000597166	0.00360138	2.3369e-05	2.3369e-05	0.0016226	0.000741469	0.000597166	0.00617393	0.000893817	0.00203312	0.00488331	0.00597124
HOUSTON_10	0.00459123	0.00349393	0	0.00426565	0.00487012	0.00518241	0.00398061	0.00264603	0.000656801	0.00435827	0.00432283	0.00544969	0.00469571	0.0029948	0.00513585	0.00536689	0.00599403	0	0.000829157	0.00451468	0.00130556	0.00102747	0	0.00581606	0.00469488	0.00507443	0.00201562	0.00352099	0.00420828	0.00649298	0.00694877	0.00565822	0.00515207	0.00522016	0	0	0.00192159	0.00310232	0.0045241	0	0	0.00136898	0.00310232	0.00310232	0.00522185	0.00357718	0.00425525	0.00391579	0.0052835
HOUSTON_11	0.00760437	3.59091e-05	0	0.000150785	0.00730191	0.00843474	0.00242291	5.10281e-05	0	0.00466113	0.00428933	0.00723005	0.00776989	3.30301e-05	0.00657746	0.00800051	0.00866974	0	0.000209185	0.00708865	0.00686905	0.000330097	0.0052713	0.00759059	0.0051787	0.0070069	0.00747081	5.01935e-05	0.000167857	9.70595e-05	0.00913706	0.00692753	0.00571874	0.00552018	0.000143858	6.51205e-05	0.000969505	5.3692e-05	0.00428754	0	0	0.00176254	5.3692e-05	5.3692e-05	0.00697943	6.58421e-05	0.000712539	0.00454292	0.00928142
HOUSTON_12	0.0037519	0.00176372	0	0.00305984	0.00500677	0.00598208	0.00373117	0.00260912	0.000385011	0.00365711	0.00332839	0.00573997	0.0050679	0.00337151	0.00341185	0.00333303	0.0057324	0.00145743	0.0034798	0.00442904	0.00421345	0	0.00184285	0.00593773	0.00541547	0.00529225	0.003365	0.00232328	0.00357931	0.00387677	0.00504757	0.0033521	0.00617391	0.00495949	0.00295713	0.00391501	0.0036282	0.00224447	0.00418542	0.00144459	0.00144459	0.00350902	0.00224447	0.00224447	0.00504799	0.0027234	0.0044036	0.00239794	0.00576524
HOUSTON_13	0.0044629	0	0	0.00349673	0.00504617	0.00617267	0.00346243	0.00276055	0	0.00414212	0.00408888	0.00536484	0.00398984	0.00233802	0.00406726	0.00548155	0.00577535	0	0	0.00409174	0.00320036	0	0.00387782	0.00557063	0.00440752	0.0046666	0.00307712	0.00280327	0.00362296	0.00553125	0.00480311	0.00390767	0.00605019	0.0053803	0.00267874	0.00233802	0.00338027	0.00267202	0.00311736	0	0	0.00399607	0.00267202	0.00267202	0.00523124	0.00365883	0.00352909	0.00352558	0.00582218
HOUSTON_14	0.00630176	0.000366006	0.000106049	0.00118455	0.00574071	0.00877474	0.00152633	0.000557254	0.000202676	0.00422903	0.00305273	0.00606348	0.00688305	0.000500118	0.00257352	0.0072331	0.00760835	0.000180628	0.000692291	0.00604292	0.00625181	0	0.00401938	0.00645538	0.00482801	0.00376038	0.00663382	0.00055696	0.000877174	0.000997144	0.00753208	0.00117061	0.00421688	0.00660023	0.00104393	0.00145674	0.00554105	0.000406978	0.00528144	0.000162439	0.000162439	0.00258588	0.000476475	0.000406978	0.00734534	0.000700562	0.00585455	0.00546605	0.00740274
HOUSTON_15	0.0052948	0.000609833	0.0005243	0.00218699	0.00593966	0.0073261	0.00192161	0.000827038	0.000125964	0.00500752	0.00483975	0.00570269	0.00663295	0.000911444	0.00538135	0.0068059	0.00656352	6.24688e-05	0.00117047	0.00508954	0.00253693	0.00100807	0.00465451	0.00599594	0.00464608	0.00581043	0.00694946	0.00109287	0.00185626	0.00221937	0.00614057	0.00529868	0.00465451	0.00600317	0.00127962	0.000726757	0.00182697	0.000748805	0.00325634	5.82773e-05	5.82773e-05	0.0033118	0.000748805	0.000748805	0.00621335	0.00243335	0.00155378	0.00438615	0.00627622
HOUSTON_16	0.00625817	0.000132568	0	0.00147555	0.00478145	0.00705837	0.00169798	0.000714108	5.65776e-05	0.0032695	0.00264012	0.00539815	0.0068906	0.000516485	0.00781798	0.00639466	0.00692873	0	0.000772211	0.0056234	0.0048043	0	0.00417984	0.00574028	0.00333377	0.00663781	0.00809078	0.000746049	0.00107994	0.000743775	0.00882792	0.00668027	0.00448153	0.00621642	0.00203223	0.00113943	0.00277003	0.000622333	0.00505427	0	0	0.00253609	0.000622333	0.000622333	0.00675181	0.000966377	0.00235094	0.00511768	0.00656665
HOUSTON_17	0.00380825	0.0025271	0	0.00398124	0.00480372	0.00497731	0.00342747	0.00313611	0.000979877	0.00375686	0.00368727	0.00523485	0.00372298	0.00468036	0.00451061	0.00448861	0.0061716	0.00210901	0	0.00369716	0.00362512	0	0.00265536	0.00540048	0.00452887	0.00420287	0.00128499	0.00305865	0.00355732	0.00610923	0.00599372	0.00466919	0.00522872	0.00452276	0.00290207	0.00267085	0.00405555	0.0028162	0.00406449	0.00172206	0.00172206	0.00191448	0.0028162	0.0028162	0.00507859	0.00320496	0.00440409	0.00345261	0.00412471
HOUSTON_18	0.00443257	0.00234911	0	0.00309528	0.00537126	0.00569737	0.00365821	0.00163196	0	0.00459593	0.00449896	0.0058109	0.00468356	0.00204434	0.00423122	0.00637181	0.00603503	0.000634511	0.00144999	0.00461828	0.00314954	0	0.00184899	0.00612703	0.00534932	0.0051634	0.00462892	0.00256641	0.00343166	0.00451675	0.00626293	0.00537607	0.00432037	0.00477511	0.000975668	0.000828746	0.00351964	0.00227245	0.00440781	0	0	0.00349052	0.00227245	0.00227245	0.00524056	0.00294385	0.00452865	0.00406825	0.00550688
HOUSTON_19	0.00485327	0	0	0.00218514	0.00610512	0.00667266	0.00348385	0.00149878	0	0.00511526	0.00526586	0.00650055	0.00512103	0.00108842	0.00237581	0.00725263	0.00622277	0	0.00155273	0.00499447	0.00428904	0	0.00221583	0.0067889	0.00536752	0.00532359	0.00507718	0.00141954	0.00249571	0.00246779	0.0029049	0.00217884	0.00527546	0.00494696	0.00255131	0.00299837	0.00401989	0.00134797	0.00432361	0	0	0.00502217	0.00134797	0.00134797	0.00477421	0.00240083	0.00407202	0.00526431	0.00674031
HOUSTON_20	0.00378333	0	0	0	0.0141255	0.0175822	0.000177811	0	0.0003966	0.00127288	0.00109364	0.003759	0.00263092	0	0	0.000896262	0.00971257	0	0	0.0165296	0.000605014	0.00259428	0.000878282	0.00358804	0.00134763	0.00543124	0.00151221	0	0	0	0.000979625	0.000400425	0.00202321	0.00366244	0	5.4873e-05	0.00054956	0	0.00056887	0	0	0.00131751	0	0	0.017112	3.03117e-05	0.000722825	0.000527664	0.00425645
HOUSTON_21	0.00577036	0	0	0.00106118	0.00535939	0.00678218	0.00115046	0.000403768	0.000191082	0.00431116	0.00316178	0.00543723	0.00739158	0.000282201	0.00625553	0.0064608	0.00699797	0	0.000945866	0.00565227	0.00377484	0.00146346	0.00424227	0.00578246	0.00367891	0.00665426	0.00867046	0.000492962	0.00077567	0.00104049	0.00748171	0.00604752	0.00487182	0.0060046	0.0010637	0.000556645	0.00197731	0.000363022	0.00481996	0	0	0.00288304	0.000363022	0.000363022	0.0070283	0.00142778	0.00158595	0.00508544	0.00594051
HOUSTON_22	0.00502054	0.00104732	0.000129123	0.00286145	0.00610312	0.00672247	0.00295644	0.00156826	0.000117685	0.00408324	0.00374998	0.00552776	0.00478055	0.00190051	0.00266993	0.00600392	0.00666641	0.000833143	0.000829947	0.00491074	0.00458174	0	0.00354662	0.00576153	0.00445626	0.00523315	0.00553652	0.00155756	0.00226874	0.00306825	0.00615106	0.0027432	0.00532934	0.0051228	0.00187074	0.00164177	0.00283599	0.00131669	0.00379669	0.000645433	0.000645433	0.00109872	0.00131669	0.00131669	0.00536067	0.002122	0.00330604	0.00428883	0.00538492
HOUSTON_23	0.0050035	0	0	0.00344438	0.00547568	0.00596039	0.00334112	0.00143122	0	0.00510113	0.00506661	0.00595943	0.0038803	0.000938279	0.00376601	0.00622494	0.00572782	0	0	0.00504033	0.00219229	0	0.00179593	0.00626488	0.00501336	0.00578552	0.0030738	0.00257415	0.00283069	0.00438535	0.00464533	0.00361994	0.00611397	0.00577867	0.00112411	0.000938279	0.00121105	0.00109928	0.00131829	0	0	0.00235781	0.00109928	0.00109928	0.00534324	0.00323355	0.00141703	0.00445827	0.00452785
HOUSTON_24	0.00714011	0.000232148	0	0.000985	0.00704592	0.0083557	0.00200521	0.000294388	0	0.00676932	0.00613982	0.00867247	0.00471056	0.000383987	0.000588274	0.00675288	0.0084443	0.000169906	0.000976972	0.00709935	0.0076027	0	0.000182642	0.00903332	0.00482818	0.00683011	0.00435854	0.000323409	0.000945053	0.000707716	0.000802315	0.00051087	0.0020349	0.00467951	0.000599475	0.000785342	0.0012228	0.000275426	0.00227365	0.000169906	0.000169906	0.00117872	0.000275426	0.000275426	0.00729045	0.000680329	0.00242715	0.0050634	0.00659529
HOUSTON_25	0.00486981	0	0	0.00291503	0.00536466	0.00637694	0.00298998	0.00194283	0	0.00412979	0.00377631	0.00523555	0.00533861	0.00155	0.00482068	0.00577851	0.00591154	0	0.000249284	0.00470499	0.00362395	0	0.00458087	0.00552703	0.00391024	0.00502057	0.00503787	0.00217925	0.00226856	0.00351418	0.00541139	0.00428746	0.00567876	0.00523024	0.00302865	0.00227491	0.00392601	0.0018054	0.00408852	0	0	0.00325214	0.0018054	0.0018054	0.00556295	0.00271055	0.00393632	0.0040398	0.00596187
HOUSTON_26	0.00589381	0.000121649	0	0.00123907	0.00622292	0.00752166	0.00191509	0.00063453	0.00147832	0.00540926	0.00537356	0.00656168	0.00558025	0.000422489	0.00174793	0.0076113	0.00751018	9.05333e-05	0.00144291	0.00563862	0.0048654	0	0.00243379	0.00669432	0.00556516	0.00592894	0.00594912	0.00083289	0.0013883	0.00134185	0.00363985	0.00111829	0.00449004	0.00530946	0.0023852	0.00217723	0.00343761	0.00078369	0.00408837	1.16068e-05	1.16068e-05	0.00282781	0.000724515	0.00078369	0.00614634	0.000788513	0.00350926	0.00482966	0.00743116
HOUSTON_27	0.00485054	0	0	0.00332235	0.00497466	0.00573753	0.00359867	0.00178783	0	0.00415782	0.00349313	0.00521899	0.00509595	0.00149266	0.00521256	0.00483034	0.0059742	0	0	0.00447496	0.00471221	0	0.00404797	0.00550691	0.00409714	0.00541612	0.00296282	0.00188139	0.00277797	0.00338196	0.0060949	0.00491945	0.00532823	0.00507664	0.00236226	0.00169375	0.00341634	0.0017059	0.00343187	0	0	0.00242733	0.0017059	0.0017059	0.00516787	0.00273967	0.00353687	0.00372826	0.004741
HOUSTON_28	0.00788005	1.27191e-05	1.7444e-05	0.000321584	0.00331781	0.00896652	0.000402418	0.000155679	4.05684e-05	0.00268229	0.00201408	0.00363149	0.00961187	0.000106063	0.0101051	0.00729489	0.00859019	0	0.000300023	0.00678139	0.0060902	0.00114287	0.00310095	0.00397671	0.00204777	0.00809575	0.00750102	0.000177988	0.000119976	0.000277627	0.0127946	0.00823033	0.00144163	0.00747191	0.00111489	0.000544885	0.00123232	0.000137514	0.00620433	0	0	0.00184719	0.000137514	0.000137514	0.00843059	0.000209813	0.000888601	0.00635605	0.00839828
HOUSTON_29	0.0041343	0	0	0	0.00693785	0.00682539	0.000336001	0	0.00268206	0.00241053	0.00180662	0.00885465	0.00869065	0	0.000690462	0.00326933	0.011591	0	0.0013603	0.00984911	0.00658948	0.00278806	0.00224914	0.0091348	0.00360723	0.00768796	0.0032435	0.000249899	0	0	0.00414115	0.000336564	0.00293745	0.00861651	0	0.000149351	0.000234875	0	0.000217893	0	0	0.00534491	0	0	0.00904929	0.000270145	0.000663427	0.00114052	0.00191975
HOUSTON_30	0.006385	0.000478927	0	0.00152485	0.00534306	0.00851264	0.00176829	0.000343853	0	0.00613561	0.00635616	0.0077909	0.00530178	0.000369585	0.00138414	0.00821511	0.00836744	0	0.00146128	0.005752	0.00778025	0	0.00134156	0.00811693	0.0080133	0.00453977	0.00712604	0.000743622	0.00165957	0.00123701	0.00294729	0.00203264	0.0017458	0.00303348	0.00343669	0.0026904	0.00633649	0.000628366	0.0077246	0	0	0.0068539	0.000628366	0.000628366	0.00535107	0.000916462	0.00665636	0.00576155	0.00821128
HOUSTON_31	0.0051376	0.00141677	0	0.00219474	0.00553099	0.00678365	0.00320033	0.0017129	0.000720429	0.00420281	0.00414611	0.00656234	0.00430675	0.00129753	0.00315858	0.00592902	0.00699379	0.00129753	0.00154325	0.00553114	0.00469177	0	0.00260823	0.00680617	0.0053808	0.00570944	0.00305635	0.00186637	0.00292818	0.00292787	0.00533969	0.00418095	0.00377528	0.0048334	0.00173416	0.00180505	0.00242376	0.00156304	0.00251202	0	0	0.0032197	0.00156304	0.00156304	0.00582926	0.00209811	0.00296779	0.00367384	0.00568761
HOUSTON_32	0.00677107	0	0	0.000443173	0.00675807	0.00871788	0.00288422	0.000172759	0.000349932	0.00748849	0.00732821	0.00862174	0.00646661	0.000112847	0.000553689	0.00884895	0.00950321	0	0.000541555	0.00723671	0.00749593	0.00148951	0.000634676	0.0088947	0.0071603	0.00460996	0.00692965	0.000205801	0.00048227	0.00032544	0.00289868	0.00203833	0.00275905	0.00397398	0.00188987	0.00322182	0.00223435	0.000149723	0.0034811	0	0	0.00219377	0.000216675	0.000149723	0.00767911	0.000223239	0.00208215	0.00571914	0.0102998
HOUSTON_33	0.00570606	0.000412512	0	0.00145064	0.00565021	0.00790072	0.00211623	0.000676672	0.00127314	0.00556735	0.00558198	0.00660264	0.00527806	0.000661984	0.00135139	0.00794984	0.00829907	0.00031154	0.00199368	0.0052409	0.00558024	0	0.00167863	0.00686079	0.00632461	0.00578666	0.00558116	0.000684784	0.00145906	0.00131815	0.00378589	0.00127166	0.00262922	0.00529874	0.00211952	0.00227902	0.00311662	0.00056062	0.00363148	0.0002243	0.0002243	0.00263336	0.00056062	0.00056062	0.00488491	0.000842043	0.00326258	0.005027	0.00702279
HOUSTON_34	0.00643766	0.000780506	0	0.00121457	0.00684319	0.00819854	0.00182248	0	0	0.00735909	0.0075541	0.00872299	0.00491014	0.000669005	0.00168594	0.00938965	0.00622575	0	0.000593217	0.00416576	0.00199319	0	0.0029569	0.00920508	0.00781732	0.00497565	0.00766944	0.00102834	0.00218403	0.00175697	0.00280276	0.00209875	0.00749251	0.00761644	0	0.00180843	0.000672432	0.000740364	0.00121412	0	0	0.00302627	0.000740364	0.000740364	0.00379937	0.00625138	0.00151111	0.00703972	0.00903095
HOUSTON_35	0.00702404	3.04608e-05	2.30043e-05	0.000580647	0.0037732	0.00788987	0.000752989	0.000150432	0.000355896	0.00226844	0.00168981	0.00457009	0.00859688	9.914e-05	0.00939345	0.00710106	0.00812454	0	0.000443832	0.00634413	0.00518546	0.000562796	0.00262613	0.00494197	0.00224833	0.00768588	0.00930272	0.000146033	0.000285205	0.000283979	0.0115705	0.00806898	0.00251532	0.00690245	0.00112314	0.000552783	0.00278403	0.000157278	0.00643606	0	0	0.00161893	0.000157278	0.000157278	0.00794303	0.000287371	0.00222443	0.00590291	0.00705639
HOUSTON_36	0.00537107	0	0	0	0.00407606	0.00564575	0.00361649	0.00249627	0	0.00453295	0.00478708	0.00564277	0.00540756	0.00209489	0.00601437	0.0051598	0.0064	0	0	0.00495059	0.00509271	0	0.00442244	0.00589005	0.00412634	0.00537748	0.00692549	0.00271533	0.00319836	0	0.00638008	0.00537581	0.00535156	0.00519152	0.00321216	0.00261238	0.00375183	0.00240264	0.0038882	0	0	0.0033218	0.00240264	0.00240264	0.00559214	0.0030137	0.00382932	0.00492635	0.00588748
HOUSTON_37	0.00404539	0.00179105	0.00071614	0.00337529	0.00630814	0.00632461	0.00244664	0.00202599	0.0033354	0.00423501	0.00401571	0.00579255	0.00245282	0.0022996	0.00299027	0.00561619	0.00701445	0.000791728	0	0.00468296	0.0011807	6.63095e-05	0.0021246	0.00598945	0.00466126	0.00526223	0.00256168	0.00194367	0.00346834	0.00352795	0.00621314	0.0038531	0.00424648	0.0052397	0.00105762	0.000978271	0.00240017	0.00150787	0.00268537	0.000758899	0.000758899	0.0027324	0.00150787	0.00150787	0.00593997	0.00322667	0.00301605	0.00300669	0.00421798
HOUSTON_38	0.00483523	0.00215947	0	0.00280682	0.00683397	0.00648761	0.00309336	0	0	0.00443747	0.00439979	0.00645722	0.00514387	0.00185097	0.00377214	0.00740186	0.00635575	0	0.00177342	0.0051152	0.00132862	0	0	0.0067693	0.00559426	0.00537234	0.00531832	0.00246776	0.00377639	0.00400833	0.00594767	0.00549198	0.00553033	0.00598706	0	0	0.00247101	0.00206223	0.00392004	0	0	0.0049447	0.00206223	0.00206223	0.00475859	0.00298341	0.00301752	0.00354721	0.00637717
HOUSTON_39	0.00474491	0	0	0.00199942	0.00575798	0.00838584	0.00236662	0.0010573	0.000418086	0.00717668	0.00733459	0.00795472	0.00416319	0.000871911	0.00164559	0.00880804	0.00573591	0	0.000396105	0.0030379	0.00136067	0.000157375	0.00188081	0.00837482	0.00798151	0.00553532	0.00668219	0.00118351	0.00288619	0.00210161	0.00240032	0.00162426	0.00778604	0.00748584	0.000990245	0.000908077	0.00111346	0.00102917	0.00110423	0	0	0.00190127	0.00102917	0.00102917	0.00403379	0.00670551	0.00123093	0.00679455	0.00770509
HOUSTON_40	0.00489138	0	0	0.00204976	0.00478521	0.00495042	0.0025616	0.00102768	0	0.00510757	0.00263239	0.0065633	0.0048513	0.000863239	0.00354044	0.00549241	0.00636052	0	0	0.005948	0.00143941	0.00350899	0.00261857	0.00672919	0.00461375	0.00685753	0.00585894	0.00125557	0.00192269	0.00223008	0.00628856	0.00548653	0.00471111	0.00526924	0.00116056	0.00120887	0.00211171	0.00108041	0.00374275	0	0	0.00329782	0.00108041	0.00108041	0.00667806	0.00150767	0.00316784	0.00232202	0.00523562
HOUSTON_41	0.00687917	2.23037e-05	0	0.000147364	0.00549807	0.00838326	0.000445549	2.52304e-05	0	0.0035083	0.00293588	0.00541725	0.00797029	2.58878e-05	0.00790216	0.00740279	0.00784226	1.29439e-05	7.57427e-05	0.00624399	0.00414643	0.000669202	0.00320018	0.00578456	0.00289139	0.00755492	0.011606	2.65213e-05	6.42307e-05	3.75225e-05	0.00919296	0.00735708	0.00352349	0.00698289	0.0019971	0.00107106	0.00369374	1.72154e-05	0.00588727	0	0	0.000617321	2.5484e-05	1.72154e-05	0.00774647	0.000978225	0.00325231	0.00576072	0.00778057
HOUSTON_42	0.00613619	0.000235858	0.00015022	0.000893712	0.00506296	0.00704271	0.00189082	0.000325948	0	0.00330056	0.00236385	0.00483525	0.00871151	0.000212873	0.00329993	0.00677404	0.00728954	6.26529e-05	0	0.00591869	0.00584518	0.00104494	0.00392948	0.00519972	0.00288448	0.0075887	0.0171836	0.000403667	0.000642833	0.000891054	0.00773212	0.00175318	0.00711387	0.00664251	0.00104203	0.00107461	0.0014499	0.000271427	0.00304524	0	0	0.000983655	0.000293844	0.000271427	0.00700871	0.000412806	0.00137426	0.00542654	0.0061396
HOUSTON_43	0.00547962	0.00136287	6.32527e-05	0.00288077	0.00536324	0.00566488	0.00391871	0.00167392	0.000163039	0.00472896	0.00390418	0.00617765	0.0041569	0.0020295	0.0051616	0.00466704	0.00661979	8.99768e-05	0.00132524	0.00518308	0.00455564	0	0.00259448	0.00651542	0.00419467	0.00557067	0.00307169	0.00246835	0.0035687	0.00397867	0.00584665	0.00431567	0.00476308	0.00544531	0.00128025	0.000947508	0.00276229	0.00210052	0.0030266	8.99768e-05	8.99768e-05	0.0015272	0.00210052	0.00210052	0.00584875	0.00282277	0.00306745	0.00375647	0.00425828
HOUSTON_44	0.00524533	0.000178956	0	0.00156324	0.006758	0.0066033	0.00295009	0.0018996	0	0.00488955	0.00488706	0.00502971	0.00530408	0.00153282	0.00396581	0.00549044	0.00647284	0.00014179	0.000708512	0.005654	0.00406378	0	0.00390799	0.00522026	0.00444542	0.00597332	0.00656548	0.0018671	0.00304464	0.000709722	0.00677933	0.00274795	0.00546479	0.00594592	0.00191647	0.00155315	0.00264222	0.00157764	0.00316791	0.00014179	0.00014179	0.00240066	0.00157764	0.00157764	0.00629414	0.00247584	0.0025193	0.00397737	0.00547581
HOUSTON_45	0.00524588	0.000360472	0.000319628	0.00255896	0.00264402	0.00593891	0.00247551	0.00188228	0	0.00327078	0.00274627	0.00505654	0.00615975	0.00154521	0.00440047	0.00557071	0.00606901	0	0.000643275	0.00492962	0.00499482	0	0.00475014	0.00533527	0.00306025	0.00579183	0.0126944	0.0022088	0.00174508	0.00371369	0.00653797	0.00297171	0.00642836	0.0057659	0.0022165	0.00187693	0.00254252	0.00176595	0.00260133	0	0	0.00293477	0.00176595	0.00176595	0.00606537	0.00234665	0.00294665	0.00481377	0.00561281
HOUSTON_46	0.00676105	0	0	0.00024053	0.00499485	0.00755358	0.00101967	7.38973e-05	0.000222404	0.00424031	0.00311922	0.0062338	0.00838763	4.02136e-05	0.00925811	0.00720766	0.00813749	0	0.000254839	0.00649818	0.00650731	0	0.00367335	0.00666298	0.00229003	0.0075843	0.00706599	9.43179e-05	0.000186431	0.000160232	0.0114722	0.00712098	0.00204418	0.00677396	0.00132314	0.000667784	0.0018075	6.67721e-05	0.00611503	0	0	0.00103732	6.30189e-05	6.67721e-05	0.00780365	0.000477576	0.00135733	0.00592561	0.0070769
HOUSTON_47	0.0054687	0	0	0.00186618	0.00658331	0.00702207	0.00309097	0.000937213	0	0.00473837	0.00419806	0.00568177	0.0056711	0.000639017	0.00418508	0.006296	0.00656641	0	0.00157952	0.00538139	0.00471695	0	0.00466592	0.00603685	0.00377728	0.00607498	0.00869279	0.0011849	0.00140108	0.00199401	0.00623759	0.00275844	0.00515279	0.00560806	0.00305502	0.00252175	0.002808	0.00073232	0.00300627	0	0	0.00488674	0.00073232	0.00073232	0.0061773	0.00119327	0.00318962	0.00454304	0.00580427
HOUSTON_48	0.00697395	9.90873e-05	0	0.000440118	0.00434794	0.00723929	0.00130357	0.000155018	0	0.0021383	0.00159498	0.00386956	0.00998892	9.20095e-05	0.00953241	0.00668751	0.0080667	9.20095e-05	0.000209254	0.00658344	0.00626909	0.00106054	0.00425825	0.0042254	0.00219968	0.00790553	0.00662573	0.000139332	0.000334448	0.000243721	0.0120413	0.00742001	0.000632756	0.00708509	0.000371544	0.000170775	0.00211116	0.000117305	0.00627158	0	0	0.000226157	0.000117305	0.000117305	0.00815856	0.000181483	0.00161413	0.00604965	0.00618277
[truncated: 275 more columns]

## Sheet: Pathway_INFANTMET_month
Supplementary Data 2C. Predicted metabolic pathway relative abundance table used in ML analyses from INFANTMET at 1-2 months, where last column is the target variable.
	1CMET2-PWY	3-HYDROXYPHENYLACETATE-DEGRADATION-PWY	AEROBACTINSYN-PWY	ALL-CHORISMATE-PWY	ANAEROFRUCAT-PWY	ANAGLYCOLYSIS-PWY	ARG+POLYAMINE-SYN	ARGDEG-PWY	ARGORNPROST-PWY	ARGSYN-PWY	ARGSYNBSUB-PWY	ARO-PWY	ASPASN-PWY	AST-PWY	BIOTIN-BIOSYNTHESIS-PWY	BRANCHED-CHAIN-AA-SYN-PWY	CALVIN-PWY	CATECHOL-ORTHO-CLEAVAGE-PWY	CENTFERM-PWY	COA-PWY	COBALSYN-PWY	CODH-PWY	COLANSYN-PWY	COMPLETE-ARO-PWY	DAPLYSINESYN-PWY	DENOVOPURINE2-PWY	DTDPRHAMSYN-PWY	ECASYN-PWY	ENTBACSYN-PWY	FAO-PWY	FASYN-ELONG-PWY	FASYN-INITIAL-PWY	FERMENTATION-PWY	FOLSYN-PWY	FUC-RHAMCAT-PWY	FUCCAT-PWY	GALACT-GLUCUROCAT-PWY	GALACTARDEG-PWY	GALACTUROCAT-PWY	GALLATE-DEGRADATION-I-PWY	GALLATE-DEGRADATION-II-PWY	GLCMANNANAUT-PWY	GLUCARDEG-PWY	GLUCARGALACTSUPER-PWY	GLUCONEO-PWY	GLUCOSE1PMETAB-PWY	GLUCUROCAT-PWY	GLUTORN-PWY	GLYCOCAT-PWY
INFANTMET_1	0.00647327	6.2288e-06	0	0.00103282	0.00522793	0.0087276	0.00196706	0.000564535	9.11658e-05	0.00663072	0.00681419	0.00714365	0.00651587	0.000405467	0.0011355	0.00968485	0.00705673	4.54249e-06	0.00221775	0.00639	0.00604823	0	0.000495431	0.00772982	0.00713812	0.00746329	0.00474871	0.000649589	0.00156636	0.00108916	0.00192914	0.00096884	0.00262407	0.00679932	0.00340069	0.00297198	0.00175426	8.99107e-06	0.00523398	1.44133e-06	1.44133e-06	0.00452041	0.000418843	8.99107e-06	0.00331713	0.00133441	0.00417114	0.00645095	0.0086004
INFANTMET_2	0.0062017	2.02117e-05	0	0.000299257	0.00428716	0.0101483	0.0008754	0.000142353	0.000272673	0.00799655	0.00824805	0.00873233	0.00613337	7.21789e-05	0.00053293	0.010633	0.00385642	1.10359e-05	0.000529911	0.00585867	0.00311698	0	0.00129874	0.00919843	0.0086645	0.00727823	0.0059308	0.000122799	0.000407578	0.000241083	0.00293904	0.000667449	0.00894538	0.00790232	0.000545598	0.000471266	0.00063411	5.10251e-05	0.000805415	0	0	0.00102394	0.000165663	5.10251e-05	0.00370052	0.00539605	0.000841872	0.0078206	0.00962459
INFANTMET_3	0.00613379	0	0	0.000194566	0.00816513	0.00914595	0.000486244	8.03615e-05	0.000170732	0.00690825	0.00717173	0.00736673	0.00643265	4.67017e-05	0.000380953	0.0104871	0.00787612	0	0.000374643	0.00627802	0.00487953	0	0.000901765	0.0077773	0.00784185	0.00728218	0.00701009	8.63561e-05	0.00031035	0.00015471	0.00117891	0.000338464	0.00523454	0.00576717	0.000533001	0.000388703	0.000440157	2.91283e-05	0.00057237	0	0	0.000794257	0.00013906	2.91283e-05	0.00255642	0.00216995	0.000544119	0.00669282	0.00870887
INFANTMET_4	0.0070375	0	0	0.000156474	0.00753865	0.00928038	0.000282227	5.32787e-05	7.49606e-06	0.00467504	0.00433048	0.0063813	0.00810139	4.10153e-05	0.0068735	0.00835028	0.00693997	0	0.000273359	0.00640051	0.00604782	0	0.00556981	0.00664217	0.00486025	0.00773321	0.00590147	8.3367e-05	0.000205729	0.000121929	0.00885645	0.00731238	0.00602364	0.00708228	0.000196586	8.94149e-05	0.00260321	0	0.00480779	0	0	0.00417729	4.21985e-05	0	0.00721544	0.000518047	0.00225418	0.00503942	0.00803361
INFANTMET_5	0.00667439	5.15664e-05	0	0.000308998	0.00574604	0.00891386	0.000830366	9.88914e-05	0.000416044	0.00672555	0.0067865	0.00737565	0.00608518	0.000103258	0.00079475	0.0109852	0.00786394	4.07708e-05	0.000461075	0.00664118	0.00636643	0	0.00038015	0.0079716	0.00739084	0.00789759	0.00687673	0.000102411	0.000315077	0.000208792	0.00173756	0.00118667	0.0019588	0.00693874	0.000169181	8.62225e-05	0.00049972	5.39275e-05	0.000899957	0	0	0.000671855	7.00211e-05	5.39275e-05	0.00361655	0.00100977	0.000499309	0.00621894	0.00832759
INFANTMET_6	0.00542527	2.39722e-05	0	0.000701445	0.00728744	0.00849905	0.00101362	0.000228289	0.000273601	0.00579678	0.00569586	0.00692594	0.00621462	0.00014185	0.00424778	0.00841692	0.0067532	1.47583e-05	0.000721796	0.00454984	0.00304685	0.000173769	0.00443289	0.00724534	0.00622798	0.00608605	0.00802896	0.000260758	0.000666942	0.000448388	0.00509418	0.00415739	0.00670108	0.00657549	0.00153072	0.000864233	0.00227061	2.87232e-05	0.00362154	8.83774e-06	8.83774e-06	0.00450058	0.000213002	2.87232e-05	0.00555326	0.00411024	0.0020589	0.00531731	0.00774484
INFANTMET_7	0.00584912	1.92483e-06	0	0.000147192	0.00762005	0.00882543	0.000453573	4.61072e-05	6.12584e-05	0.00487933	0.00385102	0.00665411	0.00698526	2.59232e-05	0.00514535	0.00730962	0.00702512	1.10892e-06	0.000159773	0.00550802	0.00481555	0	0.00509244	0.00699461	0.00392941	0.00685911	0.00774232	5.66494e-05	0.000190007	7.48402e-05	0.00621081	0.00434239	0.00581539	0.00675683	0.00014382	6.52287e-05	0.00270498	2.16044e-06	0.00361417	0	0	0.00441024	3.19804e-05	2.16044e-06	0.00662449	0.00271337	0.0027816	0.00465731	0.00731193
INFANTMET_8	0.00616083	4.99887e-06	0	0.000970255	0.0071548	0.00896591	0.000785907	0.00020047	0.000168105	0.0062441	0.00644889	0.00884856	0.00733103	0.000141306	0.00153718	0.01033	0.00705517	2.98835e-06	0.000250223	0.00500169	0.0028888	0	0.00460902	0.0092884	0.00753277	0.00710754	0.00894427	0.000241809	0.000689528	0.000640444	0.0045331	0.0017145	0.00696312	0.00864215	0.000456951	0.000315745	0.000420758	5.87185e-06	0.000613841	0	0	0.00126539	0.000153219	5.87185e-06	0.00604801	0.0065891	0.000375587	0.00600404	0.00805471
INFANTMET_9	0.0041782	0.00227378	0	0.0030064	0.00584231	0.00617658	0.00345031	0.00192943	0.000512612	0.0044363	0.00455127	0.00554487	0.00454555	0.00178462	0.00320175	0.00655449	0.00763546	0.00178462	0.00266486	0.00416441	0.00368503	0	0.000228912	0.00578683	0.00498684	0.00470592	0.00312982	0.00215578	0.00531576	0.00393713	0.00462104	0.00343413	0.00513697	0.00486648	0.00195992	0.00208124	0.0042401	0.00204047	0.00395255	0	0	0.00320198	0.00204047	0.00204047	0.00544799	0.00277443	0.00465955	0.00423616	0.00533604
INFANTMET_10	0.00443807	0	0	0.00196742	0.00712064	0.00854555	0.00175156	0.000977541	0.00013434	0.00676425	0.00697058	0.00800288	0.005033	0.000809996	0.00179316	0.00930425	0.00704724	0	0.00108727	0.00342981	0.00218187	0	0.00262303	0.00844236	0.00751726	0.00540963	0.0081338	0.00124289	0.00262239	0.00275246	0.00301021	0.00166704	0.00774696	0.00744218	0.00109217	0.000907883	0.00167256	0	0.00170261	0	0	0.00262632	0.000809996	0	0.0043727	0.00650776	0.00178748	0.0065868	0.00784716
INFANTMET_11	0.00625372	0	0	0.00220284	0.00640134	0.00756484	0.00150801	0.00101189	0.00598852	0.00624788	0.00695333	0.00717558	0.00220438	0.00073663	0.00132999	0.00724839	0.00581314	0	4.99335e-05	0.00636284	0.000777539	0	0	0.00752236	0.00662873	0.00763792	0.00652674	0.00108767	0.00262512	0.00180031	0.0051804	0.0014409	0.00413832	0.00559308	0.001148	0.000936971	0.00108623	0	0.00113927	0	0	0.0020764	0.000738498	0	0.00486522	0.00572745	0.00142381	0.00613167	0.00672889
INFANTMET_12	0.00550003	1.47853e-05	0	0.000269534	0.00715839	0.00834478	0.000886348	8.12356e-05	0.000265418	0.00511788	0.00492532	0.00650702	0.00671957	4.73956e-05	0.00520737	0.00775232	0.00652391	9.10474e-06	0.000397343	0.00509342	0.00269176	0	0.0041985	0.0068047	0.00533097	0.00644016	0.00738428	6.94172e-05	0.000240007	0.00020875	0.00716247	0.00556572	0.00594326	0.00639137	0.00177418	0.00129905	0.00376585	1.61024e-05	0.00377274	9.10474e-06	9.10474e-06	0.00520322	4.93973e-05	1.61024e-05	0.00571767	0.00311933	0.00406784	0.00459628	0.00770852
INFANTMET_13	0.00736758	9.25657e-05	0	0.000252376	0.00762917	0.00941218	0.000968383	9.94954e-05	0.000241157	0.00773006	0.0078948	0.00835251	0.00700193	8.32601e-05	0.000184811	0.0107336	0.00760961	5.16793e-05	0.0013694	0.00694742	0.00316369	0	0.00130817	0.0088215	0.00843177	0.00595506	0.0058144	7.96402e-05	0.000352709	0.000300118	0.000465043	0.000202824	0.00754781	0.00703171	0.00119877	0.00102701	0.00165672	9.90697e-05	0.00247349	0	0	0.00321217	9.90697e-05	9.90697e-05	0.00222401	0.00567122	0.00164644	0.00723406	0.00887114
INFANTMET_14	0.00342037	2.82822e-05	0	0.000212344	0.00424395	0.0112147	0.000881502	7.48842e-05	0.000261046	0.00953711	0.00977351	0.0102863	0.00291866	5.32026e-05	0.000715802	0.0120331	0.00403502	1.89273e-05	0.00030232	0.0024063	0.000949766	0	0.00124896	0.0108823	0.0109594	0.00480619	0.00966603	7.55992e-05	0.000319905	0.000190633	0.00112756	0.000666945	0.011158	0.00953234	0.000174332	8.5057e-05	0.000394173	3.04503e-05	0.000642781	9.7193e-06	9.7193e-06	0.000929143	5.57969e-05	3.04503e-05	0.00243422	0.00881911	0.000381569	0.00918009	0.0104754
INFANTMET_15	0.00515196	7.62091e-06	0	8.18103e-05	0.00569333	0.0103307	0.000985811	2.4759e-05	0.000154133	0.00884662	0.00894824	0.00974678	0.00415749	1.29968e-05	0.000300186	0.0115769	0.00556808	4.00384e-06	0.000165072	0.0039684	0.00198911	0	0.0010579	0.0103143	0.00968296	0.00587312	0.00835774	2.84213e-05	8.95973e-05	5.22076e-05	0.00135433	0.000380587	0.00981777	0.00898297	0.000368454	0.000315988	0.000331896	5.83617e-05	0.000479302	0	0	0.000813786	0.000143649	5.83617e-05	0.00366207	0.00763715	0.000445854	0.0083312	0.00944898
INFANTMET_16	0.00507899	0	0	0.000794441	0.00686965	0.0104136	0.00154403	0.000421799	0.000256639	0.00885374	0.00910869	0.00952066	0.00355549	0.000300069	0.000786773	0.0113551	0.00657308	0	0.000742426	0.00412892	0.00125296	0	0.000435899	0.0100418	0.00977535	0.00418658	0.00829742	0.000465696	0.00125862	0.000882465	0.00140858	0.000961435	0.0104004	0.00861239	0.000731169	0.00066074	0.000725176	4.46837e-05	0.000906841	0	0	0.0013107	0.000462646	4.46837e-05	0.00277595	0.00783608	0.000834511	0.00856632	0.0099797
INFANTMET_17	0.00510058	3.68798e-06	0	0.000231364	0.00732144	0.00780128	0.00351951	8.0719e-05	7.23848e-05	0.00760914	0.00839212	0.00857486	0.00660158	4.5252e-05	0.00145143	0.0088013	0.00761194	2.41272e-06	0.000199068	0.00620707	0.00541721	4.88901e-06	0.00216649	0.00915349	0.00511057	0.00735497	0.00341968	7.11496e-05	0.000239954	0.000124269	0.00185164	0.00122599	0.00569112	0.00558859	0.00195541	0.00554616	0.000462624	4.65181e-06	0.000681706	0	0	0.00649237	5.32385e-05	4.65181e-06	0.0025281	0.00246924	0.000482658	0.00800053	0.00448442
INFANTMET_18	0.00617165	0	0	3.04332e-05	0.00842605	0.00891327	0.000235035	1.08596e-05	5.28684e-06	0.00718977	0.00743947	0.00765796	0.006821	5.57187e-06	0.00105344	0.0104965	0.00828138	0	4.43135e-05	0.00603567	0.00531715	0	0.00138471	0.00811542	0.00795479	0.00741833	0.00730352	9.54353e-06	8.63535e-05	1.90744e-05	0.0019354	0.00139201	0.00529093	0.00614639	5.01774e-05	2.40964e-05	4.96829e-05	0	0.000376249	0	0	0.000650611	7.42636e-06	0	0.00232536	0.00299688	3.54233e-05	0.00695542	0.00891262
INFANTMET_19	0.00371673	4.76589e-06	0	7.9249e-05	0.0025136	0.0122932	0.000162994	3.43837e-05	7.03555e-05	0.0112413	0.0116055	0.0120896	0.00264457	1.95807e-05	0.000214287	0.0141767	0.00257663	2.4857e-06	0.000141826	0.00248989	0.000497046	0	0.000721667	0.0128118	0.0120876	0.00237681	0.0125842	3.98925e-05	0.000113486	6.6124e-05	0.000627398	0.000283129	0.01181	0.0113045	0.000217574	0.000182826	0.00018194	3.21821e-05	0.000288163	0	0	0.000387715	9.16477e-05	3.21821e-05	0.0012678	0.0108965	0.000268611	0.0110105	0.0115328
INFANTMET_20	0.00732516	5.46554e-06	0	0.000522691	0.00515474	0.0116973	0.00133577	0.000258445	7.07216e-06	0.00769873	0.00799537	0.00810488	0.00303433	0.000161334	0.000892085	0.00978506	0.00463373	3.34948e-06	0.00061708	0.00738104	0.00130079	0	0.000725057	0.00854935	0.00927353	0.00455195	0.00973713	0.000263582	0.000750813	0.000429709	0.00138384	0.000696597	0.0026759	0.00380959	0.000513847	0.000254313	0.00050066	6.62832e-06	0.000890628	0	0	0.00096374	0.000213224	6.62832e-06	0.00282982	0.000993991	0.000504144	0.00740124	0.00810445
INFANTMET_21	0.00559591	6.56734e-06	0	0.00061059	0.00753595	0.00939417	0.00130352	0.000360051	3.02868e-05	0.00679098	0.0069545	0.00738926	0.0049793	0.000247847	0.000695845	0.00905834	0.0067675	3.86841e-06	0.00116373	0.00511618	0.00314028	0	0.000343	0.00778894	0.00767366	0.00581229	0.00663936	0.00041996	0.000973447	0.000708247	0.00103139	0.000674832	0.00651445	0.00487893	0.00292009	0.0027652	0.00302991	7.72281e-06	0.00402928	1.3432e-06	1.3432e-06	0.00536449	0.000441896	7.72281e-06	0.00561849	0.00333162	0.00305943	0.00623381	0.0089277
INFANTMET_22	0.00512232	0.000273471	0	0.000770051	0.00460272	0.0101177	0.0012245	0.000338153	9.04896e-05	0.0076415	0.00785567	0.00868293	0.00402802	0.00044201	0.000863078	0.010266	0.00429656	0.000203868	0.000932447	0.00384046	0.0013837	0	0.000337366	0.00920116	0.00899132	0.00527132	0.00751849	0.000404233	0.00109425	0.000683985	0.00142232	0.00105351	0.00950623	0.00774158	0.000674094	0.000493523	0.000586642	0.000332266	0.000983711	0	0	0.0027054	0.000382533	0.000332266	0.00261739	0.00665905	0.000743337	0.00731406	0.00890714
INFANTMET_23	0.00561607	0.000183636	0	0.0010874	0.00799133	0.00903683	0.0024302	0.000777451	0.000576768	0.00569489	0.00590283	0.00651158	0.00494024	0.000559231	0.00114434	0.00756721	0.00795726	9.77593e-05	0.00152103	0.00558352	0.00326161	0	0.00141403	0.00685083	0.00750183	0.00520319	0.00723877	0.000730323	0.00178531	0.00135339	0.00195085	0.00109934	0.00268214	0.00332216	0.0023081	0.00215745	0.0040896	0.000186646	0.0064537	9.42604e-05	9.42604e-05	0.00556146	0.00183334	0.000186646	0.00375075	0.00106771	0.00431041	0.00542454	0.00749387
INFANTMET_24	0.00704031	2.89473e-05	0	0.000220723	0.00627336	0.00892209	0.000568378	7.66474e-05	0.000192256	0.00751175	0.00763157	0.00861856	0.00514963	3.81312e-05	0.00228405	0.00967225	0.0060486	1.54087e-05	0.000570252	0.00625657	0.00207393	0	0.00437026	0.00903895	0.0087275	0.00513424	0.00861073	6.86291e-05	0.000446516	0.000203537	0.00330429	0.00250478	0.00806382	0.00765196	0.0010574	0.000645396	0.00111868	2.97221e-05	0.00194028	0	0	0.00299852	7.34101e-05	2.97221e-05	0.00409341	0.00661602	0.000972318	0.00721236	0.00837948
INFANTMET_25	0.00654628	0	0	0.000373145	0.00724094	0.00901714	0.000350143	0.000130771	6.5191e-05	0.00392188	0.00339888	0.00605234	0.00703825	9.72101e-05	0.00767693	0.00771956	0.00742459	0	0.000188019	0.00558899	0.00475867	4.7318e-05	0.0048496	0.00642188	0.00394879	0.00689788	0.00867243	0.000173667	0.000432986	0.000252517	0.00906021	0.00672532	0.00589507	0.00714864	0.00039081	0.000180671	0.0042689	0	0.00535878	0	0	0.00336688	0.000107862	0	0.00744861	0.00290236	0.00407801	0.00563098	0.00734344
INFANTMET_26	0.00308058	5.31557e-06	0	0.000249094	0.00335049	0.0120057	0.000421712	9.51024e-05	9.34923e-05	0.0105463	0.0108704	0.0113922	0.00224787	6.12804e-05	0.000264177	0.0133649	0.00335273	2.29894e-06	0.000268203	0.00200884	0.000619031	0	0.000739764	0.012066	0.0118831	0.00305154	0.0113759	0.000107001	0.000315178	0.000196708	0.000809036	0.000319704	0.0118533	0.0106365	0.000299035	0.000251495	0.000247936	3.42278e-05	0.000342812	0	0	0.000542672	0.00015039	3.42278e-05	0.00155053	0.0101498	0.000379708	0.0102987	0.0113349
INFANTMET_27	0.00440079	7.13877e-06	0	0.000148807	0.00384588	0.0115181	0.000515888	4.42201e-05	0.00010153	0.0100552	0.0103389	0.0109311	0.00342597	2.80626e-05	0.000649756	0.0128603	0.00381896	4.61982e-06	0.00021164	0.00309242	0.000902197	0	0.00123437	0.0115703	0.0112887	0.00386053	0.0108878	5.08316e-05	0.000164399	9.9449e-05	0.00109446	0.000736079	0.0113826	0.0102079	0.000402678	0.000300345	0.000410003	4.63727e-05	0.000533066	0	0	0.000865963	0.000136626	4.63727e-05	0.00217992	0.00918775	0.000433973	0.00980985	0.0109787
INFANTMET_28	0.00644113	1.72638e-06	0	0.000116396	0.00705411	0.00735118	0.000835306	2.83517e-05	5.52371e-05	0.00619872	0.00505376	0.0089635	0.00426671	1.36604e-05	0.000346797	0.00663657	0.00782165	9.05004e-07	0.000121007	0.00668909	0.00583316	4.48601e-05	0.000550096	0.00930641	0.00572999	0.00778544	0.00361396	2.46451e-05	0.00145734	7.00845e-05	0.000462284	0.000291551	0.00388545	0.00673465	6.70707e-05	3.4478e-05	0.000233852	1.74324e-06	0.000302739	0	0	0.000621144	1.97143e-05	1.74324e-06	0.00732183	0.00296124	0.000299013	0.00389068	0.00361353
INFANTMET_29	0.00722218	0	0	0.000126988	0.0053642	0.0118378	0.000600217	4.67698e-05	0.000123515	0.007881	0.00841015	0.0089516	0.00461605	2.79538e-05	9.33578e-05	0.0102662	0.0047576	0	0.000184425	0.0067862	0.00213252	0	0.000176091	0.00932283	0.0099941	0.00139409	0.00917642	4.79243e-05	0.000141051	9.503e-05	0.000298307	9.7056e-05	0.00705906	0.00513428	0.00145063	0.000944935	0.00153039	0	0.00235337	0	0	0.00226202	4.43002e-05	0	0.00182188	0.00363451	0.0018069	0.00785442	0.00879842
INFANTMET_30	0.00663529	0	0	0.000193291	0.00460782	0.0122635	0.000558318	8.98703e-05	0.000105336	0.00854027	0.00886024	0.00912151	0.00452281	5.7798e-05	0.000505836	0.0109737	0.00409718	0	0.000253808	0.00573265	0.0012812	0	0.000733603	0.00949279	0.0103008	0.00218802	0.00916746	0.000104582	0.00033268	0.000170516	0.000750743	0.00044462	0.00934033	0.0068923	0.000187479	8.90242e-05	0.000297967	0	0.000717432	0	0	0.000516608	8.16148e-05	0	0.00213061	0.00556042	0.000294293	0.00825992	0.00965187
INFANTMET_31	0.00849358	0	0	0.000606835	0.00393769	0.00889007	0.000630398	0.000187178	1.51799e-05	0.00938678	0.00964022	0.0100625	0.00428876	0.000118317	0.000837919	0.0119251	0.00400017	0	0.000532329	0.0079492	0.000783742	0	0.00105657	0.0106695	0.0103487	0.00383369	0.0104283	0.000346762	0.00056464	0.000573204	0.00114954	0.000797865	0.010075	0.00860658	0.000400729	0.000238412	0.000471878	0	0.000563876	0	0	0.00143529	0.000145077	0	0.00229802	0.00879836	0.000493563	0.00913917	0.00949195
INFANTMET_32	0.00723256	0.000127235	0	0.000297661	0.00168376	0.0101259	0.000689949	0.000144971	6.10398e-06	0.00752096	0.00774684	0.00828703	0.00784547	0.000211447	0.00034819	0.0106897	0.00153447	0.000105724	0.000697503	0.00711237	0.00682415	0	0.000163545	0.00884726	0.00799981	0.00766327	0.00292015	0.000163226	0.000487963	0.000313802	0.000909126	0.000591502	0.00355009	0.00750466	0.000118461	7.64091e-05	0.000206496	0.000138768	0.000268988	0	0	0.00389856	0.000138768	0.000138768	0.00113111	0.0011871	0.000241469	0.00735404	0.00970124
INFANTMET_33	0.0049101	3.07477e-05	0	0.0013371	0.00638408	0.00914418	0.00175611	0.000548594	0.000566789	0.00780197	0.00800219	0.00852632	0.00379717	0.000400463	0.00119384	0.00997989	0.00626969	1.85816e-05	0.000809651	0.00350262	0.00179959	0	0.000444005	0.00902085	0.00849575	0.00564087	0.00701978	0.000584381	0.00169432	0.00160731	0.00214296	0.00131943	0.00889369	0.00775278	0.000743285	0.000686528	0.00101793	3.56546e-05	0.00106865	0	0	0.00236846	0.000414097	3.56546e-05	0.00374036	0.00679631	0.00115791	0.00744624	0.00834422
INFANTMET_34	0.0049462	0.00030784	0	0.00108879	0.00670255	0.00794967	0.00216329	0.000625276	0.00303192	0.00639272	0.00690483	0.00711095	0.00569522	0.00057185	0.000740965	0.00812572	0.00646702	0.00024272	0.00182162	0.00546972	0.00325101	5.63263e-06	0.00105334	0.00734465	0.00714113	0.00668928	0.00598914	0.000507785	0.00141621	0.00110494	0.00421951	0.000764587	0.00444903	0.00621685	0.000578473	0.000511577	0.00080711	0.000333147	0.00292042	0.00024272	0.00024272	0.00238979	0.000406365	0.000333147	0.00478143	0.00448012	0.000801567	0.00648081	0.00734963
INFANTMET_35	0.00706597	4.11782e-06	0	0.000135141	0.00492914	0.00859135	0.000307203	2.10145e-05	4.2682e-06	0.00264576	0.00135663	0.00478451	0.00976058	1.29014e-05	0.000690887	0.00794357	0.00790132	2.70265e-06	7.51615e-05	0.00704618	0.000741041	0	0.0034392	0.00521177	0.00143758	0.00812287	0.0126468	2.57776e-05	7.84284e-05	3.68104e-05	0.00882528	0.000260086	0.00233884	0.00788092	9.4129e-05	4.20967e-05	0.00198615	4.76499e-06	0.0063512	0	0	0.000946724	1.57192e-05	4.76499e-06	0.00825114	0.000746375	0.00147757	0.00678382	0.00757156
INFANTMET_36	0.00690876	2.37606e-06	0	0.000130803	0.00707865	0.00787502	0.00104404	4.00677e-05	1.41203e-06	0.00459422	0.00427346	0.00651332	0.00739041	2.52479e-05	0.00646183	0.00789587	0.00710083	1.46102e-06	0.000164877	0.00623186	0.00465358	1.43318e-06	0.00511555	0.00682898	0.00456623	0.00708968	0.00806089	4.73896e-05	0.00014654	7.482e-05	0.0084897	0.00640706	0.00581116	0.00645532	0.00110998	0.000568194	0.00196362	2.84921e-06	0.00469717	0	0	0.00154491	3.5025e-05	2.84921e-06	0.00655188	0.00289961	0.00157314	0.00470052	0.00673387
INFANTMET_37	0.00364422	0	0	0.000208104	0.00527125	0.0107284	0.000340219	5.59817e-05	0.000109933	0.00936464	0.00956663	0.0104657	0.00264613	3.92703e-05	0.00115975	0.0122024	0.00551265	0	0.000247639	0.00248356	0.000756712	0	0.001591	0.0110809	0.0104575	0.0051736	0.0103022	6.71948e-05	0.00020334	0.000162028	0.00180145	0.00114965	0.0100037	0.0098985	0.000509948	0.000573562	0.000292576	0	0.000689772	0	0	0.00147982	4.60098e-05	0	0.00307454	0.00902823	0.000265592	0.00875909	0.00979351
INFANTMET_38	0.00759849	8.34283e-06	0	2.7397e-05	0.0068927	0.01012	0.000195644	8.55209e-06	0.000110067	0.00875238	0.00896787	0.0104603	0.00358766	4.85207e-06	0.000804308	0.0108138	0.00618139	4.85207e-06	8.04076e-05	0.00375549	0.00244069	1.91226e-05	0.00400309	0.0109918	0.00969888	0.00288965	0.00914251	9.12209e-06	6.04175e-05	2.60747e-05	0.00138131	0.00071275	0.0100152	0.00868721	0.000800244	0.00200743	0.000440568	9.23845e-06	0.000456128	0	0	0.00402936	9.23845e-06	9.23845e-06	0.00345264	0.00782267	0.000521645	0.00871399	0.0111706
INFANTMET_39	0.00695627	1.6241e-05	0	0.000170895	0.00612588	0.00998087	0.000319462	5.40755e-05	2.33324e-05	0.00772816	0.00793559	0.00815075	0.00753852	4.43242e-05	0.000238051	0.0113881	0.00548875	1.12223e-05	0.000272318	0.00698719	0.00542215	0	0.000301313	0.00864188	0.00815796	0.00782504	0.00402137	7.19481e-05	0.00022975	0.000121871	0.000360579	0.000208596	0.00595653	0.00743953	0.000678477	0.000616231	0.00082602	1.99674e-05	0.00099839	2.95288e-06	2.95288e-06	0.00113356	5.56291e-05	1.99674e-05	0.00282243	0.00313148	0.00100055	0.00744154	0.00974519
INFANTMET_40	0.00250038	8.37507e-06	0	2.64024e-05	0.0027014	0.0125135	0.000140947	9.39955e-06	0.000104094	0.0108517	0.0111588	0.0115922	0.00160447	4.51588e-06	0.000282021	0.0135837	0.00267593	4.51588e-06	9.32896e-05	0.00146412	0.000668761	0	0.000626153	0.0122837	0.0122512	0.00330336	0.0108088	1.0857e-05	5.63738e-05	2.79275e-05	0.000526574	0.000291181	0.0126496	0.0107095	0.00030395	0.000213179	0.000302095	3.41531e-05	0.000475286	0	0	0.000773964	9.06665e-05	3.41531e-05	0.00169238	0.0102966	0.000316643	0.0105718	0.0118862
INFANTMET_41	0.00631939	2.90799e-06	0	0.000597535	0.00818215	0.0104788	0.00117663	0.00024078	0	0.00474036	0.00444182	0.00643669	0.0073593	0.000166103	0.00358738	0.00884872	0.00699393	1.68835e-06	0.000889986	0.00609814	0.00537729	0	0.00559465	0.00668442	0.00515591	0.00731602	0.00847818	0.000331332	0.00071783	0.00047836	0.00693322	0.00274217	0.00609777	0.0070184	0.000647257	0.000314509	0.00167773	3.35155e-06	0.00217305	0	0	0.0058861	0.00019109	3.35155e-06	0.0070109	0.00138171	0.00178994	0.00493945	0.00838708
INFANTMET_42	0.00413357	1.60338e-05	0	0.000432979	0.00646284	0.0110944	0.000950826	0.000197203	6.27994e-05	0.00946634	0.0097676	0.0101546	0.00381407	0.000136893	0.000746622	0.0118935	0.00599695	1.04574e-05	0.000475183	0.00351604	0.00178026	0	0.000571526	0.0107579	0.0106235	0.00380631	0.00935394	0.000247292	0.0005865	0.000495679	0.000957662	0.000674969	0.0105562	0.00895814	0.000294586	0.000177973	0.000330698	2.04196e-05	0.000492993	1.04574e-05	1.04574e-05	0.00310601	0.000195529	2.04196e-05	0.0029067	0.00824976	0.000343981	0.00924063	0.0103921
INFANTMET_43	0.00672674	0	0	2.85258e-05	0.00661662	0.00838201	0.000280325	8.01e-06	2.66953e-05	0.00552749	0.00477545	0.00713491	0.00700939	5.08045e-06	0.00553263	0.00804555	0.00878314	0	0.000363108	0.00659321	0.00569234	0	0.00418309	0.00753801	0.00455756	0.00591443	0.00736433	1.24342e-05	2.68434e-05	0.000265665	0.00972738	0.00649079	0.00526103	0.00722426	0.00117638	0.000608698	0.00178373	0	0.00488933	0	0	0.00261317	8.84724e-06	0	0.00729779	0.0019155	0.001387	0.00539016	0.00861238
INFANTMET_44	0.00608029	2.87863e-05	0	0.000347505	0.00731466	0.0102324	0.000661595	0.000134673	0	0.00790803	0.00821564	0.00891824	0.00439886	0.000108823	0.000762209	0.0109993	0.00667165	1.93122e-05	0.000446586	0.00585639	0.00204407	0	0.00113523	0.00936364	0.0090141	0.00388045	0.0084283	0.000194702	0.000564942	0.000261608	0.000996597	0.00062169	0.00962769	0.00751309	0.00207291	0.00186645	0.00213447	3.77082e-05	0.00218881	1.93122e-05	1.93122e-05	0.00227836	0.000160903	3.77082e-05	0.00408591	0.00672673	0.0027147	0.00781677	0.00986312
INFANTMET_45	0.00424824	0	0	0.0018408	0.00665102	0.00870413	0.00249226	0.000891939	1.3297e-05	0.00811812	0.00817455	0.00846003	0.00532206	0.000718003	0.00157786	0.00954348	0.00663853	0	0.000162629	0.0031851	0.00124769	0.000913242	0.000130845	0.00892057	0.00830824	0.00540458	0.00788657	0.00100491	0.00248596	0.00179955	0.00239027	0.00190114	0.00791818	0.00788572	0.000975756	0.000843255	0.00102271	0	0.0011374	0	0	0.00172565	0.000840324	0	0.00479897	0.00696413	0.00106139	0.00717571	0.00774041
INFANTMET_46	0.00657162	0	0	0.000290913	0.00304776	0.0112817	0.000656877	0.000126245	0.000275002	0.0100354	0.0103288	0.0106045	0.00508858	7.76712e-05	0.000235524	0.0126003	0.00297231	0	0.00042431	0.00526407	0.000931285	0	0.000137139	0.0112493	0.0111222	0.00439768	0.0105656	0.000118538	0.000372432	0.000260986	0.000543236	0.000261202	0.0114397	0.00988977	0.000180775	0.000110856	0.000221245	0	0.00043152	0	0	0.000735172	9.34167e-05	0	0.00139375	0.00783582	0.000228969	0.00974656	0.010924
INFANTMET_47	0.00725914	0	0	0.000218554	0.00776224	0.00919233	0.000220739	6.84523e-05	5.74532e-05	0.00610194	0.00587233	0.00783095	0.0068736	4.96659e-05	0.000537056	0.00926445	0.00702681	0	5.29476e-05	0.00720138	0.000218193	0	0.00504833	0.00822107	0.00570783	0.00726384	0.00862364	8.23563e-05	0.000251573	0.0001516	0.0063537	0.000203865	0.00664607	0.00831846	0.000119449	6.10349e-05	0.000469592	0	0.00375294	0	0	0.000272074	5.38435e-05	0	0.00735416	0.00423111	0.000326776	0.00568726	0.00816125
INFANTMET_48	0.00631075	0.000481214	0	0.00142452	0.00644508	0.00769792	0.00188627	0.000578711	0.000180082	0.0057267	0.0057063	0.00685814	0.00415572	0.000419909	0.00358711	0.00817973	0.00628127	0.000373226	0.00142771	0.00596259	0.00286063	0	0.00398765	0.00719632	0.00635498	0.00589505	0.00659338	0.000662034	0.00245957	0.00114878	0.00483273	0.00408584	0.00601889	0.00616719	0.00120069	0.000694549	0.00213776	0.000463009	0.00269135	0	0	0.00256274	0.000497302	0.000463009	0.0050623	0.00455042	0.0021121	0.00533148	0.00680714
INFANTMET_49	0.00499346	5.82015e-06	0	0.000227246	0.00522938	0.0103804	0.00072415	5.93248e-05	4.12858e-05	0.00905136	0.00910125	0.00969373	0.00391622	4.27893e-05	0.000400751	0.0115862	0.00522867	3.45504e-06	0.000215315	0.00381128	0.00197955	0	0.000583424	0.0102836	0.00972371	0.00605195	0.0080587	8.69857e-05	0.000239068	0.000122083	0.000590958	0.00031038	0.00982004	0.00897154	0.000218601	0.000137612	0.000206766	6.71187e-06	0.000331467	0	0	0.000654548	6.2662e-05	6.71187e-06	0.00422855	0.00772145	0.000208036	0.00841415	0.00924612
INFANTMET_50	0.00568057	0	0	0.000368419	0.00789815	0.00997514	0.000436784	0.00014155	0	0.00769003	0.00891351	0.0101355	0.00436648	8.32421e-05	0.000300121	0.0114175	0.00718718	0	9.49946e-05	0.00451703	0.0030203	0	0	0.0105231	0.00893647	0.00207898	0.00860297	0.000184196	0.000390642	0.000311009	0.000674957	0.000359888	0.00974396	0.00748082	0.0011923	0.00276456	0.00367535	0	0.00354109	0	0	0.00489073	0.000109865	0	0.00217421	0.006933	0.00393447	0.00843166	0.0101963
INFANTMET_51	0.00620411	0	6.15459e-05	0.001124	0.00540634	0.00976308	0.000920073	0.000426793	0.000219647	0.00286316	0.00224009	0.00530871	0.00783333	0.000352687	0.00360822	0.00781019	0.00745004	0	0.00014496	0.00597667	0.00549997	2.44295e-05	0.00437322	0.00570331	0.00272572	0.00730198	0.0114762	0.000672854	0.000837764	0.000854651	0.00819618	0.00210546	0.00410225	0.00707599	0.00104031	0.000516036	0.00385676	0.000188881	0.00409788	0	0	0.00568961	0.000377357	0.000188881	0.00818686	0.00169096	0.00416354	0.0059367	0.00832949
INFANTMET_52	0.00598822	4.76568e-06	0	0.00055411	0.00716863	0.0101484	0.00176305	0.000374808	0.000171077	0.00743102	0.00769356	0.00798055	0.00461384	0.000215786	0.000582506	0.00868168	0.00635147	2.96722e-06	0.00117811	0.00520011	0.00258424	0	0.000183041	0.0082874	0.00927516	0.00312057	0.0075915	0.000335071	0.000920763	0.000625849	0.000989918	0.00055923	0.00804837	0.00631721	0.00158435	0.00120266	0.00137794	5.89151e-06	0.00185309	0	0	0.00382547	0.000282138	5.89151e-06	0.00506322	0.00478585	0.00148098	0.0070402	0.00873225
INFANTMET_53	0.00585549	8.67391e-05	0	0.000469713	0.00685718	0.00996813	0.00102664	0.000144601	0.000196977	0.0074468	0.00761991	0.00801334	0.00497903	0.000151906	0.000388502	0.010428	0.00638248	5.21938e-05	0.000775473	0.00472258	0.0026814	0	0.000380855	0.00849366	0.00814235	0.00676939	0.00625235	0.000190843	0.00048255	0.00035392	0.000623093	0.000409277	0.0077474	0.00701179	0.000354196	0.000255331	0.000571441	0.000100127	0.00234772	0	0	0.0012225	0.000184433	0.000100127	0.00302941	0.00511323	0.000573897	0.00709343	0.00857791
INFANTMET_54	0.00701335	2.92549e-06	0	6.53509e-05	0.00618384	0.00946818	0.00011322	5.97758e-06	8.20978e-05	0.00285898	0.00227618	0.00575223	0.0089004	1.41421e-05	0.00925204	0.0081178	0.00827252	1.55792e-06	0.000105224	0.00643987	0.00592222	0	0.00377294	0.00617369	0.00274708	0.007863	0.00844968	3.16304e-05	7.91142e-05	4.69066e-05	0.0110386	0.00731834	0.00422196	0.00756922	0.000373899	0.000171522	0.000588121	3.30679e-05	0.00627358	0	0	0.00295643	5.24951e-05	3.30679e-05	0.00834045	0.00163369	0.000406787	0.00631352	0.00862246
INFANTMET_55	0.0053672	0	0	0.000495901	0.0059799	0.00973301	0.000677654	0.000194652	0.000132641	0.00774465	0.00784341	0.00879056	0.00586836	0.000130219	0.00265738	0.0102501	0.00568853	0	0.00051979	0.00421718	0.00178003	0	0.00371585	0.0092629	0.00878867	0.00587849	0.00871505	0.000215805	0.000627433	0.000351959	0.00327531	0.00245835	0.00922447	0.00837232	0.00053818	0.000277584	0.00138409	0	0.00191598	0	0	0.00313064	0.000146664	0	0.00442712	0.00704429	0.00131307	0.00742007	0.0091113
INFANTMET_56	0.00173454	0	0	0.000276873	0.00256709	0.0124168	0.000446294	0.000122615	1.67374e-05	0.0112214	0.0115541	0.0119454	0.00127423	8.77471e-05	0.00029511	0.0138395	0.00262042	0	5.7594e-05	0.00106266	0.000375872	0	0.00038699	0.0126587	0.012342	0.00162383	0.0123178	0.000150291	0.000414166	0.000221993	0.000462011	0.000201782	0.0121196	0.0111784	0.000268258	0.000197239	0.000282552	0	0.000311447	0	0	0.000530299	0.000106248	0	0.00112871	0.0108587	0.000330976	0.0109695	0.0116333
INFANTMET_57	0.00545715	0	0	0.00108194	0.00691502	0.00903844	0.00233988	0.000505502	0.000351569	0.00676573	0.00701545	0.00769302	0.00485614	0.000325052	0.00178042	0.00882431	0.00622611	0	0.0013854	0.00452294	0.00272198	0	0.00181544	0.00812116	0.00761637	0.00573864	0.0060196	0.000483825	0.00132736	0.000919172	0.00302804	0.00232519	0.00732532	0.00647598	0.00130498	0.00103924	0.00106708	0	0.0017531	0	0	0.00362845	0.000504392	0	0.0044141	0.00489971	0.0010912	0.00650624	0.00774952
INFANTMET_58	0.00728189	5.32059e-06	0	7.38118e-05	0.00625134	0.0112523	0.00040837	2.68652e-05	2.46086e-05	0.00693762	0.00704719	0.00780013	0.00515151	1.79291e-05	0.000520399	0.00922552	0.00571059	3.75707e-06	0.000112061	0.0072538	0.000520611	0	0.00307164	0.0082637	0.00846111	0.00552329	0.01063	2.62611e-05	0.000130665	5.89648e-05	0.00416466	0.000204444	0.00446509	0.004473	0.000122602	5.50629e-05	0.00017372	6.63265e-06	0.00253616	3.75707e-06	3.75707e-06	0.00320084	2.01671e-05	6.63265e-06	0.00475003	0.000495846	0.000120105	0.00661356	0.00794247
INFANTMET_59	0.00664757	0	0	0.000254369	0.00475065	0.00938745	0.000223859	7.10808e-05	1.85999e-06	0.00274114	0.00172037	0.00492453	0.00837843	5.17392e-05	0.0054363	0.00786026	0.00789012	0	8.36491e-05	0.00664724	0.00369796	0	0.00379037	0.00533376	0.00257333	0.00722944	0.0097064	0.000108288	0.000212794	0.000130499	0.00834963	0.00340087	0.00320103	0.00736078	0.000175301	7.9067e-05	0.0050703	0	0.00530173	0	0	0.00276742	5.36261e-05	0	0.00818961	0.00182901	0.00506832	0.00600891	0.00812777
INFANTMET_60	0.00432345	0	0	0.000266363	0.00349047	0.011881	0.000542774	0.000109655	6.70534e-05	0.0103189	0.0106063	0.0109834	0.00358996	7.71495e-05	0.000636991	0.0129389	0.00347036	0	0.000295582	0.00300896	0.000593154	9.83675e-05	0.00125497	0.0116419	0.0117015	0.00358694	0.0107994	0.000147713	0.000378846	0.00023091	0.000938836	0.00072876	0.0119268	0.0102114	0.00025246	0.000136821	0.000262639	0	0.000652284	0	0	0.000833752	0.000103039	0	0.00195889	0.0098277	0.000228202	0.0100035	0.0112364
INFANTMET_61	0.00488326	9.00519e-06	0	0.00190308	0.00739229	0.00826424	0.00276922	0.000967005	4.43905e-05	0.00682684	0.00698793	0.00745097	0.00485825	0.000790919	0.00179562	0.00938882	0.00676758	7.08695e-06	0.00190454	0.00391024	0.00277292	3.23024e-05	0.000250798	0.00788906	0.00715754	0.00603331	0.00619687	0.00110643	0.00260445	0.00204318	0.00251935	0.00194077	0.00777591	0.00701131	0.00113865	0.00109133	0.00128565	1.40568e-05	0.00140709	7.08695e-06	7.08695e-06	0.00243808	0.000815899	1.40568e-05	0.0042588	0.00553924	0.00141805	0.00654975	0.00772665
INFANTMET_62	0.00668482	0	0	8.73784e-05	0.00823067	0.00957337	0.000348576	3.11107e-05	1.9409e-05	0.00450148	0.00443384	0.00743747	0.00755891	1.81745e-05	0.00307655	0.00907581	0.00781732	0	0.000114194	0.00612453	0.00482207	0.000178442	0.00559646	0.00783386	0.00509806	0.00695715	0.00847529	4.19493e-05	9.4469e-05	5.10096e-05	0.00677949	0.0019081	0.0064958	0.00800809	0.000136809	6.2726e-05	0.00304772	0	0.0029771	0	0	0.00293289	8.14317e-05	0	0.00765466	0.0038857	0.00336953	0.00430373	0.00873164
INFANTMET_63	0.00395682	1.78605e-05	0	0.00199938	0.00702605	0.00898806	0.00238962	0.00109685	4.04592e-05	0.00747101	0.0076531	0.00817764	0.0041638	0.000901882	0.00172091	0.00951467	0.00673192	1.16666e-05	0.000566314	0.00290311	0.00147688	4.92283e-05	0.000689431	0.00864938	0.00848007	0.00535918	0.00752111	0.0012529	0.00293169	0.00227185	0.00217378	0.00174238	0.00910402	0.00769468	0.00124476	0.00100844	0.00126799	2.30566e-05	0.00137733	9.35222e-06	9.35222e-06	0.00245079	0.000930864	2.30566e-05	0.00383448	0.00695372	0.00132655	0.00713945	0.00837811
INFANTMET_64	0.00590388	0	0	0.000304469	0.006824	0.0104878	0.00105637	0.000101433	3.34929e-05	0.00758223	0.00795897	0.0084025	0.00492551	5.54451e-05	0.000434041	0.0107648	0.00599509	0	0.0006244	0.0051983	0.00272376	0	0.00025545	0.00880363	0.00895724	0.00551817	0.00778483	0.000164073	0.000267406	0.000311045	0.000752766	0.000391881	0.00856071	0.00712149	0.00109272	0.000766564	0.00126879	0	0.00179718	0	0	0.00212391	7.33421e-05	0	0.00226591	0.0050315	0.00145269	0.00750743	0.00886976
INFANTMET_65	0.00613275	5.71444e-06	0	0.00025929	0.008763	0.00948086	0.000598546	9.52566e-05	0.000164295	0.00691205	0.00710836	0.00746283	0.00664908	6.64834e-05	0.000239766	0.0104326	0.00981694	3.75089e-06	0.000450742	0.00616379	0.00522695	1.57409e-05	0.00281332	0.00789095	0.00777677	0.00653396	0.00547324	0.000110644	0.000331538	0.00020063	0.000754342	0.00022162	0.00471639	0.00622167	0.000570717	0.00201801	0.00369418	5.64048e-06	0.00739168	0	0	0.00500888	0.000130638	5.64048e-06	0.00248775	0.00225247	0.00491784	0.00641563	0.0102206
INFANTMET_66	0.0051066	0	0	6.46168e-05	0.00329294	0.0115502	0.000167619	2.59645e-05	0	0.0105053	0.0107914	0.011252	0.00452419	1.52772e-05	0.000758745	0.0132503	0.00331675	0	9.58135e-05	0.00368666	0.000574442	0	0.00142498	0.0119202	0.011195	0.00376613	0.0119897	3.15773e-05	8.00795e-05	4.47394e-05	0.00101888	0.000593526	0.0108908	0.0105929	0.00023543	0.00012327	0.000435391	0	0.000717091	0	0	0.000926279	2.49694e-05	0	0.0022128	0.0100458	0.000391248	0.010256	0.0108755
INFANTMET_67	0.00599978	0.000110836	0	0.000703549	0.00802001	0.00877533	0.00137976	0.000266959	0.000263294	0.00660187	0.00673297	0.00732692	0.00698024	0.000181902	0.000945222	0.0102757	0.00770572	7.87692e-05	0.00120377	0.00604911	0.00454884	0	0.00161143	0.00774835	0.00659081	0.00709004	0.0070459	0.000320301	0.0012425	0.000572239	0.0024556	0.000509297	0.0045823	0.00694881	0.000711226	0.000422763	0.00105633	0.000118159	0.0025896	0	0	0.00179973	0.000205582	0.000118159	0.00457007	0.00261157	0.000946512	0.00635172	0.00830345
INFANTMET_68	0.00545048	0	0.000225055	0.0020674	0.00601866	0.0083751	0.00226481	0.00116969	0.000293297	0.00560383	0.00576037	0.00653351	0.00588227	0.00101654	0.00197926	0.00792972	0.00574892	0	0.0034306	0.00526565	0.00490624	0	0.000864852	0.00701464	0.00599932	0.00406012	0.00554849	0.00134219	0.00287797	0.0026359	0.00299035	0.00214466	0.0059633	0.00588376	0.00155813	0.00109876	0.00121473	0.000710552	0.00119079	0	0	0.00538483	0.00126842	0.000710552	0.00404876	0.00238564	0.00130006	0.00539206	0.00716422
INFANTMET_69	0.00622318	0	0	0.000485684	0.00720152	0.00892552	0.000320727	0.000108596	0.000540474	0.00541901	0.00521639	0.00696415	0.00742452	6.06065e-05	0.00487235	0.00875016	0.00706031	0	0.000740128	0.00496753	0.00326109	5.76579e-05	0.00504674	0.00727666	0.00588709	0.00658276	0.00879706	0.000168723	0.000297968	0.000456845	0.00671748	0.00551297	0.00601769	0.0071413	0.000311173	0.000145489	0.000710212	0	0.00346888	0	0	0.00264132	0.000111275	0	0.00689402	0.00407145	0.000517347	0.00485349	0.00782129
INFANTMET_70	0.00670939	3.13269e-05	0	0.000565623	0.00439023	0.011443	0.00134036	0.000282943	4.84656e-05	0.00768638	0.00799002	0.00815318	0.00492537	0.000191111	0.000671491	0.0102571	0.00389522	2.1422e-05	0.000849911	0.00633888	0.0017903	0	0.000481562	0.00843769	0.0094252	0.00496849	0.00760862	0.000324122	0.000867191	0.00058606	0.00107177	0.000680002	0.00738746	0.00611199	0.000488156	0.000266707	0.000397079	4.04942e-05	0.000513735	5.92233e-06	5.92233e-06	0.000791027	0.000246648	4.04942e-05	0.00214799	0.00382727	0.000472665	0.0074398	0.0084563
INFANTMET_71	0.00737775	0	0	0.000282854	0.00879403	0.00919897	0.000823186	0.000175456	3.39225e-05	0.0071453	0.00730204	0.0083493	0.00544152	0.000121082	0.000324257	0.00923068	0.011802	0	0.000461306	0.00650954	0.00504078	0	0.00371679	0.00873185	0.00960089	0.00287986	0.00756405	0.000203298	0.00051396	0.000357415	0.000491155	0.000291697	0.00453325	0.00347266	0.00166509	0.00532557	0.00552831	0.000388261	0.00782006	0	0	0.00809854	0.00107846	0.000388261	0.0028789	0.00308606	0.00731237	0.00669102	0.0117786
INFANTMET_72	0.00404704	7.53942e-06	0	0.000198102	0.00481694	0.0106805	0.0003424	5.92703e-05	0.000161871	0.00930877	0.00942369	0.0101928	0.00298176	4.23489e-05	0.000416158	0.0114178	0.00475233	4.83108e-06	0.00021821	0.00286855	0.00149208	0	0.000587762	0.0107606	0.0102335	0.00580915	0.00847855	6.9754e-05	0.000194775	0.000117598	0.000837461	0.000486631	0.0104043	0.00923726	0.000225577	0.000169669	0.00028782	8.95066e-06	0.000437248	0	0	0.000958951	4.63952e-05	8.95066e-06	0.00344349	0.0084382	0.000429746	0.00871106	0.0099205
INFANTMET_73	0.00567462	0.0001979	0	0.000578744	0.0076818	0.00849678	0.0014402	0.000227971	0.000251722	0.00653572	0.00668087	0.00727456	0.00582957	0.000192586	0.00121224	0.0100342	0.00728788	0.000146423	0.0010692	0.005911	0.00425695	0	0.00153833	0.00773182	0.00679769	0.00711522	0.00688034	0.000247767	0.00112197	0.000544788	0.00175699	0.00109069	0.00510411	0.00680809	0.000675553	0.000364995	0.00122715	0.000181089	0.00376887	1.24283e-05	1.24283e-05	0.00153831	0.000181089	0.000181089	0.00402787	0.00231378	0.00116748	0.00630178	0.0082078
INFANTMET_74	0.00232557	0	0	0.000298671	0.0028512	0.0124172	0.00062504	0.000111131	2.54607e-05	0.0108941	0.0111967	0.0116452	0.00142505	7.24772e-05	0.000196792	0.0133427	0.00293827	0	0.000326818	0.00128686	0.000652781	0	6.22145e-05	0.0123373	0.0123727	0.00257521	0.010584	0.000110319	0.000433415	0.000218559	0.000299429	0.000197176	0.0126334	0.0107096	0.000136299	9.53072e-05	0.000170663	0	0.000223372	0	0	0.000679749	8.93509e-05	0	0.00178608	0.0104369	0.000210282	0.0105871	0.0117966
INFANTMET_75	0.00678096	1.24897e-05	0	0.0002371	0.00427896	0.00839354	0.000570794	8.46326e-05	0.000384932	0.00294514	0.00221341	0.00544252	0.00863771	5.65546e-05	0.00967419	0.00733455	0.00834264	6.54304e-06	0.000344117	0.00642359	0.00508459	0	0.00328153	0.00586005	0.00212733	0.00802934	0.00823099	9.94684e-05	0.000265201	0.000167783	0.0113425	0.00768631	0.00228046	0.00702076	0.00071547	0.000337148	0.00128135	1.22566e-05	0.0069271	0	0	0.00130244	9.69273e-05	1.22566e-05	0.00791668	0.000494803	0.000917499	0.00622708	0.00818613
INFANTMET_76	0.00547644	1.57437e-05	0	0.00053229	0.00725451	0.00898449	0.000765695	0.000231826	4.99154e-05	0.00611336	0.00602863	0.00736721	0.0068686	0.000155522	0.00415087	0.00865345	0.00660732	1.18908e-05	0.000606932	0.00434653	0.00230462	0	0.00502375	0.00771801	0.00687512	0.00619036	0.00885542	0.000294613	0.000704446	0.000406147	0.00466397	0.00374531	0.00739158	0.0074955	0.000557332	0.000269969	0.00206186	2.25032e-05	0.00328686	7.60327e-06	7.60327e-06	0.004474	0.00017334	2.25032e-05	0.00593192	0.0053455	0.00181773	0.00577571	0.0082489
INFANTMET_77	0.00632677	1.08457e-05	0	4.09608e-05	0.0076432	0.00994772	0.000647301	1.50168e-05	4.17064e-05	0.00695348	0.00750112	0.00788445	0.00629749	7.61179e-06	0.000344217	0.0102936	0.00684396	7.61179e-06	8.9801e-05	0.00649118	0.0041602	0	0.000528661	0.00820513	0.00811356	0.00656011	0.0073284	1.56147e-05	7.81644e-05	3.89429e-05	0.000607122	0.000284754	0.00555764	0.00632506	0.00159704	0.00118172	0.00188494	1.01403e-05	0.00273995	0	0	0.00263036	1.01403e-05	1.01403e-05	0.00245206	0.00205657	0.00211061	0.007032	0.00874621
INFANTMET_78	0.00580121	3.09867e-05	0	0.000785885	0.00770172	0.00941802	0.000714679	0.000289217	0.000225132	0.00589901	0.00576641	0.00706544	0.00537389	0.000210646	0.00194428	0.00874642	0.00686541	2.03943e-05	0.000778962	0.00524382	0.00313932	0	0.00411402	0.00741056	0.00635914	0.00480685	0.00757621	0.000403018	0.000815841	0.00072491	0.00505927	0.000967813	0.007168	0.00758637	0.000836978	0.000512295	0.0034314	3.82511e-05	0.0031502	1.77817e-05	1.77817e-05	0.00411667	0.00023703	3.82511e-05	0.00624086	0.00429604	0.00374807	0.00550267	0.00824532
INFANTMET_79	0.00563667	0.00023645	0	0.000637847	0.004169	0.0106349	0.000865913	0.000217407	0.000243348	0.00850957	0.00875922	0.00930851	0.00350169	0.000278661	0.000521714	0.0108496	0.00393955	0.000160486	0.000668103	0.00337427	0.00127493	0	0.000603767	0.00984127	0.00964965	0.00608838	0.00721769	0.000269278	0.00111778	0.000533977	0.00126958	0.000558792	0.0101594	0.00819376	0.000346425	0.000278331	0.000618339	0.000268287	0.0010347	0.000118175	0.000118175	0.000747324	0.000268287	0.000268287	0.00291618	0.00735799	0.000727642	0.00814595	0.00944814
INFANTMET_80	0.00428978	3.20508e-05	0	0.000590792	0.00488686	0.0108383	0.000910998	0.000192144	2.42346e-05	0.00960381	0.00984887	0.0101915	0.00341112	0.000139793	0.000595157	0.0117773	0.00476255	2.36524e-05	0.000472491	0.00303853	0.00127948	0	0.000521034	0.0108147	0.0105452	0.00364925	0.00979061	0.000302259	0.000585967	0.000479892	0.000838307	0.000587888	0.0107367	0.0094294	0.000445037	0.000589184	0.000792973	4.17568e-05	0.000856014	2.04939e-05	2.04939e-05	0.000896318	0.00014286	4.17568e-05	0.00245319	0.00887776	0.000841981	0.00931064	0.0102889
INFANTMET_81	0.0064575	0	0	0.000308661	0.00734727	0.0102603	0.000472365	9.91314e-05	1.49876e-05	0.00731922	0.00724269	0.00845763	0.00684151	7.02763e-05	0.00135771	0.0102392	0.00644383	0	5.42841e-05	0.00562919	0.0018067	0.000216995	0.00456767	0.00887856	0.00776071	0.00660408	0.0112677	0.000147955	0.000372395	0.000178728	0.00377422	0.00065282	0.00758533	0.00834489	0.000410944	0.000197454	0.00139249	0	0.00173904	0	0	0.00371216	8.56337e-05	0	0.00631787	0.00654723	0.00150108	0.00681042	0.00936148
INFANTMET_82	0.0042796	0	0	0.000254815	0.0058948	0.0101089	0.000460135	0.000108014	6.23629e-05	0.00843122	0.00855136	0.00934821	0.00413427	6.24954e-05	0.00240255	0.0109113	0.00547804	0	5.18683e-05	0.0030584	0.00167841	0	0.00380837	0.00985125	0.0092391	0.00524947	0.00973979	0.000126424	0.00031761	0.000163196	0.00276139	0.00214026	0.00918654	0.00900599	0.000502793	0.000255138	0.000696419	0	0.00145003	0	0	0.00253199	9.6101e-05	0	0.00434828	0.00776539	0.000588197	0.00811364	0.00941071
INFANTMET_83	0.0057429	1.11604e-05	0	0.000765994	0.00743239	0.0086386	0.000822895	0.000292936	0.000217251	0.00566077	0.00547113	0.00718685	0.0080793	0.000203699	0.00117598	0.00867275	0.00682	8.25917e-06	0.000641171	0.00503904	0.00056126	0	0.00458955	0.00750732	0.00619874	0.00689938	0.00843683	0.000355239	0.000855547	0.000520014	0.00527641	0.000498486	0.0071975	0.00759185	0.000651238	0.000315341	0.000938348	1.60043e-05	0.00360985	0	0	0.00496511	0.000222078	1.60043e-05	0.00647247	0.00456101	0.000688109	0.00527755	0.00798814
INFANTMET_84	0.00517618	0	0	0.00148317	0.0072353	0.00776289	0.00211673	0.00047915	0.000191803	0.0057714	0.00566613	0.00672452	0.00542213	0.000361643	0.00268487	0.00831825	0.00697194	0	0.00158291	0.00489087	0.00297071	0	0.000820381	0.00710773	0.00618711	0.00606696	0.004508	0.000677945	0.0014548	0.00116437	0.00427711	0.003437	0.00577476	0.00601802	0.000847265	0.00062104	0.00105984	0	0.00202638	0	0	0.00264549	0.000571048	0	0.00491743	0.00383832	0.00107715	0.00484475	0.00641501
INFANTMET_85	0.00812429	1.71351e-06	0	8.97177e-05	0.00452634	0.0126967	0.000258397	3.62597e-05	9.94756e-05	0.00815065	0.00868461	0.0091094	0.00261296	2.3616e-05	0.000761223	0.0104444	0.00409539	8.78631e-07	0.000129555	0.0080493	0.00145423	0	0.000729426	0.00961822	0.0102991	0.00173254	0.0110442	4.63301e-05	0.000123501	7.20092e-05	0.00165298	0.00110686	0.00176236	0.00202548	0.00126792	0.000705464	0.00118083	2.264e-05	0.00146461	0	0	0.00151791	8.24895e-05	2.264e-05	0.00220603	0.000651405	0.00143845	0.00806312	0.00885807
INFANTMET_86	0.0036715	0	0	0.000133761	0.00188685	0.011969	0.000228682	5.69616e-05	5.3846e-05	0.010783	0.0110994	0.0110761	0.00262921	3.57928e-05	0.000126926	0.0134609	0.00184585	0	6.5328e-05	0.00255541	0.000238198	0	0.000210098	0.0117752	0.0115616	0.00545593	0.0115453	5.92859e-05	0.000177	0.000101882	0.000333292	9.32593e-05	0.0117295	0.0108854	0.000105913	9.18295e-05	0.000119337	0	0.000135571	0	0	0.000218733	4.247e-05	0	0.000605339	0.00988249	0.000132162	0.0105247	0.0114417
INFANTMET_87	0.00197782	1.72727e-05	0	0.000257394	0.00257411	0.0125653	0.000424018	0.000109678	0.00014943	0.0109812	0.0113085	0.011698	0.00173295	7.96476e-05	0.00029494	0.0136355	0.00260647	1.26615e-05	0.0002975	0.0012083	0.000446688	0	0.000474632	0.0124012	0.0124543	0.00276356	0.0109083	0.000121161	0.000359311	0.000207103	0.000581836	0.000189595	0.012857	0.0108644	0.00023542	0.00014256	0.000232769	2.27284e-05	0.000367192	9.34554e-06	9.34554e-06	0.000808636	8.60566e-05	2.27284e-05	0.00155723	0.0105474	0.000216332	0.0107404	0.0120207
INFANTMET_88	0.00561988	0.000211572	0	0.000491662	0.00579029	0.00849879	0.000778154	0.000225471	0.000323306	0.00743579	0.0076468	0.00802707	0.00444057	0.000144223	0.000540969	0.00936863	0.00562233	0.000117278	0.00054026	0.00688974	0.000937907	0	0.00130472	0.00834894	0.00687573	0.00729274	0.00758653	0.000241492	0.00108179	0.000449582	0.00123372	0.000574421	0.00781744	0.00740645	0.000813298	0.000721151	0.0013596	0.000174519	0.00191766	0	0	0.00218246	0.000292721	0.000174519	0.0072568	0.00394383	0.00162033	0.00712523	0.0081881
INFANTMET_89	0.00370318	1.54257e-05	0	0.000795241	0.0045741	0.0109473	0.00109513	0.000294223	0.000276548	0.00978598	0.0100467	0.010256	0.0032985	0.000209521	0.000653083	0.0119668	0.00481847	8.20351e-06	0.000404692	0.00216515	0.000691415	0.000327349	0.000223242	0.0108709	0.0107732	0.00458243	0.0093368	0.000391036	0.000971925	0.000782175	0.00124553	0.000766153	0.0109847	0.00954394	0.000407964	0.000417724	0.000401461	1.5965e-05	0.000556337	0	0	0.0014633	0.00026337	1.5965e-05	0.00263394	0.00897516	0.000433012	0.00926192	0.0102676
INFANTMET_90	0.00770539	0	0	0.000292609	0.00911179	0.00939346	0.000964738	0.000188961	6.17734e-05	0.00825426	0.00855982	0.00961911	0.00425984	0.000131273	0.00029748	0.0106194	0.00901086	0	0.000456658	0.006891	0.0049486	0	0	0.00987817	0.00804575	0.00248074	0.00820661	0.000215534	0.000533651	0.000429086	0.000498999	0.000319683	0.00637849	0.00755639	0.000935497	0.00425763	0.00135566	0	0.00144915	0	0	0.00131387	0.000255415	0	0.00302218	0.00421314	0.00171968	0.00792709	0.0103203
INFANTMET_91	0.00521646	1.12678e-05	0	0.000753887	0.00739633	0.00867471	0.00176985	0.000338925	0.000277405	0.00690189	0.0070367	0.00750178	0.00565372	0.000249374	0.00140595	0.00990304	0.00675682	6.56537e-06	0.00152294	0.00575109	0.00319747	0	0.00111859	0.00790786	0.00638794	0.00667191	0.00683243	0.000409752	0.00109337	0.000835287	0.00205559	0.00143295	0.00665735	0.00730659	0.000829264	0.000879822	0.000990326	1.29089e-05	0.00111008	0	0	0.00190128	0.000301769	1.29089e-05	0.00536602	0.00359624	0.00127678	0.00637789	0.00821322
INFANTMET_92	0.00939346	1.06328e-06	0	5.94563e-05	0.00523966	0.0104315	0.000138964	2.30843e-05	2.96031e-05	0.00146852	0.00138918	0.00596467	0.0122882	1.44779e-05	0.000224994	0.0108772	0.0099565	5.44641e-07	9.02444e-05	0.00926693	0.00788708	0	0.00330594	0.00651499	0.00225328	0.0103236	0.0112401	3.15082e-05	7.49872e-05	4.48231e-05	0.0107564	0.000137169	0.00325047	0.00982315	0.000191817	9.10273e-05	0.00145214	1.37079e-05	0.00150953	0	0	0.00143881	5.03467e-05	1.37079e-05	0.0103586	0.00113674	0.00145916	0.0014772	0.00934558
INFANTMET_93	0.00800378	0	0	0.000206174	0.00616431	0.00903576	0.000744328	6.72487e-05	6.26076e-05	0.00864466	0.00889115	0.00940611	0.00568634	4.00436e-05	0.000420487	0.0119091	0.00596029	0	0.000317318	0.00825283	0.00205336	0	0.000651083	0.00996229	0.00911709	0.00633657	0.00905312	8.14082e-05	0.000385417	0.000146718	0.000683598	0.000378278	0.00881301	0.00779778	0.000321711	0.000212302	0.00026229	0	0.000561529	0	0	0.000939655	8.18147e-05	0	0.00226111	0.00734646	0.00024416	0.008392	0.00859792
INFANTMET_94	0.00590036	0	0	0.000120554	0.00738662	0.00915043	0.000355727	2.35949e-05	0.000122938	0.00592398	0.0057573	0.00754661	0.00782987	1.20206e-05	0.00516607	0.00884251	0.00687558	0	8.1502e-05	0.00473909	0.00257041	0	0.00525782	0.00787656	0.00643466	0.00679666	0.00898203	2.54126e-05	6.32882e-05	4.03796e-05	0.00624538	0.00456382	0.00749064	0.00779323	0.000396691	0.000185527	0.00213606	0	0.00363791	0	0	0.00504526	1.38434e-05	0	0.00669413	0.005026	0.00183196	0.00555961	0.00842538
INFANTMET_95	0.00190106	0	0	0.000131703	0.00186712	0.0130185	0.000341518	4.76543e-05	0	0.0114566	0.011791	0.0122009	0.00145939	2.94022e-05	0.000141403	0.014116	0.0018553	0	3.44935e-05	0.00117104	0.000236056	0	0.000337079	0.0129263	0.0130265	0.00155462	0.0115861	5.12911e-05	0.000279921	7.19389e-05	0.000379938	6.94702e-05	0.0132536	0.0113154	0.000144145	8.15801e-05	0.000199895	0	0.000251961	0	0	0.000242032	4.48333e-05	0	0.000883334	0.0110504	0.000208972	0.0111841	0.0123391
INFANTMET_96	0.00187942	2.83105e-05	0	0.000108259	0.00197807	0.0127181	0.000265509	3.49576e-05	0	0.011396	0.0117199	0.0122026	0.0014086	3.18862e-05	0.000304024	0.0140565	0.00203677	2.24319e-05	4.35852e-05	0.00115682	0.000389566	0	0.000699032	0.01293	0.0127086	0.00182311	0.0122584	3.85378e-05	0.00017967	6.00991e-05	0.000489547	0.000218698	0.0125937	0.0113785	0.000139119	9.07369e-05	0.00024648	2.77114e-05	0.000287984	0	0	0.0004172	2.8771e-05	2.77114e-05	0.00101504	0.0110582	0.000251133	0.0111294	0.0120288
INFANTMET_97	0.00614655	2.42886e-05	0	0.000123437	0.00738836	0.00980407	0.000474893	3.14445e-05	2.90367e-05	0.00682512	0.00750221	0.00877335	0.00512423	1.66551e-05	0.00118	0.0108977	0.00665544	1.66551e-05	0.00011285	0.00528872	0.00354734	0	0.00293131	0.00914476	0.00807392	0.00591838	0.00755479	3.45753e-05	0.000171656	4.97137e-05	0.00262218	0.00103292	0.00841139	0.00779743	0.00159196	0.00153157	0.00102121	2.89037e-05	0.00100712	0	0	0.00147285	2.89037e-05	2.89037e-05	0.00517124	0.0051442	0.00175158	0.0070698	0.00919233
INFANTMET_98	0.00519844	0	0	0.00115788	0.00527161	0.00589351	0.00246697	6.53655e-05	3.06434e-05	0.00512738	0.0052792	0.00595277	0.00576538	3.06192e-05	0.00461284	0.00700117	0.00627635	0	0.00226078	0.00479114	0.00151553	0	0.000212509	0.00627287	0.00590671	0.00575312	0.00284056	0.003451	0.000160338	0.0066685	0.00550455	0.00462485	0.00649157	0.00654332	0.000107525	7.22709e-05	0.000127495	0	0.000200547	0	0	0.00412019	3.85996e-05	0	0.00545832	0.00417351	0.000135131	0.00500601	0.00388281
INFANTMET_99	0.00347725	0	0	0.000440471	0.00419881	0.0113591	0.000600431	0.000155103	2.77556e-05	0.00960773	0.0098449	0.0103757	0.00341284	0.000117923	0.00111611	0.0122261	0.00413101	0	0.000431116	0.00234603	0.000846874	0	0.001712	0.0109893	0.0108677	0.00457711	0.00960283	0.00020695	0.000570247	0.000330251	0.00133713	0.00106024	0.0114124	0.00973697	0.000380177	0.000212644	0.000586874	0	0.000777335	0	0	0.00171316	0.000143624	0	0.00267474	0.00913546	0.000570721	0.00931848	0.0108062
INFANTMET_100	0.00660359	4.86818e-06	0	0.000495515	0.00762045	0.00872516	0.000591624	0.00018532	0.000158178	0.00396244	0.00378348	0.00689649	0.00830411	0.000121343	0.00484579	0.00847776	0.00755676	2.81887e-06	0.000303513	0.00601936	0.00455703	8.11616e-05	0.00541466	0.00728141	0.00467113	0.00744256	0.00836669	0.000239269	0.000555665	0.000321694	0.00708037	0.0045689	0.00545377	0.00761524	0.000509097	0.000245299	0.00304189	5.54227e-06	0.00326072	0	0	0.00188147	0.000139355	5.54227e-06	0.00741378	0.00350082	0.00298753	0.00369409	0.00837099
INFANTMET_101	0.00582017	0	0	7.24997e-05	0.00763781	0.00974757	0.000923455	2.90845e-05	9.08937e-05	0.00621908	0.00606384	0.00755381	0.0069707	1.39844e-05	0.00306835	0.00908162	0.00669867	0	0.000168546	0.0049232	0.00314927	0.000368641	0.00510494	0.00788551	0.0067686	0.00650554	0.00915447	3.45161e-05	9.4011e-05	7.98972e-05	0.00466742	0.00204211	0.00746931	0.00740565	0.000986957	0.000511653	0.00232161	0	0.00294396	0	0	0.00484642	2.13025e-05	0	0.00644628	0.00465994	0.00261833	0.00570548	0.00893338
INFANTMET_102	0.00613148	8.27641e-06	0	0.000899599	0.00791006	0.00857968	0.0018186	0.000418473	5.60442e-05	0.00665086	0.00680765	0.00720487	0.00542087	0.000311758	0.000895462	0.0105934	0.00736025	5.42227e-06	0.00176235	0.00583957	0.00512515	0	0.000552583	0.00776167	0.00752526	0.00727432	0.00740036	0.000488122	0.00129097	0.000890535	0.00145083	0.000845167	0.00488482	0.00674687	0.000714789	0.000354573	0.000709636	1.06803e-05	0.00108242	0	0	0.00106794	0.000330269	1.06803e-05	0.00320127	0.00265535	0.000824035	0.00641883	0.00833985
INFANTMET_103	0.00330677	2.37366e-05	0	0.00044364	0.00405916	0.0113201	0.000925546	0.0002214	0	0.00963291	0.00992139	0.0102897	0.00277923	0.000167133	0.000765653	0.0121783	0.00380171	1.64418e-05	0.000352513	0.00225186	0.000795008	0	0.00122725	0.0108866	0.0110153	0.00333315	0.0104088	0.000266198	0.000697082	0.000406164	0.00101544	0.000716762	0.0111049	0.0095539	0.000485515	0.000276962	0.000496517	3.12374e-05	0.000753617	1.64418e-05	1.64418e-05	0.00109445	0.000203225	3.12374e-05	0.00194827	0.00897795	0.000509757	0.00939528	0.0104716
INFANTMET_104	0.00549603	6.26144e-05	0	0.000760032	0.00700271	0.0102827	0.00205959	0.000502001	0.000127571	0.00754639	0.00774353	0.00795039	0.00416022	0.000330276	0.000669977	0.00949767	0.00630537	3.37542e-05	0.000980527	0.00418386	0.00144799	0	0.000335364	0.00837766	0.00924236	0.00519353	0.00785477	0.000439474	0.00122782	0.000846015	0.00106449	0.000666159	0.00871231	0.00722161	0.000821706	0.000584238	0.000832917	6.46352e-05	0.00118327	3.37542e-05	3.37542e-05	0.00173133	0.000426491	6.46352e-05	0.00339284	0.00632568	0.000888702	0.00692364	0.00868044
INFANTMET_105	0.00668915	0.000213708	0	0.000546358	0.00568477	0.0101548	0.00143417	0.000330079	0	0.00728909	0.00752141	0.00786701	0.00617172	0.000369451	0.000459962	0.0105065	0.00531287	0.00015075	0.00128158	0.00562726	0.00473882	0	0.000406224	0.00834691	0.00827631	0.0069918	0.0036415	0.00034909	0.000929584	0.000747884	0.000810269	0.000531785	0.00755226	0.00714893	0.00122851	0.0014335	0.00172922	0.000779577	0.00205661	0.00015075	0.00015075	0.00309651	0.00113087	0.000779577	0.0022385	0.00399301	0.00194499	0.00713137	0.00937607
INFANTMET_106	0.00659708	5.78001e-06	0	0.000526799	0.00737727	0.00914922	0.00113713	0.000272325	0	0.00722005	0.00744217	0.00781722	0.00745632	0.000222953	0.000499491	0.0105683	0.00709326	3.16533e-06	0.00318884	0.00670431	0.00483675	0	2.1899e-05	0.00828756	0.00719329	0.00674894	0.00452507	0.000337428	0.000916655	0.00246484	0.000821602	0.000535076	0.00602459	0.00654512	0.00038833	0.00029652	0.00201527	6.26225e-06	0.00225803	0	0	0.0025034	0.000251984	6.26225e-06	0.00159661	0.00362946	0.00236124	0.00706642	0.00858526
INFANTMET_107	0.00909297	0	0	8.23547e-05	0.00447246	0.00745131	0.000803696	3.53847e-05	0.000109492	0.0092703	0.009631	0.0102689	0.00887046	1.67817e-05	0.000654712	0.0119559	0.00468464	0	0.000166853	0.00889256	0.00121441	0	0.000986593	0.0108424	0.00993211	0.00392372	0.00937897	3.22359e-05	8.75425e-05	8.54662e-05	0.000903012	0.000539985	0.00963512	0.00719696	0.000791473	0.00072208	0.00112202	0	0.00123858	0	0	0.00157504	2.2162e-05	0	0.00326415	0.00865751	0.00119031	0.00908242	0.00951072
INFANTMET_108	0.00495812	9.24004e-06	0	0.00036867	0.00665922	0.00912755	0.000446607	8.75246e-05	9.5722e-05	0.00770072	0.00760439	0.00896242	0.00397366	6.17256e-05	0.00284221	0.0103379	0.00714217	4.97963e-06	0.00020519	0.00386111	0.000733452	1.86708e-06	0.000325008	0.00949006	0.00911295	0.00660606	0.00641739	0.000100395	0.000405225	0.000193307	0.00451798	0.00370719	0.00827144	0.00840722	0.000166477	0.00018049	0.00016571	9.46026e-06	0.000207956	0	0	0.00355383	8.67963e-05	9.46026e-06	0.00458349	0.00691275	0.000184012	0.00621608	0.00865719
INFANTMET_109	0.00552777	7.03678e-05	0	0.00187445	0.00778696	0.00809556	0.00376044	0.00131828	0	0.00581446	0.00597921	0.00758469	0.00497676	0.000991696	0.00187553	0.00675514	0.00726091	5.57744e-05	0.00189658	0.00467253	0.00377069	0	0.000144073	0.00793484	0.00703345	0.00562709	0.00567413	0.00129436	0.0028086	0.00238084	0.00240296	0.00178799	0.00722938	0.00637161	0.0017907	0.00163081	0.00212092	0.000107032	0.00257108	5.57744e-05	5.57744e-05	0.00325105	0.00109585	0.000107032	0.00563515	0.00502035	0.0021663	0.00530432	0.00716713
INFANTMET_110	0.0064637	0	0	0.000252274	0.0060477	0.0107754	0.000597261	7.94106e-05	2.7167e-05	0.0072088	0.00734629	0.0084053	0.00458713	5.07667e-05	0.000240999	0.00943808	0.00539528	0	0.000125344	0.00593694	0.00229105	0	0.00149425	0.00876298	0.00887584	0.00545716	0.00758253	7.9131e-05	0.000260469	0.000130309	0.001987	0.000202559	0.00750209	0.00637842	0.000112777	5.95784e-05	0.000260369	0	0.00105996	0	0	0.000195337	6.73431e-05	0	0.00301744	0.0041818	0.00118975	0.00669933	0.00754443
INFANTMET_111	0.00593281	0.000273129	0	0.000607311	0.00792718	0.00947004	0.00134043	0.000313666	0.000145252	0.00617874	0.00640394	0.00704941	0.00562385	0.000310455	0.000560267	0.00873998	0.00884917	0.000154878	0.00115715	0.00576973	0.00408476	0	0.00164399	0.0073317	0.00806937	0.0056476	0.00638789	0.000343716	0.00111746	0.000683152	0.000926759	0.000519891	0.00254241	0.00350375	0.00191726	0.00211159	0.00377603	0.000280945	0.0064725	0.000121652	0.000121652	0.0046964	0.00143547	0.000280945	0.00268293	0.00107344	0.00476535	0.00581032	0.00846795
INFANTMET_112	0.00266242	0	0	0.000304391	0.00282863	0.0118804	0.000519075	0.000133268	8.78038e-05	0.0105518	0.0108662	0.0112933	0.00167769	8.34208e-05	0.00038202	0.0131453	0.00277854	0	0.000361842	0.00178486	0.000546373	0	0.000665278	0.0119643	0.0115738	0.00343583	0.0112891	0.000128663	0.000408605	0.000260383	0.00058356	0.000438939	0.0114561	0.0105532	0.000214463	0.000132199	0.000226123	0	0.000332453	0	0	0.000679146	0.000103009	0	0.00173955	0.0100172	0.000226668	0.0102927	0.0110651
INFANTMET_113	0.0049998	0	8.12648e-05	0.00151675	0.00664757	0.00913896	0.00186811	0.000519758	0.00026183	0.0069277	0.00694739	0.00789479	0.00459646	0.000454565	0.00156525	0.00879159	0.00623754	0	0.00039006	0.0037103	0.00179944	0	0.00302918	0.00829337	0.00756841	0.00590616	0.00765943	0.000841986	0.00179095	0.00114584	0.00263862	0.000968586	0.00778458	0.00729413	0.000982484	0.000611723	0.00120706	0.000271888	0.00167355	0	0	0.00278262	0.000587689	0.000271888	0.00416412	0.0059352	0.00143053	0.00648268	0.00800216
INFANTMET_114	0.00448653	0.000436113	0	0.00128364	0.00578983	0.00912642	0.00152543	0.000486997	0.000378476	0.00744353	0.00757256	0.00833974	0.0044469	0.000372487	0.00125084	0.00962181	0.00545573	0.000315864	0.00081427	0.00350278	0.00121058	0.000730615	0.00127629	0.00879027	0.00844428	0.00596055	0.00713271	0.000618505	0.00251886	0.00112723	0.0023376	0.000975865	0.0088404	0.00776062	0.0007544	0.000499585	0.0013338	0.00038628	0.00141284	0	0	0.0025056	0.000425865	0.00038628	0.00448209	0.00660442	0.00151788	0.00695836	0.00837744
INFANTMET_115	0.00685606	0	0	0.00143217	0.00720513	0.0107518	0.00352213	0.0010608	6.5515e-07	0.00698251	0.00728257	0.00751158	0.00207093	0.000768619	0.0018297	0.00868956	0.00645391	0	0.000165562	0.00674339	0.00142827	1.4992e-06	6.79035e-05	0.00795086	0.00843806	0.00361273	0.00926677	0.000937442	0.00254461	0.00157674	0.00291731	0.00210888	0.00264457	0.00287199	0.00128592	0.000783958	0.00114575	0	0.00128048	0	0	0.00209735	0.000990806	0	0.00290566	0.00169295	0.0014729	0.00668781	0.00723414
INFANTMET_116	0.0022984	6.79544e-06	0	0.000369668	0.00281049	0.0123235	0.000702707	0.000188054	0.000118927	0.0106961	0.0110169	0.0113804	0.00169533	0.000137953	0.000284134	0.0133911	0.00280736	3.99986e-06	0.000489669	0.00145688	0.000621993	0	0	0.0120768	0.0121583	0.00326324	0.010342	0.00021122	0.000642296	0.000442182	0.000472003	0.000306892	0.0127398	0.0106101	0.000271158	0.000233979	0.000238778	7.82966e-06	0.000304117	0	0	0.00127299	0.000157727	7.82966e-06	0.00128572	0.0101976	0.000265566	0.0104105	0.0117982
INFANTMET_117	0.00492556	0.000254861	0	0.00102557	0.00772977	0.00880144	0.0018206	0.0003386	0.000411721	0.00712875	0.00698214	0.00840563	0.00475381	0.000248597	0.00115012	0.00875919	0.00742291	0.000158758	0.000888237	0.00443109	0.002545	0.000240904	0.000823756	0.00891821	0.00736521	0.00561687	0.00555863	0.000416448	0.00166151	0.000727145	0.0020369	0.000974006	0.00780557	0.00737874	0.000579211	0.000383064	0.000764646	0.00023383	0.000875481	0	0	0.00198748	0.000318627	0.00023383	0.00514208	0.00567941	0.000803623	0.00618329	0.00792919
INFANTMET_118	0.00414637	0.000141937	0	0.000665462	0.00577091	0.0099563	0.000953836	0.000178547	0	0.00844363	0.00852974	0.00932168	0.00333491	0.000135471	0.00122486	0.0109222	0.00562261	0.000106395	0.000527337	0.00300622	0.0016419	0	0.000923829	0.00987189	0.00939636	0.00594351	0.0074655	0.000243384	0.00109845	0.000380228	0.00205857	0.00153599	0.0096127	0.00851746	0.000392697	0.000274922	0.000510955	0.000143905	0.00064052	0	0	0.00182444	0.00016834	0.000143905	0.00351729	0.00756333	0.000567112	0.00780459	0.00918161
INFANTMET_119	0.00632537	0.000774063	0	0.00145716	0.00585469	0.00749634	0.00193298	0.000766417	0.000279235	0.00584317	0.00598885	0.00762961	0.00618546	0.00108664	0.00159105	0.00804712	0.0095673	0.000546973	0.00153009	0.00587711	0.00573168	0	0.00214323	0.0079479	0.00676166	0.00419587	0.00259274	0.000796509	0.00131858	0.00564841	0.00253476	0.00166452	0.00369555	0.00318095	0.00150088	0.00150144	0.00610951	0.000635846	0.00659748	0.00053967	0.00053967	0.0033327	0.000635846	0.000635846	0.00469481	0.00178338	0.00679303	0.00572301	0.0061206
INFANTMET_120	0.00192273	0	0	0.000806369	0.00383985	0.0120711	0.00088465	0.000460548	1.7487e-06	0.0105434	0.0108667	0.011155	0.00186316	0.000393195	0.000585002	0.0130371	0.00467438	0	1.33695e-05	0.00119335	0.000442432	0	1.24769e-05	0.0118349	0.0119167	0.00329145	0.0104445	0.00054006	0.001595	0.000959198	0.000763767	0.000592435	0.0125055	0.0104848	0.000464038	0.000414581	0.000447027	0	0.000430001	0	0	0.000970204	0.00039577	0	0.00153871	0.0102143	0.000465637	0.0103261	0.0115848
INFANTMET_121	0.00517329	1.8504e-05	0	0.000952574	0.00564598	0.00967446	0.00165631	0.00054107	5.27335e-05	0.00811481	0.00836241	0.00868194	0.00444227	0.000412151	0.000834436	0.0107846	0.00517157	1.45917e-05	0.00126557	0.00410491	0.00176831	0	0.00032496	0.00919784	0.0091372	0.00621403	0.00770227	0.000609901	0.00156471	0.00108176	0.00131649	0.000894132	0.00984525	0.00818451	0.000778911	0.000498409	0.000655239	2.8271e-05	0.000906759	0	0	0.00111195	0.000423102	2.8271e-05	0.00363139	0.00668105	0.000713752	0.00792641	0.00936722
INFANTMET_122	0.00406637	0.00148137	0.000309992	0.00437452	0.00481016	0.00512304	0.00363278	0.00297975	0.000280511	0.0039875	0.00402817	0.00519142	0.00421523	0.0026824	0.00468835	0.00477037	0.0068463	0.00112452	0.000178241	0.00379825	0.00273702	0	0.0015979	0.00540392	0.00477747	0.00447247	0.0020307	0.00355336	0.00495684	0.00687332	0.00562068	0.00460456	0.00614311	0.00491763	0.00241735	0.00239143	0.0033005	0.00213693	0.00377208	0.00036293	0.00036293	0.00400375	0.00251945	0.00213693	0.0050952	0.00367377	0.00364267	0.00384869	0.00420826
INFANTMET_123	0.00742026	4.28705e-05	3.15814e-05	0.000401784	0.0074873	0.00993117	0.00118903	0.000138974	9.62178e-05	0.00704027	0.00721859	0.00868998	0.00451849	0.000136822	0.000403999	0.00878804	0.00688048	3.51868e-05	0.000182586	0.00664104	0.00421023	0	0.00225401	0.00907488	0.00933445	0.00300902	0.00879061	0.000169734	0.000476486	0.000264014	0.00189079	0.00033223	0.00392392	0.00475792	0.00191412	0.00255952	0.00100147	0.000131291	0.00104775	0	0	0.00429793	0.000134187	0.000131291	0.0047673	0.00133018	0.00141484	0.00702834	0.00941382
INFANTMET_124	0.00450652	0.000500636	0	0.00310006	0.00705427	0.00738975	0.00351616	0.00223343	6.00961e-05	0.00597548	0.00613059	0.00692474	0.00480869	0.00222167	0.00267289	0.00760765	0.00720959	0.000398889	0.000121289	0.00398955	0.00212674	0	0	0.00729856	0.00669578	0.00519027	0.00653312	0.00230397	0.00421854	0.00432228	0.00329262	0.00293072	0.00762307	0.00643255	0.00193451	0.0016238	0.00212925	0.000659407	0.00213771	0	0	0.00311064	0.00186103	0.000659407	0.00461507	0.00528144	0.00228039	0.00577049	0.00676999
INFANTMET_125	0.00414841	0.00134806	0.000213131	0.00393039	0.00510077	0.00572164	0.00359726	0.00312205	0.000576158	0.00431971	0.004386	0.00550292	0.00426219	0.00379323	0.00430333	0.00551635	0.00685023	0.00110256	0	0.00370633	0.00294108	0	0.00236318	0.00573391	0.00488543	0.00457025	0.00472992	0.0031578	0.00445138	0.00589886	0.00554078	0.0046605	0.00641718	0.00501196	0.00249536	0.00200429	0.00345691	0.00222886	0.00346108	0	0	0.00390438	0.00275602	0.00222886	0.00487478	0.0039987	0.00373533	0.00406789	0.00537448
INFANTMET_126	0.00594315	9.0831e-06	0	0.000746862	0.00832202	0.00901983	0.00166652	0.000416362	9.38612e-06	0.00703221	0.00723818	0.00752538	0.00486706	0.000321314	0.000890254	0.0110922	0.00731608	5.82772e-06	0.00173121	0.00532648	0.00424024	0	0.000606832	0.0081	0.00815478	0.00713414	0.00777389	0.000492712	0.00128592	0.000915812	0.00141307	0.000970788	0.00711727	0.00709805	0.000744065	0.000369384	0.000650682	1.14774e-05	0.00106	3.47259e-06	3.47259e-06	0.00110695	0.000344326	1.14774e-05	0.00276395	0.00415833	0.000658969	0.0068682	0.00876338
INFANTMET_127	0.00827906	3.08189e-06	0	4.26976e-05	0.0016467	0.0132116	0.000862726	2.11147e-05	2.63863e-05	0.00864167	0.0090463	0.00918059	0.00338332	1.0514e-05	5.55792e-05	0.0108152	0.00150477	2.24239e-06	7.04422e-05	0.00822292	0.0012197	0	7.22861e-05	0.00969023	0.0106586	0.000557952	0.010797	1.64906e-05	6.23951e-05	3.12913e-05	9.62701e-05	6.04125e-05	0.00299584	0.00319782	0.000164593	8.95559e-05	0.000161324	4.05208e-06	0.000317064	0	0	0.00164	1.40123e-05	4.05208e-06	0.00106235	0.00109091	0.000173507	0.0083877	0.00902294
INFANTMET_128	0.00696481	2.86515e-06	0	0.000346594	0.00316431	0.0105319	0.000589952	0.000133719	9.78151e-06	0.0072166	0.00742528	0.00824717	0.00769303	9.29617e-05	0.000409401	0.010342	0.00320988	1.77227e-06	0.000746906	0.0069171	0.00663776	0	0.000251334	0.00890566	0.00754105	0.00269683	0.00708665	0.000173717	0.000437389	0.000338856	0.00068069	0.000439968	0.00384963	0.00722942	0.000299177	0.000162985	0.000262206	3.51056e-06	0.000422384	0	0	0.00667732	0.000123327	3.51056e-06	0.00153304	0.000943277	0.00026343	0.00704159	0.00933256
INFANTMET_129	0.00455483	0	0.000142882	0.00148007	0.0067871	0.00955375	0.00189462	0.000815405	0	0.00827327	0.00850996	0.00909391	0.00294505	0.000746446	0.00128857	0.0103731	0.00647859	0	0.000287131	0.00246137	0.0014565	0	0.00123811	0.00961133	0.00924306	0.00418947	0.00860834	0.00106392	0.00257121	0.0018102	0.00154693	0.00120433	0.0097545	0.00830833	0.00125491	0.00137467	0.00107903	0.000429211	0.00101506	0	0	0.00280966	0.000799997	0.000429211	0.00339987	0.00786604	0.00121997	0.00807772	0.00937523
INFANTMET_130	0.0057306	0	8.91791e-05	0.00148278	0.00700132	0.00815563	0.00155157	0.000584909	7.97989e-05	0.00666716	0.00669812	0.00796711	0.00515958	0.000504499	0.00261397	0.0087509	0.00675453	0	0	0.00425873	0.00217588	0	0.00359408	0.00835002	0.00721239	0.00450148	0.00798631	0.000879377	0.00182191	0.00120082	0.00350691	0.00269153	0.00765516	0.0073331	0.00156605	0.00139976	0.00181582	0.000270157	0.00201763	0	0	0.00330928	0.000529299	0.000270157	0.00484741	0.00566951	0.00179673	0.00644569	0.00832678
INFANTMET_131	0.00607271	0	0	0.000421067	0.00739738	0.00964529	0.000944819	0.000169019	0	0.00597314	0.00592408	0.00736926	0.0079341	0.000117396	0.000724934	0.00929201	0.0065972	0	0.000672573	0.00549025	0.002192	0	0.00414908	0.00770786	0.00661339	0.00714934	0.00890751	0.00021915	0.000558343	0.000340285	0.00488772	0.000290086	0.0073993	0.00743179	0.00104047	0.000539886	0.00324112	0	0.00340395	0	0	0.00633726	0.000141454	0	0.00633019	0.00386517	0.00348945	0.00574439	0.00900133
INFANTMET_132	0.00683218	1.66648e-05	3.50226e-05	0.000490184	0.00791876	0.00990262	0.00143792	0.000284	5.03713e-05	0.00745123	0.00766317	0.00779727	0.00531216	0.000209154	0.000435781	0.0106257	0.00731138	1.32224e-05	0.0011152	0.00537097	0.00442761	0	0.000188168	0.00832816	0.008131	0.00670996	0.00614364	0.000341335	0.00082178	0.000576491	0.000785996	0.00047038	0.00744133	0.00733635	0.00121259	0.00145045	0.00185218	0.000119811	0.0025769	1.32224e-05	1.32224e-05	0.00259368	0.000204346	0.000119811	0.00218681	0.00428127	0.001971	0.00702525	0.00964919
INFANTMET_133	0.00225112	0	0	0.000335787	0.00181169	0.0126902	0.000424081	0.000106033	0	0.0114592	0.0117713	0.0121944	0.00156288	9.08858e-05	0.000199627	0.0139415	0.00252904	0	0	0.00140774	0.000374391	0	0	0.0129241	0.0127547	0.0022509	0.0119194	0.000134376	0.00043932	0.000217961	0.000265981	0.000179828	0.0127386	0.0113178	0.000102143	9.08858e-05	0.000116166	0	0.000106406	0	0	0.00022438	9.08858e-05	0	0.00124145	0.0111105	0.000114305	0.0111425	0.0119484
INFANTMET_134	0.00540804	7.01595e-06	0	0.00347793	0.00624576	0.00658208	0.0037186	0.00239996	4.94784e-05	0.00529117	0.00535858	0.00613363	0.00430499	0.00202353	0.0034881	0.00687822	0.00669458	5.01386e-06	0.000446199	0.00515631	0.0026076	0	0.00107835	0.00645878	0.0057561	0.00535106	0.0061196	0.00263959	0.00385513	0.00461609	0.00393597	0.00333204	0.00673002	0.00574755	0.00255173	0.00214569	0.00259052	1.00035e-05	0.00262881	0	0	0.00331618	0.00204843	1.00035e-05	0.00501556	0.00480296	0.00266097	0.00496447	0.00587071
INFANTMET_135	0.00524372	2.76467e-06	0	0.00267532	0.00632156	0.00704272	0.00225452	0.00122869	0.000115953	0.00479083	0.00466756	0.00617599	0.00547859	0.00099334	0.00441202	0.00716241	0.00640735	1.79624e-06	0.00231618	0.00508538	0.00320543	5.96181e-06	4.67099e-05	0.00658771	0.00562894	0.00526314	0.00395591	0.00134118	0.00245272	0.00251864	0.00650744	0.00622005	0.00646377	0.00580036	0.00139537	0.00105518	0.00112194	3.58811e-06	0.00110111	0	0	0.00495856	0.00118934	3.58811e-06	0.00516922	0.00394979	0.00118784	0.00353498	0.00523657
INFANTMET_136	0.00732888	2.10195e-05	0	0.000236366	0.00827042	0.00946636	0.000488164	9.02346e-05	0	0.00751619	0.00772506	0.00803336	0.00585388	6.55758e-05	0.000306213	0.0118062	0.00731282	1.55548e-05	0.000436187	0.00725322	0.00450205	0	0.000676415	0.0086374	0.00821102	0.00774763	0.00758365	0.000115635	0.000388655	0.000194785	0.000988817	0.000162059	0.00573808	0.00738034	0.000250556	0.000115499	0.000295898	2.60639e-05	0.000842099	0	0	0.000639371	7.2215e-05	2.60639e-05	0.00230923	0.00407913	0.000252125	0.00733553	0.00929704
INFANTMET_137	0.00146016	0	0	1.30478e-05	0.000390184	0.0137252	1.34644e-05	6.00732e-06	0	0.0125293	0.0129135	0.0132402	0.000873181	3.4093e-06	3.92317e-05	0.0153559	0.00043277	0	1.31984e-05	0.000879164	6.23044e-05	0	5.70288e-05	0.0140478	0.0138976	0.000160654	0.0136349	5.19622e-06	4.3331e-05	9.65025e-06	6.82466e-05	5.3335e-05	0.0137123	0.0123982	4.34009e-05	3.27765e-05	1.78017e-05	0	3.27119e-05	0	0	5.02543e-05	6.14508e-06	0	0.000185842	0.0120545	1.56606e-05	0.0122671	0.0130367
[truncated: 275 more columns]

## Sheet: Pathway_JORVI_month
Supplementary Data 2D. Predicted metabolic pathway relative abundance table used in ML analyses from JORVI at 1-2 months, where last column is the target variable.
	1CMET2-PWY	3-HYDROXYPHENYLACETATE-DEGRADATION-PWY	AEROBACTINSYN-PWY	ALL-CHORISMATE-PWY	ANAEROFRUCAT-PWY	ANAGLYCOLYSIS-PWY	ARG+POLYAMINE-SYN	ARGDEG-PWY	ARGORNPROST-PWY	ARGSYN-PWY	ARGSYNBSUB-PWY	ARO-PWY	ASPASN-PWY	AST-PWY	BIOTIN-BIOSYNTHESIS-PWY	BRANCHED-CHAIN-AA-SYN-PWY	CALVIN-PWY	CATECHOL-ORTHO-CLEAVAGE-PWY	CENTFERM-PWY	COA-PWY	COBALSYN-PWY	CODH-PWY	COLANSYN-PWY	COMPLETE-ARO-PWY	DAPLYSINESYN-PWY	DENOVOPURINE2-PWY	DTDPRHAMSYN-PWY	ECASYN-PWY	ENTBACSYN-PWY	FAO-PWY	FASYN-ELONG-PWY	FASYN-INITIAL-PWY	FERMENTATION-PWY	FOLSYN-PWY	FUC-RHAMCAT-PWY	FUCCAT-PWY	GALACT-GLUCUROCAT-PWY	GALACTARDEG-PWY	GALACTUROCAT-PWY	GALLATE-DEGRADATION-I-PWY	GALLATE-DEGRADATION-II-PWY	GLCMANNANAUT-PWY	GLUCARDEG-PWY	GLUCARGALACTSUPER-PWY	GLUCONEO-PWY	GLUCOSE1PMETAB-PWY	GLUCUROCAT-PWY	GLUTORN-PWY	GLYCOCAT-PWY
JORVI_1	0.00490113	0.00101852	0	0.00225295	0.00697171	0.00689196	0.00355331	8.42034e-05	0.000343053	0.00499457	0.00464177	0.00606308	0.00517645	0.00100437	0.00356238	0.00640576	0.00654194	3.84318e-06	0.00244572	0.00476109	0.00403218	0	0.00351701	0.00641737	0.00464674	0.00529581	0.00505935	0.00141287	0.00265707	0.00257082	0.00412296	0.00356049	0.00533609	0.00553711	0.0018675	0.00136147	0.00311157	0.00114609	0.00314942	4.32446e-06	0	0.00251206	0.00114594	0.00114609	0.00573722	0.00291545	0.00342815	0.00394557	0.00602587
JORVI_2	0.00453992	0.000875038	0	0.00140544	0.00644561	0.00634645	0.00232594	0.000890788	0.000155927	0.00505652	0.00517404	0.00557422	0.00590651	0.00141936	0.0017516	0.00782894	0.00583863	0.000669999	0.00392287	0.00436303	0.00440619	0	0.000905685	0.00584163	0.00541195	0.00495025	0.00945578	0.000881582	0.00196631	0.00232759	0.00292821	0.00218212	0.00277365	0.00481904	0.00146702	0.000819733	0.00701606	0.000731357	0.00665737	0.00062173	0.00064529	0.000213163	0.000738087	0.000731357	0.00590418	0.00131341	0.00965922	0.00440643	0.00641891
JORVI_3	0.00557893	0.000143579	0	0.000570874	0.0076616	0.00885925	0.00221294	0	0.000225591	0.00687704	0.00715576	0.00772401	0.00578991	0.000139345	0.00200056	0.00867676	0.00699428	1.08017e-05	0.000664622	0.00483675	0.00297848	0	0.00395617	0.00813262	0.00694921	0.00667486	0.0082672	0.000191688	0.000455568	0.000487963	0.00343047	0.00125736	0.00705554	0.00706911	0.000314945	0.000156403	0.000574732	0.000151553	0.000746814	0	0	0.00274775	0.000162895	0.000151553	0.00506549	0.00516373	0.000637086	0.0069599	0.00827139
JORVI_4	0.00489564	5.32177e-05	0	0	0.00533367	0.0067549	0.000233915	0	0.000345203	0.00588723	0.00606962	0.0067171	0.00562959	4.3229e-05	0.00383949	0.00737491	0.00535522	3.40263e-05	5.50416e-05	0.00403342	0.00127293	0	0.000156248	0.0070806	0.0067017	0.00595378	0.00385018	0.00321366	0	0.00647592	0.00467009	0.00353727	0.00761637	0.00653071	6.21156e-05	8.65714e-05	0.000264984	0	0.00161928	1.9927e-05	0	0.00237733	0	0	0.00505487	0.00569	0.0019419	0.00569715	0.00443487
JORVI_5	0.00461766	0.00223026	0	0.00314636	0.00595073	0.00614315	0.00356403	0.00167035	0	0.0046235	0.00476431	0.00583804	0.00432422	0.00272401	0.00318776	0.00607113	0.00564907	0.000651837	0.000777549	0.0038577	0.00355474	0	0.00302965	0.00609879	0.00525973	0.00467197	0.00406894	0.0024776	0.00356311	0.00520091	0.00401978	0.00309364	0.00650906	0.00490342	0.00251443	0.00256121	0.00321363	0.00219949	0.00318712	0.00067209	0.00067209	0.00249046	0.00219949	0.00219949	0.00498739	0.00400027	0.00374298	0.00433671	0.00632144
JORVI_6	0.00481951	0.00133479	0	0.00239663	0.00578562	0.00576252	0.00390277	7.7463e-05	0.000570554	0.00602217	0.00647713	0.00690463	0.00486741	0.0011729	0.00264359	0.0055521	0.00671815	1.86173e-05	0.000647719	0.00609586	0.00445734	0	0.00295716	0.00719852	0.00465967	0.00655921	0.00293521	0.00162646	0.00322457	0.00286138	0.00340603	0.00231426	0.00470955	0.00472537	0.00187626	0.00176167	0.00186912	0.00137398	0.00217042	0	0	0.00261083	0.00153667	0.00137398	0.00582857	0.00326233	0.00241183	0.0054539	0.0059734
JORVI_7	0.00682218	7.85978e-05	0	0.000206274	0.00571075	0.00697839	0.000945882	1.33402e-05	0.000298253	0.00312818	0.00255174	0.0073472	0.00829306	6.67038e-05	0.000625944	0.00764652	0.00813178	4.49868e-05	0.00066179	0.00779526	0.00773907	2.74165e-05	0.0052298	0.00784111	0.00335295	0.00842651	0.00541842	1.40543e-05	5.58471e-05	0.000630087	0.00738489	0.000562086	0.0026222	0.00748089	0.000105567	0.000100835	0.000215702	1.53851e-05	0.000866943	8.94022e-05	7.25701e-06	0.00016953	1.53068e-05	1.53851e-05	0.00728237	0.0011295	0.000421431	0.0019219	0.00267358
JORVI_8	0.00535122	2.16664e-05	0	6.90036e-05	0.00774694	0.00754949	0.000660759	0	4.56918e-05	0.00633661	0.00645096	0.00650104	0.00714439	0.000192618	0.000443199	0.00997555	0.00695677	1.40445e-05	0.00134395	0.00538459	0.0052082	0	6.62554e-05	0.00684245	0.0066045	0.00604513	0.0126522	0.000233012	2.362e-05	0.000488623	0.000867401	0.000566199	0.000725815	0.00549683	0	0	0.00880406	0	0.00813377	8.32469e-06	0	0.000107465	0	0	0.00706575	0.000366503	0.0128177	0.00539787	0.00804076
JORVI_9	0.00551686	0.000156629	0	1.25017e-05	0.00661561	0.00874492	0.00015952	0	0.000245739	0.00564162	0.00443598	0.00565656	0.00442999	3.03562e-05	0.00409166	0.00811799	0.00674708	7.35815e-05	6.18547e-05	0.00552731	0.00335451	0	0.00571723	0.00602082	0.00472729	0.00618666	0.00924802	1.24088e-06	4.87369e-05	0.00626505	0.00774412	0.00368904	0.00458326	0.00618577	0.000164936	0.000234129	5.88945e-05	1.59196e-05	0.00284619	1.88113e-05	1.88113e-05	0.0042602	1.69744e-05	1.59196e-05	0.00767126	6.94085e-05	0.000916553	0.00531599	0.00677973
JORVI_10	0.00643677	0.000518409	0	0.00204982	0.00601606	0.00761749	0.00173913	0	0.000380485	0.00482426	0.00440497	0.00659767	0.00732641	0.000749111	0.00340628	0.00760588	0.00661744	1.48134e-05	0.000997534	0.00607864	0.00135249	0	0.00511885	0.0069589	0.00466464	0.00672976	0.00645958	0.00115042	0.00149023	0.00195066	0.00674819	0.00182359	0.00547957	0.00697026	0.000842621	0.000646389	0.00145387	0.000629109	0.00164428	3.28432e-05	0	0.000859122	0.000594506	0.000629109	0.00652516	0.00252954	0.00176002	0.00563924	0.0070537
JORVI_11	0.00431065	0.00233031	0	0.00322477	0.00491889	0.00633083	0.00431537	0	0.00114424	0.00427734	0.00435726	0.00545666	0.00417222	0.00225228	0.0036663	0.00506134	0.00569195	0.000157455	0.00186057	0.00461906	0.00386499	0	0.00356134	0.00568601	0.00522215	0.00508871	0.00389603	0.00240381	0.00377309	0.00470902	0.00449943	0.00381022	0.00560547	0.00478917	0.00312771	0.00325099	0.00281328	0.00253025	0.00297058	0	0	0.00415176	0.00257605	0.00253025	0.0046555	0.00299552	0.00326467	0.00343321	0.00574176
JORVI_12	0.00513371	0	0	0	0.0057843	0.0091454	0.000539381	0	0.000301977	0.00885367	0.00874329	0.00969715	0.00382508	0	8.64022e-05	0.0101398	0.00614155	0	2.25976e-05	0.00399081	0.00215275	0	2.89755e-06	0.0101953	0.00883661	0.00669163	0.0077689	0	5.76008e-06	0.000117304	0.000539643	0.000122265	0.00788765	0.00901609	1.91543e-06	0.000142016	2.81654e-06	0	6.67087e-05	2.44417e-05	0	0.000438884	0	0	0.00498464	0.00756655	5.56942e-05	0.0077883	0.0075895
JORVI_13	0.00430471	0.00172876	0	0.00426822	0.00519482	0.00536703	0.00365633	7.90347e-05	0.000821289	0.0045214	0.00461986	0.0052576	0.00432815	0.00250362	0.00477948	0.00518147	0.00583327	6.84272e-05	0.000175736	0.00439308	0.00218287	0	0.00278869	0.00553274	0.00466137	0.00490919	0.00186978	0.00336731	0.00352284	0.0063907	0.00582745	0.00516367	0.00545962	0.00461734	0.00173564	0.00157558	0.00259034	0.00158601	0.00263326	2.00584e-05	4.41379e-06	0.00213309	0.00160474	0.00158601	0.00527675	0.00374248	0.00294276	0.00432369	0.00444938
JORVI_14	0.00601075	0.000129415	0	0.000538461	0.00673935	0.00710365	0.000572363	0	0.000131632	0.00681699	0.00620226	0.00810637	0.00432728	0.000131913	0.000533976	0.00649981	0.00703524	5.52154e-05	4.94225e-05	0.00585299	0.00458853	5.04568e-05	0.000794976	0.00840411	0.00657777	0.00701531	0.00445812	8.42945e-05	0.000300333	0.000712957	0.00123376	0.000684508	0.00550957	0.00668572	9.21723e-05	8.86661e-05	0.000366724	7.1629e-05	0.000364912	0	3.66429e-05	0.000191152	7.39414e-05	7.1629e-05	0.00664631	0.00454285	0.000381209	0.00517777	0.00449875
JORVI_15	0.00485222	3.41747e-05	0	0.000121386	0.00460872	0.006312	7.50865e-05	2.11569e-05	0.000721964	0.00542656	0.00631881	0.00582882	0.000733062	1.79617e-05	0.00505187	0.00867239	0.00591634	3.77013e-05	0.000308757	0.00506981	0.000334788	9.73313e-05	0.00241485	0.00613605	0.00611732	0.0055953	0.00458012	1.54847e-05	3.96518e-05	0.0115999	0.0063528	0.00534482	0.00377051	0.00555993	0.00020814	0.00024683	0.00049266	3.6448e-05	0.000757541	0.000202907	0.000202907	0.000822428	5.18123e-05	3.6448e-05	0.00681773	0.000353836	0.000748526	0.00523479	0.00183197
JORVI_16	0.00549224	0.000241468	5.44875e-05	0.0041083	0.00560446	0.006398	0.00232146	0	0.000136269	0.00571432	0.00583832	0.00625138	0.00579816	0.00275778	0.00537189	0.00624462	0.00599185	1.19856e-05	0.000100221	0.00529323	0.00177475	0	0.000591502	0.00658115	0.00534354	0.00565715	0.000373191	0.00369692	0.0023901	0.00717286	0.00684634	0.00630106	0.0060368	0.00607225	0.000152504	0.000119941	0.000316153	0.000186333	0.000298261	8.1901e-06	0	0.000280391	0.000188322	0.000186333	0.0057947	0.00424823	0.000506641	0.00518071	0.0052993
JORVI_17	0.00741972	0.000255402	0	0.000719126	0.00630639	0.00894141	0.00088102	4.65875e-05	0.000283536	0.00862436	0.00892405	0.00968693	0.00476125	0.000225519	0.000511334	0.0110415	0.00655274	2.02122e-05	0.000405022	0.00671795	0.00112389	0	0.000836343	0.0101405	0.00934791	0.00472964	0.00937653	0.000315359	0.000912578	0.000670239	0.0017371	0.000585553	0.00896014	0.00755409	0.000954289	0.000816371	0.00165804	0.00032933	0.00197787	1.60316e-05	1.60316e-05	0.00156572	0.000325501	0.00032933	0.00288169	0.00754949	0.00173027	0.0085089	0.00841767
JORVI_18	0.00596215	5.73905e-06	0	9.90664e-06	0.00607693	0.00928319	8.58107e-05	0	0.00132305	0.00743829	0.00742583	0.0080272	0.00555494	4.63091e-06	0.00239718	0.00925683	0.00556044	4.72621e-06	2.94151e-05	0.00492138	0.00127012	0	0.00464366	0.00843924	0.00814575	0.00772629	0.00757577	1.49844e-06	3.8219e-06	1.63507e-05	0.00357228	0.00287672	0.00683205	0.00679313	0.000154938	7.20884e-05	0.00125079	1.27889e-06	0.00163831	0	0	0.00249833	1.35495e-06	1.27889e-06	0.00509657	0.00891033	0.00120169	0.00663419	0.0115749
JORVI_19	0.00513475	7.17771e-05	3.83553e-05	0.00291078	0.00579849	0.00686603	0.00365212	0	0.000291401	0.00528787	0.00534817	0.00603874	0.00563419	0.00127531	0.0036169	0.00730781	0.00579397	1.14675e-05	0.00373346	0.00526446	0.00301748	0	0.000313747	0.00647751	0.00566856	0.00610471	0.00478342	0.00239209	0.0023923	0.0044239	0.00531964	0.00471803	0.00496188	0.00566382	0.000558186	0.000358564	0.000257774	5.41235e-05	0.000276923	0	0	0.00146035	6.79656e-05	5.41235e-05	0.00498827	0.00292386	0.000401578	0.00462035	0.006338
JORVI_20	0.00568367	0.00174096	0	0.00308362	0.00622514	0.00656883	0.00310139	0.000181588	0.000313103	0.00540213	0.00548272	0.00621139	0.00526375	0.00170686	0.00348458	0.00694609	0.0058828	1.86039e-05	0.00021455	0.00353175	0.00246934	0	0.00390599	0.00653225	0.00619061	0.00538344	0.00454872	0.00215002	0.00355646	0.00409452	0.00410809	0.00333402	0.00742007	0.00552501	0.00230155	0.00184891	0.00269104	0.00195694	0.00258179	4.46381e-05	1.6845e-05	0.00282584	0.00194714	0.00195694	0.00482857	0.00503002	0.00291445	0.00510972	0.00632365
JORVI_21	0.00571265	0.000119262	0	0.000255396	0.00113549	0.00645522	0.000425704	9.59751e-06	0.000125314	0.00680797	0.00751364	0.00671302	0.00047274	0.000100326	0.00653147	0.00910746	0.00644872	0.000121471	2.40016e-05	0.00567755	0.000176839	0	0.000955677	0.00707285	0.00699718	0.00612703	0.00573482	7.20248e-05	0.000146466	0.0160764	0.00743161	0.0066173	0.00127689	0.0063139	1.17751e-05	1.38118e-05	2.26851e-05	5.46995e-05	2.16055e-05	9.44008e-05	0.000118865	2.12475e-05	5.6279e-05	5.46995e-05	0.00696057	0.000421599	8.38491e-05	0.00634265	0.000375119
JORVI_22	0.00790027	7.92273e-05	0	4.6306e-05	0.00213719	0.00838903	8.26999e-05	4.00695e-06	7.36233e-05	0.00104241	0.000726443	0.00259847	0.00881379	2.83731e-05	0.0111089	0.00761841	0.00837744	8.00739e-05	0.000223798	0.00684543	0.00652158	0	0.00178592	0.00289013	0.00083768	0.00872203	0.00957216	3.08821e-06	2.45214e-05	0.000276053	0.0140406	0.00990921	0.000785058	0.00753049	0.000134165	6.02594e-05	0.00055156	3.02115e-06	0.00737506	2.9592e-06	3.47855e-05	6.95564e-05	3.03646e-06	3.02115e-06	0.00880497	0.000114597	0.000378773	0.0067145	0.0071585
JORVI_23	0.00410817	0.00103646	0	0.00211455	0.00654928	0.00716203	0.00309219	0	0.000359261	0.00595529	0.00608699	0.00644116	0.00473231	0.00108186	0.00203274	0.00815621	0.00592536	1.78187e-05	0.00230713	0.00354981	0.00267431	0	0.00248579	0.00678623	0.00606796	0.00518829	0.00633292	0.00143068	0.00293321	0.00286988	0.00285774	0.0023045	0.00743928	0.00575446	0.00176197	0.00126452	0.00345098	0.00133249	0.00340155	3.6328e-05	0	0.00221011	0.00126356	0.00133249	0.00537043	0.00466358	0.00427935	0.00551018	0.00701472
JORVI_24	0.00330572	0.000795572	0	0.00174263	0.00519849	0.00982324	0.00188215	0	0.000234179	0.00851388	0.00874741	0.00917609	0.00312558	0.000826763	0.00121006	0.0105864	0.00544352	1.0436e-06	4.59409e-05	0.00196611	0.000891029	0	0.00159253	0.00972195	0.00959524	0.00460936	0.00812989	0.00109664	0.00285298	0.00198866	0.0015653	0.00122291	0.0102199	0.00856429	0.000935283	0.000855427	0.000908642	0.000983501	0.000867925	5.21799e-06	0	0.00215551	0.000947051	0.000983501	0.00310483	0.00823944	0.00095138	0.00818904	0.00925638
JORVI_25	0.00455333	0.000161388	0	0.00224306	0.00627476	0.00623014	0.00286648	0.000148611	0.000188341	0.00520161	0.00530393	0.00562539	0.00685125	9.36407e-05	0.00296173	0.0076678	0.00582398	3.52551e-05	0.0043609	0.00453764	0.00325294	0	0.000299676	0.0059685	0.00548315	0.00519487	0.00856766	0.00172591	0.00292339	0.0031411	0.00555434	0.00481037	0.0033624	0.00480885	0.000181886	8.35253e-05	0.00545741	7.86793e-05	0.00513419	1.01743e-06	0	0.000195763	8.28805e-05	7.86793e-05	0.00584184	0.00214776	0.00813906	0.00454161	0.00639787
JORVI_26	0.00561942	0.000494509	0	0.00243613	0.0050684	0.00686332	0.00321041	0	0.000351105	0.00538007	0.00557214	0.00606917	0.00609259	0.00163221	0.00322547	0.00678468	0.00712293	5.5382e-05	0.00335408	0.00537415	0.00414401	0	0.00131128	0.00638266	0.00564556	0.0046835	0.0030147	0.00211842	0.00163088	0.00481156	0.00455731	0.00357629	0.00398645	0.00379261	0.000708294	0.000652731	0.0023073	0.00100675	0.00299619	0	0	0.00169382	0.000952986	0.00100675	0.00560464	0.00273983	0.00249337	0.00518442	0.00486733
JORVI_27	0.00670945	1.98868e-05	0	2.548e-05	0.00704174	0.00830034	0.000768896	0	0.000342697	0.00581979	0.00483375	0.00717213	0.00443217	9.95561e-06	0.000133174	0.00693794	0.00717713	1.08148e-05	0.000397885	0.00707377	0.00676107	0	9.29929e-05	0.00758428	0.00636573	0.00742863	0.00241533	2.72306e-06	8.51943e-06	0.00015714	0.000483101	0.000176247	0.00199552	0.00618276	6.67361e-05	0.000225275	2.84556e-05	3.12674e-06	3.85072e-05	2.22244e-05	1.33985e-05	0.00281645	3.138e-06	3.12674e-06	0.00701611	7.04634e-05	3.26516e-05	0.00364562	0.00432989
JORVI_28	0.00675194	0.000302521	0	0.000929361	0.00647538	0.00908149	0.00114562	0	0.000153908	0.00272054	0.00240067	0.00616602	0.0092321	0.000277118	0.00280875	0.00882977	0.00800494	4.10915e-05	0.00151049	0.00681643	0.00664269	0	0.00545062	0.0066183	0.00266977	0.00777188	0.010161	0.000425598	0.000716786	0.000889874	0.00882044	0.00195846	0.00349037	0.00731298	0.000678805	0.000351199	0.0023125	0.000310267	0.00228435	8.08597e-06	0	0.0026223	0.000316824	0.000310267	0.00821343	0.000772051	0.00310697	0.00265412	0.00825054
JORVI_29	0.00757774	3.57204e-06	0	0.000435829	0.0046087	0.00385274	0.00150781	0	0.000110512	0.00328546	0.00165825	0.00850683	0.00208131	8.0402e-05	0.00033844	0.00311772	0.00851652	0	0.000491571	0.00773976	0.0087692	0	0.000288303	0.00893656	0.00418231	0.00849763	0.00121528	0.000124789	0.000410414	0.000259785	0.00066332	0.00041543	0.00232451	0.00528418	0.000216388	0.000912435	0.000214461	0.000108037	0.000368767	5.02617e-06	0	0.00109167	0.000106172	0.000108037	0.00819173	0.000801989	0.000343867	0.00100821	0.00222169
JORVI_30	0.00419789	0.00352301	0	0.00431365	0.00525284	0.00542067	0.00435571	0.000274052	0.000334082	0.00413314	0.00418825	0.00505759	0.00416877	0.00345812	0.00427727	0.00490324	0.00553053	3.65009e-06	3.49637e-05	0.00433713	0.00366737	0	0.00406782	0.00530809	0.00459157	0.00488854	0.000267847	0.00357484	0.00423598	0.0069403	0.00468884	0.00449594	0.00619592	0.00485171	0.00359406	0.00376339	0.00379811	0.00395508	0.00368149	1.09503e-05	0	0.00432599	0.00395271	0.00395508	0.00517668	0.00382436	0.00398312	0.00354312	0.0052145
JORVI_31	0.00564637	0.000885888	0	0.00188513	0.00372906	0.00851479	0.00210367	7.04286e-05	0.000229716	0.00574652	0.00589683	0.00674272	0.00629676	0.000878024	0.00177455	0.00807855	0.00487727	1.48823e-05	0.0035437	0.00565353	0.00564875	0	0.00197051	0.00725223	0.00602059	0.00381569	0.00500605	0.00110149	0.00256924	0.00239898	0.00283436	0.00195576	0.00502932	0.00585307	0.00125553	0.000878992	0.000992793	0.00107649	0.000996647	0	2.10341e-05	0.00550648	0.00107899	0.00107649	0.00404274	0.0015758	0.00103936	0.00556249	0.00729484
JORVI_32	0.00954718	3.77127e-05	0	0.000131247	0.00208785	0.0105446	0.000350523	0	0.00102532	0.00969196	0.00998969	0.010157	0.00421233	2.35912e-05	0.000250024	0.0118034	0.00192213	0	7.86449e-05	0.0047229	0.000541717	0	0.00137175	0.0106633	0.011211	0.00800922	0.00919271	2.63993e-05	7.00231e-05	0.000426453	0.000522187	0.000435131	0.0103834	0.00224377	5.82364e-05	0.000312243	0.000362938	3.64568e-05	0.000342793	0	7.64014e-05	0.000204979	3.64568e-05	3.64568e-05	0.00305368	0.00932176	0.000467517	0.00940493	0.0105256
JORVI_33	0.00407071	0.000322148	0.00182089	0.00348797	0.00492753	0.00529622	0.00364881	0	0.0038432	0.0044204	0.00445078	0.00497598	0.00317606	0.00196061	0.0039735	0.00541748	0.00590246	0	9.60273e-05	0.0041923	0.00252878	0	0.00366006	0.00523702	0.00470885	0.00454168	0.0035562	0.00245023	0.00358167	0.00542758	0.00534216	0.00469141	0.00594472	0.00463575	0.00228071	0.00249439	0.00258539	0.00250042	0.00277651	0	0	0.00382494	0.00254492	0.00250042	0.00493138	0.00428538	0.0027283	0.00317953	0.00406004
JORVI_34	0.0063174	0	0.000100732	0.00057064	0.00700665	0.00764798	0.00198529	0	0.000234991	0.00690117	0.00654368	0.0078203	0.00543564	0.000101832	0.00197502	0.00923192	0.00712051	0	0.000140501	0.00637627	0.00352478	0	0.00252463	0.00823257	0.00634512	0.00667989	0.00502113	0.000193626	0.00050554	0.000251211	0.00303003	0.00132745	0.00581092	0.00704074	0.00034711	0.000181049	0.00112736	0.000133573	0.00129796	0	0	0.00135555	0.000133573	0.000133573	0.00526744	0.00375127	0.00119034	0.00576629	0.00618845
JORVI_35	0.00378359	3.92315e-05	0.00146537	0.00280464	0.00526189	0.00608312	0.00341434	0	0.00506632	0.0045751	0.00480357	0.00491069	0.00281293	0.00139562	0.00359549	0.00589741	0.00564685	0	0.000982383	0.00425845	0.0028459	0	0.00432615	0.00521623	0.00499105	0.00452855	0.00427026	0.00195772	0.00365428	0.0054796	0.00483338	0.00454618	0.00559395	0.00417132	0.00208471	0.00192691	0.0022447	0.00186933	0.00258606	0	0	0.0025983	0.00203812	0.00186933	0.00513493	0.00389425	0.0023985	0.00390827	0.00390464
JORVI_36	0.0040522	0.00325061	0	0.00387012	0.00553017	0.0056187	0.00376422	0.00333758	0.000108177	0.00387077	0.0039384	0.00555684	0.00418994	0.0054267	0.00407783	0.00497033	0.00547374	0.0027109	0.000668688	0.00360772	0.00381791	0	3.22421e-05	0.00575215	0.00487184	0.00425645	0.0040641	0.00307842	0.0036195	0.00632734	0.00513807	0.0038748	0.00588886	0.0050067	0.0029534	0.00311119	0.00357866	0.00271896	0.00354318	0.00270847	0.00270847	0.000893943	0.00271896	0.00271896	0.00512439	0.00378824	0.00376208	0.00367886	0.00484407
JORVI_37	0.00441188	0	0.00114333	0.00192008	0.00646367	0.00630006	0.00334162	0	0.00266458	0.00508694	0.00516126	0.00531154	0.00614761	0.00114333	0.00224403	0.00747388	0.0059295	0	0.00400677	0.00424387	0.0041914	0	0.00231318	0.005582	0.00527594	0.00482008	0.0094815	0.00145468	0.00281717	0.00243629	0.00307673	0.00235293	0.00343271	0.00472343	0.00221556	0.00139597	0.00682658	0.001372	0.00698455	0	0	0.00165838	0.001372	0.001372	0.00590887	0.00390388	0.00872609	0.00433206	0.00630041
JORVI_38	0.00383391	0	0.0031227	0.00378836	0.00491939	0.00500718	0.00414873	0	0.00379126	0.00436079	0.00446183	0.00446043	0.0034716	0.00285181	0.00424815	0.00483965	0.00552139	0	0.000119007	0.00367414	0.00345037	0	0.00389597	0.00471259	0.00455314	0.00404678	0.00422937	0.00325072	0.00394156	0.00662664	0.00481015	0.00472361	0.00585364	0.00422171	0.00305113	0.00309218	0.00346546	0.00356471	0.00350745	0	0	0.00353947	0.00363347	0.00356471	0.00494188	0.00519477	0.00345588	0.00369257	0.00420523
JORVI_39	0.00394876	0	0.00228356	0.00345487	0.00558753	0.00569863	0.00396236	0	0.00406401	0.00485495	0.00499428	0.00496271	0.0036165	0.00219471	0.00355943	0.00577354	0.00558404	0	7.76153e-06	0.00359774	0.00293314	0	0.00393597	0.00525627	0.00507828	0.00439584	0.00432825	0.00263667	0.004138	0.00605287	0.00428622	0.00403782	0.00608049	0.00442758	0.00243282	0.00236749	0.00268578	0.00280281	0.00272544	0	0	0.00329121	0.002864	0.00280281	0.00497731	0.00501362	0.00273633	0.00421381	0.00529522
JORVI_40	0.00487873	0.000722238	0	0.00110411	0.00707799	0.00690728	0.00206369	0.0007748	0	0.0054923	0.00558769	0.00600365	0.00666519	0.00120373	0.00120274	0.00858009	0.00635389	0.000601865	0.00301937	0.00474414	0.0048597	0	0	0.00629252	0.00582786	0.00535955	0.0110152	0.000783465	0.00191828	0.0013542	0.00199041	0.00137936	0.00171082	0.00517707	0.00143702	0.000769589	0.00805015	0.000601865	0.00781766	0.000601865	0.000601865	1.4007e-05	0.000601865	0.000601865	0.0065174	0.00116397	0.0112812	0.0046968	0.00702442
JORVI_41	0.00466952	0.00129928	0.000474679	0.00319497	0.00452324	0.00609091	0.00247967	0.00180617	0.0023797	0.00272804	0.0029078	0.00549154	0.00510459	0.00234946	0.00317867	0.00619158	0.00625002	0.000996637	0.00165421	0.00473788	0.00445004	0	0.00449977	0.00575658	0.00399207	0.00526564	0.00491096	0.00190492	0.00259923	0.00496848	0.00670735	0.00333312	0.00489861	0.00525168	0.00167719	0.00161889	0.00266132	0.00179797	0.00273559	0.000885951	0.000885951	0.00106866	0.00186225	0.00179797	0.00578703	0.00292421	0.00291828	0.0024575	0.00486047
JORVI_42	0.00573712	0	0.000828876	0.00260237	0.00506258	0.00461715	0.00319756	0	0.00199279	0.00534905	0.0043114	0.00626733	0.005716	0.000683645	0.00189456	0.00734312	0.00710411	0	1.04386e-05	0.00591329	0.00651092	0	0.0025644	0.00667042	0.0032721	0.0064521	0.00220766	0.00097294	0.00267007	0.00211845	0.00425956	0.00149292	0.00254452	0.00435113	0.000846647	0.000745551	0.00087809	0.000831608	0.000923342	0	0	0.000892924	0.000920972	0.000831608	0.00653805	0.0016906	0.000897573	0.00326467	0.00295335
JORVI_43	0.00653239	0	0	0	0.0045887	0.00745173	0.00117499	0	0.000762428	0.00370201	0.00318606	0.00515715	0.00597922	0	0.00763381	0.00736173	0.0071106	0	0.000941142	0.00596288	0.00512072	0.000559307	0.00454217	0.00552275	0.0026909	0.00721087	0.00713176	0	2.57712e-05	0.000828098	0.0103679	0.00807275	0.00323419	0.00625683	0.000102818	4.6229e-05	3.74839e-05	0	0.00474044	0	0	0.000409112	0	0	0.00690433	0	2.50677e-05	0.0048294	0.00590737
JORVI_44	0.00473699	1.42877e-05	0.000904817	0.00238758	0.00525744	0.00622843	0.00278759	0	0.0030371	0.0044578	0.00450327	0.00525508	0.00452957	0.000849853	0.00410833	0.00621885	0.00603382	0.00012574	0.00148116	0.00454059	0.00321135	0.00106898	0.00482978	0.00548335	0.00427105	0.00545036	0.0059862	0.00122065	0.00233987	0.00356114	0.00606514	0.00542332	0.00475211	0.00473497	0.00170736	0.001244	0.00228954	0.00117703	0.0033297	0	0	0.00225001	0.0012302	0.00117703	0.00577207	0.0025612	0.0021764	0.00382017	0.00470423
JORVI_45	0.0041204	0	0.000593359	0.00107686	0.00650161	0.00639263	0.00276226	0	0.00335448	0.00542945	0.00564611	0.00531561	0.00501932	0.000459609	0.00119289	0.00794811	0.0058827	0	0.00359924	0.00444337	0.00412898	0	0.00283097	0.00563321	0.00566106	0.0048973	0.0089049	0.000678244	0.00197655	0.00234713	0.0033798	0.00107567	0.0034799	0.0044093	0.0011521	0.000620485	0.00603333	0.000573669	0.00594205	0	0	0.00081619	0.000718804	0.000573669	0.00608642	0.00173396	0.00840323	0.00456503	0.00542634
JORVI_46	0.0050837	0.000728604	0	0.00152964	0.00698481	0.00877515	0.00217426	0.000928266	0	0.0056555	0.0056355	0.00710903	0.00532613	0.00120975	0.00225452	0.00790284	0.00609333	0.000604875	0.00121028	0.00427451	0.00321603	0	0.00470545	0.00741488	0.00645398	0.00454525	0.00710005	0.00101269	0.00190851	0.00186339	0.00430358	0.00130351	0.00599422	0.00651806	0.00135833	0.00139387	0.0030404	0.000604875	0.00294377	0.000604875	0.000604875	0.00408252	0.000604875	0.000604875	0.00553669	0.00656599	0.00325114	0.00539112	0.00864431
JORVI_47	0.0071133	9.67536e-06	6.67158e-05	0.000458978	0.00584303	0.00515562	0.000987977	2.04288e-05	0.000648907	0.00594731	0.00433103	0.00818024	0.00189197	7.15926e-05	0.000223384	0.00390296	0.00823436	6.49032e-06	3.5947e-06	0.00727652	0.00804388	0	0.00176863	0.00864165	0.00267605	0.00802957	0.00184794	0.000102478	0.000463122	0.000588374	0.00291567	0.00016771	0.00212064	0.00399511	9.43293e-05	8.42516e-05	0.000135882	8.48322e-05	0.000148205	4.89519e-06	4.89519e-06	0.000142467	0.000114221	8.48322e-05	0.00794863	0.000926731	0.000166263	0.00311362	0.00259617
JORVI_48	0.00418314	0	0.00127112	0.00260581	0.00596349	0.00637512	0.00323408	0	0.0043865	0.00511849	0.00533014	0.00531272	0.00363261	0.00120462	0.00345807	0.00676718	0.00570719	0	0.000939797	0.00386901	0.00236072	1.47684e-05	0.00436051	0.00563873	0.00550919	0.0047858	0.00539059	0.00174893	0.00346092	0.00472087	0.00436826	0.00427393	0.00625667	0.00465943	0.00190317	0.00152839	0.00225383	0.00164912	0.00237967	0	0	0.00237826	0.00174489	0.00164912	0.00493683	0.00352209	0.00243334	0.00465104	0.00463658
JORVI_49	0.00553862	0	0.000608274	0.00218615	0.0065926	0.00810421	0.00194293	0	0	0.0057434	0.0058025	0.00705706	0.00325708	0.000797684	0.00239399	0.00726914	0.00688915	0	0.000224351	0.00600279	0.00261564	0	0.00414189	0.00721556	0.00434035	0.00679464	0.00658175	0.00136921	0.0024163	0.00188603	0.00376025	0.00158292	0.00623035	0.00595685	0.00156304	0.00101965	0.00309411	0.00100131	0.0026841	0	0	0.00387439	0.00129468	0.00100131	0.0060304	0.00514561	0.00419023	0.00488844	0.00678864
JORVI_50	0.00478876	0	2.79518e-06	0.00111113	0.00642435	0.00671459	0.00233974	0	0.00283744	0.00627516	0.00620903	0.00643771	0.00388577	0.000199168	0.000890332	0.00833692	0.00640084	0	0.000313756	0.005108	0.00340315	0	0.00339477	0.00686578	0.00590399	0.00621911	0.00426762	0.000301769	0.00123678	0.00198662	0.00440258	0.00133316	0.00578219	0.00507894	0.000282005	0.00025372	0.000361326	0.000333121	0.000309387	0	0	0.000703948	0.000346076	0.000333121	0.00590489	0.00280307	0.000781766	0.00526117	0.00541235
JORVI_51	0.00394463	0	0.00254804	0.00361424	0.00487144	0.00507012	0.00404902	0	0.00400373	0.00451104	0.00458947	0.00459594	0.00354172	0.00228383	0.00402703	0.00517217	0.00575262	0	2.09292e-05	0.0038549	0.00335355	0	0.00372794	0.00487154	0.00472643	0.00420641	0.00371518	0.00273578	0.00376304	0.00593095	0.00495993	0.00442619	0.00560883	0.00426275	0.00264188	0.00280036	0.00278619	0.00288687	0.00282082	0	0	0.00316726	0.00296898	0.00288687	0.00496943	0.00462115	0.00284514	0.00387815	0.00396264
[truncated: 275 more columns]

## Sheet: Pathway_NHBC_month
Supplementary Data 2E. Predicted metabolic pathway relative abundance table used in ML analyses from NHBC at 1-2 months, where last column is the target variable.
	1CMET2-PWY	3-HYDROXYPHENYLACETATE-DEGRADATION-PWY	AEROBACTINSYN-PWY	ALL-CHORISMATE-PWY	ANAEROFRUCAT-PWY	ANAGLYCOLYSIS-PWY	ARG+POLYAMINE-SYN	ARGDEG-PWY	ARGORNPROST-PWY	ARGSYN-PWY	ARGSYNBSUB-PWY	ARO-PWY	ASPASN-PWY	AST-PWY	BIOTIN-BIOSYNTHESIS-PWY	BRANCHED-CHAIN-AA-SYN-PWY	CALVIN-PWY	CATECHOL-ORTHO-CLEAVAGE-PWY	CENTFERM-PWY	COA-PWY	COBALSYN-PWY	CODH-PWY	COLANSYN-PWY	COMPLETE-ARO-PWY	DAPLYSINESYN-PWY	DENOVOPURINE2-PWY	DTDPRHAMSYN-PWY	ECASYN-PWY	ENTBACSYN-PWY	FAO-PWY	FASYN-ELONG-PWY	FASYN-INITIAL-PWY	FERMENTATION-PWY	FOLSYN-PWY	FUC-RHAMCAT-PWY	FUCCAT-PWY	GALACT-GLUCUROCAT-PWY	GALACTARDEG-PWY	GALACTUROCAT-PWY	GALLATE-DEGRADATION-I-PWY	GALLATE-DEGRADATION-II-PWY	GLCMANNANAUT-PWY	GLUCARDEG-PWY	GLUCARGALACTSUPER-PWY	GLUCONEO-PWY	GLUCOSE1PMETAB-PWY	GLUCUROCAT-PWY	GLUTORN-PWY	GLYCOCAT-PWY
NHBC_1	0.00598491	0	0	0.0021666	0.00555772	0.0073622	0.0024722	0.00142859	7.60852e-05	0.00447156	0.00438393	0.00648227	0.00598727	0.0010606	0.00469081	0.00610755	0.00666523	0	8.41574e-06	0.00520086	0.00532277	0	0.0039997	0.00679864	0.00603802	0.00452227	0.00863935	0.00170011	0.00115532	0.0024527	0.00578446	0.00327807	0.00563335	0.00575313	0.00299907	0.00358206	0.00329668	0	0.00297995	0	0	0.00445523	0.00106088	0	0.0062066	0.00191878	0.00351355	0.0043576	0.00866279
NHBC_2	0.00641859	9.98834e-06	0	0.000491372	0.00525347	0.00797612	2.24352e-05	2.41374e-05	0.000562275	0.00266439	0.00175238	0.00481702	0.00794127	0.00011022	0.00880782	0.00689676	0.00742007	5.73091e-06	6.0782e-06	0.00601279	0.00533733	1.16411e-06	0.00352463	0.00519162	0.00208953	0.00748585	0.00887793	0.000173741	0.000419956	0.000298022	0.0105203	0.00705709	0.00310522	0.00683649	0.00042987	0.000198069	0.00507093	0.000122474	0.00618341	0	0	0.00224048	0.000122474	0.000122474	0.00767233	0.00085649	0.00495679	0.00562943	0.00737951
NHBC_3	0.00549202	0.000345561	0	0.000565488	0.00513698	0.0102918	0.00134621	0.000399108	0.000146828	0.00751089	0.00779378	0.0066023	0.00252685	0.000554079	0.000743913	0.00977912	0.00465944	0.000277039	0.000861317	0.00740416	0.00126619	7.6491e-07	0.000620687	0.00706732	0.00665827	0.0077895	0.00833917	0.000422431	0.00117143	0.000942025	0.00115186	0.000718114	0.00710467	0.00698691	0.00062506	0.000463069	0.000461441	0.000358797	0.000515239	0.000277039	0.000277039	0.000625849	0.000359357	0.000358797	0.00206606	0.000735643	0.000590965	0.00721191	0.00710478
NHBC_4	0.00645043	0.000304535	0	0.000856428	0.00538782	0.00831443	0.00123426	0.000387119	0.000216804	0.00325062	0.00248735	0.00575681	0.00856277	0.000452576	0.00241306	0.00771551	0.00779518	0.000226288	0.000740594	0.00655269	0.00100826	0	0.0039017	0.00618553	0.00306994	0.00749503	0.0120919	0.000394139	0.000808131	0.000653092	0.00812821	0.00108056	0.00391248	0.00718778	0.000227484	0.000140815	0.000917699	0.000321267	0.00574926	2.97345e-07	0	0.00805769	0.000321267	0.000321267	0.00769378	0.000852193	0.000649671	0.00601133	0.00739746
NHBC_5	0.00660976	1.7259e-05	0	0.00142136	0.00781546	0.00898217	0.00313012	0.00103578	0.000615228	0.00619294	0.00644288	0.00663528	0.00625524	0.000694046	0.0015527	0.00674602	0.00775158	1.02899e-05	0.000510777	0.00650292	0.00370349	9.92333e-06	6.55983e-05	0.00687682	0.00715551	0.00549166	0.00736292	0.00103766	0.00224625	0.00159663	0.00341261	0.00155908	0.00356918	0.00432113	0.00237958	0.00296108	0.00338943	3.88764e-05	0.00364625	0	0	0.00259588	0.000901411	3.88764e-05	0.00447283	0.00129514	0.00437002	0.00584309	0.00766466
NHBC_6	0.00661887	0.000217896	0.000151488	0.00145348	0.0073302	0.00748227	0.00213505	0.00103223	0.000184886	0.00621209	0.00636686	0.0081324	0.00509753	0.000842659	0.0018619	0.00782759	0.00683572	1.63539e-05	0	0.00557999	0.00427352	8.10038e-07	0.00366134	0.0084802	0.00787688	0.00472721	0.0075812	0.00119471	0.00186549	0.00183461	0.0024547	0.00152187	0.00628529	0.00636411	0.0020343	0.00408743	0.00092702	0.000279992	0.000788712	0	0	0.00534899	0.000806302	0.000279992	0.00461007	0.00313612	0.00102313	0.00626709	0.00938936
NHBC_7	0.0047947	0.00026504	0	0.000731945	0.00642012	0.00957325	0.000705947	0.000267151	0.00170484	0.0079533	0.00815576	0.00859053	0.00401711	0.000179727	0.000610562	0.0103518	0.00616799	0.000145654	0.000725372	0.00371639	0.000775639	0	0.0014826	0.00906786	0.00893152	0.00620476	0.00714938	0.000313744	0.00152205	0.00127622	0.00214965	0.000527889	0.00924821	0.00802831	0.000809935	0.00103827	0.00120136	0.000212912	0.00148167	0	0	0.00430359	0.00029444	0.000212912	0.00313491	0.00678716	0.00127544	0.00721023	0.00887384
NHBC_8	0.00678918	8.0958e-06	0	0.000113794	0.00725774	0.00903029	0.000139375	4.20401e-05	0.000185354	0.00398415	0.0033223	0.0063256	0.00940879	2.6715e-05	0.0031502	0.00851935	0.00752713	5.03335e-06	0.000134054	0.00645602	0.00075969	2.1388e-06	0.00459763	0.00675837	0.0038429	0.00797852	0.0120457	5.44063e-05	0.000142545	7.696e-05	0.00789057	0.00155452	0.00585673	0.00797826	0.00013363	6.00851e-05	0.00133205	8.86394e-06	0.00544078	0	0	0.00787846	3.20508e-05	8.86394e-06	0.00798626	0.00254056	0.00096901	0.00642464	0.00824431
NHBC_9	0.00703636	1.39202e-05	5.72718e-06	0.000350839	0.00630247	0.00857577	0.00153872	0.000129822	8.19412e-05	0.00608288	0.00618582	0.00826419	0.00538071	7.43119e-05	0.000908058	0.00829572	0.00755613	8.62347e-06	0.000328312	0.00648396	0.00646632	5.42177e-05	0.00124711	0.00864624	0.00832234	0.0047608	0.00678588	0.000131404	0.000332387	0.000194336	0.00202578	0.000584749	0.00216353	0.00379065	0.00298127	0.00322281	0.00270276	1.65394e-05	0.00275305	5.99864e-06	5.99864e-06	0.00486602	9.32766e-05	1.65394e-05	0.00467029	0.000158806	0.00393922	0.00601398	0.00813033
NHBC_10	0.00666938	1.53149e-06	0	0.000976336	0.00268034	0.00864212	0.000971874	0.000385589	0.000194851	0.00243556	0.00175032	0.00493563	0.00914862	0.000293309	0.00174565	0.00758756	0.00813159	0	0.000667063	0.00671007	0.00563615	1.47907e-05	0.00339439	0.00535735	0.00147347	0.00799984	0.00959281	0.000522718	0.000585905	0.00081928	0.00806422	0.000721771	0.00157805	0.00738457	0.000994021	0.000476908	0.00607675	3.67995e-05	0.00614544	0	0	0.00336572	0.00031387	3.67995e-05	0.00809211	0.000615077	0.00611608	0.00650351	0.00869079
NHBC_11	0.00471709	0	0	0.00363794	0.00564967	0.00764011	0.00312591	0.00245092	0.000448115	0.00383974	0.00356538	0.0050812	0.00515448	0.00202951	0.00426012	0.00583748	0.00635789	0	0.000168311	0.00451626	0.00427095	0	0.00393077	0.00537053	0.00393568	0.0051245	0.00713652	0.00293539	0.0025337	0.00462927	0.00634616	0.00355875	0.00498203	0.00544998	0.00287003	0.00213942	0.00335052	2.51828e-05	0.00331156	0	0	0.00492952	0.00204805	2.51828e-05	0.00644809	0.00356256	0.0037478	0.00432583	0.00591214
NHBC_12	0.0054731	3.46234e-05	0	0.00142473	0.00658543	0.00936513	0.00177956	0.000822276	0.000296262	0.00753732	0.0077798	0.00749791	0.00459953	0.000609317	0.00129766	0.00974936	0.00598581	1.61176e-05	0.000185702	0.00471992	0.00107031	6.0265e-06	0.000342901	0.00797468	0.00795098	0.00649213	0.00805957	0.000889186	0.00219513	0.00162453	0.00192875	0.00136536	0.0089037	0.00796861	0.000899506	0.00068193	0.00100077	5.37356e-05	0.00104208	7.33261e-07	7.33261e-07	0.00218034	0.000687478	5.37356e-05	0.00300311	0.00602442	0.00109279	0.00730194	0.00879942
NHBC_13	0.00476552	0.00132969	0	0.00297494	0.00561847	0.00640643	0.00380387	0.00150714	0.000188099	0.00480972	0.00468843	0.00598154	0.00421446	0.00189965	0.00291098	0.00704812	0.00673531	0.000999525	0.00222607	0.00492724	0.00443307	2.62738e-06	0.00141838	0.00631534	0.00522209	0.00561067	0.00327473	0.00165209	0.00387966	0.00280415	0.0049526	0.00387712	0.00429812	0.0054014	0.00122554	0.000779395	0.00207942	0.00132515	0.002718	0	0	0.00248076	0.00132515	0.00132515	0.00541099	0.00217188	0.00226107	0.00415185	0.00524591
NHBC_14	0.00660899	7.79453e-05	0	0.000337251	0.00565767	0.0066549	0.000648095	7.76757e-05	6.5729e-05	0.00440292	0.0012158	0.0055648	0.00760928	6.07589e-05	0.00779053	0.00724998	0.00745764	6.07589e-05	1.42257e-05	0.00608404	0.00651355	0	0.00489114	0.00596914	0.00161722	0.00752011	0.00591548	0.000104451	0.000544973	0.000163403	0.0103232	0.00738389	0.00203421	0.00647728	0.00017996	8.17131e-05	0.000717025	6.95381e-05	0.00426287	0	0	0.000851078	6.95381e-05	6.95381e-05	0.00681529	0.000657191	0.000510874	0.00489127	0.00496622
NHBC_15	0.00598328	8.84909e-05	0	0.000372615	0.00772783	0.00910942	0.00102238	0.000142452	0.000293424	0.00686496	0.00700663	0.00752122	0.0055962	8.29845e-05	0.000269665	0.00937125	0.00765092	5.32416e-05	0.000620335	0.0060066	0.00476772	3.41883e-05	7.04647e-05	0.00786803	0.00812957	0.00574322	0.00717801	0.00013512	0.000612102	0.00030208	0.00116729	0.000231034	0.00454424	0.00446918	0.00338834	0.00324762	0.00318828	9.95289e-05	0.00357024	0	0	0.00469975	0.00015277	9.95289e-05	0.0062909	0.00177467	0.00369192	0.00608469	0.00869359
NHBC_16	0.00451426	0.000214663	0	0.00395481	0.0053618	0.00604673	0.00368579	0.00312773	5.92653e-05	0.00398822	0.00386785	0.00509949	0.00510086	0.00275003	0.00464438	0.00540484	0.0063576	0.000165545	2.21025e-06	0.00444303	0.00325224	2.56704e-05	0.00261109	0.00538353	0.00415204	0.00501688	0.00559377	0.00329302	0.00318529	0.00559782	0.00543855	0.00404413	0.00549692	0.00531031	0.0034472	0.00282217	0.00368846	0.000311953	0.00380925	0.00016407	0.00016407	0.00385963	0.0025944	0.000311953	0.00570499	0.00369075	0.00367019	0.00415091	0.00546071
NHBC_17	0.00583862	3.62377e-05	0	0.00138542	0.00686163	0.00806098	0.00215003	0.000585047	0.000905725	0.00452458	0.004389	0.00615763	0.00675896	0.000425873	0.00294101	0.00626979	0.00710468	1.99974e-05	0.000540885	0.00585969	0.0029022	0	0.00443608	0.00643605	0.00479873	0.00568591	0.00780113	0.000808658	0.00140189	0.00108162	0.00622663	0.00167047	0.00599661	0.0055633	0.00225813	0.0017428	0.00355954	0.000200775	0.00519882	5.31748e-07	5.31748e-07	0.00477125	0.000608296	0.000200775	0.00632563	0.000792685	0.00329501	0.00415148	0.00690809
NHBC_18	0.00889513	1.99845e-05	0	6.85079e-05	0.00279244	0.0115721	0.000151702	2.45225e-05	0.000507625	0.00886504	0.00921548	0.0106229	0.00562483	2.66088e-05	9.95271e-05	0.0119168	0.0114617	1.31591e-05	0.000717453	0.00862078	0.00852588	2.57596e-06	0.000377798	0.0111542	0.0113864	0.00181161	0.00979716	2.63993e-05	7.37926e-05	0.000332417	0.00102476	9.31924e-05	0.000246915	0.001705	0.0041769	0.00413438	0.0106467	1.80922e-05	0.0111524	0	0	0.00910603	1.80922e-05	1.80922e-05	0.000809877	6.78132e-05	0.0118965	0.00848444	0.0147983
NHBC_19	0.00605497	0.000160817	0	0.000631977	0.00664585	0.00694869	0.000788489	0.000168428	0.000263958	0.00581441	0.00487654	0.00712337	0.00560569	0.000119323	0.000898626	0.00858229	0.0072549	0.000117694	0.000518882	0.00682871	0.00439723	0	0.00207561	0.0075625	0.00548101	0.0075672	0.0051018	0.000204618	0.00107874	0.000408859	0.0035362	0.000386	0.00421151	0.00685763	0.000407659	0.000208583	0.00122803	0.000137642	0.00129478	0	0	0.000843074	0.000139914	0.000137642	0.00630169	0.000317889	0.00122709	0.00389048	0.00529564
NHBC_20	0.00507556	2.77413e-05	0	0.002659	0.00606295	0.00775085	0.00274383	0.00176513	4.32784e-05	0.00434129	0.00416376	0.00572132	0.0056618	0.00145938	0.00379013	0.00647931	0.00730703	1.41252e-05	0.00170758	0.00492777	0.00464501	0	0.00348791	0.00589317	0.00497479	0.00447264	0.0060775	0.00217751	0.00221539	0.00346004	0.00552476	0.0027357	0.00604684	0.00537611	0.00323439	0.00324338	0.00433048	2.80766e-05	0.00485957	1.85407e-05	1.85407e-05	0.00393328	0.00206486	2.80766e-05	0.00638341	0.00257511	0.00438913	0.00415699	0.00686922
NHBC_21	0.00641029	3.36104e-05	0	0.000123203	0.00810303	0.00845309	0.000589219	4.01527e-05	0.000979567	0.00318104	0.00238864	0.00492332	0.00633987	3.22715e-05	0.00642479	0.00558958	0.00817506	2.62178e-05	0.000279579	0.00662807	0.0036573	6.17625e-06	0.00520394	0.00515898	0.00343351	0.00787159	0.00591594	3.62758e-05	0.000148643	0.000124271	0.0090141	0.00620117	0.00457157	0.00668365	0.00123961	0.000634423	0.00339602	2.52363e-05	0.00472103	0	0	0.00192422	3.09519e-05	2.52363e-05	0.00705092	0.0012233	0.00330124	0.00375027	0.00662647
NHBC_22	0.0050369	0	0	0.000413131	0.00298647	0.0113134	0.000574795	0.000196505	5.69504e-05	0.00975417	0.0100397	0.00978271	0.00386163	0.000152489	0.000380007	0.0125368	0.00285175	0	9.62419e-05	0.00387465	0.000327674	0	0.000109796	0.0104194	0.0104024	0.00721201	0.00958701	0.000233964	0.000685418	0.000389598	0.000659108	0.000439415	0.0113736	0.0100575	0.000290138	0.000318443	0.000237187	0	0.000240507	0	0	0.000997452	0.000165636	0	0.00110481	0.00843726	0.000251415	0.00946791	0.0111592
NHBC_23	0.00518467	9.60343e-05	0	0.00244102	0.00655908	0.00665039	0.00297719	0.00102933	0.000871417	0.00487168	0.00466725	0.00629466	0.00550276	0.000902058	0.00384678	0.00671879	0.00676014	7.20015e-05	0.00100858	0.00503687	0.00414156	1.29247e-06	0.00292781	0.00657846	0.00466922	0.00596993	0.00441368	0.00118272	0.00250821	0.00200393	0.0047447	0.00350792	0.00539353	0.00590712	0.00179688	0.00116439	0.00191112	0.000132721	0.00224664	7.20015e-05	7.20015e-05	0.00314059	0.000838448	0.000132721	0.0055432	0.00300556	0.00184813	0.00408785	0.00554568
NHBC_24	0.00637433	1.36614e-05	0	0.00111382	0.0059498	0.010852	0.00102625	0.000356045	0.000163725	0.00323027	0.00248813	0.00556543	0.0068141	0.000233402	0.00403496	0.00803108	0.00819375	7.89191e-06	0.000923722	0.00614722	0.00569474	0	0.00375778	0.00595364	0.00301997	0.0066614	0.0111037	0.000471027	0.00070355	0.000674814	0.00837827	0.00262964	0.00354737	0.00686657	0.00187576	0.00104612	0.00285057	0.000342418	0.00338665	0	0	0.00719083	0.000742309	0.000342418	0.00853704	0.000974426	0.0031936	0.00598071	0.0086155
NHBC_25	0.00552665	0	0	2.81001e-05	0.00565089	0.00965817	0.000157845	1.12396e-05	0.00216425	0.00862969	0.0087784	0.00902469	0.00414557	5.26332e-06	0.000467404	0.0105294	0.00525551	0	6.98573e-05	0.00450719	0.000728349	0	0.000238662	0.00953214	0.00895776	0.00739637	0.00711672	1.0659e-05	2.7981e-05	0.000998403	0.00298674	0.000587976	0.00895799	0.00843855	0.000133813	9.64073e-05	0.000214047	0	0.000136213	0	0	0.00262004	6.64991e-06	0	0.00399322	0.00691585	0.000874905	0.00754172	0.00859269
NHBC_26	0.00647904	0.000710128	0	0.00134155	0.00871512	0.0086826	0.00126246	0.00063003	0.000598368	0.00441914	0.00425289	0.00359824	0.00332886	0.000717579	0.00123709	0.00499568	0.00786331	0.00051197	3.20093e-05	0.00610923	0.000838544	5.80089e-06	0.000268668	0.00389498	0.00603313	0.00808681	0.00690084	0.000771251	0.00285039	0.00140725	0.00313704	0.00159552	0.00572179	0.00490601	0.00104676	0.00056885	0.00255621	0.000571835	0.00181604	0	0	0.00202028	0.000571835	0.000571835	0.0058963	0.00371233	0.00675848	0.00274195	0.00624598
NHBC_27	0.00455236	4.30731e-06	0	0.00351501	0.00678964	0.00682674	0.00397182	0.00288712	0.000748514	0.00526055	0.00543337	0.00515242	0.00353065	0.00238646	0.00364942	0.00658725	0.0067779	2.92579e-06	6.30306e-06	0.00515504	0.00257954	0	0	0.00548609	0.004957	0.00561433	0.00557775	0.003014	0.00423072	0.00504753	0.00466293	0.00383913	0.00648247	0.00586927	0.00264936	0.0024218	0.00275411	5.47991e-06	0.00273781	0	0	0.00352813	0.00249733	5.47991e-06	0.00525499	0.00341141	0.00297868	0.0049029	0.00565951
NHBC_28	0.0057728	7.09816e-05	0	0.000201461	0.00847997	0.00959414	0.000642217	0.000103027	0.00332776	0.00612563	0.00613128	0.00764766	0.0075549	5.285e-05	0.000192665	0.00842776	0.0080468	5.08525e-05	0.000502352	0.00688576	0.00481227	4.43761e-06	3.72245e-05	0.00802142	0.00750412	0.00638004	0.00618487	9.71159e-05	0.000466619	0.000212974	0.000417425	0.0001373	0.00352489	0.00644464	0.00128442	0.000845347	0.000360524	6.80527e-05	0.00259005	0	0	0.00433329	6.98184e-05	6.80527e-05	0.000883038	0.000107211	0.000424931	0.00469048	0.007594
NHBC_29	0.00504711	0	0	0.0033384	0.00703184	0.00691833	0.00342654	0.00222576	0.000365124	0.00485267	0.0048954	0.00628243	0.00454913	0.00189553	0.00298706	0.00729527	0.00679069	0	0.000112091	0.00453641	0.00255457	0	9.41165e-05	0.00658951	0.00583697	0.00539296	0.00530089	0.00243201	0.00403852	0.00432656	0.00381798	0.00311151	0.00741069	0.0063494	0.00258923	0.0021073	0.00206035	0	0.00196601	0	0	0.00433812	0.00190562	0	0.00517965	0.00456358	0.00214157	0.00424833	0.00628854
NHBC_30	0.00460478	1.29273e-06	0	0.00323934	0.00631251	0.00667623	0.00341007	0.00208996	0.00248315	0.00414198	0.00425091	0.00573203	0.00429092	0.00174772	0.00319196	0.00591389	0.0067377	5.83605e-07	0.00331913	0.00504817	0.00348193	0	0	0.00591935	0.00505582	0.00568895	0.00511332	0.00229145	0.00367571	0.00368683	0.00588154	0.00321665	0.00402019	0.00540547	0.0024904	0.00209818	0.00288425	1.16684e-06	0.00332361	0	0	0.00343457	0.00177932	1.16684e-06	0.00541178	0.00280455	0.00325156	0.00363908	0.00518601
NHBC_31	0.00626444	0	0	0.000877277	0.00518102	0.00764327	0.00130779	0.000290183	0.000654333	0.00369829	0.00232444	0.00500453	0.00733595	0.000204706	0.0078002	0.00696517	0.00770997	0	0.00106463	0.00560374	0.0048777	0.000160033	0.00432104	0.00536864	0.00321556	0.00699431	0.00826569	0.000394268	0.00071667	0.000607267	0.00948881	0.00738988	0.0038497	0.00614143	0.00157609	0.000836592	0.00248885	0.000101196	0.0061327	0	0	0.00325393	0.000562946	0.000101196	0.00721575	0.000776518	0.00198211	0.00524203	0.00649392
NHBC_32	0.00720462	1.93434e-06	0	4.56518e-05	0.00660639	0.00911625	9.32449e-05	1.9672e-05	5.72174e-05	0.00352447	0.00291765	0.00560367	0.00848305	1.02128e-05	0.0026193	0.00765371	0.0110162	7.15104e-07	9.86111e-05	0.00645225	0.0022162	0	0.00192389	0.00601671	0.00408379	0.00708666	0.0116652	2.02525e-05	5.15359e-05	4.1737e-05	0.0074575	0.0012432	0.00449922	0.00652851	0.00512623	0.00388121	0.00606263	0.00192306	0.00782411	5.44295e-07	5.44295e-07	0.00938166	0.00288952	0.00192306	0.00809009	0.000246372	0.00544803	0.00611559	0.00874188
NHBC_33	0.00686087	1.01984e-05	0	0.00178435	0.00722494	0.00776859	0.00190727	0.000886877	0.000501277	0.00646774	0.00656683	0.00784947	0.00394404	0.000645302	0.00165484	0.00733841	0.00905755	6.26056e-06	0.000466964	0.00604766	0.0044353	0	0.00202724	0.00814365	0.00752889	0.00340745	0.00604294	0.00100854	0.00163034	0.00158329	0.00534249	0.00142144	0.00232004	0.00420497	0.00238909	0.00434997	0.00351212	5.99395e-05	0.00339073	6.1178e-06	6.1178e-06	0.00489901	0.000746312	5.99395e-05	0.00518503	0.00119594	0.00421796	0.00634038	0.00872645
NHBC_34	0.0082564	4.74208e-05	0	0.000222762	0.00541365	0.00961831	0.000723074	0.000136768	0.00204208	0.00814166	0.00841987	0.0102812	0.0031715	8.60271e-05	0.000286244	0.0100722	0.00997933	2.6762e-05	0.000729342	0.00817631	0.00753178	0	0.000298653	0.0106387	0.0093513	0.00367138	0.00786465	0.000131749	0.000372247	0.000298285	0.00318671	0.000786432	0.000529853	0.00454378	0.00288697	0.00657589	0.00142633	0.000219078	0.00176606	6.60151e-06	6.60151e-06	0.00208437	0.000987881	0.000219078	0.00309357	0.000195838	0.0014959	0.00753122	0.0102638
NHBC_35	0.00419977	0.000598374	0	0.00297308	0.00631352	0.00642742	0.00240458	0.00125243	0.00203259	0.00384399	0.00386545	0.00579593	0.00365543	0.00220023	0.00335848	0.00485225	0.00675248	0.000486364	0.00141652	0.00430673	0.00302253	0.000954087	0.00329149	0.00595123	0.00464451	0.00490764	0.0040356	0.00224493	0.00313696	0.0037873	0.00518693	0.00424592	0.00537143	0.00482531	0.00260029	0.00212715	0.00359796	0.00183389	0.00380269	0	0	0.00367334	0.00183389	0.00183389	0.00565952	0.00321172	0.00423627	0.00317467	0.00531046
NHBC_36	0.00562867	0.000315149	0.000157471	0.00192985	0.00702354	0.00809836	0.00372232	0.00147023	0.000522713	0.005339	0.00550381	0.00619911	0.00414861	0.00126728	0.00255277	0.00681017	0.00803429	0.000188468	0.00115303	0.0053163	0.00332557	1.00898e-05	0.00203395	0.00650259	0.00661584	0.00412906	0.00665742	0.00156722	0.00255555	0.00278775	0.00367132	0.00226066	0.00377904	0.00466482	0.00251242	0.00238713	0.00339382	0.00101758	0.00392842	0.000172015	0.000172015	0.00443628	0.00159198	0.00101758	0.00533277	0.00193379	0.00369807	0.00501655	0.00640475
NHBC_37	0.0060594	0	0	0.000830779	0.00784135	0.00827125	0.00201938	0.000238386	0.00199504	0.00638249	0.00644977	0.0066138	0.0035623	0.000190494	0.00168082	0.00801083	0.0097689	0	0.00177746	0.00645894	0.00306021	0	0.00237772	0.00682512	0.00536231	0.00481806	0.00397655	0.000309537	0.000815131	0.00160172	0.00497815	0.00223897	0.00435029	0.00513527	0.00172959	0.00169916	0.00479514	0.000836376	0.00603274	0	0	0.00327594	0.000887104	0.000836376	0.00582196	0.00121595	0.00487072	0.00576265	0.00695043
NHBC_38	0.00562767	0.000243489	0	0.000604582	0.00784218	0.00865213	0.000679274	0.000226883	0.00141169	0.00557283	0.00536085	0.00604866	0.00649802	0.000139144	0.00100915	0.00804177	0.00776102	0.00012769	0.00101518	0.00621418	0.00157233	5.13302e-07	0.00451905	0.00645089	0.00559589	0.00690917	0.00884102	0.000259597	0.00100412	0.000777637	0.00589239	0.000423133	0.00583952	0.00666473	0.00200187	0.00145019	0.00335895	0.000166404	0.00509052	0	0	0.00557824	0.000237369	0.000166404	0.00634248	0.00101639	0.00304668	0.00482569	0.00824641
NHBC_39	0.00461178	0.000677799	0	0.00295604	0.00580051	0.00601165	0.00314868	0.00125573	0.000311787	0.00461534	0.00459724	0.00624918	0.00415616	0.00187519	0.00314895	0.00627511	0.00678824	0.000544112	1.20024e-05	0.00465954	0.00430461	0.000331729	0.00222713	0.00648427	0.00507364	0.00496327	0.00362909	0.00175398	0.00273522	0.00313473	0.0052256	0.00412053	0.00494849	0.00455845	0.0028901	0.00296783	0.00405583	0.00159361	0.00412451	0	0	0.00357948	0.00159361	0.00159361	0.00546455	0.00277575	0.00463001	0.00423885	0.00541577
NHBC_40	0.00689333	0	0	0.000214344	0.00775947	0.0104096	0.000568747	8.38089e-05	8.62827e-05	0.00525411	0.00520874	0.00710264	0.00737162	5.30696e-05	0.000354481	0.00835659	0.00733936	0	8.57405e-06	0.00689368	0.00257178	1.08992e-06	0.00474704	0.00756043	0.00659351	0.00538076	0.00887283	8.22437e-05	0.000264083	0.000148923	0.0064237	0.000131503	0.00677519	0.00579496	0.000770016	0.000471381	0.00450629	0	0.00490338	0	0	0.00336945	7.04137e-05	0	0.00687686	0.000105842	0.00510895	0.00504055	0.00763358
NHBC_41	0.00574513	1.21782e-06	0	6.69551e-06	0.00751031	0.00750097	1.36361e-05	1.13238e-06	0.00110171	0.00683502	0.0058353	0.0071231	0.00490775	1.04397e-06	7.81132e-06	0.00826913	0.00797047	5.21983e-07	0.000219931	0.00733581	0.00418503	9.84799e-07	4.84769e-06	0.00754121	0.00674048	0.00854585	0.00534326	9.78373e-07	5.40693e-06	0.000309316	0.00450738	5.07017e-06	0.00542135	0.00709585	2.71832e-05	3.7405e-05	8.14773e-06	8.88084e-07	0.000144193	9.84873e-07	0	0.00123264	1.04133e-06	8.88084e-07	0.00797644	0.00152511	5.56645e-06	0.00427647	0.0045852
NHBC_42	0.00667609	0	5.43009e-05	0.00155594	0.00263432	0.00733933	0.00109032	0.000696588	0.000146622	0.00218251	0.00162209	0.00470902	0.00741461	0.000571005	0.00932566	0.00652856	0.00740577	0	0.000175849	0.00567131	0.00554464	0	0.00394595	0.00507777	0.00193188	0.00724935	0.00863186	0.000800572	0.000767927	0.00138364	0.0115901	0.00825644	0.00262972	0.00645215	0.00148797	0.000759519	0.002118	0.0003297	0.00635368	0	0	0.00177256	0.000598357	0.0003297	0.00762095	0.00129715	0.00161919	0.00561942	0.00628965
NHBC_43	0.00465189	0.00152799	0	0.00347462	0.0057065	0.00598766	0.00345831	0.00277084	0.00193647	0.00447866	0.00458561	0.00530963	0.00394838	0.00211899	0.00363359	0.00585598	0.00779092	0.00051153	0.00107354	0.0042576	0.00273079	0	0.00135066	0.00560779	0.00528786	0.00471379	0.00343391	0.0026093	0.00395286	0.00522967	0.00441228	0.00341157	0.00535619	0.00477613	0.00207655	0.00239533	0.00349316	0.000759158	0.00387909	0	0	0.00367095	0.00204028	0.000759158	0.0054453	0.00339464	0.00389931	0.00404686	0.00579076
NHBC_44	0.00429544	0.00151717	0	0.00275446	0.00619898	0.00647248	0.00318356	0.00128922	0.000112809	0.00557843	0.00552365	0.00560993	0.00366734	0.00118508	0.00242043	0.0074761	0.00705641	0.00118462	0.000392762	0.0056398	0.00292869	1.3209e-06	2.02302e-05	0.00598337	0.00471243	0.00552388	0.00371066	0.00163665	0.00494874	0.00293182	0.00347573	0.00243388	0.00573597	0.00631515	0.00128921	0.00123103	0.00193443	0.00135406	0.00188017	0	0	0.00176227	0.00135436	0.00135406	0.00529907	0.00196019	0.00194234	0.00501473	0.00598271
NHBC_45	0.00641968	6.74542e-07	0	0.00113942	0.0051139	0.00798465	0.000859578	0.000453717	0.000157458	0.00287378	0.00229908	0.00539845	0.00821014	0.000348191	0.00551226	0.00732413	0.00726482	4.40579e-07	0.000140879	0.00606016	0.00147148	2.14682e-07	0.00418532	0.00579338	0.00279083	0.00740845	0.0111844	0.000624098	0.000850456	0.000843379	0.00803468	0.00361951	0.00417441	0.00709899	0.00106635	0.000520227	0.00130316	8.8006e-07	0.00570611	4.40579e-07	4.40579e-07	0.00620006	0.000374763	8.8006e-07	0.00747607	0.00167368	0.000944579	0.00594872	0.00718735
NHBC_46	0.00678692	1.39866e-05	0	9.40497e-05	0.00761951	0.00911541	0.000341429	2.54511e-05	0.000476909	0.00562571	0.00551479	0.00756261	0.0062175	1.95944e-05	0.00421671	0.0076819	0.00837041	7.70462e-06	0.000218649	0.00642147	0.00463064	1.23991e-05	0.00325694	0.0079849	0.00607986	0.00513446	0.00881811	2.89173e-05	6.23348e-05	0.000117268	0.00546218	0.00317745	0.00534207	0.00646762	0.00257598	0.00226179	0.0026817	7.78384e-05	0.0033086	0	0	0.00555644	0.00010661	7.78384e-05	0.00726941	0.0002495	0.00264579	0.00533237	0.00956151
NHBC_47	0.00456002	0.00151342	0	0.00277645	0.00602282	0.00762286	0.00259237	0.00187915	9.5099e-05	0.00375704	0.00345833	0.00562921	0.00485437	0.00262973	0.00400158	0.00580986	0.00703642	0.00125404	1.08702e-05	0.00429118	0.00408064	0	0.00417669	0.00588398	0.00420959	0.00420901	0.00491153	0.00187781	0.00224905	0.00406817	0.00577435	0.00273451	0.00551344	0.005336	0.00216972	0.00169731	0.0039962	0.00132758	0.00379714	0.00122809	0.00122809	0.00273252	0.00139499	0.00132758	0.00601101	0.002911	0.00430625	0.00413262	0.00553286
NHBC_48	0.00547766	0	0	0.00303073	0.00450111	0.00674473	0.00232126	0.0018253	2.29761e-05	0.00312641	0.00264781	0.0053448	0.00716071	0.00149107	0.00466978	0.00613502	0.0067623	0	4.98806e-06	0.0053096	0.00162411	0	0.00452093	0.00569733	0.00303702	0.0061883	0.00953139	0.00210645	0.00159683	0.00346428	0.00720142	0.00292685	0.00388438	0.00615213	0.00292788	0.00181915	0.00341911	0	0.00524476	0	0	0.00661255	0.00149125	0	0.00670574	0.00256415	0.00291515	0.0052738	0.00625608
NHBC_49	0.00585519	0	0	0.0013498	0.00637282	0.00841864	0.00240289	0.000646298	0.000234853	0.00444827	0.00424361	0.00596837	0.00657175	0.000433981	0.0056505	0.00679608	0.00668927	0	0.000330729	0.00567211	0.00383232	0	0.00478632	0.00633422	0.00543138	0.00532086	0.00782593	0.000714254	0.00141906	0.00105554	0.00629529	0.00493687	0.00569462	0.00534547	0.00120705	0.000613244	0.00290133	1.0509e-06	0.00422438	5.25825e-07	0	0.00418422	0.000548633	1.0509e-06	0.00611985	0.00083659	0.00280805	0.00421889	0.00653239
NHBC_50	0.00430258	9.28483e-06	0	0.00330919	0.00717119	0.00698121	0.00382902	0.00283212	8.64349e-05	0.00567438	0.00585372	0.00461454	0.00356262	0.00240304	0.00348329	0.00711667	0.00706148	6.2634e-06	4.81796e-05	0.00566579	0.00247511	0	7.02754e-05	0.00497718	0.00463137	0.00565778	0.00616938	0.0030452	0.00447632	0.00490955	0.00453118	0.0040191	0.00682476	0.00670151	0.0024652	0.00242051	0.00262922	5.01925e-05	0.00252088	0	0	0.00287918	0.00243613	5.01925e-05	0.00517762	0.00339248	0.00274025	0.0055323	0.0056108
NHBC_51	0.00458268	0.00159814	0	0.00200792	0.007046	0.00737646	0.00260968	0.00131878	0.000193831	0.0049946	0.00508068	0.00605986	0.00435008	0.00151519	0.00206456	0.00719934	0.00850848	0.00106983	0.00251693	0.00404159	0.00266209	0	0.00140357	0.00634181	0.00584185	0.00429181	0.00417346	0.00145429	0.00345598	0.0041104	0.00343354	0.00271309	0.00638334	0.00505912	0.00230121	0.00209088	0.00410574	0.00215403	0.00423582	5.38892e-05	5.38892e-05	0.00527049	0.00229915	0.00215403	0.00498603	0.00385113	0.00434956	0.00438295	0.00623484
NHBC_52	0.00503229	1.24154e-05	0.000139532	0.00229457	0.00481808	0.00588754	0.00311742	0.00124091	0.00248732	0.00474689	0.00488035	0.00543621	0.00425242	0.00271203	0.00602435	0.00572895	0.00567217	1.00354e-05	0.000269088	0.00435866	0.00366426	3.89471e-06	0.00450138	0.00569464	0.00496347	0.0048697	0.00611085	0.00111293	0.00119112	0.00429723	0.0076491	0.00589607	0.00437487	0.00519108	0.00172476	0.00112917	0.00236287	0.00134969	0.00428363	1.32264e-06	1.32264e-06	0.00258029	0.00139677	0.00134969	0.00538922	0.00357485	0.00204829	0.00494152	0.00562181
NHBC_53	0.00568737	1.64224e-05	0	5.80876e-05	0.00309103	0.0113944	0.000224072	1.67379e-05	0.000271887	0.00746207	0.0077273	0.00731765	0.00772532	2.20538e-05	5.80947e-05	0.00970373	0.00286556	1.10269e-05	7.62635e-05	0.00739068	0.00315916	5.91843e-05	2.00684e-05	0.0078042	0.00885142	0.00876983	0.00439135	2.17272e-05	5.78472e-05	3.2598e-05	8.75501e-05	5.49388e-05	0.000579982	0.00512656	0	8.15328e-06	3.40987e-05	2.1996e-05	0.000132595	0	0	0.000382568	2.1996e-05	2.1996e-05	0.00208841	2.20391e-05	2.64754e-05	0.00712304	0.00858554
NHBC_54	0.00620607	0	0	0.000899605	0.0065443	0.00856824	0.0020658	0.000399017	0	0.00494146	0.00480577	0.00606231	0.0061444	0.000266364	0.00491748	0.00716827	0.00679301	0	0.000389631	0.00587005	0.0020272	0.000113243	0.00444919	0.00645237	0.00591648	0.00609823	0.00894411	0.000425353	0.00105655	0.00072419	0.00573346	0.00423944	0.00570001	0.00512219	0.00132556	0.00066764	0.00138211	0	0.0042536	0	0	0.00458446	0.000416298	0	0.00606447	0.000554129	0.00108215	0.00450505	0.00655912
NHBC_55	0.00733422	0.000327247	0	0.00076511	0.00602082	0.0110077	0.00187812	0.000328797	0	0.00728366	0.00753454	0.00824861	0.00243911	0.000258563	0.00108604	0.00914688	0.00554504	0.000255696	0.00022572	0.00711591	0.00250729	9.34426e-06	0.00117391	0.00869933	0.00924725	0.00352392	0.00875075	0.000388651	0.00189408	0.000648107	0.00204795	0.00139163	0.00134357	0.00248443	0.000757998	0.000840579	0.000544679	0.000340688	0.000840811	0	0	0.00249911	0.000343223	0.000340688	0.00265185	0.000733767	0.000679949	0.00691692	0.00781119
NHBC_56	0.00408266	0.000394232	0	0.0019939	0.00592192	0.00674159	0.00152757	0.000839428	0.000533383	0.00533919	0.00539143	0.00632933	0.00441131	0.00125778	0.00360805	0.00655464	0.00584696	0.000309949	0.000957358	0.00545243	0.0021076	9.91836e-06	0.00355112	0.00666748	0.00436737	0.00606708	0.00542883	0.00143751	0.00262993	0.00235608	0.00564418	0.00438843	0.0061387	0.00629613	0.00178261	0.00114516	0.00223238	0.00100996	0.0023279	0.000295763	0.000295763	0.00178228	0.00100996	0.00100996	0.00654159	0.00166763	0.00236967	0.00497469	0.00715381
NHBC_57	0.00551473	0	0	0.0025943	0.00720741	0.00803631	0.00402172	0.00220742	0.000101193	0.00481103	0.00497166	0.00600782	0.00327147	0.00170686	0.0030275	0.00698175	0.00699168	0	0.000427077	0.00540416	0.00248294	0	4.19906e-05	0.0063255	0.00603536	0.00526281	0.0071697	0.00205603	0.00373854	0.00342304	0.00398761	0.003212	0.00494179	0.0050007	0.00263475	0.00206294	0.00236055	0	0.00253993	0	0	0.00425647	0.00199858	0	0.00495757	0.00282566	0.00280372	0.00436684	0.00584435
NHBC_58	0.00529478	0.00123143	0	0.00185505	0.00567503	0.00700457	0.00319443	0.00151226	0.000160811	0.00492014	0.00506623	0.00636917	0.0047867	0.00198214	0.00195708	0.00782303	0.00735571	0.00100814	0.00316147	0.00503086	0.0042258	0	0.00257688	0.00671425	0.00579215	0.00539137	0.00538551	0.00136274	0.0024675	0.00291546	0.00294782	0.00217608	0.00435646	0.00553367	0.00323593	0.00276372	0.00398029	0.00120099	0.0053571	0.000961113	0.000961113	0.00497484	0.00120099	0.00120099	0.00485294	0.0018796	0.00427331	0.00469093	0.00659931
NHBC_59	0.00669857	0.000257354	0	0.00114957	0.00692472	0.00726846	0.00194872	0.000400453	1.63333e-05	0.00613014	0.00534766	0.00718035	0.00718992	0.000479905	0.000752018	0.00888782	0.00832025	0.00020692	0.00144511	0.00667874	0.00755537	0	0.000531459	0.00762069	0.00558747	0.00731369	0.0027332	0.000412605	0.00123731	0.000903989	0.00106999	0.000687847	0.000933534	0.00289032	0.000343365	0.00034473	0.000348014	0.000298183	0.000376453	0.000200556	0.000200556	0.000180921	0.000354611	0.000298183	0.00689688	0.00053251	0.000401042	0.00431999	0.00465835
NHBC_60	0.00565317	0.000807848	0	0.0012786	0.00526571	0.00964694	0.00281032	0.00087719	7.23811e-05	0.00661047	0.00686495	0.00655479	0.00155783	0.000709571	0.00166765	0.00842927	0.00484552	0.000628434	0.000131487	0.00647256	0.00111208	0	0.000409008	0.00698427	0.00685449	0.00646499	0.00758426	0.00090258	0.00346417	0.00181136	0.00280121	0.00202071	0.00559474	0.00547214	0.00101581	0.000640397	0.00123523	0.000794581	0.00179822	8.50896e-05	8.50896e-05	0.00219256	0.000794581	0.000794581	0.00279979	0.00138824	0.00146711	0.0063965	0.00727072
NHBC_61	0.00604361	0	0	0.00284815	0.00744368	0.00709798	0.00266266	0.0020849	0.00110073	0.00362442	0.00369016	0.00648324	0.00337932	0.0017808	0.00297038	0.00760699	0.00754525	0	6.76225e-05	0.00600474	0.00212645	2.10338e-05	5.8294e-05	0.00687263	0.00440659	0.00570833	0.00601645	0.00241138	0.00391738	0.00363225	0.00431105	0.00342243	0.00646134	0.00687675	0.00263436	0.00206973	0.00190547	0	0.0018064	0	0	0.00514532	0.00187945	0	0.00535875	0.00273712	0.00196218	0.00295253	0.00443504
NHBC_62	0.00636855	0	0	0.00135923	0.00738503	0.0101089	0.00334213	0.00111394	2.27055e-05	0.00668688	0.00698287	0.00689681	0.00273651	0.000817522	0.00177095	0.00849936	0.00658251	0	0.000746359	0.00649717	0.00182337	5.75728e-06	0	0.00730813	0.0077287	0.00535671	0.00877736	0.00107341	0.00261196	0.00171402	0.00250566	0.00179394	0.00348648	0.00402489	0.0013992	0.000896788	0.00117689	0	0.00131064	0	0	0.00180931	0.00104073	0	0.00307419	0.00152585	0.00149273	0.00648034	0.00708929
NHBC_63	0.00547299	5.06979e-05	0	0.00106225	0.00652383	0.00737552	0.00145532	0.000555351	0.000436566	0.00525882	0.00374527	0.00509669	0.00674868	0.000375453	0.00335251	0.00673886	0.00769468	3.68655e-05	0.000125269	0.00421924	0.00352052	1.05704e-05	0.0027033	0.0054375	0.0048806	0.00610778	0.00929575	0.000589683	0.000565718	0.000856591	0.00582209	0.00204292	0.00523051	0.00558989	0.00341329	0.00252714	0.00402833	6.95247e-05	0.00721985	2.38103e-05	2.38103e-05	0.00380174	0.000436094	6.95247e-05	0.00613792	0.000666638	0.00335515	0.00439748	0.00779045
NHBC_64	0.00702351	0	0	0.000345763	0.00433698	0.00853941	0.000461211	0.000140131	0.000164357	0.00183212	0.00128875	0.00464712	0.00867008	8.7744e-05	0.0101834	0.00747969	0.00856463	0	0.000489333	0.0065926	0.00580803	1.80272e-06	0.00193689	0.00504959	0.00133654	0.00816974	0.00818958	0.000157659	0.000205605	0.000376719	0.0125391	0.00815746	0.00207328	0.00703769	0.00137874	0.000682834	0.00209186	0.000139588	0.00740561	0	0	0.00148001	0.000242588	0.000139588	0.00805975	0.000173511	0.00156005	0.00629166	0.0085178
NHBC_65	0.00591846	8.81022e-05	0	0.00159645	0.00455203	0.00775694	0.00347035	0.00108794	0.000180748	0.00596635	0.00614446	0.00650293	0.00674639	0.000779498	0.00188444	0.00828156	0.00784577	0	0.00341485	0.00586771	0.00605992	0	0.000283356	0.00687766	0.00657092	0.00652499	0.00562653	0.00104701	0.00250319	0.00174283	0.00250172	0.00174424	0.00209819	0.00463028	0.000929962	0.000998633	0.00102936	0.000139395	0.00116275	0	0	0.00152706	0.000991765	0.000139395	0.00460944	0.00144726	0.0010879	0.00566879	0.00741395
NHBC_66	0.00609697	1.54864e-06	0	0.00062653	0.00744487	0.00883392	0.00169555	0.000247018	0.00036845	0.00590869	0.00599572	0.00746021	0.00645045	0.00015549	0.00277765	0.00779373	0.00786835	8.42093e-07	0.00129647	0.00624614	0.00436951	2.91281e-05	0.00309405	0.00780137	0.00788919	0.0048691	0.00842446	0.000305353	0.000687142	0.000796129	0.00382284	0.00191501	0.00492201	0.00487517	0.00235616	0.0019668	0.00285853	0.000268359	0.00349284	0	0	0.0061911	0.00062983	0.000268359	0.00637216	0.000306347	0.00310399	0.00576505	0.00827192
NHBC_67	0.00564291	1.27434e-06	0	0.00179547	0.00651908	0.00829854	0.00202294	0.000943084	1.41755e-05	0.00399903	0.00353969	0.00531637	0.00650097	0.000603893	0.00270483	0.00646436	0.00689624	9.7579e-07	0.000259113	0.00571742	0.000924836	3.33992e-07	0.00446951	0.00565901	0.0042856	0.00672609	0.0127033	0.000856389	0.0015492	0.00150544	0.00652853	0.00133486	0.00433034	0.00611008	0.00182481	0.00108961	0.00484577	1.46436e-06	0.00483545	0	0	0.0038658	0.000705437	1.46436e-06	0.00659527	0.0017048	0.00541868	0.00469016	0.00711716
NHBC_68	0.00538461	0.000547361	0.000451825	0.00283375	0.00490575	0.00637045	0.00265658	0.00140858	4.91937e-05	0.00370208	0.00253652	0.0053986	0.0066265	0.0012333	0.00386503	0.005545	0.00641636	0	1.59433e-05	0.0052215	0.0022981	0	0.00435058	0.00574416	0.00280624	0.00602024	0.00756587	0.00168427	0.00186928	0.00254333	0.00642905	0.00223799	0.00307451	0.00595588	0.00258896	0.0015542	0.00366305	0.000667595	0.00437041	0	0	0.00224893	0.00117565	0.000667595	0.00619431	0.00189595	0.00335916	0.00474225	0.00524767
NHBC_69	0.00674135	5.11793e-06	0	0.000124168	0.00674168	0.00874069	0.000709671	2.42017e-05	0.000130892	0.00518161	0.00484522	0.0068846	0.00719669	1.48713e-05	0.00639501	0.00762203	0.00798226	2.68641e-06	0.000293942	0.0066168	0.00595506	0	0.00317331	0.00735908	0.00524552	0.0071518	0.00698432	3.54918e-05	9.11209e-05	9.42692e-05	0.00741855	0.00549289	0.00488812	0.00609805	0.00252639	0.00174094	0.00135796	5.36123e-06	0.00505549	0	0	0.00556413	2.93908e-05	5.36123e-06	0.00744085	0.00133065	0.00106055	0.0049275	0.0078087
NHBC_70	0.00557054	0.000351685	0	0.00102969	0.00629038	0.00801972	0.00165359	0.000344356	0.00204987	0.00553267	0.00562262	0.00671768	0.00562667	0.00025661	0.00131142	0.00788987	0.00790946	0.000260107	0.00174505	0.0062478	0.00442769	0	2.51119e-05	0.00702568	0.00642079	0.00690498	0.00549596	0.000408376	0.00196189	0.000872772	0.00417827	0.0016149	0.00280261	0.00492996	0.000704511	0.000475581	0.000729322	0.000349591	0.00090999	0	0	0.00179326	0.000349507	0.000349591	0.00337411	0.000798235	0.000889049	0.00487156	0.00683864
NHBC_71	0.00624824	0	0	0.00112104	0.00571006	0.00813141	0.00109209	0.000453237	6.77999e-05	0.00327043	0.00233773	0.00542553	0.00699602	0.000294294	0.00751421	0.00677784	0.00727993	0	0.000666295	0.00573999	0.00453034	7.9742e-05	0.00348246	0.00578472	0.00252953	0.00653923	0.00797008	0.000542595	0.000704653	0.000776799	0.0087426	0.0068399	0.00345243	0.00618969	0.0018668	0.001009	0.00488405	5.33241e-05	0.00558477	0	0	0.00250742	0.000439773	5.33241e-05	0.00715683	0.00103744	0.00496911	0.00528143	0.0073745
NHBC_72	0.00601569	7.04517e-06	0	0.0016848	0.00603747	0.00998197	0.00197595	0.000892213	5.35327e-05	0.00348151	0.00297273	0.00565615	0.00769054	0.000715384	0.00376985	0.00718147	0.00747305	4.6284e-06	0.001596	0.0059284	0.00573504	0	0.00550545	0.00598065	0.00339634	0.00483393	0.00709633	0.00117117	0.00134884	0.0018509	0.00702248	0.00210012	0.00434231	0.00667536	0.00172774	0.00110412	0.00551629	9.19698e-06	0.00526764	4.6284e-06	4.6284e-06	0.00264298	0.0007112	9.19698e-06	0.0075841	0.00137344	0.00586301	0.00546857	0.00790417
NHBC_73	0.00448218	0	0	0.00442835	0.00556252	0.00575322	0.00432255	0.00408487	0.000550698	0.00419625	0.00430473	0.00512755	0.00459755	0.00348977	0.00450353	0.00532656	0.00630757	0	0.000766285	0.0043252	0.00391523	0	0.000173506	0.00538685	0.00461391	0.00481848	0.00478756	0.00382586	0.00420338	0.00703005	0.00508427	0.00464582	0.00612505	0.00517005	0.00373849	0.00354533	0.00401404	0	0.00400488	0	0	0.00407687	0.00349112	0	0.0056069	0.00417653	0.0042152	0.00395787	0.00548026
NHBC_74	0.00606928	4.84958e-06	0	0.000720848	0.0072511	0.00802509	0.00311622	0.000292584	0.000448733	0.00491592	0.0042264	0.00656144	0.00477221	0.000152602	0.00294194	0.00775616	0.00722608	2.43584e-06	0.000881674	0.00618052	0.00530516	0	0.00354049	0.00688766	0.0044861	0.00612337	0.00446112	0.000232489	0.000678556	0.000652541	0.0050989	0.00172165	0.00488935	0.00639154	0.00123756	0.00121059	0.00337234	2.6058e-05	0.00349117	2.43584e-06	2.43584e-06	0.00270932	0.000189556	2.6058e-05	0.00632337	0.00100435	0.00354356	0.0034934	0.00606422
NHBC_75	0.00463292	3.85096e-06	0	0.00415324	0.00567797	0.00598353	0.00401807	0.0033151	0.0013285	0.00463722	0.00475236	0.00544065	0.00392612	0.00281254	0.0041396	0.0058219	0.00648504	2.10137e-06	8.187e-05	0.00468731	0.00304449	0	0.000222846	0.0057316	0.00462491	0.00518814	0.00433943	0.00340365	0.00418117	0.00606811	0.00502123	0.004218	0.0060177	0.00546657	0.0030113	0.00288663	0.00309725	8.73764e-06	0.00297516	0	0	0.00411096	0.00282553	8.73764e-06	0.00554968	0.0035318	0.00321393	0.00407233	0.00538236
NHBC_76	0.0071509	0.000774703	0	0.00126488	0.00736451	0.00835285	0.00190705	0.000941943	0.000645426	0.00645108	0.00660002	0.00723165	0.00359181	0.00059859	0.00142174	0.00817349	0.00858519	0.000168761	1.64479e-06	0.00702236	0.00490167	1.48053e-06	7.27383e-06	0.00756025	0.00759826	0.00560996	0.0064686	0.000819643	0.0017045	0.00156072	0.00235368	0.00158701	0.00273511	0.00448921	0.00436368	0.00550641	0.00161548	0.000223771	0.00146415	0	0	0.000793763	0.000329052	0.000223771	0.00577276	0.00120256	0.00270824	0.00557454	0.00832525
NHBC_77	0.00525564	4.10525e-07	0	0.00108286	0.00657707	0.00776771	0.00131744	0.000439816	0.000220804	0.00642481	0.00644343	0.00753715	0.00597722	0.000308303	0.00391732	0.00795537	0.00628148	2.34729e-07	0.000554856	0.00692473	0.00227	3.18216e-06	0.00355266	0.00797849	0.00226695	0.0055287	0.00703652	0.000538485	0.00128494	0.000860015	0.00628234	0.00462924	0.00649259	0.00768759	0.00096475	0.00056401	0.00154625	0.000109623	0.00237786	0	0	0.00128159	0.000382432	0.000109623	0.00792982	0.00059263	0.00138227	0.00607117	0.00715939
NHBC_78	0.00693582	5.78113e-05	0	0.000309017	0.00412899	0.00867446	0.000292064	7.28991e-05	0.000116427	0.00181182	0.00131119	0.00419616	0.0087111	9.40161e-05	0.00994827	0.00754034	0.00830954	5.74348e-05	0.000223368	0.00647057	0.00624528	0	0.00256001	0.00458288	0.00143456	0.00826928	0.00841334	7.33613e-05	0.000184635	0.000227971	0.011657	0.00782861	0.00241545	0.007332	0.000215085	9.71619e-05	0.00387733	5.67748e-05	0.00662407	4.45596e-05	4.45596e-05	0.0010568	5.26448e-05	5.67748e-05	0.0080204	0.000740297	0.003288	0.00638931	0.00869441
NHBC_79	0.00612529	0.000108096	0	0.000948476	0.00734514	0.0081287	0.00148216	0.000380847	0.000727207	0.00477165	0.00462697	0.00657734	0.00685072	0.000288028	0.00224679	0.00754654	0.00766504	4.98062e-05	0.00125924	0.0061884	0.0028099	1.475e-05	0.00382019	0.00682856	0.00476322	0.00625706	0.00737215	0.000463029	0.000941646	0.000759134	0.00591673	0.00114913	0.00644251	0.00630321	0.00233731	0.00160033	0.00264744	0.000196113	0.00396099	0	0	0.00500163	0.000439143	0.000196113	0.00686863	0.000491003	0.00245852	0.00437605	0.00712488
NHBC_80	0.0068074	0	0	0	0.00536304	0.00962651	0.000221346	0	0.00251733	0.00684401	0.00681178	0.00825225	0.0079487	0	0.000695349	0.00877236	0.00780902	0	3.21317e-05	0.0076365	0.00772355	0	2.71273e-05	0.00886403	0.00718878	0.00807726	0.000865375	0	0	1.36692e-05	0.00154433	0.0010237	0.000539538	0.00744628	2.98007e-05	0.00604825	1.38952e-05	6.44232e-07	1.10707e-05	0	0	0.00634496	6.44232e-07	6.44232e-07	0.00382006	0.000307441	0.00503209	0.00579445	0.00848729
NHBC_81	0.00404112	1.28537e-05	0	0.000937022	0.00582953	0.00852987	0.00144916	0.000385247	0.000260121	0.00792222	0.00806017	0.00853194	0.00316894	0.000278954	0.0013314	0.00936573	0.00545484	4.65083e-06	0.000400318	0.00769362	0.0013354	1.61595e-05	0.00123555	0.00902085	0.00426689	0.00463341	0.00740649	0.000409346	0.00120578	0.000686391	0.0023655	0.00157707	0.00783355	0.00841502	0.000556372	0.000367736	0.000645813	1.98181e-05	0.000810693	3.93752e-06	3.93752e-06	0.00107307	0.00031274	1.98181e-05	0.00851474	0.00167205	0.000665698	0.00753739	0.0053267
NHBC_82	0.00530748	0	0	0.000389443	0.0080421	0.00909602	0.00141828	0.000121029	0.00305496	0.00663639	0.00667556	0.00672396	0.0046716	7.2587e-05	0.000275461	0.00778384	0.00916175	0	0.00122157	0.00628656	0.00205779	5.49407e-06	0.000334496	0.00709622	0.00729439	0.00632056	0.0029918	0.000133822	0.000367244	0.000712314	0.00457575	0.000248493	0.000761179	0.00338596	0.000273043	0.000243649	0.00386659	0.000580708	0.00591858	0	0	0.00239209	0.000648751	0.000580708	0.00259438	0.000331618	0.00392483	0.0054484	0.00339339
NHBC_83	0.00617811	0	0	0.000470288	0.00698787	0.00876928	0.000320438	8.24474e-05	0.00118944	0.00600955	0.00596282	0.00762693	0.00691778	4.34634e-05	0.00176775	0.00855537	0.00629722	0	0.000190401	0.00576368	0.000596543	0	0.00424799	0.00787738	0.00684337	0.007111	0.00855362	9.08394e-05	0.00022164	0.0001349	0.0053479	0.000917295	0.0066551	0.00754106	0.000762352	0.000965963	0.00127923	0	0.00247401	0	0	0.00460063	4.9976e-05	0	0.00619545	0.00457066	0.00106909	0.00574925	0.00826644
NHBC_84	0.00471363	0	0	0.00335292	0.00707112	0.00685059	0.00296255	0.00189106	0.00292141	0.00427252	0.00430184	0.00633117	0.00411333	0.00161628	0.00278984	0.00564191	0.0067771	0	4.56016e-05	0.00471031	0.00218156	0	0.000179287	0.00647268	0.00561826	0.00611475	0.00569702	0.00213337	0.00385105	0.00363918	0.00583297	0.00275571	0.00632582	0.00591014	0.00233652	0.00163742	0.00213447	0	0.00227734	0	0	0.00306151	0.00161795	0	0.00541193	0.00428772	0.00250459	0.00367713	0.00552952
NHBC_85	0.00619834	0	0	0.000646038	0.00813201	0.00839379	0.00289401	0.000247886	0.000424294	0.00502074	0.00458149	0.00676497	0.00512294	0.00016125	0.00373984	0.00692832	0.00769794	2.21766e-06	0.000940649	0.00593093	0.00385116	0.000216226	0.00352013	0.00714371	0.00579894	0.00530694	0.00773245	0.000289478	0.000722417	0.000545049	0.00449594	0.00312334	0.0052157	0.00621032	0.00204847	0.00125358	0.00223291	1.38932e-05	0.0027963	0	0	0.00457885	0.000208855	1.38932e-05	0.00609856	0.00117463	0.00225301	0.00391043	0.00692804
NHBC_86	0.00502352	0.000268574	0	0.00246766	0.00639805	0.0063031	0.0037123	0.001296	0.000938293	0.00498948	0.00522998	0.00605159	0.00563212	0.00102293	0.00335908	0.00637812	0.00658463	0.000175291	0.000308065	0.00514586	0.00280859	0	0.00330378	0.00644224	0.00428107	0.00601136	0.00494407	0.00135529	0.00224825	0.00257414	0.00553312	0.0020787	0.00449637	0.00553451	0.0033199	0.00312022	0.00192285	0.000312749	0.00296315	0.000172691	0.000172691	0.00564097	0.000848915	0.000312749	0.00537765	0.00192439	0.00173378	0.00501192	0.00506666
NHBC_87	0.00553569	0.000244124	0	0.000775033	0.00637242	0.00804426	0.00192918	0.000352174	5.12515e-05	0.00527412	0.00514392	0.00642368	0.00667206	0.000391037	0.00478239	0.00810545	0.00752412	0.000220082	0.00131437	0.00565908	0.00582058	4.79486e-06	0.00427598	0.00668667	0.00610062	0.00656675	0.006907	0.000347335	0.000819516	0.00063138	0.0060914	0.00507353	0.00504818	0.0051343	0.00223479	0.00160349	0.00233791	0.000255928	0.00352402	0	0	0.00249563	0.000255928	0.000255928	0.00611742	0.000408782	0.00220287	0.00463323	0.0077713
NHBC_88	0.00663158	0	0	0.00118808	0.00627269	0.00806884	0.00268479	0.00078508	1.16557e-05	0.00636236	0.00653443	0.00724223	0.00581929	0.000558476	0.00137909	0.00829134	0.00716362	2.93513e-06	0.00211324	0.0061835	0.00471093	0	0.00178466	0.00761173	0.00722387	0.00623638	0.00656201	0.000864742	0.00179976	0.00147712	0.00186956	0.00126199	0.00469091	0.00613524	0.00118755	0.00262175	0.000880879	5.85096e-06	0.000936145	0	0	0.0034957	0.000684594	5.85096e-06	0.00408968	0.00104444	0.000998829	0.00633542	0.00891999
NHBC_89	0.0074285	1.15765e-05	0	4.36075e-05	0.00297212	0.00926778	0.000137215	2.37375e-05	6.89303e-05	0.000935856	0.000661254	0.00297318	0.00931014	9.6349e-06	0.0108808	0.00791193	0.00882048	2.03161e-06	5.95614e-05	0.00696653	0.00527704	0	0.00130472	0.00329696	0.000695402	0.00873342	0.00997183	2.0123e-05	4.53932e-05	3.01304e-05	0.012701	0.00855002	0.001219	0.00775197	0.000307146	0.00013941	0.00237122	1.8861e-06	0.007443	0	0	0.000629003	1.8861e-06	1.8861e-06	0.00865133	0.000292399	0.00178837	0.00688857	0.00905853
NHBC_90	0.0041303	0.00297159	9.25844e-05	0.00352543	0.00588779	0.00575664	0.00319772	0.00297892	0.000514236	0.00360205	0.00360673	0.00480778	0.00353901	0.00484849	0.00390705	0.00446263	0.00784811	0.00240352	1.73788e-05	0.00411031	0.00284741	0	0.000903333	0.00498232	0.00450801	0.00448044	0.00217937	0.00282257	0.00362269	0.00559088	0.00528449	0.00394252	0.00550599	0.00437577	0.00283641	0.00266076	0.00364161	0.00242888	0.00385284	0.00236362	0.00236362	0.000958366	0.00242888	0.00242888	0.00567989	0.00305341	0.00410183	0.00336927	0.00440901
NHBC_91	0.00609718	0	6.6896e-06	0.000206356	0.00703899	0.00927061	0.000949037	6.17604e-05	0.000670558	0.00392725	0.00303862	0.00579577	0.006961	3.92078e-05	0.000311274	0.0074528	0.00874452	7.06202e-08	0.00131146	0.00602926	0.00309931	2.80098e-05	0.00421691	0.00617413	0.00397512	0.0068922	0.0119006	8.51017e-05	0.000173426	0.000767639	0.0075045	0.000340531	0.00394656	0.00651659	0.00169444	0.000903783	0.00431498	0.000484984	0.00580206	0	0	0.00519834	0.00061276	0.000484984	0.00737379	0.000256699	0.0041778	0.00526518	0.00830748
NHBC_92	0.00647756	5.7289e-05	0	0.00139486	0.00333596	0.00713257	0.00121747	0.000734837	0.000244884	0.002652	0.0021	0.0048479	0.0071144	0.000532194	0.00854636	0.00651643	0.00788377	2.63823e-05	0.00165263	0.00561977	0.00550051	0	0.00412096	0.00517855	0.00266236	0.00689881	0.0077676	0.000711677	0.000630549	0.0019679	0.0110395	0.00792694	0.00318801	0.00588727	0.00154058	0.000806152	0.00295288	0.000603714	0.00656836	0	0	0.00144775	0.000919238	0.000603714	0.00725283	0.00102998	0.00239072	0.00536532	0.00607284
NHBC_93	0.00621981	1.26228e-05	0	0.00155968	0.00490752	0.00771787	0.00168541	0.000604598	8.33533e-06	0.00315822	0.00236646	0.00548224	0.00810201	0.000481553	0.00246584	0.00745413	0.007308	4.5484e-07	0.00108691	0.00618331	0.00156502	0	0.00433703	0.00586225	0.00273974	0.00728601	0.0112938	0.0007881	0.0010787	0.00122841	0.00789471	0.00111827	0.00331	0.00694887	0.0012487	0.000625233	0.00167621	2.18672e-05	0.00594036	0	0	0.00716008	0.00048387	2.18672e-05	0.00718062	0.00101847	0.00124514	0.00579528	0.00700471
NHBC_94	0.00575336	1.18398e-05	0	0.00118076	0.00803387	0.00887186	0.00215195	0.000451897	0.000347954	0.0047324	0.0043433	0.00608535	0.00644208	0.000305677	0.00169259	0.00818232	0.0073963	3.18657e-07	0.00138551	0.00600317	0.00534522	0	0.00523157	0.00641324	0.00473698	0.006661	0.00762647	0.000597622	0.00116345	0.000898561	0.00597598	0.000753189	0.00615917	0.00632962	0.000931904	0.000504893	0.00172568	1.81084e-05	0.00177107	0	0	0.0037385	0.000386375	1.81084e-05	0.00627986	0.000634458	0.00217105	0.00425372	0.00725176
NHBC_95	0.00533495	0.0012251	0	0.00204641	0.00456678	0.0047867	0.00309161	0.00160318	0.000182765	0.00408662	0.00431761	0.00553533	0.00350297	0.00311226	0.00476419	0.00622194	0.00590696	0.000966763	0.000523014	0.00410364	0.00321155	0	0.00467312	0.00574792	0.00578886	0.00407593	0.00492314	0.00106359	0.00235189	0.00502073	0.00682214	0.00711262	0.00441646	0.00534352	0.00104348	0.000942521	0.00139465	0.00114862	0.00202395	0	0	0.00147732	0.00119961	0.00114862	0.00519038	0.00436923	0.00154897	0.00508697	0.00478189
NHBC_96	0.00475767	4.37021e-05	0	0.00282583	0.00634058	0.00645862	0.0036256	0.00198978	5.83428e-05	0.0045628	0.00462236	0.00551132	0.00565977	0.0015275	0.00458388	0.00650463	0.0065812	1.57302e-06	0.00241879	0.00450566	0.00409793	0	0.00352055	0.00577347	0.00503788	0.00544381	0.00534357	0.0019444	0.00297944	0.00377296	0.00536049	0.00468245	0.00592472	0.00531207	0.00249583	0.00205585	0.00260142	7.29873e-05	0.00303956	0	0	0.003246	0.00173327	7.29873e-05	0.00516429	0.00300328	0.00261271	0.00440011	0.00608145
NHBC_97	0.005676	0.000434043	0	0.00251396	0.00613503	0.00699081	0.00277075	0.00080019	0.000360475	0.00546101	0.00561691	0.00648466	0.00477751	0.00157293	0.00252931	0.00787431	0.00594117	0.000291226	0.0011462	0.00538608	0.00221515	0	0.00275246	0.00685879	0.00604489	0.00555231	0.00490209	0.00167236	0.00333586	0.00322535	0.00414069	0.00375521	0.00667331	0.00602695	0.00167709	0.00125625	0.00191247	0.00131067	0.00204894	0.000106414	0.000106414	0.00206463	0.00131067	0.00131067	0.0046041	0.00451602	0.00205343	0.0051046	0.00665049
NHBC_98	0.00647046	8.73907e-06	4.57925e-05	0.00132553	0.0046894	0.00669157	0.00169862	0.000446834	0.000239441	0.00349013	0.00194856	0.00508537	0.00696996	0.000343086	0.00825406	0.00654664	0.00727521	0	0.000255985	0.00571875	0.00580142	3.95382e-07	0.00452545	0.00546121	0.00239911	0.00713335	0.00708448	0.000511053	0.000978104	0.000834687	0.0107568	0.00783828	0.00247715	0.0062648	0.00121397	0.000617123	0.00145192	0.000155821	0.0052594	0	0	0.00131824	0.000359432	0.000155821	0.00701233	0.000655706	0.00108472	0.00508678	0.00551773
NHBC_99	0.00451215	0.00136625	0	0.00216662	0.00665388	0.00668054	0.00321732	0.00161242	0.000225009	0.00484202	0.00497297	0.00614533	0.00540748	0.00223886	0.00271199	0.00714992	0.00729478	0.00111211	0.00319435	0.00446433	0.00369664	2.15841e-05	0.00218309	0.00642337	0.00570651	0.00536741	0.00509192	0.00150973	0.00289788	0.00346433	0.00347609	0.00230877	0.00562411	0.00506137	0.0016428	0.00146711	0.00162097	0.00134125	0.00182217	0.0011076	0.0011076	0.00153812	0.00134125	0.00134125	0.0049393	0.00288318	0.00173849	0.0046086	0.0062832
NHBC_100	0.00503936	0.000153116	0	0.00303662	0.00610287	0.00731575	0.00417398	0.00264378	0.000436755	0.00487932	0.00507062	0.00588834	0.004401	0.0021427	0.00347107	0.00632883	0.0072335	0.000106736	0.00059405	0.00473228	0.00386143	0	4.10347e-05	0.00617104	0.00616841	0.00467354	0.00712894	0.00234389	0.00377153	0.00412933	0.00448617	0.00357284	0.00425113	0.00415829	0.00286928	0.00213	0.00389415	0.000290627	0.00408994	4.93809e-06	4.93809e-06	0.00484332	0.00245766	0.000290627	0.00561068	0.00324468	0.00440468	0.0047007	0.00628889
NHBC_101	0.0050145	4.07513e-05	0	0.0025344	0.00602325	0.00732274	0.00249869	0.00141331	0.000737041	0.00393603	0.00365167	0.00527019	0.00563742	0.00102299	0.00546998	0.006219	0.00655958	2.49251e-05	0.00180625	0.00483072	0.00387998	0.000321981	0.00454359	0.00555175	0.00408192	0.00565549	0.00639909	0.00164162	0.00206293	0.00288776	0.00609213	0.00492111	0.00537408	0.0054858	0.00219988	0.00141386	0.00307338	4.64226e-05	0.00373878	0	0	0.00379551	0.00116379	4.64226e-05	0.00609541	0.00210868	0.0030126	0.00411275	0.00608838
NHBC_102	0.00504871	0.000714391	0	0.00209815	0.00526045	0.00709054	0.00301767	0.00105451	0.000483296	0.0050716	0.00516724	0.00599799	0.00571599	0.00116421	0.00261184	0.00777992	0.00717977	0.00052095	0.00391968	0.00510408	0.00463589	9.72438e-06	0.00249263	0.00630173	0.00552605	0.00560958	0.00416279	0.0015116	0.00377255	0.00245434	0.0042123	0.00346263	0.00356019	0.0055872	0.00143191	0.00162604	0.00308657	0.00126408	0.00343732	0	0	0.00252625	0.00126408	0.00126408	0.0048233	0.00204123	0.00413808	0.00459832	0.00650136
NHBC_103	0.00643909	3.5741e-06	0	0.00120002	0.00638103	0.00816314	0.00128191	0.000548746	0.000184347	0.00331949	0.00277896	0.00585897	0.00763621	0.00036721	0.00235786	0.0074116	0.00743635	2.18087e-06	0.000505704	0.00639687	0.00112342	1.831e-05	0.00467543	0.00625108	0.00375197	0.00725116	0.0105829	0.000639428	0.00107441	0.000954315	0.00731133	0.00108022	0.00438637	0.00700733	0.0015218	0.000791307	0.00257808	1.2584e-05	0.00514809	0	0	0.00678754	0.000457222	1.2584e-05	0.00729241	0.00188997	0.00207566	0.00553707	0.00747004
NHBC_104	0.00572459	0.000419963	0	0.00103022	0.00739256	0.00823975	0.0014519	0.000377721	0.00148596	0.00436931	0.00374282	0.0059936	0.00550307	0.000275162	0.00456248	0.00731262	0.00781922	0.00024638	0.00114096	0.00507453	0.00287688	0	0.00495493	0.00630611	0.00503702	0.0057718	0.00742553	0.000482979	0.00160734	0.000898338	0.00561633	0.00410731	0.00538164	0.00639252	0.00224078	0.00132035	0.00281052	0.000416877	0.0042804	0	0	0.00576139	0.000419648	0.000416877	0.00596872	0.00233763	0.00244537	0.00421732	0.00742716
NHBC_105	0.0039744	0.00271032	0	0.00340385	0.00625201	0.00629401	0.00316359	0.0022879	0.000504996	0.00436306	0.00446748	0.00525498	0.00353206	0.00207571	0.00332279	0.00574041	0.00754253	0.00207571	7.6005e-05	0.00401245	0.00228239	2.37398e-06	0.000166634	0.00551259	0.00489766	0.00462725	0.00276393	0.00257175	0.00588682	0.00509359	0.0046825	0.00342705	0.00663769	0.00504301	0.00221639	0.00212384	0.00317096	0.00237239	0.00316137	0	0	0.00395727	0.00237239	0.00237239	0.00513303	0.00352384	0.00315865	0.00413603	0.00543102
NHBC_106	0.00555215	2.75637e-05	8.11473e-06	0.0014005	0.00721005	0.00783972	0.00181249	0.000512956	0.000180557	0.00541534	0.0052962	0.0059699	0.00564578	0.000398511	0.0034029	0.00776535	0.00681324	8.67971e-06	4.85536e-05	0.006148	0.00242247	7.64356e-06	0.00360152	0.00636139	0.00524553	0.00649514	0.00724501	0.000774095	0.00156238	0.000937471	0.00479834	0.00249792	0.0055039	0.00644281	0.00206697	0.00140432	0.00279546	6.72687e-05	0.00338594	0	0	0.00373586	0.00051435	6.72687e-05	0.00558263	0.00172371	0.00270038	0.0049132	0.007599
NHBC_107	0.00605055	0	0	0.00107514	0.00695377	0.00817575	0.000746704	0.000403466	6.78294e-05	0.00432006	0.00380817	0.00634409	0.00843331	0.000319021	0.00368877	0.00787983	0.00704982	0	0	0.00551353	0.00146634	0	0.004784	0.00671353	0.00441255	0.00717067	0.0117759	0.000566948	0.00108179	0.000793664	0.00675092	0.0020969	0.00639195	0.00727866	0.000881025	0.000432952	0.00115382	0	0.00443278	0	0	0.00683245	0.000319021	0	0.00711932	0.00334543	0.000848143	0.00565605	0.00744432
NHBC_108	0.00739552	7.68367e-07	0	1.21092e-05	0.00638333	0.0084503	1.16537e-05	3.62089e-06	7.68919e-06	0.0018449	0.00139607	0.00407467	0.00848247	2.20429e-06	0.00977103	0.00725805	0.00807008	0	0	0.00632072	0.00556468	0	0.00361501	0.00443762	0.00211582	0.0083777	0.00940995	3.69473e-06	1.16617e-05	7.60856e-06	0.0128229	0.0088842	0.00351978	0.00713814	2.0075e-05	8.93634e-06	0.00164369	8.16762e-07	0.0068774	0	0	0.00149147	2.42058e-06	8.16762e-07	0.00835356	0.0011968	0.00121232	0.00594007	0.00708609
NHBC_109	0.00571165	1.32595e-05	0	0.00201909	0.0064547	0.00898221	0.00325305	4.35489e-05	9.19429e-05	0.00600877	0.00622601	0.00641911	0.00234194	0.00128017	0.00281383	0.00714956	0.00592022	9.1305e-06	0.000199947	0.00556812	0.00194026	0	0.00272348	0.00676816	0.00735944	0.00419389	0.00703369	0.00145892	0.00329091	0.00256033	0.00497099	0.00416839	0.00307893	0.00320786	0.00196955	0.00130173	0.00220793	0.00158325	0.00247011	0	0	0.00258233	0.00158325	0.00158325	0.00373065	0.00226513	0.00279598	0.00554382	0.00617135
NHBC_110	0.00659185	5.95908e-05	0	0.000426653	0.00588517	0.00929031	0.00127004	0.000297375	7.56481e-05	0.00678706	0.0070675	0.00722454	0.00716292	0.0002486	0.000550158	0.00963391	0.00816812	4.61811e-05	0.00124098	0.00660195	0.00567265	0	2.00979e-06	0.00758263	0.00780062	0.00715464	0.00718445	0.00029722	0.000850012	0.000538955	0.000812548	0.00049476	0.00146277	0.00328362	0.000534688	0.000570874	0.000597597	8.26216e-05	0.000674374	4.61811e-05	4.61811e-05	0.000906428	0.000266911	8.26216e-05	0.00304321	0.000401106	0.000887884	0.00656771	0.00829678
NHBC_111	0.00563348	0.000183803	0	0.00170399	0.00429275	0.0071195	0.00163494	0.00023814	0.000750224	0.00310397	0.00257641	0.00549173	0.00738344	0.000641602	0.00612156	0.00664322	0.00673136	0.000147541	0.000118363	0.00561576	0.00290219	0	0.00476947	0.00586039	0.00269206	0.00665418	0.00765131	0.000880752	0.000597543	0.00190807	0.00736025	0.00450683	0.00315958	0.00621335	0.000440212	0.000205878	0.00178039	0.000148439	0.00450697	7.96655e-06	4.32785e-06	0.00468164	0.000137783	0.000148439	0.00663978	0.0013028	0.00138373	0.0051384	0.00641734
NHBC_112	0.0069047	4.47085e-07	0	0.000816629	0.00155693	0.00836117	0.000548744	0.000377314	4.71067e-05	0.00116066	0.000809107	0.00383571	0.00924374	0.000278073	0.0086352	0.00745921	0.00803107	2.56337e-07	1.94756e-05	0.00656485	0.00309842	2.66455e-05	0.0024614	0.00420783	0.00103236	0.00784174	0.0111086	0.000457225	0.000365101	0.000666392	0.0095774	0.00685026	0.00143985	0.00736216	0.000935773	0.000445465	0.00145088	3.71213e-05	0.0070322	0	0	0.00514883	0.000301761	3.71213e-05	0.00838968	0.000635776	0.0010468	0.00656685	0.00752358
NHBC_113	0.00523924	0	0	0.00307876	0.00458513	0.00661718	0.00284778	0.00186798	0.000292338	0.00376426	0.00334254	0.00540386	0.00664198	0.00150582	0.00437246	0.00611326	0.0065861	1.23564e-07	0.00125488	0.00507864	0.00218937	1.83966e-07	0.00402973	0.00567707	0.00375351	0.00593829	0.00763156	0.00210438	0.00221514	0.00354961	0.00652158	0.00289609	0.00507864	0.00585898	0.00297376	0.00200862	0.00331523	2.47107e-07	0.00463656	0	0	0.0058144	0.00151405	2.47107e-07	0.00616298	0.00257576	0.0029415	0.00463681	0.00608375
NHBC_114	0.00407013	1.54466e-05	0	0.00310428	0.00712705	0.0069105	0.00357227	0.00247464	0.000719876	0.00587274	0.00605525	0.00473698	0.00367772	0.00207485	0.00326871	0.00725053	0.00691528	1.00777e-05	0.000645383	0.00571021	0.0022499	0	1.17909e-05	0.00510706	0.00455737	0.0056492	0.00583987	0.00274318	0.00423764	0.00458842	0.00452037	0.00365132	0.0066847	0.00672848	0.00211103	0.00213199	0.00230227	1.40622e-05	0.00225376	1.80686e-06	1.80686e-06	0.00287006	0.00210584	1.40622e-05	0.00502489	0.00308239	0.00233721	0.00558457	0.00540769
NHBC_115	0.00617182	0.000182801	0	0.000795442	0.00537539	0.00789848	0.000953953	0.000440591	2.09686e-05	0.00376272	0.00307927	0.00576433	0.00810783	0.000395913	0.00155281	0.00744222	0.00812616	0.000127127	0.00151953	0.00630869	0.00228727	0	0.00295299	0.00614694	0.00385591	0.00678602	0.00986861	0.000494228	0.000299296	0.00140396	0.00758003	0.000646113	0.00552211	0.00602726	0.00296299	0.00171679	0.0045536	0.000686508	0.00695956	0.000127127	0.000127127	0.00243647	0.000800554	0.000686508	0.00727063	0.000526133	0.00396818	0.00549606	0.00758621
NHBC_116	0.00444131	0.000339126	0	0.00367272	0.00668836	0.00666392	0.00367307	0.00273647	0.00043578	0.00517133	0.00530306	0.00618744	0.00486475	0.00238923	0.00329993	0.00678453	0.00682401	0.000279801	9.18878e-06	0.00378294	0.00252362	0	0.000103678	0.00649848	0.00598711	0.0051972	0.00550607	0.0027212	0.00438473	0.00530757	0.0040321	0.00345516	0.00769232	0.0059489	0.00250814	0.00217085	0.0025824	0.000491285	0.00252559	1.15314e-05	1.15314e-05	0.00379497	0.0023055	0.000491285	0.00493134	0.0049413	0.00272065	0.00494974	0.00619086
NHBC_117	0.00627959	0	0	0.0012509	0.0044301	0.00748848	0.000856853	0.000525908	0.00018993	0.00268456	0.00209091	0.00488544	0.00739522	0.000401333	0.00855455	0.00662352	0.00669736	8.90163e-07	2.22634e-05	0.00575453	0.00520476	0	0.00372613	0.00524793	0.00235645	0.00714765	0.00689349	0.000608805	0.00082288	0.000982716	0.0108096	0.00732051	0.00263527	0.00640805	0.00113822	0.000558493	0.00555148	1.59418e-05	0.00546262	0	0	0.00157749	0.000407668	1.59418e-05	0.0068642	0.00170185	0.00575581	0.00551452	0.00667154
NHBC_118	0.00619536	0.000152526	0	0.000485248	0.00711451	0.00999499	0.00113721	0.000227506	4.35572e-05	0.00484528	0.00465504	0.00638157	0.00682514	0.000215541	0.00522347	0.0075483	0.00670311	0.000119041	0.000117549	0.00609948	0.00308793	0	0.00484647	0.0067861	0.00593599	0.0043536	0.00860817	0.000196953	0.000724445	0.000388549	0.00626999	0.00422837	0.00624338	0.00560797	0.000422048	0.000197028	0.00426414	0.000175848	0.00435301	8.05801e-05	8.05801e-05	0.00464751	0.000175848	0.000175848	0.00646991	0.000658192	0.00508059	0.00456547	0.00725766
NHBC_119	0.00561581	0	0	0.00218952	0.00615083	0.00752784	0.0020756	0.00113235	0.000282046	0.00378584	0.00327933	0.00533483	0.0065226	0.000823736	0.00371953	0.00645949	0.00680143	5.03023e-05	4.34772e-05	0.00550888	0.00148045	0.000213711	0.00447755	0.00567381	0.00410327	0.00624427	0.00862533	0.00130104	0.00172236	0.00219355	0.00657329	0.00220983	0.00475913	0.00612999	0.00188053	0.00106843	0.0024412	1.77395e-05	0.00458449	4.3547e-05	4.19019e-05	0.0057324	0.000864898	1.77395e-05	0.00678749	0.00198298	0.00202614	0.00477646	0.00633591
NHBC_120	0.00419338	0.00254512	0	0.00365568	0.00501458	0.0053658	0.00372759	0.00220878	0.00032021	0.00407361	0.00389063	0.00537702	0.00447095	0.00225015	0.00378619	0.00563218	0.00761212	0.00196229	0.00157865	0.0040441	0.00425491	0	0.000362807	0.00560165	0.00476434	0.00453048	0.00180688	0.00238847	0.00541201	0.00427619	0.00509865	0.00385876	0.00432739	0.00454702	0.00210692	0.00196356	0.00374305	0.00225704	0.00370513	0	0	0.00279323	0.00225603	0.00225704	0.00538312	0.00270778	0.00392913	0.00395077	0.00434702
NHBC_121	0.00471159	4.64122e-05	0	0.00370605	0.00664581	0.00663749	0.00370401	0.00284891	0.00136075	0.00381966	0.00378815	0.00508463	0.00408933	0.00235682	0.00384989	0.00514524	0.00696561	3.3943e-05	0.000120447	0.00529929	0.00339035	0	0.000591832	0.00529851	0.00450768	0.00540645	0.00438269	0.00286762	0.00418539	0.00466577	0.00525385	0.00379337	0.00525676	0.00528624	0.00294318	0.00252096	0.00344981	7.81573e-05	0.00330003	0	0	0.00351966	0.0023218	7.81573e-05	0.00601522	0.00323577	0.00359866	0.00326782	0.00479858
NHBC_122	0.00579126	5.90163e-07	0	0.000812855	0.00727659	0.00784469	0.00135992	0.00028706	0.000322421	0.00453997	0.00433517	0.00635086	0.00650912	0.000183742	0.00597281	0.00785158	0.0074419	1.97137e-07	0.00104383	0.00545576	0.00504302	0	0.00496366	0.00665165	0.0048744	0.00668658	0.00736875	0.000283059	0.000782329	0.000551876	0.00812759	0.00638433	0.00579643	0.00580826	0.000792941	0.000391306	0.0023884	5.91162e-07	0.00454659	0	0	0.00347971	0.000291157	5.91162e-07	0.00601657	0.00140176	0.00203163	0.00412299	0.00771618
NHBC_123	0.00466766	3.54377e-06	0	0.00351516	0.0056219	0.00658994	0.00319422	0.0023995	0.000340488	0.00378127	0.0037181	0.00565969	0.00511936	0.00196922	0.00406286	0.00611805	0.00647507	7.46019e-06	7.97454e-05	0.00474588	0.00203033	4.32951e-07	0.00251508	0.005957	0.00491787	0.00546755	0.00618633	0.0026599	0.00331145	0.00452825	0.00530779	0.00341896	0.00610907	0.00596701	0.00282837	0.0022168	0.00301339	2.62147e-05	0.0033229	2.76719e-06	0	0.00530165	0.00197544	2.62147e-05	0.00554398	0.00346382	0.00290236	0.00370589	0.00591918
NHBC_124	0.00680519	6.42234e-06	0	0.000238957	0.00519192	0.00810182	0.000719339	0.000105019	7.86527e-05	0.00330204	0.00270879	0.00542425	0.00788269	6.34749e-05	0.00787206	0.00724829	0.00747757	1.82435e-05	0.000106079	0.00628317	0.00326368	0.000229108	0.00367793	0.00582429	0.00332596	0.0075149	0.0101181	0.000104367	0.00025771	0.000186517	0.00860527	0.00711536	0.00367101	0.00651292	0.00124234	0.000613615	0.00179675	2.65128e-05	0.00633896	0	0	0.00541802	9.12189e-05	2.65128e-05	0.00754669	0.000133171	0.00134893	0.00562354	0.0069561
NHBC_125	0.0040995	2.97459e-05	0	0.000103955	0.0048841	0.00909844	0.000243817	3.63664e-05	0.000353571	0.00788325	0.00833876	0.00882417	0.00277151	3.41959e-05	6.99105e-05	0.00982322	0.00457931	1.96976e-05	0.000187107	0.00798442	0.00160002	0	0	0.00931306	0.005808	0.00778804	0.00786082	3.11881e-05	0.000118136	0.00011107	0.000737478	9.74323e-05	0.00802349	0.00799268	0.00143965	0.00100999	0.00155019	5.30316e-05	0.00164357	0	0	0.00195703	5.30316e-05	5.30316e-05	0.00874748	0.000163589	0.00177174	0.00786936	0.00766361
NHBC_126	0.00527496	0.000265545	6.48506e-05	0.00206272	0.00774786	0.00796835	0.00234229	0.000825647	0.00295408	0.00598127	0.00596467	0.00607786	0.00370741	0.00066411	0.00151846	0.00692989	0.00790284	9.29902e-05	0.00252154	0.00569818	0.0035439	0	0.00114657	0.00633501	0.00545947	0.00513113	0.00438715	0.000940217	0.00205444	0.00224692	0.00567701	0.00187805	0.00376121	0.00494728	0.00125181	0.000855274	0.00334585	0.000907149	0.00389046	0	0	0.00324722	0.00113442	0.000907149	0.00442901	0.0012114	0.00461928	0.00491779	0.00575948
NHBC_127	0.00696583	0.000536661	0	0.00176025	0.00459192	0.00388358	0.0024329	0.000494394	0.000254464	0.00444647	0.00182283	0.00780688	0.00677705	0.000899379	0.00148038	0.00810006	0.0087486	0.000450857	2.00023e-05	0.0070568	0.00765429	0	2.55418e-06	0.00824854	0.00387657	0.00771531	0.00104995	0.000652306	0.00188996	0.00122827	0.0029718	0.0017859	0.00221519	0.00367699	0.00055327	0.000528694	0.000651917	0.000451572	0.000577977	0	0	0.00102028	0.000451572	0.000451572	0.00773126	0.000876833	0.000737857	0.0018702	0.00166792
NHBC_128	0.00685802	0	0	0.000466447	0.00521942	0.00855248	0.000298317	0.000165712	0.000116812	0.00254724	0.0019126	0.00473026	0.00831933	0.000119415	0.00805719	0.00736218	0.00768295	0	6.16585e-05	0.00622679	0.00461021	0	0.00337024	0.00512647	0.00223678	0.00790007	0.0120124	0.000194371	0.000416243	0.000342617	0.00879564	0.00696107	0.00328823	0.00716459	0.000374878	0.000171665	0.00531681	0	0.00627926	0	0	0.00164306	0.000121543	0	0.00789528	0.00111042	0.00515776	0.00608679	0.00801335
NHBC_129	0.00489795	0	0	0.00355843	0.00722792	0.0071333	0.00366034	0.00277869	0.000338332	0.0053273	0.0055052	0.0055783	0.00432262	0.00231439	0.00324136	0.00679095	0.00687515	0	6.47874e-05	0.00468964	0.00240903	0	0.000145054	0.0059193	0.00551829	0.00547114	0.00584677	0.00292058	0.00433989	0.0051946	0.00395469	0.00337524	0.00772333	0.006224	0.00249228	0.00239409	0.00246335	0	0.00232487	0	0	0.00369686	0.00232147	0	0.00512453	0.00453179	0.0025406	0.00512469	0.00676817
NHBC_130	0.00552106	5.04844e-06	0	0.000214115	0.00718285	0.00820705	0.000519569	5.87607e-05	0.000131855	0.00716863	0.00724454	0.0080336	0.00575723	3.42357e-05	0.000152395	0.009758	0.0070989	1.25458e-05	0.000433643	0.00676988	0.00399818	0	3.24841e-05	0.00834932	0.00599664	0.00667562	0.00608347	5.66188e-05	0.000171226	0.000195334	0.000397606	0.000122407	0.00646514	0.00690497	0.000326239	0.000515983	0.000626314	1.95167e-05	0.00069861	7.50114e-06	0	0.000945131	4.71619e-05	1.95167e-05	0.00672117	0.00152946	0.000709771	0.00671308	0.00703499
NHBC_131	0.00630447	0	5.85142e-05	0.0016882	0.002894	0.00764676	0.00129904	0.000819885	1.42085e-05	0.00239613	0.0018094	0.00513888	0.00854024	0.000645606	0.00326309	0.00717292	0.00744821	0	0.000693183	0.00623316	0.00169276	0	0.00405325	0.00553685	0.0020564	0.00723508	0.0133286	0.00100225	0.000787909	0.00174713	0.00842235	0.00158441	0.0026837	0.00694622	0.00169622	0.00089006	0.00236184	0.000476245	0.0059071	0	0	0.00778123	0.000768296	0.000476245	0.00751257	0.00121858	0.00183255	0.00610069	0.00706224
NHBC_132	0.00671186	0.000122754	0	0.000376077	0.00550396	0.00885792	0.00117562	0.000183575	1.42867e-05	0.00325464	0.00264765	0.00562447	0.00863226	0.000199651	0.00228781	0.007664	0.00782344	9.98255e-05	0.000147961	0.00665405	0.000394603	0	0.00429646	0.00605437	0.00379212	0.00772518	0.0119762	0.000160372	0.000426332	0.000265021	0.00814796	0.00100765	0.00420937	0.00691741	0.000505839	0.000342412	0.000979695	0.000130267	0.00616742	0	0	0.00743827	0.000130267	0.000130267	0.00782772	0.00019814	0.000696718	0.00602139	0.00729648
NHBC_133	0.00555352	0.000190608	0	0.00257637	0.00398689	0.00700395	0.00203904	0.00145512	0.000165997	0.0030466	0.00249539	0.00531191	0.00724146	0.00110621	0.0041389	0.00631867	0.0069164	0.000102386	7.05111e-05	0.00543225	0.00133424	0	0.00451237	0.00567157	0.00308997	0.00635653	0.00977368	0.00163002	0.00151487	0.00269486	0.00731522	0.00238624	0.00399961	0.00618872	0.00238369	0.0013886	0.00322405	0.000205162	0.0053033	1.36026e-06	1.36026e-06	0.00669409	0.0011454	0.000205162	0.00680491	0.00199596	0.00272116	0.00528801	0.00627129
NHBC_134	0.00583927	0.00049248	0	0.00165462	0.00611715	0.00600448	0.00180706	0.000415218	3.37513e-05	0.00631225	0.00563557	0.00757356	0.00473916	0.000381355	0.000986573	0.00879062	0.00734377	0.000381355	0.000398384	0.00687161	0.0048617	0	7.87127e-06	0.00801432	0.00576391	0.00750906	0.00300122	0.000565038	0.00275877	0.000996212	0.00138596	0.000892557	0.00442096	0.00680876	0.000463614	0.0004209	0.000757984	0.000435834	0.000720123	0	0	0.000747581	0.000435834	0.000435834	0.00665426	0.000722564	0.000789818	0.00466965	0.00364967
NHBC_135	0.00670994	0	0	6.23576e-06	0.00735659	0.00866938	4.88509e-05	8.352e-07	3.98633e-05	0.00417024	0.00366285	0.00616089	0.00879986	5.17072e-07	0.00553491	0.00848425	0.00818509	0	7.68162e-06	0.00662737	0.00328138	0	0.006117	0.00652412	0.0041876	0.00786518	0.0109153	1.25837e-06	2.75497e-06	3.29579e-06	0.0077153	0.00365774	0.00733529	0.00691174	1.50817e-05	6.71377e-06	0.000909889	0	0.00497083	0	0	0.00521411	6.89373e-07	0	0.00723555	1.46763e-05	0.000652356	0.00553201	0.00797536
NHBC_136	0.00715582	0	0	0.000819262	0.00490983	0.00950017	0.001756	0.000468579	4.41232e-05	0.00742334	0.00765044	0.00790267	0.00829494	0.000401995	0.00082719	0.0104481	0.00440281	8.64463e-07	0.00218648	0.00730955	0.00658152	0	4.18167e-06	0.00835887	0.00747328	0.00815254	0.00120901	0.000548921	0.00154704	0.00086256	0.00147772	0.000943014	0.00265301	0.00765612	0.000540233	0.000524411	0.000547021	0	0.00064458	8.64463e-07	8.64463e-07	0.00101932	0.000401304	0	0.00429567	0.000786558	0.000667572	0.00725246	0.00960405
NHBC_137	0.00482044	3.55571e-06	0	0.00109907	0.00684889	0.00827246	0.00172178	0.000598292	0.000859012	0.00665313	0.00679473	0.00706532	0.00426188	0.000378726	0.00196512	0.00838069	0.00689536	1.783e-06	0.00129725	0.00571991	0.00184473	0	0.00209588	0.00742334	0.00579768	0.00452069	0.00746054	0.000587773	0.001492	0.00115595	0.00345742	0.00247257	0.00687084	0.00684557	0.0016142	0.00131823	0.00243489	0.00017588	0.00285506	0	0	0.00312676	0.00074364	0.00017588	0.00722283	0.00241482	0.00259362	0.00627387	0.0076191
NHBC_138	0.00557042	2.59393e-05	0	0.000775382	0.0066873	0.00707103	0.000916646	7.08749e-05	6.04087e-05	0.00623527	0.0056568	0.0068022	0.00540089	0.00017614	0.0006777	0.00884658	0.00730197	1.91289e-05	0.000189801	0.00685549	0.00442608	0	0.0027553	0.00722795	0.00526729	0.00693063	0.00477012	0.000249759	0.000799778	0.000411867	0.00603661	0.0045231	0.00543804	0.00717602	0.00030173	0.000167434	0.000896557	0.000165015	0.00193025	0	0	0.000498302	0.000165015	0.000165015	0.00548556	0.00184876	0.000732544	0.00483412	0.00476671
NHBC_139	0.00506395	0.000208685	0	0.00197914	0.00724574	0.0076097	0.00347712	0.00150465	0.000974254	0.00547648	0.00569655	0.00582122	0.00499164	0.00097871	0.00207105	0.00730541	0.00726703	5.68455e-05	0.00329298	0.0051076	0.00338205	0	9.86146e-05	0.00609075	0.00615424	0.00546915	0.00483164	0.00134346	0.00282172	0.00306303	0.00319112	0.00201503	0.00531006	0.00495847	0.00141811	0.00114612	0.00220851	0.000683573	0.00261714	0	0	0.00282182	0.00150742	0.000683573	0.00469539	0.00281283	0.00241586	0.00521419	0.00659768
NHBC_140	0.00643564	0.000208236	0	0.000464944	0.00748357	0.0095869	0.00126136	0.000243741	0.000160065	0.00653479	0.00684873	0.00734564	0.00635025	0.000326837	0.00059462	0.00954621	0.00736118	0.000162002	0.00109253	0.00645923	0.00450382	0	3.19755e-05	0.00760265	0.00806373	0.00648062	0.00760797	0.000253501	0.000743987	0.000518065	0.0011823	0.000790626	0.00188346	0.00308729	0.00105236	0.000655097	0.00106045	0.000219583	0.00116635	0	0	0.00163472	0.000219583	0.000219583	0.00188818	0.000615449	0.00135663	0.00640915	0.00787709
NHBC_141	0.00730578	1.85478e-05	0	0.00027317	0.00769749	0.00877124	0.000963306	0.000134962	0.00159411	0.00670582	0.00687503	0.00836406	0.0057424	8.16563e-05	0.000258022	0.00852401	0.00797452	1.36399e-05	0.000443106	0.00656199	0.00529047	4.11955e-05	0.00204815	0.00871415	0.00848083	0.00605913	0.0073607	0.00012213	0.000317223	0.000213993	0.00230474	0.000239756	0.00467839	0.00561424	0.00138884	0.00300076	0.000976091	2.55602e-05	0.00122233	0	0	0.00477191	0.000103656	2.55602e-05	0.00183854	0.00119465	0.0019528	0.00648181	0.0102141
NHBC_142	0.0040022	0.000313827	0	0.00338837	0.00572736	0.00585705	0.00241922	0.00192585	7.27811e-06	0.00496945	0.00505699	0.00556389	0.00359699	0.002581	0.00402636	0.00559743	0.00603839	0.000250996	0.000282826	0.00456358	0.00269656	0	0.0032679	0.00584303	0.00428518	0.00465934	0.00402131	0.00282419	0.00402357	0.00488226	0.00601855	0.00530356	0.00654854	0.00549189	0.00239197	0.00228164	0.00331614	0.00208923	0.00333246	7.47037e-06	7.47037e-06	0.00303186	0.00245789	0.00208923	0.00572081	0.00327542	0.00363814	0.00453898	0.00561398
NHBC_143	0.00425241	8.89836e-05	0	0.00342712	0.00573246	0.00578804	0.000658238	0.000304735	0.000201831	0.00437557	0.00433339	0.00418843	0.0039322	0.00270684	0.00419943	0.00458959	0.0057352	7.01614e-05	0.000277863	0.00427651	0.00286805	1.81708e-06	0.00403109	0.00443534	0.00490526	0.0049747	0.00261598	0.00303653	0.00387446	0.00529575	0.00616181	0.00522977	0.00571995	0.00463319	0.0032162	0.00294632	0.00438291	0.0026607	0.00492072	6.77799e-05	6.77799e-05	0.0031547	0.0026607	0.0026607	0.0054432	0.00329934	0.00543766	0.00332402	0.00502238
NHBC_144	0.0050396	0.00023512	6.57266e-06	0.00260233	0.00583358	0.00673154	0.00403018	0.00207735	0.000105914	0.00523154	0.0054034	0.00586674	0.00570565	0.00165136	0.00322052	0.00728501	0.00695959	0.000195032	0.00328704	0.00512055	0.00444965	0	0.000641421	0.0061967	0.00551443	0.00574105	0.00502303	0.00205717	0.0035863	0.00329574	0.0040466	0.0034082	0.00489128	0.00535741	0.00173438	0.00176131	0.00198141	0.000405401	0.00201317	0	0	0.00244922	0.00191865	0.000405401	0.00483698	0.00271556	0.00216652	0.00503768	0.00656817
NHBC_145	0.00731132	0.000508843	0	0.000940122	0.00420766	0.00957797	0.00196207	0.000585965	0.000386562	0.00740203	0.00762469	0.00792775	0.00820745	0.000491534	0.00101251	0.0105421	0.00377963	7.40542e-05	0.00230049	0.00724078	0.00664282	6.12699e-06	2.38372e-05	0.00841613	0.00783203	0.00822657	0.000693099	0.000556386	0.0016357	0.00112063	0.00171575	0.00114845	0.00169955	0.00746512	1.69735e-05	7.83171e-06	0.000255488	9.80481e-05	0.000805327	0	0	0.000211202	9.80481e-05	9.80481e-05	0.00383489	0.00124514	0.0007413	0.00722472	0.00956976
NHBC_146	0.00647673	1.93546e-05	0	0.001338	0.00540054	0.00720947	0.00112389	0.000629157	6.98552e-05	0.00326919	0.00237648	0.00548283	0.00688883	0.000426798	0.00811388	0.00677844	0.00714085	2.15813e-06	0	0.00566551	0.00489571	7.2902e-07	0.00385378	0.00584934	0.0024196	0.00688396	0.00842759	0.000656871	0.000813821	0.00115135	0.00986921	0.00739496	0.00373575	0.00613283	0.00218236	0.00121327	0.00312419	2.41707e-05	0.0059932	1.18132e-06	1.18132e-06	0.00240259	0.000495597	2.41707e-05	0.00712114	0.00154777	0.00258948	0.00521687	0.00643135
NHBC_147	0.00661588	0.000265706	0	0.000825553	0.00462395	0.00770805	0.00129665	0.000386823	3.33289e-05	0.00299694	0.00237757	0.00520189	0.00720926	0.000442844	0.00858822	0.00680828	0.00730034	0.000221422	8.728e-05	0.00583622	0.00533075	0	0.00426166	0.0055879	0.0033337	0.00706711	0.00806235	0.000373354	0.000703951	0.000663825	0.0107118	0.00817523	0.00362159	0.00622458	0.000677585	0.000320416	0.00158552	0.000276179	0.00589071	0.000221422	0.000221422	0.0022341	0.000276179	0.000276179	0.00737342	0.000429195	0.00118869	0.00542043	0.00631097
NHBC_148	0.00577045	0.000184154	0	0.00123824	0.00585854	0.00768866	0.00250576	0.000647806	0.00057898	0.00549203	0.00557608	0.00672947	0.00627167	0.000629205	0.00131141	0.00870327	0.00801488	0.00014975	0.00233613	0.006003	0.00532333	3.80237e-05	0.000785506	0.00707769	0.00627346	0.00645689	0.00546877	0.000696479	0.00178514	0.00125269	0.00205938	0.00144915	0.00322374	0.00528848	0.00110428	0.000867711	0.00118371	0.000425404	0.00139528	0.000125823	0.000125823	0.00238174	0.000616636	0.000425404	0.00461005	0.00091847	0.00126396	0.00492733	0.00715429
NHBC_149	0.0065862	0	0	0.000247047	0.00677457	0.00854755	0.000395728	0.000112634	0.000610502	0.00735862	0.00741769	0.00742499	0.00384987	6.22039e-05	0.000174509	0.00836361	0.00738556	0	6.89572e-05	0.00612493	0.00287212	6.47265e-07	5.04906e-05	0.0078443	0.0061322	0.00709278	0.0071053	0.000104115	0.000298135	0.000167817	0.00095778	0.000173527	0.00609697	0.00689871	0.00167529	0.00282693	0.00300159	7.29259e-06	0.00388544	0	0	0.00299974	0.000105581	7.29259e-06	0.00802251	0.000123711	0.00290182	0.00653126	0.0088149
NHBC_150	0.00656932	8.0617e-05	0	0.000983872	0.00477747	0.00793236	0.00116917	0.000327872	0.000206107	0.00277657	0.00147881	0.00520846	0.00845099	0.000307117	0.00284541	0.00744345	0.00754141	6.53629e-05	4.67942e-05	0.00665572	0.00127607	2.11673e-05	0.00408221	0.00563377	0.00212616	0.00765243	0.0112912	0.000427047	0.000739776	0.000598701	0.00835205	0.00131894	0.00248934	0.00739197	0.000747009	0.000354454	0.00224105	0.000103226	0.00572683	8.7824e-06	8.7824e-06	0.00724281	0.000243541	0.000103226	0.00763927	0.00047366	0.00172042	0.00601198	0.00725461
NHBC_151	0.00594894	7.82692e-05	0	0.00193963	0.00741432	0.00796622	0.0032876	0.00147049	0.000470109	0.00627047	0.00651859	0.00702613	0.00694369	0.00104896	0.00200599	0.00817021	0.0103216	5.30834e-05	0.00134624	0.00639337	0.00523678	0	1.32502e-05	0.00740571	0.00541286	0.00508625	0.00320129	0.00143848	0.00315425	0.00214641	0.00342287	0.00219936	0.00412759	0.0049705	0.00133776	0.00119344	0.00315937	0.000102964	0.00555174	0	0	0.00237925	0.0012992	0.000102964	0.00755816	0.00184689	0.00270071	0.00596007	0.00816358
NHBC_152	0.00672757	6.14526e-05	0	0.000269158	0.00756953	0.00925544	0.00080397	0.000103029	0.000934275	0.0069317	0.00708996	0.00672892	0.00607017	9.14751e-05	0.00092811	0.00853821	0.00797508	3.662e-05	0.000466798	0.00578492	0.00362802	1.82795e-07	0.00144984	0.0071022	0.00629589	0.00605202	0.00764038	9.77884e-05	0.000270193	0.000253485	0.00202666	0.000544415	0.00576057	0.00666128	0.00230962	0.0026432	0.00354394	0.000129383	0.00435069	0	0	0.00356865	0.000144861	0.000129383	0.0055399	0.000960078	0.00355155	0.00642157	0.00893847
NHBC_153	0.00455232	0.00108671	0	0.00238956	0.00638763	0.00652695	0.00280904	0.00094851	0.00090075	0.00522031	0.00508825	0.00662	0.00413803	0.000811343	0.00217637	0.0072521	0.00705006	0.000811343	0.00154152	0.00536113	0.00342136	1.14952e-05	1.71933e-05	0.00686131	0.00481146	0.00552643	0.00347163	0.00117738	0.00400939	0.00228326	0.00342588	0.0022134	0.00525318	0.0059434	0.00117028	0.000988428	0.00193866	0.00093112	0.00189053	0	0	0.00272784	0.00093112	0.00093112	0.0061026	0.0021108	0.00210321	0.0043955	0.00526652
NHBC_154	0.00565308	0.000208866	0	0.000627081	0.00790395	0.00913588	0.000541681	0.000189212	0.00304611	0.00694634	0.00726369	0.00606927	0.00300116	0.000271983	0.000724496	0.0084535	0.00708782	0.000135992	2.95344e-05	0.00648494	0.000317284	6.73859e-06	6.42281e-05	0.0065135	0.00716678	0.00815348	0.00526921	0.000248202	0.000696515	0.00190469	0.00484661	0.000858997	0.00648701	0.00704771	0.000200213	9.46161e-05	0.000517018	0.000136512	0.000337127	0	0	0.00361258	0.000136512	0.000136512	0.00227615	0.00327234	0.00203895	0.00469295	0.00644089
NHBC_155	0.00701758	1.76691e-06	0	7.92271e-05	0.00685877	0.00854199	0.00136345	3.0629e-05	0.000133266	0.00613742	0.00612095	0.00745037	0.00726427	1.52518e-05	0.00118035	0.00908129	0.0083445	8.28347e-07	0.000100224	0.00680263	0.00423502	0	0.00340403	0.00788009	0.00650333	0.00525397	0.00897313	2.71081e-05	7.48662e-05	4.39985e-05	0.00450245	0.000542516	0.00426324	0.00675994	0.00492805	0.00426835	0.00594811	2.73017e-06	0.00696616	7.26232e-07	7.26232e-07	0.0089319	1.93407e-05	2.73017e-06	0.00755504	2.9016e-05	0.00603708	0.0057348	0.0083803
NHBC_156	0.00467896	0.00405764	0	0.00422602	0.0056587	0.00569615	0.00424579	0.00445398	0.000129117	0.00408016	0.0041869	0.00492886	0.0045424	0.00333154	0.00541508	0.0055396	0.0056297	9.99468e-06	0.00073136	0.00411176	0.000662343	4.1804e-05	1.21152e-06	0.00531086	0.00505659	0.00470052	0.00147356	0.00367948	0.00389609	0.00778981	0.00619436	0.00494189	0.00563524	0.00497049	0.000266098	0.00019887	0.00013741	1.33138e-05	0.00457642	0	0	0.000377504	1.33138e-05	1.33138e-05	0.00622629	0.004149	0.00423199	0.00391563	0.00534617
NHBC_157	0.00627074	9.53694e-05	0	0.00109434	0.00680978	0.00989096	0.00149161	0.000586688	0.00113958	0.00732597	0.0076398	0.00885205	0.00504362	0.000450503	0.00109679	0.00919957	0.00779779	7.38327e-06	0.0015309	0.00762916	0.00285196	3.18915e-05	0.00026668	0.00921102	0.00829802	0.00569867	0.00410061	0.000725316	0.00138718	0.00129348	0.00258076	0.00105265	0.00295742	0.0040766	0.0017112	0.00198473	0.00116511	0.000126587	0.00164014	0	0	0.00198448	0.000742314	0.000126587	0.00376995	0.000991475	0.00154517	0.00711714	0.00774505
NHBC_158	0.00593004	0	0	0.000300638	0.00317365	0.0107619	0.000228757	0.000107261	0.000586766	0.00963693	0.0099457	0.00692376	0.00434212	8.33785e-05	0.000262036	0.0122487	0.00288096	0	4.63117e-05	0.00741	0.000109799	0	2.26816e-05	0.00751671	0.00723832	0.00837835	0.00905212	0.000149524	0.000408898	0.000486289	0.00151329	0.000224956	0.0104805	0.0100282	0.000100104	8.89464e-05	9.48987e-05	0	9.25592e-05	0	0	0.00103785	8.78566e-05	0	0.000873065	0.00494674	9.91229e-05	0.009229	0.0104183
NHBC_159	0.00650305	3.9771e-07	0	8.01059e-06	0.00641206	0.0086093	0.000735116	4.84727e-07	5.27481e-05	0.00518965	0.00573568	0.00725027	0.00784074	8.61813e-07	0.00514926	0.00909994	0.00840162	7.85012e-07	0.000501379	0.00650164	0.00619065	0	0.0043193	0.00749804	0.00633588	0.00715943	0.00747956	3.28548e-07	1.64409e-06	0.000291234	0.00641642	0.00522363	0.00512995	0.00571077	0.00227506	0.00164283	0.0024196	0.000207701	0.00341966	0	0	0.000557991	0.000234903	0.000207701	0.0066302	3.92785e-06	0.00235892	0.00544167	0.00820363
NHBC_160	0.00451243	0.00179698	0	0.00271022	0.00540521	0.0064192	0.00363437	0.00175797	0.000387334	0.00469524	0.0047676	0.00565776	0.00469639	0.00200891	0.00321903	0.00667784	0.00741572	0.00134952	0.00285426	0.00461004	0.00409327	0	0.000576745	0.00594248	0.00513165	0.00511153	0.00378418	0.00186568	0.00426691	0.0033227	0.00457611	0.00377844	0.00441738	0.00486194	0.00159458	0.00162651	0.00266074	0.00169691	0.00259286	1.63093e-05	1.63093e-05	0.00272971	0.00169699	0.00169691	0.00500012	0.00232086	0.00296986	0.00434075	0.00556464
NHBC_161	0.00905047	0	4.27338e-05	0.000218221	0.00166933	0.00122442	0.000601804	0	0.000217117	0.00135587	0.000554181	0.00913651	0.0090228	4.27338e-05	0.000280207	0.0108039	0.00993702	0	0	0.00908222	0.0104604	0	0.000164185	0.0097416	0.00106859	0.00974422	0.000167398	7.09397e-05	0.000223342	0.000146243	0.000510986	0.000198719	0.000358394	0.00181277	8.9869e-05	5.65504e-05	0.000109495	4.27338e-05	0.000124839	0	0	0.00020327	4.27338e-05	4.27338e-05	0.00914476	8.50674e-05	0.00011243	0.000319254	0.000275549
NHBC_162	0.00621893	0.00033913	7.20297e-06	0.00105081	0.00579356	0.00782697	0.000709339	0.000466337	0	0.00309596	0.00252946	0.00573663	0.00863458	0.000590345	0.00185815	0.00742291	0.00748261	0.000272455	0	0.00650566	0.000440887	0	0.0042126	0.00616767	0.00306114	0.00746985	0.0114081	0.000555996	0.000862864	0.000920687	0.00851597	0.000787839	0.00399329	0.00739028	0.000882107	0.00042709	0.00194026	0.000304001	0.00553271	0.000260982	0.000260982	0.00695462	0.00032005	0.000304001	0.00771936	0.000619559	0.00146503	0.00611304	0.00755124
NHBC_163	0.00285315	0.000230572	0.000116188	0.00159727	0.00606224	0.00732214	0.00191433	0.00100288	0.000100617	0.00696303	0.00711355	0.00761216	0.00228889	0.000771306	0.001469	0.00813005	0.00588584	5.68725e-05	1.22842e-05	0.00673263	0.00113861	0	0.000370471	0.00804203	0.00374564	0.00743326	0.00674785	0.00098189	0.00236034	0.00164483	0.00247394	0.00161642	0.00745473	0.00776901	0.00116887	0.000776343	0.000846995	0.000285457	0.000832747	0	0	0.0014143	0.000769247	0.000285457	0.00774818	0.00184077	0.000893876	0.00662152	0.00446332
NHBC_164	0.0064718	0	0	0.000537374	0.00735615	0.00927734	0.000642222	0.000208156	0.000450683	0.00434748	0.00397778	0.00579824	0.00658088	0.00012385	0.0047924	0.00756292	0.00862246	0	0.000828666	0.00549432	0.00419628	5.35482e-05	0.00432424	0.00615487	0.00414008	0.00663746	0.00961861	0.000265125	0.000552809	0.000407674	0.00645354	0.00388451	0.00501109	0.00629614	0.00308683	0.00203516	0.00469738	0.000997535	0.00544523	0	0	0.00578702	0.00168906	0.000997535	0.00699667	0.00176687	0.00475965	0.00519723	0.00835844
NHBC_165	0.00657329	0.000251135	0	0.000934595	0.00663549	0.00685883	0.00113548	0.000253968	0.000293384	0.00626467	0.00597143	0.00751429	0.00391377	0.000382735	0.00310924	0.00874262	0.0068176	0.000191368	0	0.00684855	0.00120789	0	0.000463998	0.0079547	0.00541604	0.00751636	0.00456091	0.00031205	0.000876166	0.000631157	0.00625996	0.00553428	0.00579285	0.0075128	0.000435787	0.000540704	0.000365168	0.000191368	0.000429419	0	0	0.00303408	0.000191368	0.000191368	0.00480176	0.00276822	0.000388604	0.00455118	0.00444765
NHBC_166	0.00707825	2.77355e-05	0	0.000452433	0.00733207	0.00910171	0.00114975	5.66762e-05	0.00257545	0.00667002	0.00686651	0.0092603	0.00571451	8.2444e-05	0.000310494	0.00818468	0.00940908	1.68541e-05	0.000756367	0.00760356	0.00585784	8.77255e-06	0.00112367	0.00952692	0.00829483	0.00616431	0.0067788	0.000127584	0.000419405	0.000533614	0.00489416	0.000351405	0.00273257	0.0047527	0.00163763	0.00114974	0.00114548	0.000396184	0.00179255	0	0	0.00668887	0.000396184	0.000396184	0.00364222	0.0013971	0.00132856	0.00609379	0.00835295
NHBC_167	0.00574419	0.000518307	0	0.00135886	0.00627442	0.00696281	0.00154148	0.000646034	0.000458326	0.00375739	0.00318081	0.0064279	0.00670288	0.000857746	0.00648018	0.00661809	0.00716136	0.000433299	1.13624e-05	0.00543242	0.00524342	0	0.00353488	0.00675629	0.0041124	0.00598614	0.00625988	0.000613022	0.000860829	0.00116715	0.00881477	0.00628202	0.00533857	0.0051607	0.00354395	0.00242238	0.00478572	0.000541782	0.0061369	0	0	0.0046148	0.000542555	0.000541782	0.00645658	0.000811626	0.00454184	0.00448118	0.00630573
NHBC_168	0.00721744	1.21423e-05	0	0.000127856	0.00703648	0.00998939	0.0001758	4.91596e-05	0.00292485	0.00732052	0.00749013	0.00758743	0.00561515	3.35695e-05	8.04598e-05	0.00889807	0.0127103	7.21418e-06	0.000191958	0.00387329	0.00548978	1.17961e-06	9.02048e-05	0.00795827	0.00803222	0.00202296	0.00716875	4.78018e-05	0.000129507	9.93236e-05	0.00206388	9.35376e-05	0.00219455	0.00667788	0.00451277	0.00570296	0.00707163	2.25449e-05	0.00760851	1.09734e-06	1.09734e-06	0.00600618	6.93634e-05	2.25449e-05	0.000752763	0.00071192	0.00706914	0.00632541	0.00943491
NHBC_169	0.00626498	8.83549e-05	0	0.000493122	0.00657886	0.00771363	0.000374718	0.000107773	4.49866e-05	0.00644841	0.00579501	0.00780419	0.00493826	7.3997e-05	0.000882658	0.0094583	0.0074687	0	0.000506385	0.00707437	0.00538797	0.000151814	0.000293586	0.00829399	0.00610004	0.00790199	0.00359913	0.000129255	0.00037592	0.000246473	0.0024445	0.00164899	0.00389064	0.00697679	0.000504683	0.000300708	0.000346345	7.3997e-05	0.00110122	0	0	0.00118048	7.3997e-05	7.3997e-05	0.00659905	0.000490413	0.00035577	0.00473158	0.00496156
NHBC_170	0.00805883	0.000161501	0	0.000590821	0.00441577	0.0128081	0.0021074	0.000507654	0	0.00824506	0.00863092	0.00882465	0.000729545	0.000474722	0.000767995	0.0101166	0.0040093	0.000131911	0	0.0080383	0.00059572	5.35676e-06	1.06209e-06	0.00934848	0.0101039	0.00179108	0.0107448	0.000409854	0.00136726	0.000724594	0.00124923	0.000822044	0.000997962	0.00116614	0.000607903	0.000351269	0.000558278	0.000219728	0.00062006	0.000131911	0.000131911	0.000548527	0.000450621	0.000219728	0.00138372	0.00067475	0.000733051	0.00798231	0.00838294
NHBC_171	0.00439717	0	6.76837e-05	0.00217526	0.00778588	0.00904493	0.0020785	0.00127789	0.000962104	0.00608565	0.00633065	0.00486775	0.00321908	0.000987602	0.00191156	0.00778041	0.0067727	4.79461e-06	5.49819e-06	0.00695646	0.00103944	0	0.000222273	0.00525129	0.00464852	0.00650982	0.00723778	0.00150366	0.00319381	0.00268606	0.00343866	0.0020459	0.00781416	0.00724667	0.00108858	0.00100262	0.00104896	0.000134286	0.000990268	0	0	0.00274093	0.00100254	0.000134286	0.00426688	0.00327871	0.00108256	0.00558785	0.00805972
NHBC_172	0.00590026	9.0981e-05	1.10121e-06	0.00140599	0.00501999	0.00715687	0.00165834	0.000541149	0.000220294	0.00298281	0.0021902	0.00547639	0.0069618	0.00041802	0.00706824	0.00669403	0.00708213	5.82742e-05	3.53741e-05	0.00569631	0.00414158	0	0.0041232	0.00585556	0.00275478	0.00666182	0.00756971	0.000658123	0.00095297	0.000968378	0.00761511	0.00578891	0.00315664	0.00606431	0.0018328	0.000987475	0.00267685	0.000176157	0.00548013	3.64625e-05	3.64625e-05	0.00441223	0.000448216	0.000176157	0.00688105	0.000723319	0.00218232	0.0051073	0.00639372
NHBC_173	0.00513411	0.000145121	4.52026e-06	0.00207744	0.00564066	0.00777156	0.00187864	0.000420426	0.000757134	0.00449658	0.00376726	0.00545508	0.00591239	0.000935219	0.0046876	0.00625614	0.00659607	8.37769e-05	0.000838288	0.0047759	0.00528579	9.39984e-06	0.00482817	0.00573371	0.00443831	0.00419319	0.00593118	0.00146344	0.00146933	0.0023021	0.00573732	0.00373798	0.0063303	0.00495762	0.00303362	0.00229943	0.0050096	0.00108321	0.00560435	0	0	0.00356193	0.0010972	0.00108321	0.00626663	0.00174389	0.00513614	0.00408065	0.00684118
NHBC_174	0.00454571	4.19137e-05	0	0.0045787	0.0055402	0.0055148	0.00458634	0.00434126	0.000111514	0.00433333	0.00442816	0.00513865	0.00479865	0.00368368	0.00458988	0.00519872	0.00635681	2.99098e-05	0.0007428	0.00428661	0.00428163	7.93823e-07	2.4284e-05	0.00540131	0.00465605	0.00470495	0.00459009	0.00394389	0.00429648	0.00736879	0.00486013	0.00459871	0.00620255	0.00513654	0.00377709	0.00377215	0.0040809	5.93472e-05	0.00394513	0	0	0.00395222	0.00371984	5.93472e-05	0.00560501	0.00405025	0.00418127	0.00415005	0.00546017
NHBC_175	0.00444736	0	0	0.00466358	0.00563641	0.00570923	0.00414924	0.00425775	0.00133006	0.00393878	0.00404854	0.00522724	0.00424464	0.0036489	0.00467604	0.00470664	0.00642419	0	0	0.00442336	0.00368844	0	1.45759e-05	0.0054229	0.00460544	0.00500332	0.00497008	0.00400022	0.00436535	0.00730495	0.00570282	0.00466342	0.00608322	0.00520524	0.00394989	0.00364982	0.00417383	0	0.00413177	0	0	0.00431816	0.0036489	0	0.00584045	0.00400038	0.00449455	0.00366601	0.00517687
NHBC_176	0.00585185	0	0	0.00220466	0.00373268	0.00753856	0.00158554	0.00116975	0	0.00240132	0.00190478	0.00509613	0.00781436	0.000939625	0.0043915	0.00655382	0.00722927	0	1.70935e-05	0.00571502	0.0040858	3.6145e-05	0.00446989	0.0054742	0.00224172	0.00683359	0.00885654	0.00139166	0.00101698	0.00221432	0.00738038	0.00256017	0.00281235	0.00652499	0.00221346	0.0011943	0.0054224	0	0.00563673	0	0	0.00212927	0.000944095	0	0.00720445	0.00176278	0.00533246	0.00570282	0.00730228
NHBC_177	0.00458764	0	0	0.00453249	0.00554946	0.00567259	0.00443174	0.00441073	7.31101e-05	0.00421082	0.00436327	0.00529407	0.00478921	0.00370516	0.00464172	0.00527903	0.00635022	0	0	0.00429279	0.00428975	0	5.57902e-05	0.0055608	0.00468803	0.00466859	0.00481433	0.00391171	0.00391628	0.00743551	0.00493769	0.00462951	0.00617551	0.00494364	0.00418444	0.00416817	0.0046012	0	0.00435957	0	0	0.00424863	0.00380998	0	0.0056809	0.00398959	0.00475849	0.00423818	0.00567396
NHBC_178	0.0045918	0	0	0.00477948	0.00570616	0.00564872	0.00465381	0.00473334	4.67948e-05	0.00435349	0.00447718	0.00512418	0.00484465	0.00405315	0.00472802	0.00521041	0.00640009	5.77483e-07	0.000178896	0.0043006	0.00423884	0	1.98618e-05	0.00539353	0.0045941	0.00473676	0.00481549	0.00425617	0.00437714	0.00811578	0.00490796	0.00483926	0.00659625	0.00521183	0.00408574	0.00407666	0.00434503	2.47881e-07	0.00411522	0	0	0.00415374	0.00405282	2.47881e-07	0.0056867	0.00418781	0.00448652	0.00423039	0.00563849
NHBC_179	0.00650931	1.25139e-05	0	0.00035173	0.00568546	0.0106001	0.00144214	0.000200762	9.84574e-05	0.00705468	0.00722934	0.00766483	0.00292597	0.000102305	0.00107982	0.00877013	0.00516272	1.06973e-06	6.552e-05	0.00732337	0.000860334	8.07098e-06	0.00164732	0.00812131	0.00774492	0.00460213	0.00930347	0.000189669	0.000489597	0.000270324	0.00297649	0.000561937	0.00595092	0.00561973	0.000648266	0.000324424	0.00140798	2.43073e-05	0.00172573	0	0	0.002205	0.00014204	2.43073e-05	0.00679696	0.000200875	0.00164056	0.0066085	0.00756895
NHBC_180	0.00514541	3.62139e-07	0.000220511	0.00365723	0.00509491	0.0059632	0.00414615	0.00320423	0.000180599	0.00457947	0.0046909	0.00576569	0.00464759	0.00276652	0.00429787	0.0053654	0.00619659	5.37967e-07	0.000221918	0.00440186	0.00442981	0	0.0027082	0.00603006	0.00545518	0.00459337	0.00597155	0.00323911	0.00300196	0.00555578	0.00487744	0.00373483	0.00511247	0.00515767	0.00366465	0.00424046	0.00319041	0.000410605	0.00296393	0	0	0.00437622	0.00282293	0.000410605	0.00566413	0.00374833	0.00339989	0.00454541	0.00658917
NHBC_181	0.00331075	1.2957e-05	0	0.000624717	0.00494691	0.0112336	0.000608725	0.000283766	0.000286198	0.00944362	0.00967482	0.0100436	0.00248877	0.000211854	0.000725679	0.0117193	0.00525416	1.09006e-05	0.000163856	0.00229911	0.00039646	9.13516e-05	0.000483743	0.0106494	0.0108828	0.0048705	0.0100026	0.000322421	0.000975063	0.000577848	0.0012032	0.000914713	0.010802	0.00966973	0.00061056	0.000490889	0.000555884	2.09335e-05	0.000472906	8.80911e-07	8.80911e-07	0.00142186	0.000215525	2.09335e-05	0.00272831	0.00914069	0.000893281	0.00885217	0.010437
NHBC_182	0.00427451	0.00106716	0	0.00329049	0.00572662	0.00597663	0.00368637	0.00231507	0.000962695	0.00450096	0.0045544	0.00586967	0.00425659	0.00270455	0.00334288	0.00621714	0.00694776	0.000841635	0.00192531	0.00466076	0.00345286	0	6.30125e-05	0.00611559	0.00488183	0.00523457	0.00369453	0.00235305	0.00362691	0.00412333	0.00487835	0.00337283	0.00508677	0.00529208	0.00211292	0.00202478	0.00275328	0.00116186	0.00305821	0.000831636	0.000831636	0.00213743	0.00186408	0.00116186	0.00525924	0.00274418	0.00326547	0.00408998	0.00527823
NHBC_183	0.00331274	0.000110623	2.63833e-05	0.00127202	0.00922207	0.00927574	0.00133245	0.000478198	0.000876449	0.00791431	0.00798089	0.00727167	0.00162441	0.000322058	0.000714689	0.00845994	0.0126327	7.63895e-05	0.00104372	0.00693429	0.00133886	1.70166e-06	0.00021022	0.00765825	0.00743641	0.00482408	0.001751	0.000442531	0.00149736	0.00076615	0.00853712	0.000756579	0.00175219	0.00318287	0.000882905	0.000609886	0.00769475	0.00012355	0.0079086	9.00345e-06	9.00345e-06	0.00121471	0.000305292	0.00012355	0.00479005	0.000908438	0.00805486	0.00680924	0.00346873
NHBC_184	0.00528725	0.000447521	0	0.00273729	0.00583525	0.00630159	0.00232286	0.00150684	0.0013849	0.00420261	0.00388949	0.0057066	0.00528315	0.00145824	0.00557597	0.00600207	0.00654847	0.000375054	9.64381e-05	0.00497173	0.00345396	2.18362e-05	0.00448302	0.00599458	0.0047959	0.00591026	0.00551987	0.00152603	0.00242365	0.00293275	0.00712896	0.00576525	0.00458271	0.00581005	0.00200534	0.00130725	0.00277258	0.000550129	0.00370916	0	0	0.00328232	0.00111973	0.000550129	0.00561354	0.00221818	0.00261867	0.00407016	0.00607412
NHBC_185	0.00508637	0	0	0.00321041	0.00515056	0.00850016	0.00254584	0.00171631	0.00022546	0.00335673	0.0029277	0.00508719	0.00569025	0.00161227	0.00475947	0.00620155	0.00636034	0	2.81301e-05	0.00485237	0.00468787	0	0.00564392	0.00540606	0.00345318	0.00554786	0.0058789	0.00227137	0.00184031	0.00382965	0.00683384	0.00331784	0.0041956	0.00593535	0.00253786	0.00162003	0.00258138	0.00133978	0.0026553	0	0	0.00588105	0.00171823	0.00133978	0.00693803	0.0030646	0.00295453	0.00470175	0.006394
NHBC_186	0.00403513	0.00166479	0.00039426	0.00293452	0.00611712	0.00637034	0.00275577	0.00209583	0.00418255	0.00316288	0.00324336	0.006145	0.00346369	0.00223584	0.00287769	0.00419701	0.00715769	0.000968876	0.0027659	0.00490894	0.00287982	0	0.00266376	0.00611043	0.00507599	0.00553264	0.00411754	0.00195959	0.00355998	0.00319833	0.00690139	0.00347757	0.00321945	0.00491765	0.00234098	0.00184361	0.00275576	0.0017	0.00320077	0.000776557	0.000776557	0.002777	0.00169251	0.0017	0.00556637	0.00236191	0.0032628	0.00272989	0.00362101
NHBC_187	0.00729691	0.000381335	0.000241667	0.00093025	0.00488119	0.0116855	0.00243269	0.000631209	0.000397229	0.00751012	0.0078447	0.00809558	0.001132	0.000862759	0.00133512	0.00923229	0.00442268	0.000310353	4.18348e-05	0.00722607	0.00101945	6.43892e-07	0.000978944	0.0085643	0.00923656	0.00273579	0.00945705	0.000647928	0.00208295	0.00119408	0.00254034	0.00178084	0.00157802	0.00194687	0.00100092	0.000602237	0.00106449	0.000718409	0.00128481	0.000304723	0.000304723	0.000616745	0.000718715	0.000718409	0.00252547	0.00106331	0.00153608	0.00720714	0.00766889
NHBC_188	0.00671104	0.000254657	0	0.000773041	0.00566055	0.00868914	0.00158954	0.000321038	0.000653906	0.00669863	0.00664211	0.00751955	0.00604211	0.000171004	0.000614138	0.00830784	0.00941673	2.89524e-07	0.00313907	0.0070206	0.00660834	1.38661e-06	0.000490482	0.00782708	0.00692526	0.00611757	0.00273228	0.000283126	0.000737412	0.00243578	0.000917324	0.000586227	0.00186009	0.00473908	0.000439021	0.000903952	0.00290341	0.00152853	0.00381449	0	0	0.00412186	0.00152911	0.00152853	0.00612612	0.000641726	0.00315318	0.00577083	0.00684217
NHBC_189	0.00424347	0.00114839	0	0.00347761	0.00543017	0.00610763	0.00374734	0.00121587	0.00244519	0.00400273	0.00413511	0.00530941	0.00353484	0.00265019	0.00407128	0.00509083	0.00645284	0.000852629	8.03634e-05	0.00419881	0.00307312	0	0.0034631	0.0055105	0.00507344	0.00476533	0.00323936	0.00289169	0.00366797	0.00539566	0.00507354	0.00407334	0.00510345	0.00420244	0.00133563	0.000980654	0.00399007	0.00103286	0.00439115	0	0	0.00426768	0.00104046	0.00103286	0.00517592	0.0035173	0.00428059	0.00374319	0.00569933
NHBC_190	0.00637686	0	0	0.00013113	0.00518766	0.0101884	7.33761e-05	3.95443e-05	0.000227939	0.00837838	0.00851439	0.00797382	0.00602555	2.53391e-05	0.000182721	0.0110925	0.00468134	4.81769e-07	9.91346e-06	0.00578792	3.27548e-05	1.08122e-06	0.00248474	0.00850852	0.0084278	0.00804683	0.00917281	4.68605e-05	0.000130082	9.15755e-05	0.00302946	6.97499e-05	0.00954866	0.00928617	0.000172071	8.12063e-05	0.000113548	7.72237e-07	0.00121646	0	0	0.00245812	2.546e-05	7.72237e-07	0.00379984	0.00585991	7.83645e-05	0.0080358	0.0102523
NHBC_191	0.00559013	0.000858601	0	0.00144725	0.00496217	0.00780377	0.00299746	0.00108491	0.000238314	0.00553428	0.00572296	0.00653957	0.00638717	0.00142402	0.00201214	0.00813631	0.00799328	0.000710391	0.00321618	0.00554378	0.00566831	5.36579e-06	0.00225195	0.00688225	0.0063509	0.00627196	0.00518361	0.000968434	0.00231988	0.00202505	0.00286419	0.00161635	0.00298853	0.00468508	0.00100152	0.000912392	0.00105336	0.000904523	0.00133414	0.000708422	0.000708422	0.000738218	0.00090753	0.000904523	0.00476215	0.00135377	0.00117903	0.00533091	0.00734362
NHBC_192	0.00543598	0.00150267	0	0.00332684	0.00652913	0.00654355	0.00332518	0.00126642	0.000129971	0.00437133	0.00310641	0.00614666	0.00484601	0.00114637	0.00261744	0.00588318	0.0079604	0.00114324	6.3938e-05	0.005803	0.00506082	0	1.04017e-05	0.00642565	0.00495597	0.00567627	0.00182983	0.00153216	0.00500994	0.00275116	0.00354778	0.0022835	0.00413977	0.00487224	0.00136892	0.00115223	0.0017081	0.00130967	0.0017128	1.04305e-06	0	0.00251178	0.00130967	0.00130967	0.00668498	0.00195042	0.00169755	0.00326725	0.00262657
NHBC_193	0.00565136	8.84954e-06	0	0.00100763	0.00518768	0.00826775	0.00109369	0.000562992	6.51835e-05	0.00739107	0.00756164	0.00818773	0.00445849	0.000395645	0.00126373	0.00927162	0.00492814	7.23062e-08	3.28763e-05	0.00576158	0.000533886	5.80757e-05	0.00096388	0.0085211	0.00647369	0.0073688	0.00830452	0.000617654	0.00161753	0.000949311	0.00221241	0.00128643	0.00800721	0.00826187	0.000819035	0.000453307	0.000654145	1.71669e-05	0.000784397	1.84525e-06	0	0.00162045	0.000405095	1.71669e-05	0.00685028	0.00470888	0.000629984	0.00702497	0.00821833
NHBC_194	0.00454774	0	0	0.00472957	0.00567623	0.00567121	0.00461214	0.0046511	0.000123592	0.00433478	0.0044564	0.00508629	0.00474223	0.00397897	0.00468253	0.00520752	0.00633922	0	0.000254029	0.00425902	0.00420183	1.42044e-06	2.8967e-05	0.00536002	0.00458662	0.00473345	0.00478298	0.00419341	0.00432494	0.00798508	0.00491228	0.00481869	0.00648163	0.00515647	0.00405562	0.00398192	0.00434507	0	0.0041926	0	0	0.00413569	0.00398102	0	0.00562596	0.004318	0.00450114	0.00420058	0.00557253
NHBC_195	0.00565259	0.00113918	0	0.00259201	0.00578039	0.00703838	0.00190726	0.00113592	0.000515216	0.00589331	0.00591522	0.00663225	0.00256558	0.0018141	0.00239234	0.00670893	0.00559368	0.000904561	1.47868e-05	0.00558963	0.00151709	4.63735e-05	0.000181524	0.00669018	0.00591698	0.00641616	0.00605552	0.00132762	0.00305615	0.00255879	0.00423189	0.00339153	0.00362615	0.00608404	0.000195464	0.000370221	0.00256105	0.000910712	0.0018859	0	0	0.00302414	0.000907626	0.000910712	0.00534986	0.00503585	0.00545515	0.00489288	0.00602882
NHBC_196	0.00492338	0.00186187	0	0.00379205	0.00455372	0.004283	0.0038096	0.00185883	0.000602351	0.00464063	0.00371033	0.00610586	0.00458323	0.00308111	0.00389153	0.00593163	0.00755248	0.00155642	9.89492e-05	0.00492721	0.00506046	1.24091e-05	5.04675e-05	0.00637989	0.00428675	0.00547301	0.00257272	0.00203112	0.00405038	0.00354403	0.00655524	0.00455377	0.00353881	0.0048441	1.87103e-05	0.000108988	0.00193764	0.00154086	0.00200382	0	0	0.0020975	0.00154086	0.00154086	0.00598744	0.00247324	0.00221928	0.00384242	0.00313984
NHBC_197	0.00595045	0	0	0.00193023	0.00422866	0.00735611	0.00184006	0.00101362	4.0892e-05	0.00313319	0.00267923	0.00511433	0.00642054	0.000732925	0.00773694	0.00626726	0.0068041	0	2.761e-05	0.00514215	0.00456987	0	0.00471421	0.00545647	0.00341165	0.00646929	0.00881535	0.00106261	0.00133009	0.00173495	0.00930192	0.00699317	0.00379665	0.00591143	0.00173644	0.000929796	0.00339651	0	0.00526346	0	0	0.00305992	0.00080462	0	0.00683631	0.00180805	0.00304226	0.00494838	0.00613685
NHBC_198	0.00666017	3.11209e-05	0	0.00112253	0.00687119	0.0104023	0.00276302	0.000633244	5.19929e-05	0.00644745	0.00662888	0.00713254	0.00381692	0.000440415	0.00178078	0.00842114	0.00620905	1.84313e-05	0.000699839	0.0066099	0.00110519	0	0.00187618	0.00754421	0.00780269	0.00496425	0.0100922	0.000596237	0.00166206	0.00105986	0.00362194	0.00102858	0.00383918	0.00372295	0.00104255	0.000531508	0.00162441	4.75444e-05	0.0021776	1.78549e-05	1.78549e-05	0.00342322	0.000548754	4.75444e-05	0.00400411	0.000835326	0.00176228	0.00619297	0.00737043
NHBC_199	0.00467672	1.04923e-06	0	0.00449475	0.00552279	0.00549492	0.00459465	0.00370873	3.619e-05	0.0045528	0.00454329	0.00537604	0.00454403	0.00316245	0.00437556	0.00556475	0.00648953	6.04859e-07	1.04477e-05	0.00460231	0.00427186	0	2.49976e-05	0.00566521	0.00461027	0.0050727	0.00425019	0.00354226	0.00432483	0.00634786	0.00481679	0.00432287	0.00597351	0.00540734	0.00324491	0.00317383	0.00336037	1.20949e-06	0.00317819	0	0	0.00342041	0.00316337	1.20949e-06	0.00568561	0.00376439	0.00346593	0.00415848	0.00507203
NHBC_200	0.00609324	0	9.32561e-05	0.0023762	0.00645949	0.00648775	0.00268262	0.000803846	0.000725724	0.00545826	0.00450614	0.00679475	0.00616074	0.000688666	0.00171769	0.00780191	0.00772833	0	0.00138804	0.00614713	0.00612372	8.62757e-07	0.000131725	0.00715997	0.00508956	0.00677704	0.00130657	0.000897562	0.00236152	0.00169517	0.00355486	0.00153515	0.00218958	0.00548825	3.48162e-05	1.56991e-05	0.00101064	0.000666169	0.00109439	0	0	6.9759e-05	0.000666169	0.000666169	0.007114	0.00156831	0.00131809	0.00351237	0.00361386
NHBC_201	0.00437892	0.000605342	7.12152e-06	0.00197177	0.00637695	0.00853777	0.00224146	0.000961614	0.000298169	0.00687899	0.00697536	0.00800277	0.00431015	0.00124328	0.00163874	0.00921974	0.0063625	0.000482283	0	0.00340196	0.0014248	0	0.0011145	0.00843838	0.00790095	0.00565145	0.00648382	0.00112316	0.00270263	0.0021766	0.002322	0.00149294	0.00835755	0.00746679	0.00120103	0.000910307	0.00108539	0.000594898	0.00109698	0.000482283	0.000482283	0.00185999	0.000762247	0.000594898	0.00405274	0.00627453	0.00115479	0.00638251	0.00779976
NHBC_202	0.00453848	0.000115144	0	0.00469978	0.0056587	0.00565845	0.00461604	0.0046935	0	0.00432149	0.00445331	0.00505205	0.00482496	0.00401801	0.00467649	0.00522183	0.00630448	0	0.000331176	0.00423277	0.004212	0	0.000304287	0.00532574	0.0045767	0.00469388	0.00481623	0.00420274	0.00431653	0.00803602	0.00485538	0.00486047	0.0065605	0.0051441	0.00407788	0.00403577	0.00439864	0.000193486	0.00424805	0	0	0.00413768	0.00404233	0.000193486	0.00560385	0.0043532	0.00455608	0.00422934	0.00563837
NHBC_203	0.00493251	0.000500287	0	0.00329949	0.00452651	0.00616815	0.00267429	0.00208015	0.000159479	0.00365193	0.00332247	0.00534307	0.00607124	0.00167782	0.00448608	0.00575049	0.00667147	0.000355153	6.44388e-05	0.00478041	0.00180898	0	0.00389044	0.0056535	0.00382447	0.00558792	0.00729652	0.00236596	0.00252383	0.00401543	0.00637228	0.003152	0.00529099	0.00562196	0.00292628	0.00200228	0.00385327	0.00059546	0.0045163	0	0	0.00550535	0.00175582	0.00059546	0.00604851	0.00273497	0.00359349	0.00468972	0.00571103
NHBC_204	0.00352873	0.000880479	0	0.00255691	0.00657777	0.0073707	0.00183095	0.00151152	0.000167141	0.00564863	0.00580717	0.0046526	0.00267468	0.00232679	0.0028356	0.00698498	0.00641889	0.000712858	0	0.00583411	0.00181702	0	0.00289502	0.00500403	0.00395571	0.0053362	0.00534928	0.00219004	0.00381561	0.00384475	0.00486096	0.00417453	0.00694224	0.00649558	0.00164625	0.00162493	0.00217072	0.00161393	0.00217848	0.000708918	0.000708918	0.00159633	0.00161393	0.00161393	0.00453867	0.00256466	0.00236577	0.0052835	0.00681852
NHBC_205	0.00679515	0.000240102	0	0.00053045	0.00926237	0.00952003	0.000895986	0.000249024	0.000194813	0.00461236	0.00524295	0.00550692	0.00453786	0.000223915	0.000435191	0.00762388	0.00819594	0.000172225	0.000279853	0.00636659	0.00194281	1.50526e-06	2.84177e-05	0.00583509	0.00637682	0.0076891	0.00733511	0.000266373	0.00119083	0.000492602	0.00083763	0.000539543	0.00669997	0.00493074	0.00242467	0.00211406	0.00305675	0.000221791	0.00310301	0	0	0.00367076	0.000221791	0.000221791	0.00242528	0.00349927	0.00407831	0.00398143	0.00792247
NHBC_206	0.00591442	4.19168e-05	0	0.00181777	0.00482022	0.0099602	0.00180194	0.00108338	7.09148e-05	0.00331255	0.00278551	0.00565029	0.00717318	0.000858555	0.00338721	0.0069421	0.00763627	3.23771e-05	6.97807e-05	0.00572972	0.00528852	5.30145e-06	0.00535878	0.0060314	0.0034195	0.00353936	0.00808975	0.00144755	0.00134362	0.00201373	0.0065718	0.00180375	0.00426824	0.00668585	0.00159192	0.00108251	0.00570184	5.97525e-05	0.0053637	2.94635e-05	2.94635e-05	0.00233635	0.000870001	5.97525e-05	0.00789253	0.00207201	0.00598468	0.00560518	0.00789635
NHBC_207	0.00698439	0.000140525	0	0.000413436	0.00741451	0.00974364	0.000527791	0.000146545	0.000207216	0.00509853	0.00498645	0.00630779	0.00665809	9.3272e-05	0.00355462	0.00731497	0.00669319	9.35779e-05	7.24817e-06	0.00646237	0.00127825	0.000192843	0.00468536	0.00658276	0.00582615	0.00640464	0.00973646	0.000173894	0.000876391	0.000319072	0.00424065	0.00320414	0.00746348	0.00736037	0.000359684	0.000169968	0.00129784	0.000112054	0.00279141	0	0	0.00420552	0.000112054	0.000112054	0.00691926	0.00443812	0.0010574	0.00454992	0.00709166
NHBC_208	0.00573538	8.69634e-05	0	0.000794196	0.00702056	0.00782047	0.00128313	0.000159751	0.00129108	0.00513593	0.00504491	0.00618164	0.00706605	0.00028789	0.0052195	0.00811239	0.00811494	4.71194e-05	0.00141832	0.00561957	0.00516993	1.87222e-05	0.00458364	0.00646015	0.00596034	0.00664173	0.007306	0.000350253	0.000992281	0.000715601	0.00613243	0.00505922	0.00544782	0.00524605	0.00167507	0.00111392	0.00281315	0.000321203	0.00444608	0	0	0.00238295	0.000458466	0.000321203	0.00592132	0.000475412	0.00256173	0.00463153	0.00801654
NHBC_209	0.00536535	2.05247e-05	0	0.002141	0.0063352	0.00787638	0.00296022	0.0012139	0.00016648	0.00440751	0.00432647	0.00582225	0.00544512	0.000883112	0.00553322	0.00649012	0.00660983	0	0.000337043	0.00497098	0.00343879	0	0.00447605	0.00614704	0.00551601	0.00576066	0.00657735	0.00117619	0.00216622	0.00208831	0.00702247	0.00538308	0.00539636	0.005219	0.00202622	0.00115769	0.00224577	2.96592e-05	0.00395278	0	0	0.00414289	0.00109832	2.96592e-05	0.00567149	0.00222604	0.00199358	0.00412754	0.00642886
NHBC_210	0.00608232	2.78327e-05	0	0.00199626	0.003409	0.00750857	0.00145867	0.00100825	2.70045e-05	0.00224716	0.00175519	0.00511414	0.00737296	0.000807601	0.00914139	0.00641843	0.00753607	1.93092e-05	0.000160668	0.00560099	0.00559847	0	0.00451883	0.00548315	0.00217109	0.00702898	0.00681125	0.00106449	0.000951359	0.00193168	0.0108516	0.00700603	0.00265951	0.00636459	0.00196356	0.00105202	0.00335322	3.77275e-05	0.00606549	0	0	0.00187934	0.000812603	3.77275e-05	0.00718247	0.00144205	0.00280316	0.0055662	0.0074428
NHBC_211	0.00427326	0.00219652	0	0.00306055	0.00590621	0.00603852	0.00326057	0.002319	0.000441144	0.00391675	0.00395598	0.00589216	0.00443096	0.00362667	0.00351601	0.00593239	0.00742498	0.00181334	0.00119936	0.00435275	0.00351197	6.27184e-06	0.00291504	0.00607808	0.00501589	0.00472787	0.00260106	0.00219006	0.00317563	0.00414861	0.00473632	0.00380227	0.00513609	0.00494923	0.00247003	0.00233037	0.00285976	0.00197252	0.00301058	0.00181334	0.00181334	0.00279372	0.00197252	0.00197252	0.00526398	0.00308175	0.00302805	0.00344924	0.00530644
NHBC_212	0.00300756	5.68499e-05	0	0.000394745	0.00283448	0.00871988	0.000444141	0.000179534	0.00040984	0.00841348	0.0087354	0.00903435	0.00169167	0.000112862	0.00025205	0.00970339	0.00265099	4.79968e-05	0.000175226	0.00804169	0.000213857	0	8.61839e-05	0.00951895	0.00354806	0.00896746	0.00829073	0.000172033	0.000699283	0.000291706	0.000745293	0.000289611	0.00859991	0.00890577	0.000404416	0.000404486	0.000216079	6.02717e-05	0.000268264	0	0	0.00048257	0.000132192	6.02717e-05	0.00909432	0.00167528	0.000235668	0.00826825	0.00496317
NHBC_213	0.00592466	1.26818e-06	0	5.50591e-06	0.00781469	0.00835081	0.000237331	1.68395e-06	0.00349745	0.0050459	0.004674	0.00634924	0.00488489	7.25046e-07	0.00385788	0.00698357	0.00801789	7.25046e-07	0.000601191	0.00628723	0.00212046	5.46969e-06	0.00470078	0.00669073	0.00520988	0.00708979	0.00782834	1.55297e-06	2.76361e-05	0.000523159	0.00802213	0.00302269	0.00560165	0.00612404	3.26031e-06	1.44961e-06	0.00307025	9.65166e-07	0.00437462	0	0	0.00482894	9.65166e-07	9.65166e-07	0.00728246	5.66863e-06	0.00284282	0.00388854	0.00569661
NHBC_214	0.00742456	0	0	0	0.00515152	0.011277	1.02657e-05	0	4.57435e-06	0.00713226	0.00737138	0.0079821	0.00509247	0	0.00311726	0.00924391	0.00467117	0	4.63083e-06	0.00729015	0.00201012	0	0.00283851	0.00845228	0.00888798	0.00509113	0.0100803	0	0	1.99536e-06	0.00517443	0.00398632	0.00413865	0.00405316	0.000475773	0.000221869	0.000564029	0	0.00200934	0	0	0.0026016	0	0	0.00381105	0.000339857	0.000440722	0.00689451	0.00804411
NHBC_215	0.00629716	2.09968e-05	0	0.00108799	0.0071394	0.00770593	0.00219987	0.000347367	0.000858096	0.00654404	0.0064038	0.00789854	0.00492368	0.000251482	0.00118938	0.00929651	0.0071711	6.21372e-06	0.000397985	0.00611134	0.00296556	0.000117582	0.00138328	0.00829927	0.00697054	0.0060092	0.00615417	0.000428158	0.00118639	0.000666712	0.00187472	0.000943559	0.00636248	0.00680708	0.00108835	0.000774512	0.0014429	2.38665e-05	0.00173826	3.35004e-06	0	0.00309462	0.000409102	2.38665e-05	0.00517146	0.00489478	0.00144751	0.00564325	0.00700114
NHBC_216	0.00601018	6.30364e-05	0	0.000676005	0.00561404	0.00861632	0.000512206	0.000343785	1.62757e-05	0.00387222	0.00303865	0.00574338	0.00744883	0.000238959	0.00670485	0.00761038	0.00734468	4.08786e-05	0.000407389	0.00586528	0.00577389	0.000767638	0.00333015	0.00607044	0.00280215	0.00678577	0.0125496	0.00039761	0.000547628	0.000528841	0.00783873	0.00567019	0.00398329	0.00675677	0.00233922	0.00131949	0.00490896	7.83033e-05	0.00473847	4.08786e-05	4.08786e-05	0.00299503	0.000326397	7.83033e-05	0.00728374	0.00125911	0.00556183	0.00543574	0.0081682
NHBC_217	0.00646939	6.00904e-06	0	0.00058987	0.00437392	0.00904033	0.000931016	0.000233259	0.000249191	0.00289889	0.00200811	0.00516876	0.00891783	0.000146267	0.00267454	0.00752712	0.00771096	3.47174e-06	0.000733194	0.00663664	0.00171659	0.00083578	0.0043171	0.00557994	0.00258978	0.00760469	0.0121184	0.000294076	0.000463677	0.00046136	0.00853911	0.00121171	0.00303659	0.00731484	0.000668522	0.000316016	0.0039704	6.38621e-05	0.00612127	0	0	0.00547983	0.000248151	6.38621e-05	0.00833728	0.000695362	0.00343115	0.00638669	0.00794347
NHBC_218	0.00722633	0	0	0.000296088	0.00392373	0.00870452	2.38105e-05	0	0.00118621	0.00243984	0.00130778	0.00326599	0.00866762	6.06936e-05	0.0107313	0.00746829	0.00883712	0	5.09965e-05	0.00672552	0.0062632	0	0.00264245	0.00360573	0.00132791	0.0083733	0.00737999	9.25839e-05	0.000224682	0.000149217	0.013705	0.00822067	0.00190276	0.00729948	0.000258614	0.000117142	0.00195596	6.39107e-05	0.00767523	0	0	0.00136675	6.39107e-05	6.39107e-05	0.00872798	0.000137857	0.0014426	0.006475	0.00812931
NHBC_219	0.00538172	0	0	0.00101203	0.00654392	0.00741303	0.00263828	0.000370742	3.46354e-05	0.00617642	0.00608227	0.00715729	0.00571267	0.000255094	0.00125656	0.00780907	0.00693795	0	0.00128391	0.00643372	0.00328817	0	0.00158968	0.00749465	0.00495818	0.00636695	0.00623221	0.000441638	0.00112056	0.000736733	0.00306338	0.000622626	0.00555946	0.00656551	0.000683371	0.000436849	0.00122785	6.32429e-06	0.00130945	0	0	0.00156038	0.000334418	6.32429e-06	0.00677798	0.000494656	0.00123333	0.00554498	0.00655003
NHBC_220	0.00590621	0.00030866	0	0.00129091	0.00344167	0.00790136	0.00274299	0.000684153	5.33056e-06	0.00609722	0.0063207	0.00666391	0.006797	0.00103515	0.00214336	0.00841966	0.00799711	0.000251127	0.00347768	0.00580756	0.00601396	0	0.00184153	0.00703861	0.00672424	0.00650903	0.00549906	0.000995765	0.00248366	0.00164294	0.00345254	0.00273238	0.00206172	0.00418864	0.000873121	0.00100431	0.001144	0.00100028	0.00122179	0.000248451	0.000248451	0.00096578	0.00100028	0.00100028	0.00385958	0.00146495	0.00131346	0.00580097	0.00774181
NHBC_221	0.0066818	3.20295e-06	0.000245921	0.00128478	0.00246249	0.00930089	0.000951214	0.00047203	1.71011e-05	0.00200852	0.00124069	0.00443409	0.00924747	0.000485533	0.00257382	0.00746071	0.00778173	0	9.57383e-06	0.00661644	0.000514461	0	0.00323861	0.00483594	0.00130596	0.00759226	0.0187983	0.000637476	0.000520434	0.00116	0.00891243	0.00112145	0.00166152	0.00743367	0.0014383	0.000708839	0.0070097	0.000530226	0.00661694	0	0	0.00170798	0.000528022	0.000530226	0.0081796	0.000946714	0.00722716	0.00661363	0.00886276
NHBC_222	0.00849501	1.6559e-06	0	0.000155261	0.00198358	0.0136866	0.000362793	6.56391e-05	3.03144e-05	0.0087799	0.00918009	0.00917197	0.00187297	4.41065e-05	0.000113647	0.0108137	0.00181202	1.00044e-06	2.12233e-05	0.00860049	0.000175608	2.78581e-06	5.16215e-05	0.00968641	0.0105586	0.00108561	0.0109256	7.04505e-05	0.000217193	0.000114577	0.000822383	0.000139365	0.00270853	0.00112797	0.000172344	0.000122526	0.000366711	2.54119e-05	0.000482887	5.10234e-07	5.10234e-07	0.000116637	8.47247e-05	2.54119e-05	0.000540316	0.00169949	0.000522131	0.00847552	0.00888775
NHBC_223	0.00426625	1.35577e-05	0	0.00126409	0.0058952	0.00971137	0.00107484	0.000596708	0.0010746	0.00870361	0.00895095	0.00943948	0.00358942	0.000491607	0.00101664	0.0112158	0.00612843	0	1.12157e-05	0.00308787	0.000506554	0	6.16629e-05	0.00999711	0.00897861	0.00521435	0.00938591	0.000786861	0.00196604	0.00158166	0.00194322	0.00101081	0.00907299	0.00910617	0.000727558	0.000523699	0.000527445	2.356e-05	0.000500266	3.75559e-06	0	0.00209503	0.000496193	2.356e-05	0.00284215	0.00796021	0.000544529	0.00810923	0.0087088
NHBC_224	0.00516956	0	0.0016887	0.0035221	0.00572337	0.0062211	0.00356148	0.00199406	0.00270233	0.00520797	0.00493659	0.00567288	0.00517705	0.00169193	0.0032873	0.00679531	0.00616887	0	0.00224945	0.00506146	0.00352496	1.3284e-06	0.00295151	0.00599592	0.00491721	0.00560953	0.0023734	0.00204794	0.00367733	0.00360395	0.00431343	0.00310056	0.00394155	0.00551356	5.66472e-05	2.55903e-05	0.00226577	0	0.00235902	0	0	0.00252172	4.12114e-06	0	0.00568353	0.00254323	0.00255507	0.00414312	0.00505717
NHBC_225	0.00821399	3.37086e-06	0	9.0724e-05	0.00913154	0.0104277	0.000686044	3.34205e-05	0.000394771	0.00838443	0.00868572	0.0101472	0.00689628	1.75981e-05	0.000396609	0.0100449	0.0109731	1.95127e-06	0.000476256	0.00821251	0.00637434	0	0.000672072	0.0105053	0.00919244	0.00211015	0.00814225	3.72229e-05	9.37679e-05	0.000354733	0.00341101	0.000410223	0.00246134	0.00473621	0.00113115	0.00088027	0.00110564	0.000242778	0.00147614	6.69696e-07	6.69696e-07	0.00708312	0.000272432	0.000242778	0.00296702	0.00130636	0.0012423	0.00806403	0.0101899
NHBC_226	0.00649712	1.25658e-05	0	0.00113286	0.00660001	0.0104858	0.00278779	0.000710991	0.000447587	0.00655013	0.00681474	0.00724991	0.0034967	0.000502499	0.00189952	0.00814264	0.00595422	0	0.000679993	0.00646597	0.00147403	0	0.00107732	0.00770168	0.00816911	0.00495743	0.00847373	0.000724638	0.00185365	0.00120634	0.00303446	0.00220334	0.00255133	0.00288592	0.00137397	0.000782124	0.00125068	2.92902e-05	0.00180169	0	0	0.00179109	0.00082148	2.92902e-05	0.00369976	0.000963807	0.00135436	0.00630928	0.00709444
NHBC_227	0.00578626	0	0	0.00123981	0.00665137	0.00787473	0.0013959	0.000478456	0.000992661	0.00429982	0.00370998	0.00544572	0.00652232	0.000319094	0.00588387	0.00706084	0.00694551	0	0.00160992	0.00531524	0.00283699	0	0.00495909	0.00578122	0.00428248	0.0066678	0.00800459	0.000584055	0.00105938	0.00142925	0.00695577	0.00511281	0.00506273	0.00612821	0.00132243	0.000691543	0.00151717	9.01854e-05	0.00423379	0	0	0.00385498	0.000492722	9.01854e-05	0.00653425	0.0017273	0.00117473	0.00468897	0.00652154
NHBC_228	0.00580073	8.37456e-06	0	0.000330861	0.00803483	0.00891433	0.000877541	0.000175437	9.31192e-05	0.0063037	0.00666857	0.00710412	0.00523382	0.00010577	0.000315727	0.0101543	0.0082528	4.96801e-06	0.000689423	0.00726923	0.00402366	0.000251848	6.09999e-05	0.00745845	0.00755576	0.00628225	0.00713611	0.000216157	0.000659843	0.000323422	0.000655518	0.00029396	0.00573632	0.00490517	0.00205359	0.00207085	0.00252888	1.13413e-05	0.00252123	0	0	0.00263446	0.000197342	1.13413e-05	0.0049923	0.00229998	0.00357009	0.00610276	0.00909264
NHBC_229	0.0050369	3.21774e-05	0	0.00261525	0.00717048	0.00716124	0.00313487	0.00147827	0.000147807	0.00598016	0.00594852	0.00569027	0.00376073	0.00119354	0.00227131	0.00720455	0.00689807	3.24405e-06	0	0.00529188	0.00225637	0	5.9241e-05	0.00605623	0.00595709	0.0063731	0.00610865	0.00167121	0.00339435	0.00281408	0.00317072	0.00228497	0.00638582	0.00661989	0.00173173	0.00138089	0.00220261	4.57665e-05	0.00220712	0	0	0.00185918	0.00119906	4.57665e-05	0.00533238	0.00396733	0.00241232	0.00521432	0.00593019
NHBC_230	0.00607089	1.6954e-05	4.69419e-06	0.000327302	0.00715081	0.00899197	0.00118155	0.00013777	0.000306013	0.00384612	0.00323915	0.00564926	0.00836519	7.85491e-05	0.0033925	0.00809638	0.00749642	7.12809e-06	0.000492032	0.00618284	0.00405353	0.000432149	0.00546517	0.00601798	0.00377366	0.0074693	0.0145016	0.000150882	0.000344693	0.000255793	0.00754553	0.00178845	0.00530947	0.00682641	0.000370282	0.000173628	0.00244396	4.61118e-05	0.00294185	4.20336e-06	4.20336e-06	0.00620086	0.000117637	4.61118e-05	0.0073896	0.00117395	0.00255891	0.00540953	0.00780979
NHBC_231	0.00578193	1.69895e-05	0	0.00267966	0.00640184	0.00661141	0.00340267	0.000996498	0.00015785	0.00559484	0.0048834	0.00633863	0.00524189	0.000829087	0.00194019	0.00797876	0.00713105	0	0.00107378	0.0059355	0.00567989	0	6.56628e-05	0.00676464	0.00493214	0.00664022	0.00298615	0.00116338	0.00277127	0.00201142	0.00271886	0.00174387	0.00431983	0.00603162	0.00117559	0.000839044	0.00115127	2.62803e-05	0.00137476	0	0	0.00135864	0.000832735	2.62803e-05	0.00642649	0.00209784	0.00121656	0.0039773	0.00438373
NHBC_232	0.00703381	1.94351e-05	0	9.44983e-05	0.00559614	0.00959075	0.000231772	1.13254e-05	3.28383e-05	0.00740761	0.00771094	0.00761092	0.00806498	3.22621e-05	0.000112111	0.0107365	0.00906486	1.49641e-05	0.000236129	0.00731194	0.0065906	0	0.00014072	0.0080859	0.00790657	0.00793351	0.00729981	4.91288e-05	0.000155671	0.000100498	0.00023684	0.00015001	0.00227785	0.00422747	9.19728e-05	8.54493e-05	0.000137408	4.16791e-05	0.000154781	2.94176e-07	2.94176e-07	0.000186171	4.16791e-05	4.16791e-05	0.000421983	0.000424763	0.000166079	0.00720012	0.0094922
NHBC_233	0.00669427	6.33955e-05	0	0.000889862	0.00772487	0.0101173	0.00214235	0.000418407	0.00113411	0.00639484	0.00661958	0.00722632	0.00527963	0.000317213	0.00115571	0.0083373	0.00773628	4.32864e-05	0.00121669	0.00677433	0.0031208	0	0.00147895	0.00756067	0.00785991	0.00487944	0.00805657	0.000479213	0.0011999	0.000903481	0.00349802	0.000791108	0.00232716	0.00321492	0.00061915	0.000309506	0.00134317	0.000275973	0.00279035	0	0	0.00164077	0.000523034	0.000275973	0.00477151	0.000540989	0.00118141	0.00598038	0.00718406
NHBC_234	0.00550494	0.000163857	0	0.000385426	0.008548	0.00903295	0.00191284	0.000210145	0.00218214	0.00487248	0.00481175	0.00662937	0.0051542	0.000359975	0.00110027	0.00607831	0.00959559	6.67271e-06	0.00129596	0.00662459	0.00291735	0.000254528	0.00100965	0.00688508	0.00616989	0.00669319	0.00413048	0.000732023	6.93135e-05	0.00117949	0.00274739	0.00102199	0.00246884	0.00358146	0.000790464	0.000662749	0.00171015	0.000619389	0.00227128	0	0	0.0038299	1.40667e-05	0.000619389	0.0056498	0.000836357	0.0017681	0.00393617	0.00590017
NHBC_235	0.00608501	7.05286e-06	0	0.0022722	0.0069823	0.00748376	0.00311355	0.00108838	0.000342131	0.0057533	0.00578842	0.00690973	0.0058298	0.000922539	0.00207332	0.00791615	0.00650773	4.26132e-06	0.00274765	0.00568636	0.00554149	5.55228e-06	0.00209414	0.0072645	0.00645079	0.00612254	0.00326464	0.00131915	0.00258691	0.00240933	0.00311434	0.00192115	0.00340543	0.00603074	0.00162163	0.00223971	0.00131852	8.48359e-06	0.0013848	0	0	0.00328356	0.000922575	8.48359e-06	0.0050375	0.00205652	0.00164666	0.00545398	0.00762378
NHBC_236	0.00455895	0.000445315	0	0.00414143	0.00527565	0.00554769	0.0040119	0.00353405	5.08158e-05	0.00415176	0.00418145	0.00507277	0.00484045	0.0030044	0.00445645	0.00532274	0.00606679	0	5.18312e-05	0.00434359	0.0033102	0	0.00197802	0.00534794	0.00438513	0.00489866	0.00520746	0.00359247	0.00371095	0.00600894	0.00493745	0.00425521	0.00613992	0.00526822	0.00345936	0.00313314	0.00361463	0.000694775	0.0035925	0	0	0.00414104	0.00309322	0.000694775	0.0053624	0.00368926	0.0036372	0.00396171	0.00547373
NHBC_237	0.00627861	7.7318e-05	0	0.00215438	0.00639004	0.00796875	0.00231568	0.00124463	0.00225003	0.00556872	0.00557116	0.00716942	0.00554428	0.0010166	0.00248919	0.00425521	0.00811381	4.74913e-05	0.000244216	0.00623653	0.00616646	1.14716e-05	0.00145148	0.00749497	0.00688855	0.00584435	0.00644769	0.00137802	0.0022483	0.00204796	0.00490214	0.00271592	0.00352229	0.00406681	0.00248253	0.00218905	0.00285684	9.23397e-05	0.00355561	4.54708e-05	4.54708e-05	0.00670649	0.00139563	9.23397e-05	0.0060545	0.00172641	0.00303391	0.00477201	0.00815441
NHBC_238	0.00580123	6.20998e-06	0	0.00250348	0.00398739	0.00718521	0.00187621	0.00136249	1.84651e-05	0.00295138	0.00243512	0.00543022	0.00775343	0.00109884	0.00415969	0.006615	0.0069721	4.84596e-06	0.000149345	0.00562332	0.00116754	0	0.00452998	0.00580521	0.00283772	0.0065784	0.0102502	0.00159567	0.00130004	0.00258533	0.00754283	0.00234487	0.00379152	0.00652957	0.00238702	0.00135937	0.00290668	4.80425e-05	0.0054962	1.42874e-06	1.42874e-06	0.007053	0.00108723	4.80425e-05	0.00700973	0.00209408	0.00235445	0.0056452	0.00663673
NHBC_239	0.00594343	0.000638311	0	0.00169592	0.00609995	0.00804385	0.00220873	0.000551544	4.07421e-05	0.00622036	0.00621673	0.00721918	0.00619351	0.000515631	0.00150713	0.00908819	0.00586016	0.000500452	0.0022723	0.00624816	0.00539994	2.2989e-06	0.000118978	0.00761833	0.00635466	0.00710047	0.00152033	0.000714456	0.00308679	0.00128838	0.00254415	0.00175016	0.00381607	0.0066077	0.000727589	0.000656543	0.00108165	0.000581032	0.00145028	0	0	0.00209771	0.000581032	0.000581032	0.00513895	0.0011453	0.00125062	0.00566913	0.00739326
NHBC_240	0.00407933	4.37165e-05	0	0.00340223	0.00550212	0.00600543	0.000861995	0.000102223	0.000418878	0.00453972	0.00460498	0.00486962	0.00381396	0.00242759	0.00387776	0.00525353	0.00614685	2.70604e-05	0.000138793	0.00409972	0.00302801	2.28845e-05	0.00409078	0.00510907	0.00496131	0.00453196	0.00294871	0.00284585	0.00371742	0.00509211	0.00540765	0.00453705	0.00627469	0.00478051	0.00281347	0.00297843	0.0046595	0.00257089	0.00517892	0	0	0.00376403	0.00275893	0.00257089	0.00501691	0.00343899	0.0049054	0.00393017	0.005759
[truncated: 79 more rows]
[truncated: 275 more columns]

## Sheet: Pathway_NOMIC_month
Supplementary Data 2F. Predicted metabolic pathway relative abundance table used in ML analyses from NOMIC at 1-2 months, where last column is the target variable.
[truncated: 486 more rows]
[truncated: 275 more columns]

## Sheet: Pathway_WHEALS_month
Supplementary Data 2G. Predicted metabolic pathway relative abundance table used in ML analyses from WHEALS at 1-2 months, where last column is the target variable.
[truncated: 115 more rows]
[truncated: 275 more columns]
