# Supplementary material for: Machine-learning analysis of cross-study samples according to the gut microbiome in 12 infant cohorts
Source: mSystems. 2023 Oct 24;8(6):e00364-23. doi: 10.1128/msystems.00364-23 (PMC10734493; doi:10.1128/msystems.00364-23)
Supplement: Data S3 — Predicted metabolic pathway relative abundance feature tables used in ML analyses at 3-6 months. [file msystems.00364-23-s0003.xlsx]

## Sheet: Pathway_INFANTMET_6month
Supplementary Data 3A. Predicted metabolic pathway relative abundance table used in ML analyses from INFANTMET at 3-6 months, where last column is the target variable.
	1CMET2-PWY	3-HYDROXYPHENYLACETATE-DEGRADATION-PWY	AEROBACTINSYN-PWY	ALL-CHORISMATE-PWY	ANAEROFRUCAT-PWY	ANAGLYCOLYSIS-PWY	ARG+POLYAMINE-SYN	ARGDEG-PWY	ARGORNPROST-PWY	ARGSYN-PWY	ARGSYNBSUB-PWY	ARO-PWY	ASPASN-PWY	AST-PWY	BIOTIN-BIOSYNTHESIS-PWY	BRANCHED-CHAIN-AA-SYN-PWY	CALVIN-PWY	CATECHOL-ORTHO-CLEAVAGE-PWY	CENTFERM-PWY	COA-PWY	COBALSYN-PWY	CODH-PWY	COLANSYN-PWY	COMPLETE-ARO-PWY	CRNFORCAT-PWY	DAPLYSINESYN-PWY	DENOVOPURINE2-PWY	DTDPRHAMSYN-PWY	ECASYN-PWY	ENTBACSYN-PWY	FAO-PWY	FASYN-ELONG-PWY	FASYN-INITIAL-PWY	FERMENTATION-PWY	FOLSYN-PWY	FUC-RHAMCAT-PWY	FUCCAT-PWY	GALACT-GLUCUROCAT-PWY	GALACTARDEG-PWY	GALACTUROCAT-PWY	GALLATE-DEGRADATION-I-PWY	GALLATE-DEGRADATION-II-PWY	GLCMANNANAUT-PWY	GLUCARDEG-PWY	GLUCARGALACTSUPER-PWY	GLUCONEO-PWY	GLUCOSE1PMETAB-PWY	GLUCUROCAT-PWY	GLUTORN-PWY
INFANTMET_1	0.00646902	0	0	3.8365e-05	0.00623745	0.0106215	9.35113e-05	1.62668e-05	0	0.00701278	0.00740892	0.00770765	0.00602148	8.70212e-06	2.42799e-05	0.00971526	0.00569545	0	0.000139379	0.00691349	0.00235894	0	9.16098e-05	0.00811057	0	0.00863216	0.00681442	0.00749487	1.50238e-05	4.40691e-05	7.56753e-05	3.46751e-05	2.17196e-05	0.00334973	0.000718694	0.000608335	0.000450772	0.000614979	0	0.0011482	0	0	0.000762557	1.73516e-05	0	0.000397027	0.00212973	0.000751782	0.00687549
INFANTMET_2	0.00630303	0	0	0.000550251	0.00778672	0.00874175	0.000976427	0.000136839	0	0.00691342	0.00720961	0.00902224	0.00552034	6.75398e-05	0.000374927	0.00903503	0.0087374	0	0.000971219	0.00533311	0.00603057	0	0.00308492	0.00932949	0	0.00959601	0.00220279	0.00900756	0.000115021	0.000323071	0.000701113	0.00118419	0.000341954	0.00473647	0.00537133	0.00134068	0.00308496	0.00157453	0	0.00203539	0	0	0.00664889	0.000129401	0	0.00345726	0.0024726	0.00210694	0.00704464
INFANTMET_3	0.00250443	0	0	0.000201429	0.00427414	0.0120704	0.000474845	0.000120553	0	0.0106779	0.0110057	0.0112795	0.00175166	9.6452e-05	0.000191468	0.0137298	0.00426985	0	0.000469937	0.00159427	0.000862924	0	0	0.0119989	0	0.0119213	0.00435236	0.0117277	0.000146366	0.000427405	0.00027522	0.000316144	0.000223274	0.0119775	0.0105998	0.000194763	9.6452e-05	0.000153671	0	0.000224423	0	0	0.000237286	9.6452e-05	0	0.000695349	0.0100576	0.000161215	0.0104554
INFANTMET_4	0.0069674	0	0	0.00031842	0.00847965	0.00998331	0.000829745	0.000180339	0	0.00822956	0.0084935	0.0096325	0.00461333	0.000121357	0.00032004	0.0109042	0.00770191	0	0.000587911	0.00531379	0.00352153	0	0.00207025	0.0100402	0	0.00813074	0.00288485	0.00830192	0.000202021	0.00052559	0.000349318	0.00047326	0.000304741	0.00936786	0.00807425	0.00218812	0.0030984	0.000793377	0	0.00105865	0	0	0.00322589	0.000231947	0	0.00326036	0.00563252	0.00107394	0.00817956
INFANTMET_5	0.00694773	0	0	0.000234887	0.00636782	0.0103291	0.00060806	0.000140317	0	0.00744619	0.00772889	0.00908174	0.00818935	7.86925e-05	0.000253072	0.00995459	0.0107749	0	0.000387973	0.00541005	0.00673911	0	0.000633067	0.0094748	0	0.00981905	0.00295165	0.0106078	0.000131032	0.000348131	0.000344835	0.000373777	0.000237399	0.000783499	0.00186661	0.000867842	0.000768354	0.00356045	0	0.00451611	0	0	0.00763926	0.000153052	0	0.00133347	0.000297453	0.00384384	0.00692843
INFANTMET_6	0.00633431	0	0	0.000253084	0.00808005	0.00937378	0.000464914	4.95493e-05	0.000432587	0.00676078	0.00696933	0.00797626	0.00584556	2.98308e-05	0.000140272	0.00920801	0.00883959	0	0.00209967	0.00585298	0.00533053	0	0.00083718	0.00833543	0	0.00783996	0.00484062	0.00585523	5.1218e-05	0.000151866	0.00178706	0.000199228	0.000125665	0.00492188	0.00476244	0.00136887	0.00151708	0.00318921	0	0.00407916	0	0	0.00369617	5.83308e-05	0	0.0030143	0.00188833	0.00367367	0.00651123
INFANTMET_7	0.00780921	0	0	0.000171965	0.00512764	0.0100596	0.000378365	7.44339e-05	0.000937067	0.00733596	0.00757802	0.0084878	0.00567768	3.59348e-05	0.000111048	0.00871959	0.011685	0	0.000832029	0.00714717	0.00481895	0	0.000768961	0.00886457	0	0.00861698	0.00409009	0.00450781	6.15927e-05	0.000171449	0.000761946	0.000609948	8.92667e-05	0.00104828	0.00500363	0.00183767	0.00276266	0.00519046	0	0.00686851	0	0	0.0053163	0.000948747	0	0.00393977	0.0005532	0.00552202	0.00682892
INFANTMET_8	0.00583143	0.000385432	0	0.00131981	0.0037547	0.00791338	0.00291821	0.000699562	0	0.00602182	0.00624419	0.0065785	0.00670137	0.000797346	0.00215116	0.00828884	0.00796672	0.000272753	0.0034702	0.00573176	0.00578701	0	0.00191054	0.00694863	0	0.00668661	0.00645386	0.00540818	0.00104058	0.00299768	0.00159469	0.00345311	0.00273944	0.002112	0.00415224	0.0009077	0.00101779	0.00130905	0.00106163	0.00170924	0	0	0.0016655	0.00106163	0.00106163	0.00389957	0.00148377	0.00141915	0.00573176
INFANTMET_9	0.00639713	0	0	0.000164182	0.00821512	0.0095935	0.000226835	4.46157e-05	0.000113392	0.00748163	0.0076792	0.00833019	0.00469938	3.52595e-05	9.30322e-05	0.00978139	0.00807882	0	0.00148493	0.00616003	0.00488115	0	0	0.00878608	0	0.00816307	0.00437365	0.00610775	6.0197e-05	0.000173161	0.00119665	0.000139033	8.74867e-05	0.00617892	0.00589081	0.00283058	0.00208503	0.00370532	0	0.00507086	0	0	0.00391686	6.78803e-05	0	0.00547221	0.00278935	0.00367559	0.00697814
INFANTMET_10	0.00592391	0	0	0.000590125	0.00723441	0.00785813	0.00115931	0.000203636	0	0.00478733	0.00448817	0.00618638	0.0072458	0.000135226	0.00609095	0.00792981	0.00705678	0	0.00076449	0.00521518	0.00421549	0	0.0049467	0.00646579	0	0.00492288	0.00693297	0.00792961	0.000237778	0.000610934	0.000393584	0.00738306	0.00602759	0.00582474	0.0064902	0.00052402	0.000250793	0.000542315	0	0.00380325	0	0	0.00211033	0.000173783	0	0.0060615	0.00273863	0.000383878	0.00437592
INFANTMET_11	0.00845032	1.41802e-05	0	7.38776e-05	0.00689556	0.00993888	0.000366853	1.24578e-05	0	0.0029872	0.00310252	0.008277	0.00953601	7.19545e-06	4.33193e-05	0.0105794	0.0103961	7.19545e-06	0.000868415	0.00879742	0.00811768	0	0.00414867	0.00882562	0	0.00420071	0.00923363	0.00894015	1.11496e-05	7.51145e-05	4.1016e-05	0.0094626	0.00011589	0.00363287	0.00865903	0.000473258	0.000397234	0.000800167	1.42739e-05	0.00191144	0	0	0.0025476	1.42739e-05	1.42739e-05	0.00922199	0.00158171	0.000699573	0.00271413
INFANTMET_12	0.00636118	0	0	0.000164745	0.00749005	0.00867786	0.000937965	4.72894e-05	0	0.00760491	0.00812039	0.00826851	0.00601882	2.99475e-05	8.30226e-05	0.0099762	0.00712483	0	0.000250066	0.00598934	0.00446111	0	8.09165e-05	0.00874641	0	0.00707802	0.00687693	0.0053764	5.01201e-05	0.000149442	0.000100024	0.000118215	7.43082e-05	0.00682105	0.00684533	0.000858839	0.00240192	0.000449752	0	0.00073942	0	0	0.00360546	4.80022e-05	0	0.00533088	0.00332579	0.000441209	0.00764856
INFANTMET_13	0.00617986	7.46722e-05	0	0.000302324	0.00599579	0.00943718	0.000584703	7.46722e-05	0	0.00922818	0.00910588	0.0091333	0.00743216	0.000124454	0.000262444	0.0109801	0.00615347	6.22268e-05	0.000348479	0.00540483	0.00145985	0.00172986	0.000281087	0.00965424	0	0.00883258	0.00668378	0.00761371	9.54815e-05	0.000312307	0.000215077	0.00226395	0.00178847	0.00854169	0.00829102	7.95018e-05	8.20055e-05	0.000164812	8.13246e-05	0.000954316	6.22268e-05	6.22268e-05	0	8.13246e-05	8.13246e-05	0.00536987	0.00724445	0.000162376	0.00767788
INFANTMET_14	0.00657651	0	0	8.93112e-05	0.00809177	0.0094583	0.00207711	2.97015e-05	0.000161961	0.00598399	0.00593513	0.00834522	0.00610927	1.77044e-05	0.000120318	0.00921793	0.00901686	0	0.00106279	0.0072212	0.00559024	0	0.0035221	0.00874209	0	0.00675183	0.00560995	0.0101304	3.03556e-05	9.24839e-05	0.00073747	0.00466215	4.41305e-05	0.00480019	0.00581224	0.000626193	0.000526638	0.00242747	0	0.0034469	0	0	0.00361833	3.47437e-05	0	0.00730932	0.00136441	0.00231389	0.00514932
INFANTMET_15	0.00708178	0	0	0.000608285	0.00476317	0.010305	0.00124452	0.0003112	0.000179409	0.00782066	0.0081519	0.00870209	0.00404587	0.000198302	0.00083025	0.0101091	0.00436266	0	0.000319621	0.0067363	0.000941494	0	0.000487117	0.00911166	0	0.0093464	0.00437883	0.00841162	0.000311381	0.000942415	0.00053239	0.00136031	0.000981096	0.00865532	0.00667158	0.00113246	0.000758017	0.00112768	0	0.0016175	0	0	0.00147079	0.000331408	0	0.00277299	0.00645274	0.00125204	0.00772614
INFANTMET_16	0.00681711	0.000297651	0	0.000695079	0.00764668	0.00946867	0.00145972	0.000254029	0	0.00621107	0.00705031	0.00833338	0.00571843	0.000197968	0.000499878	0.0089668	0.00794451	0.000197968	6.32254e-05	0.00662224	0.00532459	0	0	0.0087391	0	0.0086782	0.00272109	0.00689948	0.00029475	0.00137237	0.00205415	0.000742096	0.00047775	0.00307681	0.00238	0.00304248	0.00243875	0.00511292	0.000260591	0.00536094	0	0	0.00521278	0.000260591	0.000260591	0.00308262	0.00111748	0.00606621	0.00667239
INFANTMET_17	0.00614495	0	0	0.000514107	0.00766183	0.00999228	0.000489074	0.000164762	0	0.00605974	0.00624821	0.00914887	0.0084699	0.000130329	0.000617071	0.0108111	0.00733964	0	7.94979e-05	0.00499761	0.00306303	0	0.00493428	0.00959114	0	0.00788434	0.00784442	0.00956697	0.000199743	0.00062907	0.000318002	0.00484821	0.000314675	0.00826363	0.00904458	0.00029633	0.000161233	0.000772781	0	0.00074406	0	0	0.00204426	0.000130329	0	0.00675999	0.00677957	0.000757549	0.00584471
INFANTMET_18	0.00350702	0	0	0.00123786	0.00533271	0.010324	0.000962684	0	0.00020166	0.00888991	0.00911732	0.00961544	0.0025968	0.000472506	0.00103176	0.0112378	0.00519888	0	0	0.002422	0.0011997	0	0.00131242	0.0101721	0	0.00991304	0.00456962	0.00833104	0.000665494	0.00203856	0.00112712	0.00177875	0.00138574	0.0105718	0.00897278	0.000789878	0.000810154	0.000700575	0.00055399	0.000701385	0	0	0.00110032	0.00055399	0.00055399	0.00282044	0.00823074	0.000794108	0.00857559
INFANTMET_19	0.00567247	0	0	0.000614431	0.00762079	0.00944884	0.00117656	0.000217298	0	0.00712014	0.00725305	0.00755402	0.00520769	0.000148264	0.000397485	0.0100169	0.00707394	0	0.000842606	0.00539726	0.00372029	0	0	0.00794982	0	0.00796013	0.00606727	0.00630453	0.000228332	0.000698966	0.00046551	0.000564145	0.000364668	0.00748588	0.00611528	0.000526291	0.000369814	0.000643379	0	0.00117935	0	0	0.000807926	0.000202491	0	0.00474352	0.00399374	0.000607809	0.00663231
INFANTMET_20	0.00597623	0	0	0.000595704	0.00895149	0.00990855	0.00109856	0.000328522	0.00038146	0.00712262	0.00722016	0.0085354	0.00440288	0.000197116	0.000501275	0.010656	0.00870328	0	0.000337396	0.00411908	0.00518777	0	0.00070099	0.0089952	0	0.00744188	0.00142393	0.00795721	0.000319798	0.000823581	0.000615105	0.000903026	0.000535822	0.00771407	0.00608225	0.00262549	0.00240575	0.00358059	0	0.00487137	0	0	0.00694622	0.000368687	0	0.00461501	0.00520714	0.00351762	0.00589453
INFANTMET_21	0.00699291	0	0	0.000109031	0.0080392	0.0092668	0.00024717	5.26336e-05	0	0.00492189	0.00500621	0.00823514	0.00893139	2.79935e-05	0.00282368	0.00997719	0.00771974	0	0.000178848	0.00628231	0.00368653	0	0.00526841	0.00860612	0	0.00615801	0.00769026	0.00873703	4.33116e-05	0.000144889	0.000112415	0.00631492	0.00364717	0.00693312	0.00843058	0.000440611	0.000279607	0.00158347	0	0.00157218	0	0	0.00255823	4.82977e-05	0	0.00728093	0.00508581	0.00154111	0.00472656
INFANTMET_22	0.0079818	0	0	0.000393625	0.00102522	0.00849023	0.00030234	0.000173537	0	0.000613096	0.000431326	0.00259129	0.00914586	0.000126538	0.0116072	0.00768442	0.00857536	0	6.35e-05	0.00685982	0.00662833	0	0.00138649	0.00288367	0	0.00051398	0.00881182	0.01024	0.000187616	0.00015419	0.000308374	0.0145207	0.0101669	0.000714553	0.00760697	0.000581113	0.000269229	0.000700782	0	0.0078909	0	0	0.000553305	0.000138122	0	0.00902455	0.000276939	0.000483661	0.00682413
INFANTMET_23	0.00567476	0	0	0.000132091	0.00788062	0.00905522	0.0010295	4.58423e-05	0	0.00697725	0.00709998	0.00759353	0.0068109	2.51289e-05	0.000166376	0.0104076	0.00730856	0	0.000171644	0.0054946	0.00467703	0	0.00177562	0.00805683	0	0.00764575	0.00672098	0.00668568	5.29107e-05	0.00013088	7.5161e-05	0.00213233	6.24862e-05	0.00691655	0.00693718	7.23749e-05	3.34104e-05	0.000104936	0	0.00123155	0	0	0.00184826	3.33997e-05	0	0.00446381	0.00382344	7.29318e-05	0.0066646
INFANTMET_24	0.00518024	1.83495e-05	0	6.66716e-05	0.00687223	0.0105812	0.000280862	2.26454e-05	0.000160544	0.00700342	0.00724767	0.00767521	0.00671027	2.53543e-05	4.22001e-05	0.00855702	0.00662566	1.26772e-05	0.000313665	0.0067934	0.00260075	0	0	0.00826476	0	0.00922883	0.00759415	0.00681504	2.18793e-05	6.60457e-05	0.000202704	5.04746e-05	3.16226e-05	5.0406e-05	0.000703929	0.00261324	0.00262424	0.00314719	2.52931e-05	0.00462365	1.26772e-05	1.26772e-05	0.00412722	2.52931e-05	2.52931e-05	0.00520186	2.53296e-05	0.00318173	0.00659264
INFANTMET_25	0.00847919	0	0	9.81753e-06	0.00831278	0.00903269	2.10141e-05	5.27335e-06	2.48859e-05	0.00783658	0.00805882	0.0099147	0.00636808	2.68417e-06	9.21525e-06	0.0101861	0.00833109	0	1.86506e-05	0.00753205	0.0057001	0	0.00377221	0.0103229	0	0.0100768	0.002141	0.00933064	4.64336e-06	1.38006e-05	8.04366e-06	9.78493e-05	6.7039e-06	0.00500592	0.00399882	0.00295324	0.00551007	0.00223843	0	0.00204849	0	0	0.00743198	4.33236e-06	0	0.00352777	0.00295543	0.00347204	0.00808845
INFANTMET_26	0.00598509	2.06385e-06	0	0.000333658	0.0075902	0.00901092	0.000636237	9.7243e-05	2.26159e-05	0.00769176	0.00797424	0.00776439	0.00910808	6.64137e-05	0.000881257	0.00848742	0.00738417	1.33229e-06	0.000371926	0.00621883	0.00192592	0.00198092	6.62819e-05	0.00806287	0	0.00758661	0.00690437	0.00549005	0.000110341	0.000320813	0.000193287	0.00503436	0.00171651	0.00449472	0.00515734	0.000787666	0.00102836	0.000557453	2.66335e-06	0.000880485	1.33229e-06	1.33229e-06	0.00126232	0.000148414	2.66335e-06	0.00548228	0.00184784	0.000774297	0.00645882
INFANTMET_27	0.00811177	0	0	0.000701579	0.00280343	0.00966379	0.000520033	0.000280007	0	0.00170203	0.00125696	0.00475956	0.00910893	0.00021773	0.00294388	0.00916062	0.00853038	0	4.98313e-05	0.00798613	0.00784521	0	0.00268887	0.00521736	0	0.00136975	0.00897172	0.00849958	0.000374232	0.000412873	0.000525672	0.010541	0.00126023	0.00237464	0.00836494	0.000787442	0.000370867	0.00133448	0	0.00168857	0	0	0.00128191	0.000230895	0	0.00906583	0.000900186	0.00150804	0.00783598
INFANTMET_28	0.00670966	0	0	0.000132896	0.0072083	0.0086801	0.00190328	5.75786e-05	5.49618e-05	0.00822569	0.00885023	0.00898266	0.00558865	2.97733e-05	8.62415e-05	0.0100839	0.00677378	0	0.000182722	0.00567128	0.00365339	0	0	0.00949859	0	0.0074121	0.00704867	0.00577135	4.96032e-05	0.000144535	8.76083e-05	0.000262443	7.3724e-05	0.00763262	0.00739209	0.000850089	0.00322332	0.000371122	0	0.000609033	0	0	0.00453629	3.72878e-05	0	0.00479817	0.00433067	0.00041339	0.00836718
INFANTMET_29	0.00722553	0	0	0.000151427	0.00905317	0.0104369	0.000277997	5.65346e-05	0	0.00707358	0.00785864	0.009097	0.00531853	2.76735e-05	0.000135208	0.0105791	0.0092075	0	0.000181811	0.00610458	0.00582682	0	0.00159549	0.00930301	0	0.00885013	0.000373972	0.00854718	4.56364e-05	0.000129479	8.26565e-05	0.000810913	0.000527454	0.00510181	0.00549748	0.00229946	0.00243855	0.00210259	0	0.00233559	0	0	0.00578246	5.467e-05	0	0.00214601	0.00210697	0.00303194	0.00706122
INFANTMET_30	0.000570274	0	0	0	0.00013069	0.0140957	0	0	0	0.0125237	0.0129082	0.0132053	0.000251543	0	0	0.0154121	0.000123361	0	0	0.000332498	0.000133302	0	0	0.0140138	0	0.0142008	0.000916972	0.0123204	0	0	0	0	0	0.0145354	0.0122873	0	0	2.83601e-05	0	4.01889e-05	0	0	0	0	0	0	0.0121885	2.92965e-05	0.0122628
INFANTMET_31	0.00706509	2.49038e-05	0	0.00045917	0.0067839	0.0102713	0.00133924	7.5661e-05	1.49103e-05	0.00703814	0.00683808	0.0077684	0.00383055	6.18066e-05	0.000197616	0.00907572	0.00652497	1.7171e-05	0.000207073	0.00714788	0.00386028	0	7.06934e-05	0.0082205	0	0.0087252	0.00601672	0.00710502	7.45517e-05	0.000230326	0.000133038	0.0027197	0.00184251	0.00115332	0.000846599	0.000755891	0.000427744	0.000480575	3.27613e-05	0.000622385	1.7171e-05	1.7171e-05	0.0012382	7.93216e-05	3.27613e-05	0.00569427	0.000108141	0.000570698	0.00595908
INFANTMET_32	0.0031753	0	0	0.000432929	0.00395357	0.0114551	0.000956005	0.000225425	0	0.00972084	0.0100145	0.0103379	0.00268081	0.000153993	0.000906322	0.0121798	0.00368399	0	0.000236022	0.00210904	0.000703327	0	0.00119621	0.0109287	0	0.0112035	0.00282018	0.0100968	0.000230133	0.000707656	0.000402796	0.00132993	0.00104147	0.0114935	0.00958439	0.000398009	0.000215668	0.000360988	0	0.000575424	0	0	0.000923136	0.000193867	0	0.00160696	0.00902555	0.000348614	0.00947522
INFANTMET_33	0.00672014	0	0	0.000373367	0.00766015	0.00992403	0.000370112	0.000146507	0	0.00576599	0.00600487	0.00929232	0.00860891	8.73634e-05	0.000256106	0.0109674	0.00744437	0	0.000269535	0.00573527	0.00364319	0	0.00517732	0.00971005	0	0.00775328	0.00820975	0.00896314	0.000141414	0.000435033	0.000225886	0.00542403	0.000213904	0.00808278	0.00915172	0.000180115	0.000110546	0.000164341	0	0.00016263	0	0	0.000422028	9.8889e-05	0	0.00700815	0.00642352	0.000171277	0.00558704
INFANTMET_34	0.00603452	0	0	0.0015178	0.0064044	0.00880064	0.00218327	0	0	0.00578973	0.00584673	0.00664914	0.00466447	0.000602856	0.00309956	0.00740569	0.00600232	0	3.98579e-05	0.00585376	0.00168417	0	0.00341268	0.0070093	0	0.00694087	0.00482482	0.00839814	0.000958698	0.00196578	0.00140943	0.00403293	0.0024135	0.00502275	0.00456326	0.00174069	0.00112741	0.00235274	0.000764513	0.00271741	0	0	0.00352831	0.000764513	0.000764513	0.0046427	0.00113565	0.00271547	0.0053957
INFANTMET_35	0.00815567	0	0	0.000305692	0.00873284	0.00989615	0.000245889	9.64467e-05	0	0.0036717	0.00385118	0.00904146	0.0111301	7.32174e-05	0.000202793	0.0112003	0.00875363	0	0	0.00738294	0.00605263	0	0.00626037	0.00953748	0	0.00578667	0.00940756	0.00944031	0.000112795	0.000359484	0.000175521	0.00773426	0.000179805	0.00833486	0.00959212	8.56894e-05	7.98144e-05	0.000111671	0	0.000108034	0	0	0.000178383	7.32174e-05	0	0.00878121	0.00510467	0.000112972	0.00352277
INFANTMET_36	0.00742276	5.92283e-06	0	0.000181666	0.00568178	0.0101842	0.00028143	4.84817e-05	0.000764952	0.00784022	0.00816594	0.00915083	0.00692918	2.61961e-05	8.85472e-05	0.00925208	0.0111225	3.02416e-06	0.00163819	0.00721643	0.00641946	0	0.00239374	0.00956976	4.97362e-06	0.00934349	0.00351714	0.00643075	4.50385e-05	0.000148276	0.00143676	0.00146047	6.51874e-05	0.00175925	0.00386815	0.0021784	0.0029773	0.00660776	6.0314e-06	0.00789455	0	0	0.00699806	0.000779133	6.0314e-06	0.00405653	0.00124541	0.00713242	0.0073645
INFANTMET_37	0.000263706	0	0	0	0.000326258	0.0141712	0	0	0	0.0126332	0.0130088	0.013338	0.000152081	0	0	0.0154765	0.000445315	0	0	0.000152081	8.98166e-05	0	0	0.0141539	0	0.0143027	0.000565498	0.0125396	0	0	0	0	0	0.0145248	0.0123987	0	0	0	0	0	0	0	0	0	0	0.000300924	0.0123382	0	0.0123458
INFANTMET_38	0.006114	0	0	0.000636949	0.00814778	0.00919807	0.00144702	0.00029364	0	0.00748124	0.00774057	0.0083414	0.00541409	0.000213123	0.000547956	0.0100441	0.00786769	0	0.0010971	0.00622312	0.00415002	0	0.00240789	0.00879343	0	0.0079894	0.00608559	0.00718398	0.000329728	0.000924083	0.000621872	0.000763071	0.000506123	0.00763628	0.00612722	0.000546925	0.000537002	0.00200282	0	0.00244633	0	0	0.00255796	0.000276442	0	0.00338713	0.00495468	0.00209807	0.00725536
INFANTMET_39	0.0083723	0	0	5.00885e-05	0.00760701	0.00992515	0.000179185	1.23513e-05	0.00106879	0.00767184	0.00831142	0.0100057	0.00744373	7.95958e-06	2.76265e-05	0.00981559	0.0103303	0	0.000434745	0.00826971	0.00789315	0	0.000364894	0.0103571	0	0.00821934	0.00458472	0.00696486	1.36979e-05	4.13337e-05	4.25195e-05	0.000153587	1.98752e-05	0.000301832	0.00469024	0.00208237	0.00356862	0.00423377	0	0.00452735	0	0	0.00247741	1.56535e-05	0	0.00216047	0.000213857	0.00551995	0.00754117
INFANTMET_40	0.00556639	0	0	0	0.00649453	0.0102897	0.000385097	0	0.000168575	0.00888674	0.00910101	0.00990839	0.00337769	0	0.000758759	0.0114042	0.00600915	0	0	0.00390798	0.00222911	0	0.00157936	0.0103864	0	0.00950021	0.00397795	0.00902081	0	0	0	0.00140422	0.000973547	0.00970634	0.00880299	0.00148462	0.00148057	0	0	0.000530881	0	0	0.000705512	0.000389869	0	0.00329549	0.00734006	0	0.00849919
INFANTMET_41	0.00585223	0	0	0.000176903	0.00729856	0.00969844	0.000315431	5.486e-05	0	0.00634756	0.00649896	0.00914994	0.00740815	3.38753e-05	0.00150654	0.0104814	0.00699353	0	0.000169179	0.00469972	0.00321777	0	0.00503111	0.00958312	0	0.00792077	0.00741505	0.00909224	5.61138e-05	0.000175955	9.19142e-05	0.00451145	0.00199213	0.00795771	0.00883156	0.000228647	0.000117032	0.00068945	0	0.000899876	0	0	0.001433	4.19508e-05	0	0.00621949	0.0067166	0.000616741	0.00607019
INFANTMET_42	0.0061921	0	0	0.000131189	0.00672677	0.0094207	0.000810839	5.52755e-05	0.000280136	0.00809073	0.00837139	0.00966772	0.0123671	2.64562e-05	8.34428e-05	0.0106136	0.00709116	0	0.000159115	0.00507768	0.00244	0.0017338	0.00383851	0.0100683	0	0.00880042	0.00765036	0.00897345	4.09177e-05	0.000138339	7.6479e-05	0.00467418	6.56678e-05	0.00760923	0.00874983	0.000105511	0.00015483	0.000276739	0	0.000430175	0	0	0.000596374	3.50209e-05	0	0.00671569	0.00672443	0.000307024	0.00694583
INFANTMET_43	0.00371331	0.000750717	0	0.00249534	0.00700899	0.00834204	0.00261809	0.00163834	0.000332577	0.00666444	0.00686406	0.00773512	0.00413917	0.00136604	0.00196043	0.00856165	0.00706319	0.000567712	9.69301e-05	0.00270792	0.00144017	0	0	0.00814655	0	0.00781366	0.00517272	0.00664789	0.00170425	0.00455488	0.00339148	0.00263284	0.00201477	0.00880476	0.00708852	0.00159676	0.00140403	0.00191536	0.000838207	0.00182468	0	0	0.00355105	0.00147424	0.000838207	0.00408955	0.00647123	0.00194316	0.0064636
INFANTMET_44	0.00691673	0	0	0.000705736	0.00739442	0.00879815	0.00156472	0.000283115	0.000469519	0.00730008	0.00743375	0.00883425	0.0054849	0.000189663	0.000547355	0.00934429	0.00906337	0	0.00125998	0.0071	0.00674012	9.81183e-07	0.00137188	0.00923464	0	0.007034	0.00385943	0.00667388	0.000304351	0.000723794	0.000830278	0.000803807	0.000458188	0.00286436	0.00562088	0.00269581	0.00222974	0.00271136	0	0.00364116	0	0	0.00430985	0.000447384	0	0.00367347	0.000945148	0.00274202	0.00690924
INFANTMET_45	0.00663468	0	0	0.000246436	0.00636883	0.0115662	0.000931156	0.000154735	9.07271e-05	0.00759025	0.00786894	0.00785698	0.0044488	9.34303e-05	0.000246642	0.00997107	0.00571325	0	0.000792258	0.00612305	0.00159603	0	0.000348846	0.00818511	0	0.00944966	0.00415417	0.00849146	0.000147804	0.000531598	0.000607359	0.000358931	0.000229014	0.0072412	0.00517604	0.00125316	0.000761879	0.0013423	0	0.00166651	0	0	0.00198778	0.000162152	0	0.00231865	0.00366131	0.00183927	0.00707458
INFANTMET_46	0.00634641	0	0	0.000475483	0.00730734	0.0104328	0.00128711	0.000255069	0	0.00744337	0.00771673	0.00846822	0.00463551	0.000168789	0.00046683	0.00973492	0.00667829	0	0.0012049	0.00560454	0.00312123	0	0.00100174	0.00881072	0	0.00848082	0.00367611	0.00718809	0.000273478	0.000728999	0.00108468	0.000812677	0.000527963	0.00795749	0.00599801	0.000924113	0.000830598	0.00250334	0	0.00300359	0	0	0.00263925	0.000275542	0	0.00359038	0.0043165	0.00288724	0.00728981
INFANTMET_47	0.00553724	0	0	0.000339692	0.00512125	0.0105074	0.00081777	0.000173756	0	0.00969538	0.00999317	0.010257	0.0044655	0.000123635	0.000567599	0.0125608	0.00532359	0	0.000597266	0.00426142	0.00133232	0	0.000509811	0.0108808	0	0.0102822	0.00516787	0.0107588	0.000188091	0.000567748	0.000360671	0.000821687	0.000614684	0.0101233	0.00948738	0.000230091	0.000182931	0.000217662	0	0.000278706	0	0	0.00023629	0.000159152	0	0.00157632	0.0088871	0.000223175	0.00946225
INFANTMET_48	0.0071017	0	0	0.000164085	0.00581757	0.00820357	0.00100729	5.59944e-05	0	0.00329106	0.00269528	0.00642759	0.00876586	3.49028e-05	0.00563119	0.0080607	0.00815445	0	0.000211066	0.00686286	0.00537492	0.000757194	0.0043985	0.00688012	0	0.00350609	0.00802082	0.00827281	5.90588e-05	0.00016545	0.000104928	0.00878651	0.00617334	0.00370767	0.00737437	0.00119043	0.000644841	0.00145622	0	0.00424568	0	0	0.00185369	0.000188257	0	0.00818389	0.00119237	0.00112791	0.00350847
INFANTMET_49	0.00624071	0	0	0.000523745	0.00760407	0.00937905	0.00108393	0.000185068	5.26803e-05	0.00708025	0.00719541	0.008474	0.00455467	0.000118828	0.000344017	0.00968895	0.00666465	0	0.000647803	0.00538779	0.0044989	0	0.00237357	0.00890748	0	0.00789043	0.00443898	0.00664026	0.000199773	0.00055787	0.000342781	0.000449633	0.000287464	0.00800499	0.00671138	0.00113539	0.00155114	0.000864501	0	0.000806924	0	0	0.00386169	0.000155427	0	0.00373977	0.00416944	0.00175825	0.00684071
INFANTMET_50	0.00853997	0	0	0.00019411	0.00248763	0.0105217	0.00043124	8.16547e-05	0	0.00206185	0.00224159	0.00781876	0.0107768	5.2194e-05	0.000142879	0.0108844	0.0102222	0	0.000450216	0.0089827	0.00857239	0	0.00546291	0.00833615	0	0.00368079	0.00994737	0.00901053	8.74165e-05	0.000249014	0.000223082	0.0100055	0.000129405	0.00245866	0.00894527	0.000459892	0.000340846	0.00050652	0	0.00323956	0	0	0.000582766	9.6699e-05	0	0.00945463	0.000103953	0.000711304	0.00205456
INFANTMET_51	0.00736921	0	0	0.000969605	0.00541015	0.00925265	0.00140667	0.000434406	0	0.00819354	0.00839016	0.00907893	0.00543111	0.000326512	0.00150145	0.0107069	0.00546323	0	0.000623541	0.0066325	0.00116218	0	0.00203403	0.00959642	0	0.00937566	0.00560271	0.00927183	0.000482794	0.00139998	0.000873813	0.0019635	0.00163659	0.0094758	0.00800418	0.000900565	0.000702742	0.000668199	0	0.000927851	0	0	0.00175007	0.000377154	0	0.00312259	0.00790618	0.000627666	0.00784569
INFANTMET_52	0.00596556	0	0	5.14474e-05	0.00754708	0.00932448	0.000349688	1.66863e-05	0	0.00577794	0.00574708	0.00750329	0.00607062	1.00475e-05	0.004838	0.00812814	0.00726965	0	6.91459e-05	0.00589384	0.0038296	0	0.00446346	0.00788686	0	0.00633604	0.00682004	0.0070754	1.73425e-05	5.30174e-05	3.00703e-05	0.00685173	0.0052921	0.00605304	0.0058825	0.000548981	0.000266271	0.000549644	0	0.00365549	0	0	0.0050993	1.99911e-05	0	0.00589725	0.00282936	0.000393548	0.00549931
INFANTMET_53	0.00656445	0	0	0	0.00681076	0.00959121	0.000471084	0	0	0.00379401	0.00305366	0.00616235	0.00833883	0	0.00769094	0.00795942	0.00783168	0	0	0.00617142	0.00414097	0.000176024	0.00455567	0.00657432	0	0.00306552	0.00779059	0.00981784	0	0	0	0.00840726	0.00654944	0.0047104	0.00726345	0.000198085	8.96237e-05	0.00244318	0	0.00525324	0	0	0.00431801	0	0	0.00791705	0.00194685	0.00198341	0.00604359
INFANTMET_54	0.00688512	0	0	0.000360384	0.00785382	0.0102072	0.00064988	0.000136879	0	0.00534635	0.00561456	0.00827598	0.00655219	8.7056e-05	0.0002647	0.00989107	0.00719082	0	0.000205179	0.00629956	0.00317391	0	0.00433885	0.008675	0	0.00771287	0.00683597	0.00824599	0.0001334	0.000429901	0.00022101	0.00517303	0.000214048	0.0071884	0.00726326	0.000520782	0.000316837	0.000627631	0	0.000693127	0	0	0.000723713	0.000114767	0	0.00602064	0.0040494	0.000794916	0.00522529
INFANTMET_55	0.00774722	3.99588e-05	0	0.000103662	0.00829089	0.0102802	0.00023122	4.6781e-05	0	0.00849066	0.00872321	0.010092	0.00303682	2.58563e-05	7.93599e-05	0.0123304	0.00785453	2.58563e-05	0.000146382	0.00666166	0.00262573	0	0.00144039	0.0106131	0	0.00836239	0.00161768	0.00691027	4.43513e-05	0.000231651	0.000149989	0.000260179	6.41051e-05	0.00957084	0.00812207	0.000191461	0.00132523	0.00231527	3.43887e-05	0.0028624	0	0	0.00256395	5.03022e-05	3.43887e-05	0.0056278	0.00646896	0.00231032	0.00802688
INFANTMET_56	0.00570161	0	0	0.000140141	0.008008	0.0093393	0.000414388	4.82995e-05	6.97618e-05	0.00630056	0.00631687	0.00729814	0.00687082	3.12611e-05	0.00349713	0.00919681	0.00735871	0	0.000209152	0.00511469	0.00378046	0	0.005024	0.00766599	0	0.00698968	0.00646731	0.00787699	7.46395e-05	0.000161478	9.33276e-05	0.00389598	0.00290987	0.00716354	0.00681362	0.000692839	0.000364197	0.0018693	0	0.00246306	0	0	0.00335113	4.14744e-05	0	0.00515807	0.00400452	0.00179949	0.00599037
INFANTMET_57	0.00510121	0	0	0.00195269	0.0069998	0.00910109	0.00146585	0.000864499	3.92127e-05	0.00606457	0.00629957	0.00841858	0.00661865	0.000705154	0.00142514	0.00976388	0.00713274	0	0	0.00399487	0.0026577	0	0.00355549	0.00884762	0	0.00773921	0.00672804	0.00813768	0.00101008	0.00243285	0.00167406	0.00396376	0.00142958	0.00811584	0.00816798	0.000792331	0.000705154	0.000917489	0	0.000847817	0	0	0.00153014	0.000705154	0	0.00562874	0.0067461	0.000909545	0.00590149
INFANTMET_58	0.00544611	0	0	0.000570495	0.00334874	0.0109904	0.000614852	0.000231401	0.000165767	0.0104682	0.0107949	0.0111375	0.00403353	0.000160936	0.000511326	0.0129406	0.00369252	0	0.000245712	0.00413498	0.000577693	0	0.000586983	0.0117979	0	0.0111499	0.00352393	0.0114103	0.000238841	0.000753737	0.00041394	0.000784051	0.000516432	0.0108027	0.0103015	0.000319133	0.0002952	0.000279491	0	0.000331255	0	0	0.000668462	0.000175956	0	0.00163506	0.0100689	0.000285554	0.0102566
INFANTMET_59	0.00590279	0	0	0.000648065	0.00776681	0.00926663	0.00124667	0.000227108	0	0.0070183	0.00712023	0.00744975	0.00527433	0.000153289	0.00041137	0.00976892	0.00740091	0	0.000873701	0.00560889	0.00411227	0	0	0.00783547	0	0.00764624	0.00598725	0.0058666	0.000236896	0.000722441	0.000488116	0.000584593	0.000376867	0.00709063	0.00578931	0.000573467	0.00039391	0.00077906	0	0.00156668	0	0	0.000916776	0.000212103	0	0.00534897	0.00349953	0.000698879	0.00647795
INFANTMET_60	0.00479298	0	0	0.000332686	0.00547267	0.0110736	0.000673228	0.000111442	4.63653e-05	0.00965574	0.00990207	0.0105118	0.00197494	8.4909e-05	0.000278603	0.0123978	0.00521036	0	0.000425829	0.00237283	0.00148386	0	0.0010998	0.0111525	0	0.0109182	0.00447885	0.00971355	0.000141791	0.000410838	0.000259997	0.000397401	0.00021583	0.0112815	0.00955478	0.000396388	0.000488006	0.000236762	0	0.000312223	0	0	0.00124051	8.78057e-05	0	0.00190525	0.00895805	0.000285425	0.0094148
INFANTMET_61	0.00558471	0	0	0.000168965	0.00772324	0.00887626	0.000524232	5.9913e-05	5.11232e-05	0.00586197	0.00587918	0.00705754	0.00569039	3.50184e-05	0.00269584	0.00817546	0.00772418	0	0.000787884	0.00566552	0.00355492	0	0.00351855	0.00736599	0	0.00627051	0.00594933	0.00841256	8.21044e-05	0.000179903	0.000473302	0.00381247	0.00181669	0.00514769	0.00598507	0.000179757	8.28404e-05	0.00207631	0	0.00306773	0	0	0.00449821	6.8117e-05	0	0.0057631	0.00282205	0.00198973	0.00563503
INFANTMET_62	0.00654163	0	0	3.44495e-05	0.00698867	0.00940293	0.000770364	1.40806e-05	2.65702e-05	0.00729102	0.00739031	0.00871238	0.00517357	6.14565e-06	0.0015082	0.00974809	0.00613013	0	4.25669e-05	0.0056525	0.00471345	0.000311574	0.00392026	0.00922594	0	0.00805945	0.00312185	0.0078427	1.06223e-05	3.24709e-05	1.84109e-05	0.00227514	0.00155124	0.00818353	0.0070319	5.37738e-05	0.00167421	0.000983182	0	0.000966261	0	0	0.00545245	8.18667e-06	0	0.00450203	0.00377291	0.00109813	0.00701835
INFANTMET_63	0.00626923	0	0	0.000227627	0.00761942	0.00930076	0.000801084	8.36276e-05	0	0.00586122	0.00570352	0.00728726	0.0063933	4.46636e-05	0.000296	0.00864406	0.00724428	0	0.00027846	0.00605622	0.00174298	0	0.00429819	0.0076303	0	0.00599183	0.00637609	0.00942922	0.000106023	0.000227425	0.000130978	0.00476036	0.000110311	0.0062943	0.00689505	0.000893208	0.000452409	0.00334673	0	0.00399274	0	0	0.00498426	8.40903e-05	0	0.00611784	0.00407178	0.00330784	0.00544745
INFANTMET_64	0.00348238	7.82549e-05	0	0.000227661	0.00288969	0.0119457	0.000331588	8.86334e-05	0	0.0108193	0.0111213	0.0116553	0.00224727	0.000127984	0.000481141	0.0133381	0.00293812	6.39919e-05	0	0.00231169	0.000519802	0	0.00118203	0.0123473	0	0.0119644	0.00214162	0.0120805	0.000105559	0.000315305	0.000191846	0.000724613	0.000461941	0.0116837	0.0108242	0.000409493	0.000355081	0.000293377	6.39919e-05	0.000287598	6.39919e-05	6.39919e-05	0.000833988	6.39919e-05	6.39919e-05	0.0016906	0.0101223	0.000394241	0.0105551
INFANTMET_65	0.00578855	0	0	0.000196965	0.00658312	0.00970528	0.000835318	7.12281e-05	0.000220044	0.00787726	0.00804447	0.00855942	0.00476752	3.75993e-05	0.000104734	0.0107758	0.00612934	0	0.000934463	0.00487496	0.0030003	0	5.72757e-05	0.00905258	0	0.00872633	0.00542179	0.00715448	5.80682e-05	0.0001934	0.000705153	0.000387041	9.621e-05	0.0086709	0.00728675	0.00020142	0.000118636	0.000616676	0	0.000763455	0	0	0.0016914	5.67519e-05	0	0.00342904	0.00592074	0.000709062	0.00751154
INFANTMET_66	0.00930133	0	0	0	0.00277918	0.0102534	0	0	0	0.0104103	0.0107428	0.0109639	0.00455035	0	0	0.0129532	0.00264482	0	0	0.00878613	0.000562854	0	0	0.0116072	0	0.0117821	0.000855343	0.0110948	0	0	0.000728987	0	0	0.0113137	0.00853427	0	0	0.000648602	0	0.000689237	0	0	0.000968417	0	0	0	0.00959759	0.000876563	0.0101174
INFANTMET_67	0.0062409	0	0	0.000123956	0.00775639	0.00926947	0.000290735	3.19605e-05	0	0.00605684	0.00610615	0.00683611	0.00620011	1.8935e-05	0.00310662	0.00759098	0.00738347	0	0.000163617	0.00580104	0.0030853	0	0.00296954	0.0072625	0	0.00635446	0.0069315	0.00674622	3.26567e-05	9.87739e-05	8.05039e-05	0.00406094	0.00313423	0.00551975	0.00510897	0.00180105	0.00115441	0.00231869	0	0.00470231	0	0	0.00402636	3.75843e-05	0	0.00614974	0.00199908	0.00203761	0.00564388
INFANTMET_68	0.00509909	0	0	0.000363411	0.00529105	0.00973273	0.000959233	0.000124435	0	0.00775324	0.00793017	0.0086551	0.00445846	7.75086e-05	0.000957622	0.0107093	0.00477831	0	0.000474856	0.00407831	0.00271561	0	0.00146407	0.00921594	0	0.00869958	0.00472692	0.00778826	0.000119205	0.000384186	0.000228871	0.00182271	0.00134261	0.0091995	0.00786272	0.000264754	0.000129343	0.000213958	0	0.000420097	0	0	0.00374245	0.00010212	0	0.00319501	0.00620487	0.00018305	0.00740235
INFANTMET_69	0.0029536	0	0	0.000421463	0.00417747	0.011676	0.000813262	0.000190134	0.000454466	0.00999466	0.0102424	0.0106632	0.00212313	0.0001131	0.000306146	0.012484	0.00435195	0	0.000466356	0.00194049	0.000914271	0	0	0.0113202	0	0.0113692	0.00323706	0.00994241	0.000198137	0.000533783	0.000306647	0.000386782	0.000254693	0.0115844	0.00998109	0.000423545	0.000355837	0.000143518	0	0.000157411	0	0	0.00143468	0.000138527	0	0.00186199	0.00947241	0.000165815	0.0095269
INFANTMET_70	0.00638344	0	0	0.000246821	0.0046875	0.0111283	0.000785755	0.000148789	0.000229029	0.00864929	0.00911234	0.00955534	0.00345304	9.16811e-05	0.000298546	0.0109159	0.0043392	0	0.000431076	0.00375975	0.00104783	0	0.000229907	0.0100548	0	0.0101581	0.00501887	0.0080927	0.000150013	0.000418002	0.000265432	0.000541528	0.000315186	0.0102979	0.00805206	0.000725346	0.000742296	0.000425815	0	0.00060141	0	0	0.000653907	0.000172524	0	0.00203169	0.00727964	0.000571235	0.00860155
INFANTMET_71	0.00541632	0	0	0.000318231	0.00668843	0.0099428	0.000478568	0.000128363	7.72973e-05	0.00728291	0.0073618	0.00855956	0.00592209	7.97408e-05	0.00266199	0.010023	0.00630057	0	0.000446266	0.00425142	0.00212672	0	0.0041328	0.0090118	0	0.00823074	0.00534589	0.00842724	0.000128188	0.00039582	0.000270647	0.00337617	0.0024362	0.00873322	0.00814894	0.000668981	0.000355622	0.00211263	0	0.00235899	0	0	0.00323969	0.000229036	0	0.00509979	0.00651417	0.00226753	0.00698423
INFANTMET_72	0.00589042	0	0	0.000419052	0.00930919	0.0102011	0.001105	0.000240674	0.00193613	0.00785293	0.0080937	0.0085391	0.00478239	0.000162322	0.000410353	0.0106994	0.00961621	0	0.00113907	0.00353977	0.0028941	0	0.00187803	0.00900278	0	0.0086907	0.00311837	0.00767559	0.000262679	0.000684765	0.00103878	0.000581933	0.000384114	0.00884635	0.00696543	0.00099153	0.00178315	0.00309028	0	0.0043938	0	0	0.00517434	0.00113858	0	0.00191644	0.00628893	0.00365633	0.00737847
INFANTMET_73	0.00284643	0	0	0.000404911	0.00393372	0.0117431	0.00056261	0.000172002	0.000100001	0.0102373	0.0105525	0.0106985	0.00179148	0.000100083	0.000262659	0.0126519	0.00416582	0	0.000265322	0.0020757	0.000578294	0	0.000399916	0.0113468	0	0.0114178	0.00428361	0.0110895	0.000150739	0.00047415	0.000259821	0.000791366	0.000227089	0.0111346	0.0101864	0.000558835	0.000406701	0.00057187	0	0.000493452	0	0	0.00106676	0.000118465	0	0.00191788	0.0098215	0.00088162	0.00985878
INFANTMET_74	0.0061211	0	0	0.000615016	0.00708488	0.00874568	0.00203783	0.00018435	0.000115994	0.00706636	0.00714254	0.00831385	0.00512486	0.000112902	0.000520109	0.00951344	0.00738159	0	0.000276856	0.00502974	0.00341596	0	0.00406711	0.00873145	0	0.00708894	0.00440148	0.00720628	0.000173437	0.000549985	0.00029643	0.00575308	0.00390563	0.00780482	0.00778503	0.000619126	0.000904696	0.000441421	0	0.00272282	0	0	0.00202347	0.000128898	0	0.00560842	0.00554084	0.000314505	0.006917
INFANTMET_75	0.00526946	0	0	0.000282801	0.00686671	0.00891789	0.00139463	8.40633e-05	0	0.00668126	0.00656895	0.00772212	0.00495075	5.22565e-05	0.0025432	0.00899145	0.0065741	0	0.000520108	0.0045028	0.00325144	0	0.00411132	0.00809869	0	0.00712887	0.00588954	0.00619612	9.80698e-05	0.000316024	0.000302365	0.00394849	0.0027524	0.00716856	0.00693469	0.000636061	0.000333169	0.000965279	0	0.00178356	0	0	0.00254438	8.71528e-05	0	0.00473431	0.0049882	0.000851535	0.00605613
INFANTMET_76	0.00828231	0	0	0.000196636	0.00451724	0.0105583	0.000520574	0.000121279	0.000233169	0.00750407	0.00811014	0.00967532	0.00643956	6.9678e-05	0.000207242	0.0100359	0.01268	0	0.00040998	0.00705316	0.0076279	0	0.000669918	0.0100059	0	0.0100626	0.00117059	0.00820428	0.000116177	0.000267903	0.00023886	0.00101821	0.000650327	0.00192492	0.0073324	0.00430009	0.00715267	0.00656388	0.000117585	0.00705097	0	0	0.00708798	0.00049096	0.000117585	0.0046915	0.000697159	0.00704334	0.00744512
INFANTMET_77	0.00690355	0	0	0.000137227	0.00748503	0.00870736	0.000301574	4.34561e-05	0	0.00652007	0.00666104	0.00846589	0.00586206	2.6615e-05	0.00167256	0.00861043	0.00764994	0	0.000184755	0.00614639	0.00463557	0	0.00301059	0.00881534	0	0.00856107	0.00516953	0.00723688	4.58079e-05	0.000134677	8.69353e-05	0.0038425	0.00279792	0.00450183	0.00557907	0.00100884	0.00366388	0.00046021	0	0.000619213	0	0	0.00526333	5.1875e-05	0	0.00429379	0.00210581	0.000634513	0.00637308
INFANTMET_78	0.0067614	0	0	0.000259859	0.00657279	0.0101221	0.000461587	0.000121073	0.000474775	0.00897641	0.00924317	0.0100047	0.00472602	8.54428e-05	0.000260213	0.01168	0.00672045	0	0.000326107	0.00546043	0.0021424	9.24962e-06	0.000518079	0.0105558	0	0.0093246	0.0013193	0.0095051	0.000140022	0.00039376	0.000300043	0.00119198	0.000817793	0.0088575	0.00826986	0.00126376	0.00120122	0.0012176	0.000158274	0.00155018	0	0	0.00189643	0.000474942	0.000158274	0.00314183	0.00790907	0.00139413	0.00885338
INFANTMET_79	0.00684402	3.48499e-05	0	0.000145722	0.00563706	0.00969719	0.000843671	5.25159e-05	0	0.00761946	0.00782061	0.00861355	0.00616649	2.73821e-05	7.41656e-05	0.0108231	0.00500281	2.73821e-05	0.000187025	0.00650128	0.00583647	0	0	0.0090738	0	0.00792252	0.00694989	0.00406834	4.22928e-05	0.000270477	8.17819e-05	0.000108356	6.80794e-05	0.00738211	0.00755797	0.000217244	0.00133097	0.000152195	3.64087e-05	0.000203377	0	0	0.00238703	5.38564e-05	3.64087e-05	0.00268884	0.00284738	0.000178555	0.00734664
INFANTMET_80	0.00747178	0	0	4.36199e-05	0.00753776	0.00956489	0.00015771	2.52653e-05	0	0.00771123	0.00797292	0.0089529	0.00757397	1.57187e-05	4.59871e-05	0.010047	0.00831651	0	0.00184164	0.00750726	0.0035308	0	0.00300996	0.00942369	0	0.0077516	0.00374508	0.00590374	2.71117e-05	7.40432e-05	0.0035339	7.25618e-05	4.55435e-05	0.00630341	0.00108093	0.00122519	0.00149061	0.00392341	0	0.00465352	0	0	0.00550544	3.09643e-05	0	0.00053639	0.00472543	0.00451815	0.00760398
INFANTMET_81	0.00755226	0	0	8.33422e-05	0.00833819	0.00996422	0.000176573	2.58022e-05	0	0.00825502	0.00866157	0.0098121	0.00426978	1.85069e-05	6.09617e-05	0.0109197	0.00820259	0	0.000152274	0.00726301	0.00442918	0	0.00209944	0.0102914	0	0.00778882	0.00368572	0.00813534	3.1733e-05	9.34658e-05	7.60207e-05	0.000146296	9.21811e-05	0.00720676	0.00690763	0.00144555	0.00134927	0.00216767	0	0.00282476	0	0	0.00433042	3.60712e-05	0	0.000836466	0.0049038	0.00251105	0.00812834
INFANTMET_82	0.00635451	0	0	0.00010805	0.00668149	0.00778228	0.00395123	3.00285e-05	0	0.00468763	0.00513586	0.00706851	0.0077089	1.60569e-05	0.00482223	0.00763973	0.00764724	0	9.27809e-05	0.00658801	0.00612473	0	0.00517459	0.00759776	0	0.00268985	0.00765821	0.00622241	3.39876e-05	8.38928e-05	4.47861e-05	0.00683429	0.00434935	0.00167105	0.0060912	0.00383315	0.00364995	0.00121365	0	0.0029225	0	0	0.00503464	2.81641e-05	0	0.00676528	0.000432678	0.00100917	0.00545131
INFANTMET_83	0.00677639	0	0	0.000148576	0.00587039	0.0101555	0.000475949	7.0585e-05	0	0.00815501	0.00849328	0.0090903	0.00532879	4.18308e-05	0.000101598	0.0102936	0.00559907	0	0.00024454	0.00647625	0.00160284	0	0	0.00959385	0	0.0092481	0.0055344	0.00783136	7.05236e-05	0.000199624	0.000124006	0.000162215	0.000102927	0.00796247	0.00654568	0.000911602	0.000747267	0.00193312	0	0.00276585	0	0	0.00242411	8.1779e-05	0	0.00151178	0.00651683	0.00197681	0.00799535
INFANTMET_84	0.00428477	0	0	0.00103232	0.00649341	0.00915581	0.000727574	0.00036989	0	0.00735157	0.00740857	0.00852001	0.00532677	0.000298185	0.00337447	0.00968961	0.0063557	0	1.5386e-05	0.00312593	0.00178714	0	0.0038935	0.00896343	0	0.008303	0.00596419	0.00883388	0.000471575	0.0012842	0.000714378	0.00432848	0.00271786	0.00845018	0.00822668	0.00072273	0.000382559	0.00104662	0	0.00203097	0	0	0.00334717	0.000300929	0	0.00511753	0.00690245	0.000869698	0.00695749
INFANTMET_85	0.00618435	0	0	0.000265182	0.0075033	0.00947125	0.000383593	6.39824e-05	0.000284592	0.00775783	0.00839639	0.00912437	0.00321411	3.79964e-05	0.000206594	0.01023	0.00692995	0	0.000297293	0.00571052	0.00284825	0	0.00259995	0.00950224	0	0.00836447	0.00539359	0.00722439	5.98444e-05	0.000196222	0.000183462	0.00273104	0.000175484	0.00852375	0.00731947	0.00143092	0.00211136	0.00169671	0	0.0022947	0	0	0.00414674	5.01965e-05	0	0.0041123	0.00686565	0.0018048	0.00785697
INFANTMET_86	0.00532699	5.19439e-06	0	3.89024e-05	0.00586532	0.0108953	0.000182202	8.24646e-06	0	0.00959218	0.00980451	0.0104327	0.003681	3.97529e-06	8.69197e-05	0.0120529	0.00557573	3.97529e-06	4.86521e-05	0.00379326	0.00187837	7.94743e-06	0.000341434	0.0110469	0	0.0105461	0.00285298	0.00911276	1.22472e-05	4.18853e-05	2.13799e-05	0.000136467	8.56327e-05	0.0108571	0.00935345	0.000316473	0.000269334	0.000310528	5.28391e-06	0.000326722	0	0	0.00167301	5.28391e-06	5.28391e-06	0.00167733	0.0084367	0.000414866	0.00904333
INFANTMET_87	0.00715373	6.6562e-05	0	0.000277829	0.00399491	0.0103609	0.000307869	6.6562e-05	0	0.00984206	0.00994893	0.0108455	0.0055815	0.000110937	0.000147537	0.0115528	0.00460148	5.54683e-05	0	0.00608092	0.00134409	0	0.000110355	0.0114304	0	0.0105778	0.00520543	0.00956041	8.52086e-05	0.000285259	0.00016628	0.00020661	0.00013219	0.0102593	0.00935304	6.23575e-05	5.54683e-05	8.18907e-05	5.54683e-05	7.81928e-05	5.54683e-05	5.54683e-05	0	5.54683e-05	5.54683e-05	0.00355236	0.0091461	8.21914e-05	0.00925979
INFANTMET_88	0.00776239	0	0	4.88615e-05	0.00507675	0.0103036	0.000135878	1.94897e-05	0.000533847	0.00953659	0.00975541	0.0105555	0.00552914	1.26377e-05	0.000791123	0.0119763	0.0054343	0	8.41025e-05	0.00698829	0.00116829	0	0.00113412	0.0111445	0	0.0104399	0.0025885	0.0105238	2.15561e-05	6.62162e-05	3.77294e-05	0.00090111	0.000659105	0.010388	0.00913651	5.30572e-05	2.47393e-05	0.000376352	0	0.000575448	0	0	0.0016908	1.67079e-05	0	0.00250863	0.00886484	0.000367959	0.00916066
INFANTMET_89	0.00322796	0	0	0.00027692	0.00475999	0.0113137	0.000235047	8.47719e-05	0	0.00952906	0.00970338	0.0103941	0.00515718	6.72741e-05	0.000383737	0.0120967	0.00478886	0	0	0.00214984	0.000123828	0	0.00219141	0.0109905	0	0.0107574	0.00529222	0.0102212	0.000123966	0.000342071	0.000164439	0.00186522	0.000160855	0.0112118	0.00995133	0.000187321	8.79875e-05	0.000254479	0	0.00115305	0	0	0.00253578	6.72741e-05	0	0.00388847	0.00912737	0.000183125	0.0092349
INFANTMET_90	0.00331754	0	0	0.000223698	0.00311367	0.0121271	0.000517863	9.6301e-05	0.000194818	0.0103284	0.0106471	0.0109607	0.00210524	6.32983e-05	0.000153805	0.0129982	0.00290214	0	0.000361954	0.00199221	0.000754527	0	0.000353781	0.0115975	0	0.0119567	0.00182452	0.0100674	0.000100219	0.000303136	0.0003993	0.000728031	0.000465201	0.0122848	0.00996195	0.000267213	0.000195329	0.000478343	9.50418e-05	0.000638759	0	0	0.00117933	0.000340154	9.50418e-05	0.000890847	0.00960951	0.000568382	0.0100173
INFANTMET_91	0.0065329	0	0	0.000144903	0.00905032	0.00972606	0.000546314	2.63009e-05	0.000400887	0.00725196	0.00754178	0.00906041	0.00565574	1.71888e-05	5.76971e-05	0.00937712	0.00926407	0	0.000768797	0.00616088	0.0050483	0	0.00283029	0.00948681	0	0.0084543	0.0048482	0.00701089	2.96019e-05	8.84881e-05	0.000425556	6.83036e-05	4.28037e-05	0.0050339	0.00510528	0.00162875	0.00204624	0.00298794	0	0.00394574	0	0	0.00505784	3.40715e-05	0	0.0020517	0.00252473	0.00341689	0.00703418
INFANTMET_92	0.00164813	0	0	0.00012918	0.00152322	0.013278	0.000291788	8.44931e-05	0.00012475	0.0114189	0.01178	0.0121718	0.00106376	6.03175e-05	0.000127694	0.0140023	0.00150463	0	0.000156042	0.000946341	0.000139268	0	0	0.0129088	0	0.012972	0.00230332	0.0115167	9.05447e-05	0.000270746	0.000168747	0.000336921	0.000128742	0.0133209	0.0111352	0.000128975	7.80393e-05	0.00018993	0	0.000245389	0	0	0.000251443	9.62152e-05	0	0.000579884	0.011012	0.000198193	0.0111559
INFANTMET_93	0.00650096	0	0	0	0.00702563	0.0087114	0.000594406	0	0	0.00612566	0.00582606	0.00721578	0.00843985	0	0.000509698	0.00879718	0.00853594	0	0.000262861	0.00675927	0.00397406	0.000112113	0.0048735	0.00757921	0	0.0059968	0.00718009	0.00961812	0	0	0.000155174	0.00617439	0.000192604	0.00638738	0.0068174	0.000747635	0.000472255	0.00114487	0	0.00361375	0	0	0.00129113	0	0	0.00686072	0.000392011	0.000868383	0.00525278
INFANTMET_94	0.00668145	0	0	0.000386765	0.00799151	0.00893594	0.000539346	0.000141953	0	0.00440416	0.00445639	0.0078894	0.00916836	9.48924e-05	0.00332313	0.0095969	0.00771332	0	0.00041003	0.00591176	0.00421111	0	0.00562044	0.00826148	0	0.00589615	0.0079065	0.00826442	0.000145724	0.000454812	0.00026569	0.00664504	0.00394841	0.00726279	0.00819194	0.000328009	0.000162295	0.00141635	0	0.00154534	0	0	0.00278464	0.00011579	0	0.00733443	0.00473201	0.00135338	0.00415539
INFANTMET_95	0.00591961	0	0	7.17209e-05	0.00791635	0.00970261	0.000155412	3.1123e-05	0.000788037	0.00658102	0.00683274	0.00760024	0.0062011	1.40108e-05	8.77492e-05	0.00817197	0.00916266	0	0.0023352	0.00573021	0.00404132	0	0.00190094	0.00800945	0	0.0081201	0.00576613	0.00610038	2.4182e-05	7.1809e-05	0.00207335	0.0026444	0.00160336	0.00266423	0.00277349	0.001681	0.00214066	0.00371134	0.000455082	0.00519726	0	0	0.00687613	0.00192089	0.000455082	0.00359444	0.000866376	0.00405329	0.00619909
INFANTMET_96	0.00667754	0	0	0	0.00794928	0.00848872	0.00273068	0	0.000115855	0.00532421	0.00435129	0.00622394	0.00770102	0	0.0066885	0.00746481	0.00748965	0	3.687e-05	0.00606705	0.00482106	0	0.00495052	0.00668096	0	0.00276411	0.00750159	0.00934177	0	0	2.18819e-05	0.00772118	0.00580726	0.00237795	0.00650769	0.00346956	0.0023274	0.0021392	0	0.00446293	0	0	0.00504453	2.61193e-05	0	0.00726539	0.000965275	0.00179995	0.0050575
INFANTMET_97	0.00808005	0	0	0	0.00709738	0.00918843	0	0	0	0.00749443	0.00770385	0.00930013	0.00676214	0	0	0.0103654	0.00852127	0	7.26401e-05	0.00722876	0.00668768	0	0.00291333	0.00972964	0	0.00946991	0.00592322	0.00856357	0	0	4.19775e-05	1.47162e-05	9.20287e-06	0.00296397	0	0.00125705	0.00414652	0.000924251	0	0.000843009	0	0	0.00540919	0	0	0.00100424	0.00173416	0.00152141	0.00763316
INFANTMET_98	0.00414034	0	0	0.000306286	0.00488014	0.0119614	0.000807077	0.000176864	0	0.0105133	0.0108149	0.0110599	0.00238872	0.000124464	0.000434714	0.0124457	0.00476247	0	0	0.00182076	0.001044	0	0.000460595	0.0117361	0	0.0117063	0.000889999	0.0109186	0.00020435	0.000546022	0.000298353	0.00084881	0.000278058	0.0119856	0.0102813	0.000338611	0.000825034	0.00114134	0	0.0011861	0	0	0.000817434	0.000124464	0	0.00249986	0.00991127	0.00113707	0.0102789
INFANTMET_99	0.00332776	0	0	0.00147046	0.00444758	0.0103315	0.00159419	0.00050498	0	0.00951983	0.00961902	0.00974474	0.00486103	0.00043284	0.0010501	0.0111851	0.00620168	0	0	0.00226618	0.000738297	0.00091885	0	0.0103154	0	0.0101229	0.00534184	0.00837819	0.000629329	0.00174439	0.00120922	0.00189156	0.00142496	0.0102761	0.00910485	0.000517826	0.000498796	0.000504024	0	0.000511762	0	0	0.00133426	0.000498796	0	0.00443732	0.00854296	0.000472189	0.00858867
INFANTMET_100	0.00631186	0	0	0	0.00820332	0.00883206	0.00166793	0	0	0.00566793	0.00525588	0.00740828	0.00643858	0	0.0047429	0.00828086	0.00845372	0	0	0.0060958	0.00459696	0	0.00484873	0.00778532	0	0.00536029	0.00554144	0.00759418	0	0	0	0.00714762	0.0057147	0.00658373	0.0073014	0	0	0.000528535	0	0.00385742	0	0	0.00363125	0	0	0.00674298	0.00388041	0.000373094	0.0048337
INFANTMET_101	0.0069022	0	0	6.25496e-05	0.00958623	0.010605	0.0001843	1.91243e-05	0	0.00791284	0.00829219	0.00946075	0.004897	1.21073e-05	0.000848461	0.00991448	0.00956079	0	0.000316124	0.00656822	0.00429523	0	0.00391464	0.00991163	0	0.00914139	0.00211022	0.00829825	2.65246e-05	6.34474e-05	0.000212582	0.00182331	0.00124762	0.00742729	0.00644421	0.00104694	0.000836764	0.00447019	0	0.00497856	0	0	0.00613219	1.60701e-05	0	0.00472291	0.00371456	0.00479414	0.00793043
INFANTMET_102	0.00669905	0	0	9.50792e-05	0.00709903	0.00821128	0.000377341	0	6.84413e-05	0.0039917	0.0035257	0.00592255	0.00764897	1.99056e-05	0.00773363	0.00763371	0.00747575	0	0.000134753	0.00573555	0.0052045	0	0.00547732	0.00627325	0	0.00414194	0.00753359	0.00838041	3.3894e-05	0.000102108	5.93987e-05	0.0100388	0.00761791	0.00581518	0.00656041	0.000334469	0.000154256	0.000462341	3.751e-05	0.00549744	0	0	0.00301458	3.751e-05	3.751e-05	0.00706659	0.00165944	0.000319397	0.00521356
INFANTMET_103	0.00756332	0	0	8.97282e-05	0.00732711	0.0083853	0.000317664	1.22513e-05	5.32834e-05	0.00570762	0.00556483	0.00708162	0.00624208	6.08003e-06	0.00411779	0.00780756	0.00890128	0	0.000210037	0.00622103	0.00397903	0	0.00324864	0.00745275	0	0.00616213	0.00615254	0.00650303	1.4736e-05	3.16773e-05	0.000112005	0.00531206	0.00416923	0.00520473	0.00529585	0.00279935	0.00188557	0.00211062	2.65641e-05	0.00334607	0	0	0.00447311	0.000924518	2.65641e-05	0.007052	0.00083368	0.00201942	0.00481571
INFANTMET_104	0.00661336	0	0	4.82733e-05	0.00681552	0.00865103	0.000515611	1.89094e-05	0.000123828	0.00408349	0.00367963	0.00627646	0.00752865	8.41442e-06	0.00683859	0.00745314	0.00850897	0	0.000178665	0.00584554	0.00574083	0	0.00306161	0.006654	0	0.00471476	0.00663293	0.00871751	2.07006e-05	6.20192e-05	0.00010105	0.00829614	0.00635088	0.00512333	0.00645453	0.00284676	0.00174063	0.00446779	0	0.00643075	0	0	0.00420971	1.6491e-05	0	0.00722287	0.000331244	0.00416352	0.00488212
INFANTMET_105	0.00608273	0	0	0.000196542	0.00735335	0.00978753	0.000517358	6.56852e-05	0	0.00687895	0.00712676	0.00788282	0.00579365	4.29231e-05	0.00011436	0.00893746	0.00777389	0	0.00162617	0.00564308	0.00306816	0	0.000696706	0.00828264	0	0.00749189	0.00574657	0.0047234	7.35876e-05	0.000211825	0.00296426	0.000168402	0.00010623	0.00581581	0.00439925	0.000973339	0.000772571	0.00342552	0	0.00458837	0	0	0.00463666	8.4397e-05	0	0.00219056	0.00302751	0.00350643	0.0066483
INFANTMET_106	0.00585538	0	0	0.000421241	0.00858336	0.00982277	0.000571868	0	0.000506881	0.00656022	0.00660169	0.00802792	0.00432265	8.84383e-05	0.000365291	0.011078	0.00824641	0	0.000716622	0.00343972	0.00540451	0.000200003	0.00168945	0.00855612	0	0.00732204	0.00318814	0.00718977	0.000151643	0.000426904	0.000336575	0.000938323	0.000397598	0.00779768	0.00616892	0.000743581	0.000571352	0.00226219	0.000172029	0.00511336	0	0	0.00694411	0.000172029	0.000172029	0.00253325	0.00582464	0.00185571	0.00508553
INFANTMET_107	0.00663944	0	0	8.69335e-05	0.00638507	0.00850632	0.000172911	3.12549e-05	0	0.00362654	0.00300665	0.00603108	0.00779552	1.6443e-05	0.00767501	0.00771238	0.0080264	0	0.0015779	0.00607956	0.00526168	0	0.00467411	0.00641401	0	0.00309037	0.00691615	0.00706841	3.40486e-05	8.2887e-05	0.00118223	0.00902529	0.00658408	0.00420117	0.00651398	0.000405249	0.000187422	0.00386877	0	0.00651082	0	0	0.00157633	3.04816e-05	0	0.00739852	0.00107158	0.00338148	0.00549982
INFANTMET_108	0.00728546	0	0	8.76087e-05	0.00908374	0.0124293	0.000260134	2.98761e-05	0	0.00877067	0.00921247	0.00977813	0.00575184	2.13524e-05	5.94943e-05	0.0110513	0.00845481	0	7.14285e-05	0.00799454	0.00492418	0	0	0.0102793	0	0.010918	0.000923002	0.0104432	3.21446e-05	0.000106233	6.36993e-05	8.48356e-05	5.32006e-05	0.0045678	0.00312916	0.000551462	0.000325837	0.000553362	0	0.000616704	0	0	0.00589752	4.24532e-05	0	0.000699945	0.00206175	0.000721836	0.00858133
INFANTMET_109	0.00809752	0	0	0.000586909	0.00576913	0.00793197	0.000997801	0.000234087	0.000536126	0.00875002	0.00892236	0.00958343	0.00344485	0.000160713	0.00144585	0.0109275	0.00608995	0	0.000521432	0.00799428	0.000840079	0	0.000247034	0.0101176	0	0.00970975	0.00344353	0.00916799	0.000249584	0.000747355	0.000436085	0.00246682	0.00209827	0.00933016	0.00805704	0.000320622	0.000312856	0.000461123	0	0.000488774	0	0	0.0020563	0.000185694	0	0.00376547	0.00791488	0.000522077	0.00795198
INFANTMET_110	0.00547882	0	0	0.000371807	0.0069267	0.00901191	0.00135956	0.000112491	0	0.00720418	0.00704754	0.00853281	0.00490986	7.58613e-05	0.000322677	0.00953803	0.00732286	0	0.000276644	0.00490147	0.00325002	0	0.00370541	0.00891803	0	0.00754616	0.00438166	0.00778688	0.000116925	0.000381568	0.000214316	0.00511811	0.0037868	0.00801762	0.0079754	0.000173744	0.000107824	0.00168819	0	0.00263662	0	0	0.000305296	9.56947e-05	0	0.00522767	0.00589625	0.00148505	0.00657561
INFANTMET_111	0.00641236	0	0	0.000106842	0.00753803	0.0098467	0.000402601	6.43818e-05	0.00122879	0.00690201	0.00742761	0.00824686	0.00616125	3.85433e-05	0.000114611	0.00891814	0.0100252	0	0.00186515	0.00598863	0.00437834	0.000193932	0	0.00860104	0	0.00866696	0.00413716	0.0066031	6.61824e-05	0.00016913	0.00172149	0.000278112	9.56728e-05	0.00216381	0.00433696	0.00138751	0.00197643	0.00261759	0	0.00331737	0	0	0.00417442	0.000760296	0	0.00301523	0.00123892	0.00284561	0.00690385
INFANTMET_112	0.00654665	0	0	0.000305716	0.00966386	0.00960616	0.00110538	0.000170721	4.74033e-05	0.00844957	0.00802217	0.00969517	0.00420237	0.000124558	0.000324968	0.00894291	0.00929254	0	0.000146737	0.00701701	0.00412775	0	0	0.0103674	0	0.00809112	0.00111461	0.00590349	0.000190839	0.000542523	0.000366103	0.000410763	0.000299369	0.00827091	0.00843416	0.000402447	0.000299479	0.000353013	0	0.000389836	0	0	0.000582681	0.000156475	0	0.00707741	0.00613104	0.000424747	0.00700447
INFANTMET_113	0.00089326	0	0	0.000314423	0.00176631	0.0134175	0.000373422	0.000168481	0	0.0118721	0.0122342	0.0125487	0.000779906	0.000141996	0.000228746	0.0145627	0.00226927	0	0	0.000527818	0.000173679	0	3.00848e-06	0.0133107	0	0.0134387	0.0011298	0.0116453	0.000192789	0.000627159	0.000342009	0.000318753	0.000231812	0.0138653	0.0116874	0.000160167	0.000142855	0.000151833	0	0.000144311	0	0	0.000350416	0.000141996	0	0.000980168	0.0115597	0.000157078	0.0116184
INFANTMET_114	0.003462	0	0	0	0.00449129	0.0114863	0.000534756	0	0	0.00964182	0.00995906	0.0102779	0.00293444	0	0.000995079	0.0121855	0.00438438	0	0	0.00232227	0.000736436	0	0.0017892	0.0108803	0	0.0110823	0.00436644	0.0109576	0	0	0	0.00171791	0.00123937	0.0106707	0.00978303	0.000644869	0.000354549	0.00103874	0	0.00109254	0	0	0.00141651	0	0	0.00328501	0.0091783	0.00125558	0.00924491
INFANTMET_115	0.00597947	0	0	0.000113045	0.00748013	0.00929122	0.000244006	4.99134e-05	0	0.00693037	0.00687681	0.00839114	0.00599072	2.63978e-05	0.00208107	0.00990258	0.00765351	0	0.000163256	0.00530321	0.00273253	0	0.00419188	0.00875767	0	0.00736389	0.00461028	0.00858711	5.51356e-05	0.000137259	7.75265e-05	0.00507112	0.00419794	0.00814749	0.00794034	0.00151263	0.000902229	0.000212081	0	0.00332876	0	0	0.00182386	0.000482831	0	0.00593873	0.00531583	0.000145167	0.00656132
INFANTMET_116	0.00708548	0	0	0	0.00762044	0.00901152	0.000754484	0	0	0.00752508	0.00805546	0.00787307	0.00261005	0	0	0.00993465	0.00777063	0	0	0.00718214	0.00425374	0	0.00468867	0.0082462	0	0.00700034	0.00606829	0.00778555	0	0	0	0.00354811	0	0.00557794	0.00572337	0.00223177	0.00381486	0.00355376	0	0.00594418	0	0	0.00474874	0.000202603	0	0.00531409	0.00595825	0.00390026	0.00714487
INFANTMET_117	0.00604767	1.42688e-05	0	0.000258019	0.00689938	0.0104052	0.000544818	5.52604e-05	0.00050083	0.00796937	0.00862107	0.00927821	0.00403285	7.42359e-05	0.000261085	0.0109518	0.00638746	9.68872e-06	0.000381412	0.00506926	0.00215284	0	0.000746175	0.00970968	2.0385e-05	0.00929612	0.00420724	0.00796263	0.000123187	0.000388621	0.000214613	0.000552198	0.00036503	0.00949756	0.00755818	0.00166066	0.00170094	0.00151214	0.000118135	0.00216273	0	0	0.00167609	0.00046974	0.000118135	0.00267728	0.0065905	0.00208284	0.0081114
INFANTMET_118	0.00697169	0	0	0.000165914	0.0090614	0.0103029	0.000374219	8.24967e-05	3.77775e-05	0.00823826	0.0087439	0.00923512	0.00532632	5.91021e-05	0.00015389	0.0107902	0.0101788	0	0.000321855	0.00621689	0.00519504	0	0.000397659	0.00973479	0	0.00733288	0.00311682	0.00527014	9.80851e-05	0.000268193	0.000173373	0.000301776	0.000145736	0.00837644	0.00643222	0.000898658	0.000988664	0.00200404	0	0.00470745	0	0	0.00136401	7.84707e-05	0	0.00767475	0.0046597	0.00161241	0.0083253
INFANTMET_119	0.00253881	0	0	0.000908942	0.00447079	0.011037	0.00116996	0.000379156	3.3782e-05	0.00987017	0.0101167	0.0104991	0.00213208	0.00030281	0.00062978	0.0123617	0.00518824	0	0.000352151	0.00163628	0.00097864	0	0	0.011137	0	0.0108104	0.00431818	0.010336	0.000439404	0.00131607	0.000789037	0.000861067	0.000572971	0.0108961	0.00988159	0.000367855	0.000337347	0.000343307	0	0.000340077	0	0	0.00071469	0.000337347	0	0.00253594	0.00940221	0.000367909	0.00954094
INFANTMET_120	0.0064467	0	0	0.000407064	0.00894138	0.00967451	0.000818638	0.000161447	9.71494e-05	0.006795	0.00683731	0.00805795	0.00467169	8.72074e-05	0.000239814	0.0101839	0.00837973	0	0.000393114	0.00470386	0.00605269	0	0.000160046	0.0085126	0	0.00729345	0.00465384	0.00654956	0.000144979	0.000428542	0.000246537	0.000378501	0.000233509	0.00714811	0.0058515	0.000965072	0.000815706	0.00197312	0	0.00383855	0	0	0.00503003	0.000340144	0	0.0046858	0.00434721	0.00173506	0.00577708
INFANTMET_121	0.000575304	0	0	0	0.00090699	0.013875	0	0	0	0.0123312	0.0126872	0.0130705	0.000335573	0	0.000253264	0.0151589	0.00175028	0	0	0.000335575	9.45244e-06	0	0	0.0138686	0	0.0140416	0.00114603	0.0121587	0	0	0	0.00036237	0.000295599	0.0142016	0.012161	0	8.66474e-06	1.1412e-05	0	1.08309e-05	0	0	0.000417948	0	0	0.000630815	0.0120291	1.19973e-05	0.0119532
INFANTMET_122	0.00256676	0	0	0.000671083	0.00497505	0.0116023	0.00118056	0.000394725	0.000223015	0.00994022	0.010245	0.0106774	0.00218147	0.000296338	0.000600839	0.0124065	0.0048826	0	0.000268578	0.00177336	0.000747294	0	5.43694e-05	0.0113029	0	0.0114302	0.00248226	0.00978901	0.000445781	0.00124528	0.000731056	0.00078176	0.000564339	0.0118978	0.00983354	0.000630761	0.000522587	0.000557446	0	0.000579955	0	0	0.00117709	0.000346772	0	0.00174115	0.00947474	0.000649023	0.00969671
INFANTMET_123	0.00599953	0	0	0.000394302	0.00771948	0.0103248	0.000413888	0	4.80212e-05	0.00800799	0.00816789	0.00922299	0.00430583	0.000109539	0.000322833	0.0121494	0.00724072	0	0.000251578	0.00358988	0.0036347	0	0.000948131	0.00980961	0	0.0089309	0.00193935	0.008913	0.000177517	0.000504563	0.000318907	0.000634273	0.000440282	0.00899628	0.00762029	0.000405343	0.00031632	0.00180351	0.000208808	0.00386225	0	0	0.00450042	0.000208808	0.000208808	0.00103648	0.0078684	0.00150064	0.00682004
INFANTMET_124	0.00574532	6.53542e-06	7.52653e-05	0.00108497	0.00793538	0.00925369	0.00183266	0.000537618	0.000516031	0.00687476	0.007067	0.0081651	0.00406128	0.000413016	0.000966323	0.00918968	0.00835669	3.74755e-06	0.00140483	0.00444541	0.00358903	0	0.000411902	0.00854035	1.09315e-05	0.00698618	0.00391426	0.00639969	0.000625793	0.00156418	0.00205056	0.00141549	0.000916211	0.00771798	0.00643765	0.00123048	0.00113304	0.00216039	0.000267445	0.00259957	0	0	0.00301509	0.00058521	0.000267445	0.00350337	0.00482393	0.00249466	0.00684142
INFANTMET_125	0.00493241	0	0	0.000210348	0.00620303	0.0106839	0.000396664	7.60645e-05	5.55612e-05	0.00889049	0.00908024	0.00974759	0.00374248	4.34743e-05	0.000265774	0.0114155	0.00588139	0	0.000242953	0.00289716	0.0011699	0	0.00189937	0.0102963	0	0.0100568	0.00418691	0.00940319	7.75423e-05	0.000222407	0.000126947	0.00132157	0.000110096	0.0103385	0.00872354	0.000987373	0.00100843	0.00139538	0	0.00179669	0	0	0.00358936	0.00025393	0	0.00361361	0.00818428	0.00140719	0.00854572
INFANTMET_126	0.00675911	2.89374e-05	0	9.18029e-05	0.00819675	0.00891742	0.000303288	2.92432e-05	0	0.00712438	0.00744406	0.00830618	0.00647706	1.67797e-05	4.66325e-05	0.0101649	0.009758	1.67797e-05	0.00328355	0.00616862	0.00563145	0	0.000613502	0.00871768	0	0.00771477	0.00470226	0.00440485	2.59832e-05	0.000167412	0.00486722	6.66817e-05	4.18115e-05	0.0063179	0.00439471	0.000927602	0.00105366	0.0050558	3.25108e-05	0.00559946	0	0	0.0044978	3.25108e-05	3.25108e-05	0.00221794	0.00275933	0.00557842	0.00699688
INFANTMET_127	0.00665706	0	0	9.06668e-05	0.00794649	0.00917295	0.000464918	2.68143e-05	0.000434617	0.00703794	0.00715225	0.00867992	0.00523281	1.36613e-05	0.00207625	0.0092172	0.00809308	0	0.000812178	0.00647487	0.00438053	0	0.00388283	0.00901435	0	0.00768961	0.00371498	0.00765373	3.24201e-05	9.06444e-05	0.000586543	0.00309297	0.00218315	0.00513714	0.00590648	0.00159203	0.00151368	0.00199793	0	0.00241617	0	0	0.00407353	2.692e-05	0	0.00606009	0.00356442	0.00228333	0.00674942
INFANTMET_128	0.00600781	0	0	4.39728e-05	0.00883579	0.0103945	0.000188309	2.51525e-05	0	0.00909519	0.00884182	0.0101509	0.00537081	1.52567e-05	5.41659e-05	0.0102128	0.00904928	0	0.000114006	0.00629649	0.00337435	0	2.41309e-05	0.0108539	0	0.00893624	0.00210273	0.00760536	2.48163e-05	7.09626e-05	5.83115e-05	8.03402e-05	3.79331e-05	0.00924255	0.00922812	6.32152e-05	3.14694e-05	6.64541e-05	0	0.000109618	0	0	9.28634e-05	2.00246e-05	0	0.00652886	0.00601509	7.61507e-05	0.00789894
INFANTMET_129	0.00555559	0	0	0.000292831	0.00657894	0.0100689	0.000469885	8.92462e-05	0	0.00834515	0.00854321	0.00914826	0.0041508	6.27977e-05	0.000169058	0.0112659	0.00612794	0	0.000350166	0.0040618	0.00262772	0	0.000977123	0.00964928	0	0.00937837	0.00460407	0.00786585	0.000105005	0.000314964	0.000183634	0.000267379	0.000153007	0.00950222	0.00800936	0.00122124	0.00106113	0.00144007	0	0.00161922	0	0	0.0032954	8.27917e-05	0	0.00304358	0.00688784	0.00160996	0.0080019
INFANTMET_130	0.00651103	0.000283745	0	0.00157107	0.00742176	0.00854572	0.00232713	0.000679878	0.000168354	0.00652056	0.0068724	0.00791079	0.00338223	0.000538457	0.00126764	0.009446	0.00749691	0.000168144	0.00137316	0.00623774	0.00365551	0	0.00202013	0.00829233	0	0.00671204	0.00439166	0.00525627	0.000740375	0.00145111	0.00235299	0.00320741	0.00113773	0.00607463	0.00591605	0.00104298	0.00132239	0.00369786	0.000264451	0.00470807	0.000168144	0.000168144	0.00283256	0.000463396	0.000264451	0.00496899	0.00441521	0.00373253	0.00653105
INFANTMET_131	0.00226961	0	0	0.000969748	0.00398394	0.0113298	0.00111257	0.000383053	0	0.0100538	0.0103105	0.0106999	0.00202511	0.000316079	0.000634877	0.0124916	0.00502701	0	0	0.00143773	0.000732217	0	0	0.0113504	0	0.01117	0.00391526	0.010491	0.000458972	0.00136417	0.000800864	0.000891223	0.000599938	0.0112233	0.0101071	0.000431468	0.000362462	0.00043262	0	0.000413932	0	0	0.000955965	0.000321589	0	0.00235348	0.00970236	0.000478743	0.00972022
INFANTMET_132	0.0057528	0	0	0.000132947	0.00723793	0.00900321	0.000424354	5.14092e-05	0	0.00666602	0.00643754	0.00807013	0.00704936	3.12006e-05	0.00260685	0.00946678	0.0074653	0	3.80389e-05	0.00519987	0.00266077	0.000407002	0.00493938	0.00843307	0	0.00716339	0.00480362	0.00855655	6.29067e-05	0.000161382	7.6557e-05	0.00601921	0.00449739	0.00777469	0.00805508	0.000340747	0.000159992	0.000458023	0	0.00367051	0	0	0.00209557	4.04226e-05	0	0.0069476	0.00549437	0.00032011	0.00602604
INFANTMET_133	0.00693929	5.15997e-06	0	0.0001448	0.00652414	0.00827467	0.000639581	5.06456e-05	0	0.00340202	0.00273934	0.00557719	0.00815157	3.34926e-05	0.00880896	0.00765352	0.00763093	4.10215e-06	0.000184135	0.0059193	0.00549484	0	0.00476261	0.00595967	0	0.00319751	0.00789132	0.0087511	4.58695e-05	0.000145659	8.917e-05	0.0113577	0.00803634	0.00473061	0.00703449	0.000140586	6.33125e-05	0.000145499	7.62341e-06	0.00578536	4.10215e-06	4.10215e-06	0.00233927	3.80231e-05	7.62341e-06	0.00768005	0.00183197	9.79649e-05	0.00573577
INFANTMET_134	0.00421243	0.000573399	0	0.00129869	0.00666717	0.00939059	0.00194226	0.00066539	0	0.00759512	0.00761463	0.00882253	0.00373675	0.00095321	0.00107749	0.0096379	0.0069151	0.000476605	0.000317948	0.00319616	0.00208127	0	0.00235519	0.00931587	0	0.0081447	0.00498302	0.00779899	0.000695265	0.00189605	0.00148804	0.0025105	0.000987406	0.00845527	0.00803707	0.00101756	0.000635135	0.00103915	0.000480726	0.00148909	0.000476605	0.000476605	0.000175295	0.000480726	0.000480726	0.00384225	0.0070039	0.00092929	0.00711668
INFANTMET_135	0.0068079	0	0	0	0.00761227	0.00888218	0.000595555	0	0	0.00400577	0.00362152	0.00703423	0.00896673	0	0.0051305	0.0085845	0.00782626	0	0	0.00624502	0.00464731	0	0.00527646	0.00744737	0	0.00444536	0.00761533	0.00837648	0	0	0	0.00750979	0.0044193	0.00610692	0.00780797	9.05277e-05	4.07444e-05	0.00101572	0	0.00389934	0	0	0.00307987	0	0	0.00765931	0.00313372	0.000748591	0.00403937
INFANTMET_136	0.00557471	0	4.05925e-05	0.000255947	0.00250864	0.0119825	0.000545585	7.14635e-05	0.000122628	0.0085874	0.00891321	0.00969708	0.00496417	7.17929e-05	0.000200141	0.0105829	0.002301	0	0.000163729	0.00497254	0.000553084	0	0.000382641	0.0102926	0	0.00910534	0.00698999	0.00788976	0.000110483	0.00034036	0.000212397	0.00033109	0.000172302	0.00962537	0.00671918	0.00016077	9.52471e-05	0.000140378	0.000153583	0.000174208	0	0	0.000423336	0.000136671	0.000153583	0.0010636	0.00628018	0.000166472	0.00832373
INFANTMET_137	0.00296215	0	0	9.37299e-05	0.00122708	0.0132873	0.000112454	5.57904e-05	0	0.0119099	0.0122682	0.0125759	0.00197645	3.9757e-05	7.64763e-05	0.0145872	0.00166345	0	3.15511e-05	0.00189759	0.000105092	0	3.48739e-05	0.0133406	0	0.0133641	0.00125771	0.0128008	6.01603e-05	0.00018296	9.78899e-05	0.000253597	8.55222e-05	0.0132369	0.0117373	7.54345e-05	5.14435e-05	6.16206e-05	0	6.88466e-05	0	0	9.88253e-05	3.9757e-05	0	0.000566386	0.0116314	7.67824e-05	0.0115949
INFANTMET_138	0.00742443	0	0	0.000215204	0.00670562	0.00871743	0.00050945	0.000101302	0.00011541	0.00694061	0.00694554	0.00799653	0.0078611	5.09491e-05	0.00366506	0.00917675	0.00652412	0	0.000352728	0.00681511	0.0026291	0	0.00451471	0.00840319	0	0.00730694	0.00581151	0.00795108	0.000117977	0.000259472	0.000228871	0.00481855	0.00368748	0.00718864	0.00732624	0.000941529	0.000513556	0.00155097	2.9623e-05	0.00316613	0	0	0.00181687	6.29543e-05	2.9623e-05	0.00528533	0.00600856	0.00128419	0.00662827
INFANTMET_139	0.00625528	0	0	0.000359379	0.00788791	0.00940689	0.000747129	0	0	0.00719519	0.0072916	0.00831493	0.00508174	7.58577e-05	0.000255416	0.00892244	0.00732152	0	0.000402353	0.00556483	0.00405531	0	0.00232636	0.0087257	0	0.00844319	0.00542635	0.0063286	0.000129407	0.00036873	0.000221133	0.000569119	0.000363766	0.00632976	0.00559634	0.00218063	0.00288406	0.00261189	0.000143536	0.00317656	0	0	0.00407444	0.000143536	0.000143536	0.00535166	0.0035222	0.00306601	0.00675402
INFANTMET_140	0.00661549	3.58448e-05	0	0.000272613	0.00700196	0.00983711	0.000713136	0.000134812	1.60262e-05	0.00705236	0.00724987	0.00781925	0.0061697	9.82562e-05	0.000264544	0.00909463	0.0080468	1.91663e-05	0.000705116	0.00627067	0.00477498	0	0.000392125	0.00820296	0	0.0091044	0.00554321	0.0076318	0.000157037	0.000460821	0.000309924	0.000423118	0.000229861	0.00172801	0.00229226	0.00411322	0.00423496	0.00445661	8.29542e-05	0.0053574	4.74453e-06	4.74453e-06	0.00574296	0.00017914	8.29542e-05	0.0064928	0.000656586	0.00484469	0.00634816
INFANTMET_141	0.00586778	0	0	0.000292404	0.0081997	0.00881021	0.000226549	3.41465e-05	0.000250984	0.00661713	0.00672801	0.00806863	0.00526759	1.96783e-05	0.00185832	0.00906127	0.00941132	0	0.00115425	0.00581704	0.00502089	0	0.00282199	0.00843024	0	0.00743776	0.00428318	0.00720106	4.68787e-05	0.000126025	0.000916014	0.00255507	0.00180053	0.00382594	0.00521359	0.001285	0.000900501	0.00198542	0	0.00294309	0	0	0.00496796	0.000271605	0	0.00588962	0.00259878	0.00201931	0.00642248
INFANTMET_142	0.00592919	0	0	0.000432806	0.00758882	0.00902936	0.000960228	0.000224803	0	0.00633337	0.00658387	0.00739808	0.00598358	0.000162537	0.000425713	0.00931352	0.00815767	0	0.0022959	0.00574814	0.00452783	0	0.00175937	0.00778117	0	0.00726227	0.00631817	0.00515883	0.000270359	0.000674181	0.00165712	0.000607411	0.000393659	0.00448857	0.00495015	0.00164695	0.00149657	0.00290745	0	0.0040846	0	0	0.00527987	0.0003004	0	0.00186816	0.00177411	0.0030819	0.00629973
INFANTMET_143	0.00669961	0	0	0.000657291	0.00707349	0.00947465	0.000850814	0.00013744	4.72012e-05	0.00719012	0.00756687	0.00863376	0.00383138	6.84834e-05	0.000580676	0.0096803	0.00690367	0	0.000298233	0.00610445	0.00231141	0	0.0024877	0.00904987	0	0.00747838	0.00502307	0.00613342	0.000337736	0.000335529	0.00102405	0.00179316	0.000475362	0.00717118	0.00643183	0.000670248	0.00183762	0.00167894	0	0.00267357	0	0	0.00327955	0.000129503	0	0.00380653	0.0052647	0.00198978	0.00730435
INFANTMET_144	0.00647438	3.73948e-05	0	0.000110841	0.00818751	0.00876979	0.000284034	3.15052e-05	8.08759e-05	0.00702921	0.00729309	0.00814282	0.00623026	2.04761e-05	0.000246555	0.0100996	0.00927656	2.04761e-05	0.00315301	0.00590661	0.00518308	0	0.000846941	0.00855488	0	0.00739915	0.00502999	0.00469136	3.16939e-05	0.000203471	0.00443196	0.00044804	0.000286569	0.00675801	0.00473578	0.000877823	0.00091166	0.00444204	3.89884e-05	0.00485705	0	0	0.00445448	3.89884e-05	3.89884e-05	0.0019459	0.00315714	0.00493384	0.00685092
INFANTMET_145	0.00587646	0	0	0.000237441	0.00755187	0.0100384	0.000705825	0.000160889	0.000385159	0.00808487	0.00829086	0.00902215	0.00420714	8.60924e-05	0.00025486	0.0105869	0.00739165	0	0.000886688	0.0049865	0.00274215	1.05221e-05	0.000539911	0.00948296	0	0.0086508	0.00307548	0.0079371	0.000136842	0.000388565	0.000722779	0.000513696	0.000208752	0.0090529	0.00712971	0.00218386	0.00195563	0.00227774	0	0.00269055	0	0	0.00372458	0.000119273	0	0.00476953	0.00563443	0.00251513	0.00767722
INFANTMET_146	0.00708527	0	0	0.000228481	0.00946716	0.00935487	0.000722537	8.29158e-05	9.73755e-05	0.00726439	0.00651811	0.00879039	0.00388574	5.19822e-05	0.000400012	0.00787944	0.00941869	0	0.000332997	0.00703026	0.00579601	0	0.000880315	0.00942441	0	0.0071649	0.00474438	0.00435313	8.48229e-05	0.000259859	0.000160323	0.000798265	0.000411279	0.00553681	0.00779542	0.000356563	0.000204464	0.000410677	0	0.000764663	0	0	0.000499313	0.000129691	0	0.00797055	0.00274151	0.000459475	0.0054074
INFANTMET_147	0.00564504	0	0	0	0	0.0136043	0	0	0	0.0124403	0.0128223	0.0131182	0.00394476	0	0	0.0152265	0	0	0	0.00402518	0	0	0	0.0139213	0	0.0139809	0	0.0131592	0	0	0	0	0	0.0139297	0.0120773	0	0	0	0	0	0	0	0	0	0	0	0.0121812	0	0.0121812
INFANTMET_148	0.000865175	0	0	0	0.0012464	0.0139793	0	0	0	0.0122358	0.0126202	0.0129471	0.00072313	0	0	0.0149325	0.0013848	0	0	0.000723134	0.000139918	0	0	0.0137405	0	0.0138913	0.000543004	0.0119121	0	0	0	0	0	0.0142218	0.0120637	0	0	0	0	0	0	0	0.000277057	0	0	0.000601904	0.0119424	0	0.0119752
INFANTMET_149	0.0059145	0	0	0.000408031	0.00804116	0.00941755	0.00125528	0.000295509	0	0.00778435	0.00805095	0.00815138	0.0050131	0.000193983	0.00049634	0.0103631	0.00746637	0	0.00105754	0.00466133	0.0034429	0	0	0.00867311	0	0.00864997	0.00657948	0.00806974	0.000318393	0.0008154	0.000567172	0.000688339	0.000461279	0.00884042	0.00726743	0.000754148	0.00105496	0.00142448	0	0.00214479	0	0	0.000534352	0.000250886	0	0.00197066	0.00563334	0.00148623	0.00759751
INFANTMET_150	0.00522621	0	0	0.000171084	0.00205363	0.0121778	0.000126022	6.3698e-05	0	0.0112945	0.0116134	0.0119997	0.00410734	5.12491e-05	0.000611953	0.0139331	0.00221029	0	0	0.00371968	0.000337162	0	0.000908836	0.0127236	0	0.0123497	0.00216312	0.012562	7.82927e-05	0.000257167	0.000122949	0.000837148	0.000541929	0.0120532	0.0112164	0.000125714	6.50368e-05	0.000159467	0	0.000385687	0	0	0.000769132	5.12491e-05	0	0.00139417	0.0110104	0.000126209	0.0110391
INFANTMET_151	0.00652137	0	0	0.000340676	0.00681781	0.0106948	0.000651683	0.00015438	0	0.007644	0.00791557	0.00825795	0.00486771	8.89513e-05	0.000276998	0.0103151	0.00622537	0	0.0010231	0.00573815	0.00279891	0	9.51984e-05	0.00862525	0	0.00885325	0.00428382	0.00716497	0.00014014	0.000422721	0.000967987	0.000412686	0.000264723	0.00829637	0.00611231	0.000748478	0.00048073	0.00157953	0	0.002175	0	0	0.00160019	0.00011757	0	0.00303076	0.00452137	0.00171136	0.0074108
INFANTMET_152	0.00412128	0	0	0.000701166	0.0057342	0.0103952	0.000793645	0.000225266	0	0.00886726	0.00895823	0.00982108	0.0029099	0.000181603	0.0018319	0.0113261	0.00679158	0	3.01255e-05	0.00277376	0.000433745	0	0	0.0104056	0	0.010285	0.0057794	0.00795306	0.000275384	0.000857098	0.000462833	0.0028832	0.00230362	0.01002	0.00913408	0.000252065	0.000246943	0.000242381	0	0.000278432	0	0	0.00256852	0.000215755	0	0.00364316	0.00827499	0.000253783	0.00785589
[truncated: 274 more columns]

## Sheet: Pathway_JORVI_6month
Supplementary Data 3B. Predicted metabolic pathway relative abundance table used in ML analyses from JORVI at 3-6 months, where last column is the target variable.
	1CMET2-PWY	3-HYDROXYPHENYLACETATE-DEGRADATION-PWY	AEROBACTINSYN-PWY	ALL-CHORISMATE-PWY	ANAEROFRUCAT-PWY	ANAGLYCOLYSIS-PWY	ARG+POLYAMINE-SYN	ARGDEG-PWY	ARGORNPROST-PWY	ARGSYN-PWY	ARGSYNBSUB-PWY	ARO-PWY	ASPASN-PWY	AST-PWY	BIOTIN-BIOSYNTHESIS-PWY	BRANCHED-CHAIN-AA-SYN-PWY	CALVIN-PWY	CATECHOL-ORTHO-CLEAVAGE-PWY	CENTFERM-PWY	COA-PWY	COBALSYN-PWY	CODH-PWY	COLANSYN-PWY	COMPLETE-ARO-PWY	CRNFORCAT-PWY	DAPLYSINESYN-PWY	DENOVOPURINE2-PWY	DTDPRHAMSYN-PWY	ECASYN-PWY	ENTBACSYN-PWY	FAO-PWY	FASYN-ELONG-PWY	FASYN-INITIAL-PWY	FERMENTATION-PWY	FOLSYN-PWY	FUC-RHAMCAT-PWY	FUCCAT-PWY	GALACT-GLUCUROCAT-PWY	GALACTARDEG-PWY	GALACTUROCAT-PWY	GALLATE-DEGRADATION-I-PWY	GALLATE-DEGRADATION-II-PWY	GLCMANNANAUT-PWY	GLUCARDEG-PWY	GLUCARGALACTSUPER-PWY	GLUCONEO-PWY	GLUCOSE1PMETAB-PWY	GLUCUROCAT-PWY	GLUTORN-PWY
JORVI_1	0.00536575	0.000613817	0	0.00204906	0.00676454	0.00662949	0.00235034	0.000706938	0	0.00524667	0.00461825	0.0065452	0.00513966	0.00102417	0.00142133	0.00632835	0.00661803	0.000468129	0.00241811	0.00526005	0.00586382	0	0	0.00686852	0	0.0047416	0.00584769	0.00546131	0.00080832	0.00188744	0.00173986	0.00199359	0.00137146	0.00154499	0.00518757	0.00102548	0.000594669	0.0044875	0.000533017	0.00516681	0.000476781	0.000476781	4.7003e-05	0.000528608	0.000533017	0.00656196	0.00101671	0.00521852	0.00364699
JORVI_2	0.00476082	0.000688067	0	0.00130779	0.00691362	0.00674667	0.00265451	8.76196e-05	0.00012058	0.00552514	0.00561818	0.00579774	0.00666535	0.000698819	0.00141621	0.00846442	0.0062636	1.05335e-05	0.00333299	0.00475054	0.0047868	0	0.0015288	0.00609557	0	0.00577059	0.00533177	0.0100978	0.00088476	0.00209683	0.00145075	0.00228327	0.00162343	0.00199302	0.00493226	0.0016056	0.000883121	0.0076106	0.000790247	0.00706818	5.32104e-06	0	0.00114828	0.0007916	0.000790247	0.00637299	0.00131315	0.0105222	0.00474282
JORVI_3	0.00621702	0.000158879	0	0.000714388	0.00700282	0.00713911	0.000868117	8.39299e-05	0.000175099	0.00705632	0.00626239	0.00853914	0.00434161	0.000149024	0.000494946	0.00642079	0.00737837	4.33006e-05	7.65502e-05	0.00572232	0.00526707	0	0.000370137	0.00886602	5.06571e-06	0.00687996	0.0072948	0.00340489	0.00016746	0.000553572	0.000496484	0.000868465	0.000556242	0.00571739	0.00641261	0.000260863	0.000246643	0.000466337	0.000142951	0.000484028	3.91284e-05	6.89824e-05	0.000502492	0.000143767	0.000142951	0.00686053	0.00447746	0.000501278	0.00518378
JORVI_4	0.00473863	0.00137821	0	0.00365052	0.00501979	0.00557524	0.00395179	0.000784687	0.000477257	0.0045526	0.00430466	0.00573871	0.00442947	0.00181417	0.00417631	0.00444698	0.00587875	0.000276654	0.000755359	0.00478758	0.00471956	3.36667e-05	0.00292478	0.0060384	0	0.00412683	0.0053741	0.00255577	0.00221527	0.00302493	0.00419762	0.0049893	0.00378988	0.00412934	0.00486644	0.00170257	0.00142873	0.00234518	0.00155317	0.00245261	0.000277601	0.000277601	0.00195325	0.00146802	0.00155317	0.00546894	0.00248945	0.00237818	0.00375577
JORVI_5	0.00551081	0.000293184	0	0.00114931	0.0067259	0.00736433	0.0027682	0	0.000568487	0.00630781	0.00641241	0.00675402	0.00570148	0.000244758	0.00245271	0.00692325	0.00717446	2.10687e-05	0.00228266	0.00497445	0.00393228	2.45514e-05	0.00303821	0.00704434	0	0.00561478	0.00591808	0.00440354	0.000361547	0.000835999	0.00196647	0.00321192	0.00215565	0.0051281	0.00493388	0.00118008	0.00104863	0.00247331	0.0009133	0.00276638	8.6294e-05	0	0.00226141	0.000896088	0.0009133	0.00559789	0.004256	0.00263479	0.00596086
JORVI_6	0.00592326	5.45281e-05	0	0.000373765	0.00751106	0.00731283	0.000536271	1.24791e-05	6.34573e-05	0.00590034	0.00514813	0.00706389	0.00591374	5.85531e-05	0.000277939	0.00735046	0.00724525	0	0.000538296	0.00594338	0.00652135	0	0.000326202	0.00743791	6.57683e-06	0.00521733	0.00650828	0.0060656	7.9619e-05	0.000385038	0.000223164	0.000758315	0.000405501	0.000764075	0.00556972	0.0005171	0.000255372	0.005223	6.60166e-05	0.00594612	7.8834e-06	0	0.000326014	7.15299e-05	6.60166e-05	0.00720347	0.000313482	0.00616906	0.00401887
JORVI_7	0.00528331	1.88334e-05	0	5.5171e-05	0.0060353	0.00689449	0.00242237	1.57507e-05	0.00241863	0.00580692	0.00571819	0.00626289	0.00508517	1.35949e-05	0.00228756	0.00753529	0.00713062	9.03975e-06	0.00140112	0.0055106	0.00488788	0.000340228	0.00449883	0.00660933	0	0.00573319	0.00624852	0.00532446	1.46168e-05	5.36873e-05	0.00152519	0.00622924	0.00333105	0.00366102	0.00426642	0.000521678	0.000280817	0.00190425	0.000279861	0.00268016	1.32005e-05	1.32005e-05	0.00152617	0.000669261	0.000279861	0.00592162	0.0011331	0.00185606	0.00496663
JORVI_8	0.00507729	3.97796e-05	0.00116745	0.00268487	0.00455921	0.00583975	0.00293085	9.9748e-05	0.00222272	0.00411961	0.00354843	0.00468986	0.00491359	0.00109319	0.00625055	0.00555317	0.00573963	2.6896e-05	0.00112813	0.00449888	0.00443511	0	0.00488359	0.00496878	0	0.00327673	0.00526172	0.00489764	0.00145429	0.00214097	0.00324631	0.00734999	0.00591595	0.00461796	0.0050122	0.00226033	0.00143379	0.00270832	0.00137348	0.00413325	2.04916e-05	2.04916e-05	0.00209483	0.001416	0.00137348	0.00537151	0.00297393	0.00236658	0.00400122
JORVI_9	0.00463104	0	0.000853265	0.00255365	0.00559818	0.00655017	0.00344243	0	0.00280425	0.00519592	0.00506506	0.00559083	0.0037447	0.000805528	0.00223342	0.0068329	0.00579387	0	0.00198844	0.0049124	0.00501045	0	0.00337202	0.00597891	0	0.00485066	0.00530104	0.00361824	0.00113385	0.00284112	0.00284723	0.00428979	0.00221071	0.00501125	0.00479654	0.00124793	0.000946114	0.00105261	0.00112104	0.00109547	0	0	0.00254375	0.00116224	0.00112104	0.00548414	0.00247236	0.00111228	0.00434092
JORVI_10	0.00587315	0	0	0.000547687	0.00609768	0.00637308	0.00229815	0	0.00198726	0.00544786	0.00468747	0.00637183	0.00567398	8.09179e-05	0.00293278	0.0079515	0.00697185	0	0.000742562	0.00585519	0.00601804	3.06073e-05	0.00360011	0.00678235	0	0.00358907	0.00674203	0.00356212	0.000142224	0.000554753	0.00088927	0.00577369	0.00386737	0.00392356	0.00537638	0.000305663	0.000159663	0.000787521	0.000135936	0.000871376	0	0	0.000753123	0.000141845	0.000135936	0.00627036	0.00146141	0.000847485	0.00375911
JORVI_11	0.00410967	3.03289e-05	0.00205557	0.00298803	0.00538512	0.0058392	0.00405501	1.6758e-05	0.00361122	0.00464414	0.00482034	0.00496457	0.00323375	0.00194678	0.00358729	0.0054241	0.00545649	6.93326e-06	0.000144493	0.00399354	0.00335106	0	0.00403869	0.00520136	0	0.00529891	0.00431946	0.00515245	0.00239214	0.00354837	0.00515673	0.00454563	0.00374431	0.00503724	0.00414969	0.00268139	0.00261886	0.00278322	0.00250066	0.00295201	3.60745e-06	3.60745e-06	0.00338961	0.00258261	0.00250066	0.00501429	0.00459707	0.00301415	0.00409022
JORVI_12	0.0050051	0	7.49466e-06	0.000822313	0.00658254	0.00661717	0.00279417	0	0.00289968	0.00594948	0.00613069	0.00638768	0.00515236	0.000162052	0.00247972	0.00810144	0.00698381	0	0.001018	0.00566406	0.0042551	0	0.00474111	0.00681681	0	0.00484573	0.00571348	0.00653045	0.000283198	0.00100268	0.00180008	0.00499384	0.00238218	0.00433601	0.00522775	0.000545272	0.000319938	0.00129065	0.000273987	0.00243992	0	0	0.000683449	0.000285535	0.000273987	0.00568583	0.00173857	0.0010883	0.00568525
JORVI_13	0.00509414	0	5.84484e-05	0.000796346	0.00698174	0.00689048	0.00201012	0	0.00249977	0.00641141	0.00654502	0.00706899	0.00470889	0.000141524	0.000931995	0.00836803	0.00690069	0	0.000197002	0.00513112	0.00439529	0	0.00410245	0.00751997	0	0.00580535	0.00588757	0.00617319	0.000235729	0.000883233	0.00133484	0.00427314	0.00131008	0.00499935	0.00533534	0.000638627	0.000932517	0.00112624	0.000229235	0.00138912	0	0	0.00158957	0.000243927	0.000229235	0.00558368	0.00423862	0.00111917	0.00596167
JORVI_14	0.00488115	0	0.000171498	0.000841455	0.00650902	0.00719296	0.00218411	0	0.00267413	0.00648566	0.00650991	0.0067002	0.00355008	0.000137378	0.000608131	0.00866761	0.00629464	0	9.92373e-05	0.00482617	0.00277882	0	0.00354151	0.00713556	0	0.00636463	0.00621986	0.00447295	0.000208963	0.00100964	0.00197676	0.00411114	0.000795077	0.00654423	0.00587979	0.000296858	0.000440983	0.000216793	0.000177933	0.000261392	0	0	0.000913543	0.000250186	0.000177933	0.00566681	0.00344531	0.00025851	0.00556338
JORVI_15	0.00427637	0	0.00119336	0.00260673	0.00555726	0.00633814	0.00320883	0	0.00317409	0.00450303	0.00459509	0.00497697	0.00356438	0.00103055	0.00352052	0.00615505	0.00566534	0	0.00138256	0.00440476	0.00409499	0.000903914	0.00494076	0.00521315	0	0.00425187	0.00469829	0.00594551	0.00164293	0.0026806	0.00399958	0.00527039	0.00305933	0.00541417	0.00432449	0.0019639	0.00146952	0.0027545	0.00129978	0.00315997	2.28601e-06	2.28601e-06	0.0022113	0.00146018	0.00129978	0.00530857	0.0033763	0.00293292	0.00406283
JORVI_16	0.00396065	0	0.00089964	0.00193092	0.00602593	0.00606869	0.0031469	0	0.00383839	0.00462426	0.00477444	0.00498679	0.0047737	0.000876051	0.00316081	0.00688257	0.00560198	0	0.00321762	0.00409016	0.00363368	0	0.00400818	0.00526253	0	0.00481833	0.00452387	0.00724186	0.00129877	0.00267168	0.00330341	0.00536591	0.00514727	0.0048194	0.00435342	0.00179019	0.00116441	0.00457274	0.00120813	0.00476778	0	0	0.00141867	0.00125535	0.00120813	0.00542905	0.00277077	0.00574582	0.00395652
JORVI_17	0.00630114	0	1.13359e-05	0.000173406	0.00586569	0.00834873	0.00104442	0	0.00316858	0.0076552	0.00781026	0.00773176	0.00437259	9.34114e-06	5.60487e-05	0.00895536	0.00801183	0	0.000123566	0.00680007	0.00642007	0	0.00293726	0.00820708	0	0.00674748	0.00535475	0.00554136	1.94042e-05	7.33717e-05	0.00156975	0.00364613	0.000150379	0.00380178	0.00152834	0.00045884	0.000658029	0.000550817	0.000130009	0.00062854	0	0	0.000901032	0.000281179	0.000130009	0.00617613	0.000812958	0.000664971	0.0068072
JORVI_18	0.00481966	0.00117812	0.000451359	0.00309689	0.00448642	0.00622515	0.00240317	0.00166305	0.00235282	0.00268003	0.00285225	0.00554232	0.00535625	0.00214541	0.00307403	0.00637003	0.00640984	0.000896207	0.00174482	0.00491183	0.00456949	0	0.00460757	0.00582311	0	0.00391088	0.00543745	0.0051093	0.00178746	0.00249226	0.00469824	0.00686314	0.00322872	0.00477007	0.0053729	0.00160288	0.00151238	0.00257835	0.00168545	0.00264677	0.000790458	0.000790458	0.00105346	0.00174116	0.00168545	0.00592497	0.00277396	0.00287286	0.00241424
JORVI_19	0.00509408	0	0.000726628	0.00184508	0.00533834	0.00698997	0.00226982	0	0.00272287	0.00309364	0.00327333	0.00589588	0.00724189	0.000573697	0.00157421	0.00777187	0.00687325	0	0.00332	0.0055517	0.00538261	0	0.00540422	0.00623601	0	0.00419613	0.00621345	0.00755927	0.000853814	0.00189263	0.00241166	0.00681177	0.00131702	0.00486191	0.00569682	0.0011293	0.000780492	0.00310849	0.000706916	0.00336169	1.22917e-06	1.22917e-06	0.000997535	0.000844739	0.000706916	0.00640773	0.00206102	0.00382315	0.0025994
JORVI_20	0.00465755	0	0.000961326	0.00211866	0.00628319	0.00709494	0.00270544	0	0.00481995	0.00622229	0.00655824	0.00617975	0.00266908	0.000975173	0.00201536	0.00820089	0.00590875	0	1.45685e-05	0.00348923	0.00155636	0	0.00391146	0.00659468	0	0.00692356	0.00506099	0.00499313	0.00126931	0.00354404	0.00465296	0.00273195	0.0027898	0.00768761	0.00530937	0.00125904	0.00117076	0.00139355	0.00138586	0.00145483	0	0	0.00189805	0.0014867	0.00138586	0.00536345	0.00394423	0.00162276	0.00570763
JORVI_21	0.00369663	0.00112788	0.000102167	0.00243754	0.00566012	0.00577768	0.00330129	0.00126521	0.00240709	0.00481166	0.0049025	0.00527859	0.00411616	0.00164464	0.002356	0.00658793	0.00558082	0.000846376	0.00209155	0.00419725	0.00401912	0	0.00305413	0.00558515	0	0.0047356	0.00462683	0.00511364	0.00128058	0.0030104	0.00406412	0.00480652	0.00243421	0.00388467	0.00412272	0.00154587	0.00113457	0.00325018	0.00117841	0.00343756	0.000722116	0.000722116	0.000494941	0.00128175	0.00117841	0.00556128	0.00179784	0.00434322	0.00421478
JORVI_22	0.00509462	4.24298e-06	0	0.0014867	0.00604872	0.00625576	0.00257149	0.000156412	0.0036294	0.00601756	0.00569707	0.00619912	0.00454049	0.000272517	0.00113166	0.0079444	0.0066272	0	0.000133616	0.00546665	0.00498399	0	0.00331017	0.00661976	0	0.00542885	0.00627487	0.00269574	0.000408907	0.00158515	0.00218908	0.00465776	0.00139342	0.00445701	0.00301268	0.000441836	0.00044382	0.000470854	0.000417956	0.000432107	0	0	0.00061049	0.000456249	0.000417956	0.0064004	0.00191879	0.000797761	0.00480361
JORVI_23	0.00447617	3.91428e-06	0.000660322	0.00212336	0.00615864	0.00613232	0.00309621	0	0.00289745	0.00512729	0.00501504	0.00535688	0.00555398	0.00071794	0.00193742	0.0072055	0.0060124	0	0.00316623	0.00455208	0.00483244	0	0.00257915	0.00566052	0	0.0048794	0.00503517	0.00674086	0.00101968	0.00242519	0.00235114	0.003411	0.0019334	0.00270271	0.0045848	0.00143707	0.000876237	0.0047078	0.000971097	0.00476611	1.14178e-05	1.14178e-05	0.0011079	0.000968817	0.000971097	0.00589026	0.00222435	0.00605466	0.00414897
JORVI_24	0.00410246	1.75021e-06	0.000344888	0.00177677	0.00555555	0.00640409	0.00325508	4.33697e-05	0.00449074	0.00517383	0.00544091	0.00554126	0.00292085	0.000679465	0.00207244	0.00683803	0.00620754	0	0.000885686	0.00457661	0.00413894	0	0.00383683	0.00586627	0	0.00597516	0.00494771	0.00407874	0.000983173	0.00236644	0.00387168	0.00435807	0.00261299	0.00457473	0.00367599	0.00180308	0.00180767	0.00285211	0.000934403	0.00342428	8.3468e-05	8.3468e-05	0.0023004	0.000991553	0.000934403	0.00566342	0.00169378	0.00347318	0.00473985
JORVI_25	0.0051448	6.59507e-05	0.000429372	0.00202341	0.00566868	0.00621498	0.00348554	0.000141302	0.0031057	0.00554191	0.00539891	0.0064067	0.00431483	0.000538907	0.00162377	0.00677441	0.00630195	4.45719e-05	0.000425909	0.00526291	0.0059424	0	0.00405971	0.00675819	0	0.00521056	0.00573357	0.00394496	0.000790495	0.0021525	0.00245079	0.0044894	0.0015158	0.00328215	0.00396909	0.00120843	0.00198523	0.000895728	0.000699444	0.000870688	3.38753e-05	3.38753e-05	0.00220741	0.000770468	0.000699444	0.00593057	0.00143147	0.00130864	0.00466191
JORVI_26	0.00489417	0.000199437	0	0.000611134	0.00640137	0.00684417	0.00210989	0.000185181	0.0023094	0.0054953	0.00515618	0.00606491	0.00515458	0.000176504	0.000624032	0.00772305	0.00667066	0.000112844	0.00159096	0.0054395	0.00569114	0	0.00392078	0.00641951	0	0.00438571	0.00599884	0.00551693	0.00017933	0.000598592	0.00121405	0.00459991	0.000278324	0.00392061	0.00487556	0.00061309	0.000326675	0.00261111	0.000138425	0.00356104	0.000104112	0.000104112	0.0013491	0.000164059	0.000138425	0.00630924	0.000224266	0.003429	0.0043144
JORVI_27	0.00548032	0	0.000133442	0.00144998	0.00665382	0.00742922	0.00191267	0	0.00370434	0.00586958	0.00618864	0.00590664	0.003345	0.000390878	0.0018189	0.00765198	0.00622121	0	0.000993389	0.00518558	0.00159688	0	0.00390336	0.00625892	0	0.00670101	0.00625088	0.00453114	0.000561653	0.001904	0.00271321	0.00351223	0.00265067	0.0063582	0.00517011	0.000907783	0.000668099	0.00117212	0.000635602	0.00132631	0	0	0.00140463	0.000659269	0.000635602	0.00509873	0.00332706	0.00156475	0.00507937
JORVI_28	0.00489822	0	0.000747138	0.00229814	0.00557179	0.00582868	0.00318587	0	0.00317402	0.00509746	0.00477766	0.00573673	0.00459701	0.000587211	0.00279624	0.00703069	0.00635508	0	0.000841276	0.00504217	0.00513857	0	0.00348855	0.00607936	0	0.00450331	0.00562847	0.0032461	0.000889407	0.00238472	0.00252112	0.00489259	0.00339303	0.00412032	0.00442737	0.00125349	0.000996613	0.00173006	0.000761769	0.00200885	0	0	0.00133535	0.000884264	0.000761769	0.00578091	0.00186897	0.00182343	0.00401499
JORVI_29	0.00467815	2.94849e-06	0.00135215	0.00265698	0.00511182	0.00598336	0.00289282	0	0.00275224	0.00408809	0.00381337	0.00472523	0.00454713	0.00122705	0.00554389	0.00570321	0.00584561	0	0.0025452	0.00429325	0.00422472	0	0.00482094	0.00498945	0	0.003638	0.00491112	0.00553428	0.00168442	0.0022032	0.00370261	0.00651416	0.00566985	0.00503156	0.00477862	0.00237314	0.00158968	0.00386588	0.00156041	0.00498966	0	0	0.00229265	0.00165776	0.00156041	0.00529344	0.00358238	0.00368788	0.00360898
JORVI_30	0.00550592	2.12188e-05	0	0.00107486	0.00659895	0.00763732	0.00203566	7.95985e-05	0.00308478	0.00648189	0.00649961	0.00723484	0.0037165	0.000185711	0.000807226	0.00883436	0.00632295	0	4.86276e-05	0.00475455	0.00251534	0	0.00354751	0.00766611	0	0.00684932	0.00636424	0.00537092	0.000281498	0.00211152	0.00167576	0.00334207	0.00124311	0.00599011	0.00381589	0.000294521	0.00027384	0.000311734	0.000300855	0.000333668	0	0	0.00173305	0.000311474	0.000300855	0.00541096	0.00585672	0.000381081	0.00554674
JORVI_31	0.00521697	0	0.000387258	0.00146325	0.00659254	0.00675088	0.0024886	0	0.00211136	0.00516272	0.00500889	0.00639405	0.00588931	0.000300777	0.00244492	0.00762917	0.00661822	0	0.00144833	0.00517236	0.00433609	0.000401761	0.0042459	0.00675381	0	0.00502151	0.006056	0.00560533	0.000544047	0.00150763	0.00152366	0.00509042	0.00217363	0.0045174	0.00537812	0.000798723	0.000660421	0.00102675	0.000376394	0.0012313	0	0	0.00167719	0.000468063	0.000376394	0.00554411	0.0040394	0.00111539	0.00426635
JORVI_32	0.0052811	0	0.000127233	0.00150907	0.00645779	0.00707475	0.00259152	0	0.00322818	0.00656408	0.0066651	0.00699124	0.00350492	0.000340159	0.00129096	0.00858957	0.00619219	0	0	0.00429335	0.00334331	0	0.00350141	0.00742551	0	0.00689399	0.00577073	0.00471359	0.000534715	0.00180077	0.00228176	0.00339738	0.00174353	0.00693353	0.00316199	0.000775036	0.000945031	0.000717917	0.000542881	0.000598006	0	0	0.00122631	0.000555606	0.000542881	0.00559209	0.00405894	0.00145256	0.00602248
JORVI_33	0.00394944	0.000396865	0.000271584	0.00136304	0.00608	0.00628374	0.00285528	0.000549488	0.00329606	0.00509904	0.00530513	0.00524436	0.00504754	0.000770046	0.00183876	0.0073987	0.00588349	0.000231151	0.00384158	0.00431758	0.00403851	0.000171429	0.00297909	0.0055399	0	0.0052206	0.00468152	0.00750932	0.000892177	0.00218591	0.00317926	0.00368795	0.00228773	0.00370713	0.00418558	0.00137606	0.000840513	0.00552015	0.000961943	0.00540955	0.000183786	0.000183786	0.00112404	0.000973081	0.000961943	0.00581065	0.00149638	0.00720129	0.00425956
JORVI_34	0.00477302	4.31588e-06	0.000585612	0.00198767	0.0062087	0.00672205	0.00273637	1.00251e-05	0.00331607	0.00506183	0.00515868	0.00566585	0.00421578	0.000625949	0.00342342	0.00724812	0.00594281	2.87968e-06	0.00139569	0.00414522	0.00313893	0	0.00448168	0.00599239	0	0.00519302	0.00518648	0.00524436	0.000951478	0.00242784	0.00287595	0.00557118	0.00536781	0.0059358	0.00523338	0.00135667	0.000937258	0.00188053	0.000894028	0.0023593	2.16151e-06	2.16151e-06	0.00232342	0.000940321	0.000894028	0.00511602	0.00306455	0.00190289	0.00464059
JORVI_35	0.0051151	0	0.000457536	0.00153033	0.0065834	0.00713175	0.00270456	0	0.00384209	0.00601935	0.00624003	0.00598674	0.00293516	0.000510696	0.001552	0.00822766	0.00635987	0	0.00220878	0.00345297	0.00389256	0	0.0039802	0.00634149	0	0.00631751	0.00502078	0.00568575	0.000772672	0.00209258	0.00276312	0.00369836	0.00176931	0.00575815	0.00353573	0.00289381	0.0027447	0.0035253	0.000775358	0.00348828	0	0	0.00474135	0.000830908	0.000775358	0.00521289	0.00229114	0.00486337	0.00525877
JORVI_36	0.00544137	5.05718e-05	0.000443962	0.00194588	0.00587377	0.00585155	0.0030513	8.73719e-05	0.00221633	0.00497068	0.00427955	0.00606148	0.00577983	0.000445985	0.00186258	0.00745113	0.00671828	2.6738e-05	0.00107645	0.00570886	0.00638003	0	0.00364284	0.00643706	0	0.00350881	0.00637435	0.00341339	0.000674078	0.00193052	0.00174041	0.00524875	0.00164186	0.00336867	0.004977	0.000902005	0.000749318	0.00114162	0.000526606	0.00138994	2.03477e-05	2.03477e-05	0.00092554	0.000625104	0.000526606	0.00620422	0.00130192	0.00117004	0.00335606
JORVI_37	0.00389734	0.000107772	0.00129164	0.00325328	0.00514574	0.00535523	0.00414525	0.000240298	0.0039517	0.00481166	0.0047773	0.00499278	0.00340713	0.00156174	0.00332788	0.00584676	0.00561862	7.321e-05	0.00018513	0.00425104	0.00395904	0	0.00368544	0.00530347	0	0.0045895	0.00467046	0.00321085	0.00196431	0.00375017	0.00473509	0.00506401	0.00328669	0.00462346	0.00426824	0.00175591	0.00167255	0.00194263	0.00193907	0.00203051	5.60266e-05	5.60266e-05	0.00194995	0.00204464	0.00193907	0.00531053	0.00336362	0.00204307	0.00405477
JORVI_38	0.00593299	0	0	0	0.00433201	0.00676691	0.0012524	0	0.000138631	0.00561992	0.00643501	0.00652407	0.0022963	0	0.00642443	0.00736616	0.00485447	0	0.00119854	0.00608182	0.00200329	0.000434427	0.00367655	0.00690185	0	0.00565182	0.00592538	0.00649337	0	0	0.00612051	0.0078151	0.00630445	0.00513153	0.00627692	0	0	0.000497174	0	0.00104098	0	0	0.00030985	0	0	0.00646183	0	0.000412684	0.00615651
JORVI_39	0.00560909	0	0	0.000874192	0.00583851	0.00706612	0.00227714	0	0.00147402	0.00560129	0.00633338	0.00677338	0.00217958	7.99142e-05	0.00311404	0.00853347	0.00582658	0	0.00040873	0.00624759	0.00374433	0	0.00199724	0.00712325	0	0.00621325	0.00575991	0.00462658	0.00014547	0.000517527	0.00358945	0.00459815	0.00330739	0.00588204	0.00591164	0.000515731	0.00059053	0.000581065	0.000142305	0.000814395	0	0	0.000609505	0.000147898	0.000142305	0.00559086	0.00015789	0.000605816	0.0056813
JORVI_40	0.00583653	0	0	0	0.00433879	0.00703013	0.00129691	0	0.000668327	0.0055749	0.00650119	0.00654157	0.00209969	0	0.00576911	0.00763519	0.00505919	0	0.00136443	0.00612053	0.00168319	0.00053544	0.00373069	0.00689453	0	0.0055951	0.00570458	0.00684121	0	0	0.00606283	0.00766151	0.00583363	0.00498073	0.00608856	0.000154997	7.53272e-05	0.000781541	0	0.00088751	0	0	0.000348362	5.02494e-05	0	0.00643938	0.000198629	0.000861429	0.0062185
JORVI_41	0.00720412	0	1.84424e-05	0.000106891	0.00708523	0.00699125	0.000795687	0	5.82157e-05	0.00607188	0.00449573	0.00792947	0.00710697	1.84424e-05	0.00115685	0.00949719	0.00821443	0	0.000117084	0.00747281	0.00724632	0	0.00123008	0.00842668	0	0.00473244	0.00806264	0.00237953	3.3924e-05	9.72707e-05	5.9274e-05	0.00183122	0.000634755	0.00362368	0.00532808	0.000267496	0.000147582	0.000551615	8.49617e-05	0.000654132	0	0	0.000785351	0.000114096	8.49617e-05	0.00741011	0.00251482	0.000521472	0.00328886
JORVI_42	0.0037947	0.00013543	0	0.00398224	0.0051201	0.00528283	0.00173566	0.00335926	0.00307037	0.00432199	0.00443587	0.00474879	0.00360833	0.00249688	0.00459375	0.00477702	0.00509803	0	4.46511e-06	0.00364522	0.00341517	0	0.0038796	0.00499174	0	0.00447489	0.00420754	0.000305554	0.00332031	0.00379622	0.0071093	0.00572168	0.00471574	0.00606312	0.0042495	0.00263198	0.00269782	0.00417575	0.00268347	0.00419348	0	0	0.00307364	0.00273633	0.00268347	0.00555667	0.0035139	0.00469377	0.00373176
JORVI_43	0.00570455	3.08879e-05	0	0.000123851	0.00699427	0.00692448	0.00101596	2.84395e-05	0.00257492	0.00666308	0.00615542	0.00736078	0.00556693	2.53019e-05	0.000348945	0.00905778	0.00653176	1.67422e-05	0.000309975	0.00622428	0.0050261	0	0.00307561	0.00779941	0	0.00554733	0.00705825	0.00376526	2.35084e-05	9.88851e-05	0.000886416	0.00355903	0.000282719	0.00426209	0.00222016	0.000102725	5.64696e-05	0.000260603	1.67485e-05	0.00053175	1.2651e-05	1.2651e-05	0.000240471	2.47665e-05	1.67485e-05	0.00648053	0.00406642	0.000255925	0.00516799
JORVI_44	0.00502959	0	0	0.00103959	0.00460254	0.00688099	0.00323516	0	0.0029867	0.00593562	0.00646962	0.00612803	0.00279053	0.000245608	0.00368113	0.00734321	0.00612295	0	0.00043039	0.00542852	0.00347149	0.000260162	0.00377401	0.00645607	0	0.00602653	0.00509099	0.00522145	0.000396283	0.00127679	0.00498923	0.00579626	0.00451987	0.00494249	0.00491404	0.000622162	0.000491705	0.000791323	0.000413099	0.00087454	0	0	0.000802434	0.000428202	0.000413099	0.00603233	0.000477428	0.00100156	0.00571094
JORVI_45	0.00351029	5.95848e-06	0.00144563	0.00264746	0.0051543	0.00571021	0.00380655	0	0.00544573	0.00473993	0.00496652	0.00474789	0.00283598	0.00148707	0.00316519	0.00589311	0.0055021	0	0.00173015	0.00397604	0.00342375	0.000151722	0.00389605	0.00505762	0	0.00494234	0.00432362	0.00364449	0.00193835	0.00383157	0.00580874	0.0045617	0.00383058	0.0054058	0.00378919	0.00190917	0.00201668	0.0026858	0.00212375	0.00297907	0	0	0.00305117	0.00219274	0.00212375	0.00523557	0.00391316	0.0028236	0.00392393
JORVI_46	0.00563831	1.54775e-06	1.83068e-05	0.000946136	0.00673102	0.00689729	0.00249805	3.59184e-06	0.00171407	0.0046668	0.00469704	0.00645608	0.00555936	0.000160292	0.000783	0.00758726	0.00696574	1.03216e-06	0.00177181	0.00570874	0.00455587	0.000200264	0.00482923	0.00677783	0	0.00531816	0.00664812	0.00497513	0.000244564	0.00099361	0.00163881	0.00554735	0.00106748	0.00553109	0.00562888	0.000334582	0.000243232	0.00089207	0.000265802	0.00138164	7.74358e-07	7.74358e-07	0.000369348	0.000278594	0.000265802	0.00597352	0.00233554	0.00155828	0.00403344
JORVI_47	0.00434482	0	0.00062572	0.00165212	0.00673952	0.00687484	0.00319049	0	0.00317332	0.00465304	0.00470571	0.00490923	0.00503379	0.000572689	0.00234891	0.00675544	0.00608387	0	0.00301786	0.00465755	0.00417092	0	0.00439429	0.00518184	0	0.00480644	0.00520516	0.00757375	0.00101362	0.00215947	0.00253362	0.00550264	0.00259905	0.00503707	0.00476778	0.00132036	0.000763352	0.0042076	0.000706525	0.0043461	0	0	0.00193532	0.000854219	0.000706525	0.00604718	0.00199779	0.00582472	0.00397978
JORVI_48	0.00490513	0	0.000491988	0.00146787	0.00658341	0.00716107	0.0029077	0	0.00317454	0.00670316	0.00713293	0.00689849	0.00368852	0.000589586	0.00180423	0.00799827	0.0063235	0	0	0.00418421	0.00246356	0	0.00366005	0.00731722	0	0.00660977	0.00594657	0.00529297	0.000884439	0.00251338	0.0027098	0.00313574	0.00194414	0.00628551	0.00418696	0.000846371	0.000735843	0.000907954	0.000852414	0.00103648	0	0	0.0015262	0.000885123	0.000852414	0.00535257	0.00594356	0.00105247	0.00642389
JORVI_49	0.00907988	0.000338715	0	0.00130892	0.00340191	0.0102094	0.00278845	0.0010404	0.00116159	0.00875522	0.0089942	0.00658341	0.00987029	0.000821252	0.00154647	0.00243442	0.0100994	0.000106257	0.000343167	0.00840406	0.00839499	0	0.00119112	0.00711575	0	0.00969189	0.00375655	0.00858298	0.000945535	0.0025139	0.00146252	0.00295465	0.00202372	0.0024004	0.002915	0.00107055	0.00747976	0.0104223	0.000358495	0.0101998	9.5285e-05	9.5285e-05	0.0010415	0.000358495	0.000358495	0.00538522	0.0013245	0.0110779	0.00836928
JORVI_50	0.00627297	0	0	0	0.00296788	0.00713247	0.000789137	0	0.000345426	0.00630166	0.00730078	0.00700686	0.000921349	0	0.00696624	0.00786304	0.00375203	0	0.000671044	0.00643716	0.00104303	0.00014902	0.00163668	0.00741388	0	0.00627026	0.0049186	0.00650853	0	0	0.00826769	0.00870061	0.0069045	0.00463962	0.00668792	3.20706e-05	1.49854e-05	0.000222119	0	0.000283028	0	0	2.98662e-06	0	0	0.0069085	0.000112109	0.000219313	0.00697493
JORVI_51	0.00472099	2.65469e-05	0.000669478	0.00165022	0.00643493	0.00676006	0.00251891	0	0.00330062	0.00490681	0.0052827	0.00555967	0.00270766	0.000537829	0.00145682	0.00785535	0.00710632	0	0.00104522	0.00711427	0.00382635	0	0.0028373	0.00592536	0	0.00682524	0.00471395	0.006765	0.000993527	0.00195092	0.00231237	0.0034299	0.00121098	0.00397064	0.00354137	0.00298266	0.00285984	0.00468299	0.000878776	0.00452001	2.11755e-06	2.11755e-06	0.00271187	0.00163312	0.000878776	0.00638502	0.00192021	0.0061244	0.00468188
JORVI_52	0.00463715	5.41604e-05	6.06363e-05	0.000561389	0.00645381	0.00709357	0.001492	7.67968e-05	0.00166001	0.0063966	0.00630022	0.0065828	0.00457277	8.40817e-05	0.000330251	0.00816523	0.00694659	1.89057e-05	0.00163906	0.00574707	0.00556028	2.73775e-05	0.00348219	0.00699897	0	0.00504401	0.00602598	0.00496303	0.000112711	0.000523833	0.0017747	0.00435208	0.000421509	0.00318198	0.00445702	0.000284789	0.000203829	0.00167494	9.17102e-05	0.00178967	1.71267e-05	1.71267e-05	0.000655003	0.000132955	9.17102e-05	0.00658526	0.000227777	0.00253969	0.00531076
JORVI_53	0.00524317	1.4736e-05	0.000308626	0.00138246	0.00580605	0.00595095	0.00235802	3.3173e-05	0.002862	0.00509433	0.00472639	0.00618061	0.00552907	0.000250591	0.000950107	0.00796948	0.00567051	9.85582e-06	0.00134312	0.00616883	0.00586689	0	0.00423101	0.00657133	0	0.00433186	0.0065826	0.00388495	0.000411248	0.00139409	0.00178383	0.00529603	0.000578685	0.00378715	0.00502144	0.00042862	0.000332072	0.000577303	0.000317273	0.00142818	7.41451e-06	7.41451e-06	0.000492127	0.000441293	0.000317273	0.00600388	0.00129123	0.000599181	0.00389128
JORVI_54	0.00496542	0	0.000122396	0.00137735	0.00593215	0.0068091	0.00303511	0	0.00328074	0.00636816	0.00640545	0.00636191	0.00353781	0.000295797	0.00189603	0.00766654	0.00662323	0	0.000777259	0.00554338	0.00462331	0	0.00428688	0.00675757	0	0.00592918	0.00550177	0.00533353	0.000534456	0.00161556	0.00231653	0.0045983	0.00157505	0.00476045	0.00475107	0.0009409	0.000809178	0.00093165	0.000533338	0.000990835	0	0	0.00100137	0.000558915	0.000533338	0.00565596	0.00156035	0.00110704	0.00546626
JORVI_55	0.00402673	0	0.000993982	0.00176213	0.00613973	0.00600205	0.00336439	0	0.00382079	0.00503633	0.00520469	0.00506492	0.00518769	0.00092401	0.00215073	0.00721995	0.00565429	0	0.00399768	0.00414533	0.00398362	0	0.00297005	0.00535215	0	0.00529116	0.00458985	0.00849632	0.00125738	0.00279827	0.00301918	0.00364429	0.00245339	0.00365571	0.00433561	0.00185501	0.00114893	0.00595069	0.00123185	0.00603195	0	0	0.00136416	0.00127679	0.00123185	0.00577809	0.0030468	0.00786262	0.00424448
JORVI_56	0.00391607	0	0.00128219	0.00294739	0.00547197	0.00561435	0.00397849	0	0.00435209	0.00517938	0.00522004	0.00515644	0.00361273	0.00121127	0.00296508	0.00644724	0.00581449	0	1.75102e-05	0.0042575	0.00372964	0	0.00394642	0.0054958	0	0.0051448	0.00485718	0.00360365	0.0016293	0.00361689	0.00446423	0.00503926	0.00306258	0.0053941	0.00410645	0.00147353	0.00139722	0.00168764	0.00164893	0.00168381	0	0	0.00165365	0.00173145	0.00164893	0.00543209	0.00317294	0.00192575	0.0044987
JORVI_57	0.0039167	6.51373e-05	0.00115612	0.00249867	0.00530728	0.00589878	0.00370408	8.84799e-05	0.00459077	0.00489783	0.00510943	0.00529949	0.00277846	0.00116311	0.00278335	0.00630314	0.00598755	2.60073e-05	0.00087195	0.0043489	0.00433223	0	0.00393008	0.00559655	0	0.00508126	0.00460079	0.00388461	0.00154096	0.00326065	0.00453231	0.00471251	0.00308881	0.00454392	0.00381667	0.00214206	0.00213279	0.00309975	0.00168818	0.00348362	1.96093e-05	1.96093e-05	0.00242274	0.00178566	0.00168818	0.00547876	0.0031678	0.00351576	0.00444898
JORVI_58	0.0058077	1.73967e-06	0	0.000575361	0.00650706	0.00746801	0.0014829	3.45913e-06	0.00180514	0.00675219	0.00671608	0.00761954	0.00505939	8.87686e-05	0.000417383	0.00790082	0.00626771	0	0.000230156	0.00649779	0.00379769	0	0.00301605	0.00797735	0	0.00706317	0.00555916	0.00490776	0.000149655	0.000601821	0.00105272	0.00230984	0.000621929	0.00577766	0.00610569	0.00046362	0.00100276	0.000500198	0.000153308	0.000447753	0	0	0.00170959	0.000161178	0.000153308	0.0063842	0.000175879	0.00129552	0.00641429
JORVI_59	0.00499662	0.000587493	0.000128949	0.00166108	0.00535061	0.00701017	0.00192668	0.000722324	0.00227296	0.00311232	0.0033298	0.00579833	0.00589492	0.00081068	0.00179287	0.00758581	0.00686181	0.000375889	0.00297278	0.00584395	0.00504511	0	0.00471715	0.00613358	0	0.00454932	0.00589453	0.00716449	0.000855559	0.00166897	0.00243967	0.00625401	0.00154442	0.00503065	0.00528811	0.00161071	0.00125487	0.00365292	0.000934642	0.0041109	0.000312927	0.000312927	0.00124646	0.00106874	0.000934642	0.00640945	0.00112572	0.00463481	0.00280425
JORVI_60	0.00577374	0	0	0.000691036	0.00640419	0.00827255	0.00213791	0	0.00196352	0.00740173	0.00770914	0.00781792	0.00251351	0.000107817	0.000508029	0.0094555	0.00598376	0	4.75115e-05	0.00516843	0.0030613	0	0.00401517	0.00827196	0	0.00715035	0.00637412	0.00564341	0.000171927	0.000733874	0.0013326	0.00358968	0.000744845	0.00640067	0.00514862	0.000383682	0.00103484	0.000791072	0.000184359	0.000826391	0	0	0.00182039	0.000194645	0.000184359	0.00501242	0.00737513	0.00101803	0.00703942
JORVI_61	0.00573924	0	0	0.000794674	0.00641829	0.00830184	0.00218713	0	0.00210108	0.00740697	0.00768168	0.00780372	0.00251819	0.000129528	0.000595096	0.00948878	0.00601204	0	3.69245e-05	0.00488822	0.00285786	0	0.00387947	0.00826697	0	0.00732124	0.00629424	0.00561798	0.000204094	0.000859706	0.00146145	0.00335616	0.00088599	0.00656098	0.00492665	0.000413546	0.000870452	0.000778237	0.000221101	0.000808039	0	0	0.00156259	0.000231649	0.000221101	0.00512762	0.00738532	0.00101837	0.00700224
JORVI_62	0.00398846	0	0.000563699	0.00157184	0.00624005	0.00658484	0.00288032	0	0.00398255	0.00544047	0.00567886	0.00536392	0.00400714	0.000629048	0.00271237	0.00767177	0.00569336	0	0.00259953	0.00393673	0.00243751	0	0.00408776	0.00570477	0	0.00594172	0.00486153	0.00668218	0.000989722	0.0025359	0.0034284	0.00406757	0.0034293	0.00622261	0.0044055	0.00147337	0.000938204	0.00333557	0.000927446	0.00351162	0	0	0.00110295	0.000994817	0.000927446	0.00548848	0.0024606	0.00408607	0.00483505
[truncated: 274 more columns]

## Sheet: Pathway_MARC43_6month
Supplementary Data 3C. Predicted metabolic pathway relative abundance table used in ML analyses from MARC43 at 3-6 months, where last column is the target variable.
	1CMET2-PWY	3-HYDROXYPHENYLACETATE-DEGRADATION-PWY	AEROBACTINSYN-PWY	ALL-CHORISMATE-PWY	ANAEROFRUCAT-PWY	ANAGLYCOLYSIS-PWY	ARG+POLYAMINE-SYN	ARGDEG-PWY	ARGORNPROST-PWY	ARGSYN-PWY	ARGSYNBSUB-PWY	ARO-PWY	ASPASN-PWY	AST-PWY	BIOTIN-BIOSYNTHESIS-PWY	BRANCHED-CHAIN-AA-SYN-PWY	CALVIN-PWY	CATECHOL-ORTHO-CLEAVAGE-PWY	CENTFERM-PWY	COA-PWY	COBALSYN-PWY	CODH-PWY	COLANSYN-PWY	COMPLETE-ARO-PWY	CRNFORCAT-PWY	DAPLYSINESYN-PWY	DENOVOPURINE2-PWY	DTDPRHAMSYN-PWY	ECASYN-PWY	ENTBACSYN-PWY	FAO-PWY	FASYN-ELONG-PWY	FASYN-INITIAL-PWY	FERMENTATION-PWY	FOLSYN-PWY	FUC-RHAMCAT-PWY	FUCCAT-PWY	GALACT-GLUCUROCAT-PWY	GALACTARDEG-PWY	GALACTUROCAT-PWY	GALLATE-DEGRADATION-I-PWY	GALLATE-DEGRADATION-II-PWY	GLCMANNANAUT-PWY	GLUCARDEG-PWY	GLUCARGALACTSUPER-PWY	GLUCONEO-PWY	GLUCOSE1PMETAB-PWY	GLUCUROCAT-PWY	GLUTORN-PWY
MARC43_1	0.00562408	5.59783e-05	4.12832e-05	0.00148591	0.00713333	0.00805474	0.00225434	0.00110336	0.000809276	0.00638158	0.00645105	0.00657665	0.0040055	0.000828416	0.00158709	0.0077469	0.00678421	0	0.000873607	0.00518201	0.00204498	0	0.000188417	0.00688955	0	0.00523681	0.00479563	0.00575547	0.00116403	0.00245119	0.00197789	0.00307204	0.00182995	0.00607681	0.0061903	0.00206703	0.0025949	0.00232669	8.03244e-05	0.00321505	0	0	0.00233038	0.00106202	8.03244e-05	0.00682023	0.00264139	0.00225147	0.00567802
MARC43_2	0.00571047	2.10486e-05	0	0.00223348	0.0062609	0.00740985	0.00296521	0.00192429	8.65813e-05	0.00489919	0.00477346	0.0059307	0.00519034	0.00118766	0.00226955	0.0064008	0.00999398	1.36153e-05	0.00141905	0.00410474	0.00401672	0	0.00185069	0.00620539	0	0.00608084	0.00422836	0.00622953	0.00146525	0.00222254	0.00285609	0.00348614	0.00221262	0.00425567	0.00486789	0.00535568	0.00631485	0.00277967	0.00201295	0.00358355	0	0	0.00600551	0.00201295	0.00201295	0.00598628	0.00280401	0.00306637	0.0048921
MARC43_3	0.004633	0.000551887	0	0.00316933	0.00565976	0.00595243	0.00354089	0.00209726	0.000728702	0.00394199	0.00369835	0.00535356	0.00428482	0.00199971	0.00408576	0.00578607	0.00721151	0.000413255	0.00154565	0.00450174	0.00475052	0	0.00221228	0.00556991	0	0.0047675	0.00531607	0.00499034	0.00228232	0.00336819	0.00357002	0.00560744	0.00450335	0.00478463	0.00465095	0.00229607	0.00170908	0.00294374	0.000696579	0.00342921	0	0	0.00347322	0.00184894	0.000696579	0.0053298	0.00246662	0.00300963	0.00318962
MARC43_4	0.00544441	0.000559955	0.000293221	0.00314866	0.00465709	0.00666618	0.00245149	0.00189548	0.0010505	0.00301644	0.00295171	0.00574047	0.00577875	0.00163932	0.00389446	0.00602008	0.00715279	8.27781e-05	0.0013759	0.00526489	0.00397294	0	0.00425501	0.00604312	0	0.00389202	0.00596236	0.00662964	0.00196972	0.0022263	0.00364045	0.00667965	0.00374135	0.00478872	0.00566178	0.00233821	0.0017605	0.00357087	0.00109604	0.00369117	0	0	0.00352863	0.00178231	0.00109604	0.00628966	0.002554	0.00356145	0.0026974
MARC43_5	0.00493547	0	0	0.00537285	0.00523202	0.00518205	0.00144148	0	0.00185173	0.00499428	0.00505813	0.00641667	0.00489149	0.00433916	0.0059289	0.00584209	0.00595013	0	0.000257342	0.00496921	0.000746805	0	0	0.00671047	0	0.00551732	0.00537933	0.000318602	0.00446762	0.00479236	0.0087912	0.00679735	0.00533209	0.00701671	0.00543357	0	0.000158068	0.00010212	0	0.00024008	0	0	0.000269013	0	0	0.00513215	0.00463899	0.000104808	0.0046697
MARC43_6	0.00630241	0.00103891	0	0.00295356	0.00411969	0.00350638	0.00323987	0.00102511	0.000251408	0.00521827	0.00316545	0.00732848	0.00604993	0.00170042	0.00254108	0.00760128	0.00807235	0.000850208	0	0.00627938	0.00696124	0	0	0.00773276	0	0.00371146	0.00692576	0.00135577	0.00117975	0.00299611	0.00215912	0.00468932	0.00289111	0.00247384	0.0048854	0	0	0.00108756	0.000850208	0.00110522	0	0	0.00112049	0.000850208	0.000850208	0.00700464	0.00149764	0.00122277	0.00301412
MARC43_7	0.00543097	4.20873e-06	0	0.00199334	0.00628367	0.00667466	0.00265625	0.000867718	0.000143101	0.00476856	0.00438264	0.00651192	0.00524116	0.000632671	0.00521771	0.00686471	0.00713945	2.77753e-06	0.00132802	0.0051447	0.00343149	8.34341e-05	0.00266332	0.00683652	0	0.00538788	0.0054032	0.00470837	0.000991378	0.00167826	0.00158427	0.00680384	0.00599219	0.00509937	0.00582236	0.00179597	0.00167678	0.00200453	5.5368e-06	0.00218169	0	0	0.00485008	0.000742667	5.5368e-06	0.00580821	0.00320192	0.0020648	0.00323219
MARC43_8	0.00683624	0	0	0.00239216	0.00715974	0.00821799	0.00220218	0.00111354	0.000631665	0.00500054	0.00515155	0.00753902	0.00602523	0.00087764	0.00179567	0.00948863	0.0069207	0	0	0.0068643	0.00254353	0	0.0029004	0.00786059	0	0.00672695	0.00635234	0.00364966	0.0012198	0.00316211	0.00210989	0.00425603	0.00176521	0.00581988	0.00726237	0.00126897	0.00121144	0.00158395	0	0.00132817	0	0	0.0020343	0.00087764	0	0.0051229	0.00526172	0.00163057	0.00471128
MARC43_9	0.0077396	0.000192394	0	0.000831698	0.00670606	0.0116333	0.000899481	0.000221017	0.000105787	0.00684601	0.00695836	0.00767777	0.00572619	0.000293855	0.000659248	0.00794218	0.00625351	0.000154159	0	0.00718403	0.00101031	0	0	0.00810296	0	0.00790234	0.00600426	0.0101954	0.000225628	0.000943027	0.000558882	0.00138011	0.000953677	0.00886158	0.00460973	0	0	0.000325868	0.000146928	0.000376534	0	0	0.00048633	0.000146928	0.000146928	0.00463285	0.00121393	0.000427261	0.00599095
MARC43_10	0.00614811	0.00052333	0	0.0018755	0.00687123	0.00750451	0.00124063	0.000767578	0	0.00392789	0.00391902	0.0067523	0.00724963	0.000944981	0.00431252	0.00777958	0.00727979	0.000430328	0	0.00556089	0.00408241	1.09071e-05	0.00504391	0.00706001	0	0.00487683	0.00676051	0.00742989	0.000902403	0.00168686	0.00161495	0.00647024	0.00558413	0.00530085	0.00636074	0.00119677	0.00072331	0.0018836	0.000468775	0.00299945	0	0	0.00290739	0.000521515	0.000468775	0.00671795	0.00202396	0.00168095	0.00372082
MARC43_11	0.00557886	0	0	0.00117988	0.00665848	0.00911275	0.00177465	0.000501933	0.000210326	0.00864429	0.00884943	0.00886371	0.00744199	0.000334461	0.00109927	0.00990938	0.00642684	0	0.000503663	0.00474324	0.00219435	0.000985162	0.00175584	0.00933424	0	0.0087015	0.00544951	0.00779675	0.000544913	0.0014069	0.000862963	0.00290667	0.0010768	0.00736742	0.00557992	0.000990298	0.00117439	0.00109472	5.69935e-05	0.00131939	0	0	0.00306675	0.000491461	5.69935e-05	0.0052908	0.00252663	0.00123229	0.00759292
MARC43_12	0.00610111	0	0	0.00323271	0.00415008	0.00693692	0.00237246	0.00193149	0	0.00241266	0.00246398	0.00600956	0.00757027	0.00151085	0.00415358	0.00702251	0.00744774	0	0.00115974	0.00587097	0.0058374	0	0.00497163	0.00638108	0	0.00348739	0.00668813	0.0067719	0.00187041	0.0019699	0.00358935	0.0072521	0.00439249	0.00462036	0.00643199	0.00191821	0.0017186	0.00242517	0	0.00256852	0	0	0.00209703	0.00160971	0	0.00695913	0.00251351	0.00238827	0.00225862
MARC43_13	0.00596743	0.000428064	0.000330413	0.00212831	0.00693547	0.00797752	0.00160927	0.000910201	0.000952739	0.0055686	0.00548404	0.00642249	0.00540601	0.000690874	0.00298709	0.00814056	0.00654411	2.00608e-05	9.56378e-05	0.00609258	0.00061876	0	0.00356808	0.00674042	0	0.00572861	0.00592006	0.00788494	0.00104572	0.00210431	0.00200881	0.00480946	0.00195954	0.00556753	0.00656276	0.00161384	0.00106474	0.00321289	0.000468725	0.00299338	0	0	0.00422414	0.000688625	0.000468725	0.005667	0.00333396	0.00339351	0.00500125
MARC43_14	0.00462672	0	0	0.00460081	0.00571093	0.00590994	0.00443358	0.00418767	0.000428551	0.00449442	0.00459673	0.00527374	0.00473659	0.00358072	0.00462512	0.0055795	0.00641839	0	5.07861e-06	0.00443184	0.00366641	0	4.05647e-05	0.00555226	0	0.00487319	0.00485057	0.00430453	0.00392471	0.00422879	0.00729449	0.00495035	0.00473367	0.00647831	0.00527631	0.00372443	0.00376221	0.00387568	0	0.00361829	0	0	0.00420007	0.00358093	0	0.00553608	0.00428641	0.00401913	0.00415102
MARC43_15	0.00664117	0.000107304	0	0.000673809	0.00646641	0.00775007	0.00160476	0.000171897	0.000266921	0.00460511	0.00445999	0.00719224	0.00611423	0.000220027	0.00457197	0.00767254	0.00750707	7.79623e-05	0.00083398	0.00603756	0.00513553	0	0.00354493	0.00754598	0	0.00642035	0.00583739	0.00759557	0.000382262	0.000617708	0.000532988	0.00572644	0.00412973	0.00567217	0.00638715	0.00276269	0.00317576	0.00271171	0.000137734	0.00313623	0	0	0.00361048	0.000169448	0.000137734	0.00637437	0.00110309	0.00278572	0.00424651
MARC43_16	0.00620399	0	0	0.00298099	0.00709497	0.007883	0.00316919	0.00204476	0.000741075	0.00594874	0.00610847	0.00690082	0.00476814	0.00174627	0.0026054	0.008828	0.00698618	0	0	0.00609096	0.00187111	0	0	0.00726625	0	0.00693023	0.00551845	0.0028728	0.0021461	0.00404021	0.00410367	0.00341815	0.00262489	0.0069581	0.0066782	0.0023479	0.00230257	0.00246193	0	0.00213398	0	0	0.00331592	0.00174627	0	0.00463991	0.00581012	0.00263593	0.00562819
MARC43_17	0.00631998	8.75676e-06	0	0.00119725	0.00746862	0.00848544	0.00239497	0.000612666	0.00026038	0.00642521	0.00656544	0.00742239	0.00569603	0.000414215	0.00211755	0.0102426	0.00720183	5.6746e-06	0.00171558	0.00654507	0.0042036	1.8782e-05	0.00352886	0.00778098	0	0.00643425	0.00457824	0.005068	0.000742967	0.00137978	0.00125855	0.00297468	0.00204611	0.00516596	0.00628022	0.00298559	0.0030157	0.00375198	0.000354495	0.00424113	0	0	0.00606623	0.000635453	0.000354495	0.00563274	0.00381054	0.00415673	0.0061546
MARC43_18	0.00463595	0	0	0.00475289	0.00555667	0.00571564	0.00444151	0.00430271	0.000309481	0.00442547	0.00452062	0.00531366	0.00477298	0.00368046	0.00489111	0.00533752	0.00645818	0	1.40074e-05	0.00442439	0.00370481	0	8.22397e-05	0.00559916	0	0.00472711	0.00489336	0.00448972	0.00402507	0.00403613	0.00761336	0.00526684	0.00522504	0.00653728	0.00534151	0.00376953	0.00387761	0.00393401	0	0.00371884	0	0	0.00433254	0.00368046	0	0.00569695	0.00405147	0.00405595	0.00403385
MARC43_19	0.00493097	0.00149647	0	0.00281104	0.00629413	0.00672467	0.00376448	0.00165039	0.00108378	0.00437738	0.0042428	0.00607586	0.00316993	0.00249411	0.00362246	0.00599675	0.00738022	0.00124706	3.79724e-05	0.00502487	0.00305955	0	0	0.00630795	0	0.00558608	0.00555718	0.00531011	0.00166236	0.00346446	0.00273121	0.0064189	0.00523084	0.00390468	0.00446857	8.25174e-05	3.72122e-05	0.00249975	0.00144337	0.00264884	0	0	0.00293074	0.00144337	0.00144337	0.00506175	0.00240315	0.00293136	0.00348203
MARC43_20	0.00489359	0.00118962	0	0.00267578	0.0067395	0.00674814	0.00333515	0.00130812	0.00170804	0.00445435	0.00419913	0.00646013	0.00395462	0.00198269	0.00252222	0.00676448	0.00725943	0.000991346	0.00150698	0.00536868	0.00395335	1.08595e-05	0	0.00673077	0	0.00519122	0.00599833	0.0039863	0.0013705	0.00311854	0.00245723	0.0047923	0.00357608	0.00402502	0.00530089	4.18549e-05	1.87428e-05	0.00298612	0.00104857	0.00372194	0	0	0.0022857	0.00104857	0.00104857	0.00568125	0.00266529	0.00313649	0.00349171
MARC43_21	0.00473045	0	0	0.00384278	0.00529045	0.00606528	0.00456255	0.00366436	7.2561e-05	0.00456519	0.00471557	0.00526097	0.00531134	0.00296535	0.00429202	0.00581005	0.00662634	0	0.002079	0.00449384	0.00451066	0	0	0.00554671	0	0.00496395	0.00501172	0.00498456	0.00329971	0.00415752	0.00593071	0.00466842	0.00438331	0.00579502	0.00507597	0.00314451	0.00331912	0.0033024	0	0.00321729	0	0	0.00364633	0.00323493	0	0.00539658	0.00394636	0.00348799	0.00438404
MARC43_22	0.00572557	0.000421935	0.000343099	0.0015437	0.00673336	0.00861805	0.00269534	0.00119714	0.00102634	0.00572356	0.00589056	0.00657223	0.00440564	0.000796338	0.00167379	0.00771042	0.00630264	0	0.00158474	0.00565554	0.00264202	0	0.00109248	0.00681896	0	0.0069436	0.00411909	0.00554313	0.00107497	0.00226589	0.00238552	0.00279877	0.00221412	0.00491425	0.00481236	0.0019762	0.0014334	0.00377864	0.00111251	0.00429341	0	0	0.00295817	0.0011128	0.00111251	0.00552967	0.00147541	0.00423202	0.00563845
MARC43_23	0.00416874	0.00370518	0.00341849	0.00431021	0.00572803	0.00623935	0.00405793	0.00403881	0.0013296	0.00442539	0.00444506	0.00479663	0.00368732	0.00344407	0.00517783	0.00499908	0.00594007	0	0.000105485	0.00404685	0.000160684	0	0.00396266	0.00523362	0	0.00496272	0.00454146	0.000759584	0.00362121	0.00401943	0.00698188	0.00683882	0.00836512	0.0058691	0.00530157	0.000210527	0.000102435	0.00473413	0.00344428	0.00460353	0	0	0.000525274	0.00345721	0.00344428	0.00627916	0.00372195	0.00491128	0.00367703
MARC43_24	0.00534615	0.000108118	0	0.00196798	0.00611276	0.00718858	0.0026681	0.000416167	0.000846478	0.00617755	0.00625355	0.00713613	0.00401599	0.000642491	0.00179927	0.00700811	0.0070659	7.3233e-05	0.00029359	0.00589016	0.0047709	0.000677884	0.00205414	0.00747641	0	0.00529423	0.00499193	0.00552467	0.000859954	0.00197391	0.00138258	0.00403434	0.00220543	0.00438533	0.00556213	0.00212525	0.00259405	0.00205502	0.000928895	0.00243898	0	0	0.00238414	0.00150801	0.000928895	0.00631553	0.00202242	0.00212337	0.00542411
MARC43_25	0.00438754	0.0033547	0.00311508	0.00432055	0.00546185	0.0062057	0.00393993	0.00365657	0	0.00446007	0.00431349	0.00504017	0.00409687	0.00311508	0.00570201	0.00525898	0.00610576	0	0.000201294	0.00419796	0.000363792	0	0.0038516	0.00548929	0	0.00508924	0.00464012	0.00029235	0.0032946	0.00352174	0.00626657	0.00746255	0.00912675	0.00596205	0.00548963	0.000206566	0.000102429	0.00402808	0.00314007	0.00393311	0	0	0.00166676	0.00314007	0.00314007	0.00620846	0.00364877	0.00419062	0.00326373
MARC43_26	0.00653771	0.000295992	0	0.000834811	0.00639642	0.00955714	0.00125094	0.000359352	0.000421922	0.00753346	0.00769954	0.00805333	0.00374147	0.00042709	0.00061093	0.0110839	0.00630753	0.000213545	0.000721876	0.00727217	0.00138182	0	0	0.00839503	0	0.008045	0.00443422	0.0027536	0.000339291	0.000980133	0.000605476	0.0026854	0.000950299	0.00687916	0.00692365	0	0	0.00212888	0.000324214	0.00267303	0	0	0.000513063	0.000324214	0.000324214	0.00458435	0.00530557	0.00291328	0.00712894
MARC43_27	0.00449853	0.00191987	0.00175837	0.003369	0.00625424	0.00646722	0.0035078	0.00214795	0.00139837	0.00489923	0.00477545	0.00542599	0.00421181	0.00175837	0.00369877	0.00635188	0.00625373	0	0.00128697	0.00454763	0.00199663	0	0.00296542	0.0058432	0	0.00516989	0.00525656	0.00237481	0.00219896	0.00365397	0.00423772	0.00561231	0.00529154	0.00495008	0.00521574	0	0	0.00285041	0.00182711	0.00304462	0	0	0.00037596	0.00182711	0.00182711	0.00584158	0.00324319	0.00300673	0.00402466
MARC43_28	0.00534124	0	0	0.00342291	0.00629774	0.00680244	0.00318451	0.00229295	4.21331e-05	0.00474484	0.00474292	0.0057379	0.00587361	0.00191928	0.00382378	0.00710407	0.00648259	0	0	0.00516375	0.0020418	0	0.0024983	0.0060098	0	0.00523159	0.00534181	0.00501276	0.0026542	0.0033086	0.00438586	0.00478514	0.00301831	0.00586542	0.00589518	0.00329773	0.00268012	0.00346314	0	0.00322346	0	0	0.00425683	0.00192899	0	0.00546313	0.00435209	0.0036287	0.00450689
MARC43_29	0.00572072	3.25038e-05	0	0.00167126	0.00762284	0.00811243	0.00307	0.00125133	0.000556695	0.00544834	0.00565773	0.00647921	0.00432071	0.000841344	0.00195264	0.00897873	0.00731139	1.8168e-05	0.00213811	0.00554468	0.00357507	0	0.000889899	0.00680606	0	0.00637774	0.00525858	0.00507851	0.00114854	0.00238165	0.00215264	0.00275098	0.00213417	0.0049858	0.00551276	0.00276062	0.0022014	0.00276041	0.000307354	0.00337539	0	0	0.00329347	0.00110503	0.000307354	0.00459416	0.00354078	0.00334135	0.00539444
MARC43_30	0.0106735	0	0	0	0.00211249	0.0125813	0	0	0.000431816	0.0106082	0.0109449	0.0115537	0.00173714	0	0	0.0166222	0.00225465	0	0	0.0107144	3.94333e-06	0	0	0.0122431	0	0.0122165	0.00356553	0.000957513	0	0.000621301	0	0.000397315	0	0.0108809	0.0109584	0	0	0	0	0	0	0	0.000911731	0	0	0.000723798	0.01015	0	0.0102639
MARC43_31	0.00649503	0.00120346	0.00078193	0.00278876	0.00391059	0.00778301	0.001976	0.00163464	0	0.00214531	0.00222595	0.00634071	0.00739862	0.00141433	0.00303733	0.00768423	0.00782179	0.000301726	9.36525e-05	0.00635915	0.00489884	0	0.00526538	0.00676215	0	0.00359808	0.0071575	0.00665658	0.00141844	0.00190211	0.00280066	0.00811404	0.0040718	0.00346693	0.00686572	0.000198434	9.54842e-05	0.00194477	0.00124537	0.00211553	0	0	0.00091647	0.00124537	0.00124537	0.00750442	0.00195379	0.00212231	0.00189847
MARC43_32	0.00666828	0	0	0	0.0082089	0.00920344	3.80481e-05	0	0.00106763	0.00652185	0.00676443	0.00787454	0.00440886	0	0	0.00980924	0.00915807	0	0.000852637	0.00647276	0.00477107	0	0.00245281	0.00816244	0	0.00784495	0.00281598	0.00637655	0	0	0.000595321	0.000879715	0	0.00456419	0.00538869	0.00323366	0.00538894	0.00371123	0.000550676	0.00419208	0	0	0.00573864	0.000550676	0.000550676	0.00494347	0.00315024	0.00394391	0.00616189
MARC43_33	0.0057071	0.00172844	0.00158938	0.00302556	0.0068794	0.00774617	0.00317357	0.00188342	1.29806e-05	0.00593292	0.00588769	0.00596887	0.00361689	0.00159561	0.0029932	0.00836287	0.00652737	0	5.20116e-05	0.00573518	0.000781484	0	0.00266105	0.00643452	0	0.00649642	0.00551411	0.0007722	0.00195415	0.00377745	0.00392361	0.00459341	0.0043848	0.00638724	0.006355	5.09917e-05	2.29424e-05	0.002651	0.00159381	0.00242049	0	0	3.68703e-05	0.00159694	0.00159381	0.00560239	0.00512958	0.00344725	0.00502507
MARC43_34	0.00639309	0.000491057	0	0.00185938	0.00586453	0.00858693	0.0010953	0.000575448	1.84627e-05	0.00640732	0.00713892	0.00743631	0.00242619	0.000711386	0.00137619	0.00915736	0.00642708	0.000355693	0.000474555	0.00711572	0.00598876	0	0.00590758	0.00790581	0	0.00341439	0.00674135	0.00630268	0.000545472	0.00152873	0.000916595	0.00597978	0.00144843	0.00439316	0.00493113	0.00209992	0.0047739	0.00181268	0.000756971	0.00238074	0	0	0.00315409	0.000913281	0.000756971	0.00512239	0.00593943	0.00179628	0.00622665
MARC43_35	0.00661734	0	0	0	0.00587976	0.00594095	0.00131289	0	0.000855244	0.00519648	0.00413573	0.00733537	0.00558682	0	0.00327643	0.00798747	0.00736422	0	0	0.00654861	0.00521888	0	0.00148053	0.00773412	0	0.00625573	0.0067428	0.00193139	0	0	0	0.0069012	0.00486446	0.00336677	0.00591923	0.000336483	0.000990753	0.00081123	0	0.00072042	0	0	0.00249256	0	0	0.00601209	0.00276296	0.000950625	0.00300798
MARC43_36	0.00456778	3.70024e-05	0	0.00435703	0.00562653	0.00591041	0.00434746	0.00398194	0.000229648	0.00449864	0.0046337	0.00542305	0.00472729	0.00337602	0.00426123	0.00564492	0.00662036	2.71326e-05	7.86429e-05	0.00419964	0.00379823	0	0	0.00568564	0	0.00488631	0.00474851	0.00460213	0.00367371	0.00412759	0.00669777	0.00461171	0.00425601	0.00636089	0.0051656	0.00368133	0.00362667	0.00398509	5.38428e-05	0.00379625	0	0	0.00402537	0.00340328	5.38428e-05	0.00551664	0.0042385	0.00412649	0.00439659
MARC43_37	0.00675597	4.88677e-05	0	0.0018493	0.00657175	0.00846604	0.00157031	0.000740734	0.000325719	0.0065974	0.00704925	0.00680918	0.00326562	0.00050028	0.00125621	0.00898648	0.00609113	3.95178e-05	0.00090923	0.00711227	0.00246697	0	0.00320029	0.00714313	0	0.00691276	0.00652968	0.0036161	0.000665292	0.00185871	0.00121701	0.00381549	0.00106859	0.00577073	0.00640206	0.00244903	0.00317648	0.00230292	0.000152935	0.00240556	0	0	0.00372062	0.00053284	0.000152935	0.00504472	0.00623348	0.00299471	0.00622008
MARC43_38	0.00709488	6.78013e-05	0	0.0022417	0.00652658	0.00780043	0.00164777	0.00101866	5.64116e-05	0.00277794	0.00286503	0.00703407	0.00816713	0.000817881	0.00216241	0.00892548	0.0077444	5.27737e-05	3.7734e-05	0.00703576	0.00549743	0	0.00513866	0.00744088	0	0.00417852	0.00732311	0.00624549	0.00110199	0.00185389	0.00183063	0.00722546	0.00177931	0.00491738	0.00739409	0.00122354	0.00115124	0.00177622	9.93381e-05	0.00154128	0	0	0.00181534	0.000802753	9.93381e-05	0.00729299	0.00330472	0.00197894	0.00265024
MARC43_39	0.00696232	0.000668205	0	0.00192678	0.00695245	0.00797454	0.00176102	0.000778061	1.302e-05	0.0043807	0.00447265	0.00753411	0.00712672	0.00111354	0.00221015	0.00988622	0.00717323	0.000556771	0	0.0069867	0.00360921	0	0.00414883	0.0078628	0	0.00593697	0.00672803	0.00397088	0.000808702	0.00197152	0.00141402	0.00563672	0.00326086	0.00583599	0.00736319	0	0	0.00103011	0.000556771	0.000876397	0	0	0.00164005	0.000556771	0.000556771	0.00611069	0.00496345	0.00152681	0.00394755
MARC43_40	0.00574828	7.2384e-05	5.29157e-05	0.00216515	0.00703563	0.00719822	0.00312761	0.00165893	0.00122424	0.00514459	0.0053059	0.00658218	0.00496137	0.00114898	0.00226963	0.00682437	0.00770389	0	0.00154019	0.00556937	0.00391957	0	0.000230401	0.00677524	0	0.0055119	0.00495487	0.00479387	0.00150478	0.00253927	0.00283058	0.00388877	0.00235343	0.00461457	0.00520564	0.00294188	0.00317259	0.00372429	0.000665715	0.00396896	0	0	0.00383886	0.00143586	0.000665715	0.00583343	0.00281905	0.00392347	0.00497257
MARC43_41	0.00542728	8.91678e-05	0	0.00173936	0.0073392	0.00774721	0.00227603	0.000817348	0.000418832	0.00532522	0.00514157	0.00649951	0.00454749	0.00067046	0.00139552	0.00899489	0.00836237	5.87016e-05	0.00148074	0.00499955	0.00619661	0	0.00184738	0.00682777	0	0.00535254	0.00483322	0.00334295	0.000935232	0.00202592	0.00194647	0.00205437	0.00137583	0.0040526	0.00492313	0.00172543	0.00215495	0.00321099	0.00132827	0.00441773	0	0	0.00440087	0.00148042	0.00132827	0.00535016	0.00309784	0.0031347	0.00403095
MARC43_42	0.00537153	0	0	0.00252201	0.00670447	0.00677922	0.00299106	0.000969856	0.000160179	0.00548725	0.00509699	0.00658806	0.00519067	0.000809936	0.00389267	0.0082186	0.00676893	0	0.00056821	0.00591119	0.00321052	0	0	0.00698399	0	0.00578741	0.00593204	0.00171253	0.00110695	0.00250003	0.00196328	0.00602895	0.00469046	0.00539681	0.00628227	0.00110137	0.0010394	0.00102361	0	0.000925726	0	0	0.00291693	0.000839403	0	0.00503338	0.0042714	0.00116543	0.00405321
MARC43_43	0.00497386	1.77436e-05	1.32525e-05	0.00363464	0.00544936	0.00608031	0.0038941	0.00230244	8.97312e-05	0.00416554	0.00378659	0.00569507	0.00475771	0.00179448	0.00409194	0.00498009	0.00661785	0	0.000293147	0.00474521	0.00425178	0	0.00198689	0.00599331	0	0.00425121	0.00531204	0.00589128	0.00238276	0.00293408	0.0039503	0.00496168	0.00310126	0.00470868	0.00495374	0.00312515	0.00250485	0.00384669	0.000155958	0.00379359	0	0	0.00347787	0.00194768	0.000155958	0.0056698	0.00271179	0.00404856	0.00376678
MARC43_44	0.00477094	1.63916e-05	0	0.00424185	0.00522905	0.00567947	0.00406328	0.0027502	0.000790529	0.00420308	0.00403443	0.00593526	0.00427725	0.00227658	0.00404742	0.00606023	0.00663967	1.07084e-05	0.000107898	0.00497718	0.00378788	0	0	0.00623076	0	0.00478437	0.00537156	0.00383993	0.00274997	0.00419266	0.00483254	0.00473083	0.00407671	0.00532449	0.00564596	0.00269128	0.00259766	0.00256473	2.13174e-05	0.00245608	0	0	0.00313979	0.00228068	2.13174e-05	0.00559995	0.00321836	0.00267731	0.00334718
MARC43_45	0.0046575	0.000463172	0	0.00328771	0.0060254	0.00646084	0.00222131	0.000863224	0.000407316	0.00492859	0.00499825	0.00555901	0.00445808	0.00245026	0.00349014	0.00661143	0.00601744	0.000242871	0.000867707	0.00441081	0.00300631	0	0.00363737	0.00584827	0	0.00541925	0.00466988	0.00183919	0.00257108	0.00382749	0.00492436	0.00479871	0.00428239	0.00625879	0.00510864	0.00274861	0.0025656	0.00339494	0.00232205	0.00390144	0	0	0.0031947	0.00228863	0.00232205	0.00466664	0.00411446	0.00370071	0.00444312
MARC43_46	0.00832016	0	0	0	0.00568695	0.00493704	0.000494588	0	2.03559e-05	0.00476541	0.00273815	0.00851834	0.00795778	0	0	0.0102369	0.00917192	0	0	0.0084103	0.00925707	0	0	0.00906552	0	0.00470362	0.00903071	0.000726665	0	0	0	0	0	0.000865379	0.00313659	2.07512e-05	1.17127e-05	0	0	0	0	0	4.42643e-05	0	0	0.00860865	0.000558448	0	0.00176062
MARC43_47	0.00565948	0.00048671	0	0.0016842	0.00602541	0.00658839	0.00256717	0.000613821	0	0.00461157	0.00336316	0.00642553	0.005314	0.000814247	0.00449541	0.00571677	0.00689306	0.000405531	0.00159313	0.00553488	0.00583411	0	0.00321795	0.0067153	0	0.00399211	0.00636415	0.00522819	0.000773549	0.00156828	0.00111571	0.00664925	0.0050118	0.0039696	0.00557944	0.00109637	0.000605767	0.00247265	0.000482546	0.00262635	0	0	0.00247332	0.000484793	0.000482546	0.00596117	0.00076122	0.00259003	0.00344412
MARC43_48	0.00537679	0.000224326	0.000158544	0.00258319	0.00674782	0.00739222	0.00132398	0.000578733	0.000374478	0.00575996	0.00585805	0.00617677	0.00439068	0.0015782	0.00271405	0.00777967	0.00616615	0	0.000104564	0.00538862	0.00193172	0	0.00323868	0.00649734	0	0.00634141	0.00489733	0.00172915	0.00192386	0.0035631	0.00364222	0.00423514	0.00353481	0.00671104	0.00585808	0.00230157	0.00215089	0.0032077	0.00163946	0.00315522	0	0	0.00284565	0.00163105	0.00163946	0.0051503	0.00481299	0.00378597	0.00517274
MARC43_49	0.00517019	0.000200016	8.67502e-05	0.00335195	0.00673921	0.00694158	0.00354449	0.00248977	0.000214592	0.00469515	0.00483002	0.00524042	0.00453651	0.00185051	0.00357263	0.00654349	0.00693184	5.87815e-05	0.000515357	0.00485586	0.00238351	0	0.00029171	0.005522	0	0.00576998	0.00527083	0.00403073	0.00275753	0.0038428	0.00519378	0.00440042	0.00365179	0.0059103	0.00529561	0.00288656	0.00273764	0.00346721	0.000519321	0.00342568	0	0	0.00398466	0.00221976	0.000519321	0.00546136	0.0041356	0.00417838	0.00437518
MARC43_50	0.00653701	0	0	0.00244109	0.00708988	0.00825757	0.00183738	0.00119068	0.000126117	0.00524925	0.00545249	0.00755088	0.00669088	0.001006	0.00197176	0.00938032	0.00702817	0	0.000111724	0.00606329	0.00294654	0	0.00373044	0.00791908	0	0.00671486	0.00630907	0.00506338	0.00138729	0.00285678	0.00237748	0.00434174	0.00209386	0.00623875	0.0070188	0.00125148	0.00129775	0.00155044	0.000207441	0.00131348	0	0	0.00196944	0.00101115	0.000207441	0.00564013	0.004859	0.00164644	0.0050816
MARC43_51	0.0046571	0	0	0.00458072	0.0055825	0.00562888	0.00451922	0.00392155	0.000192486	0.00436827	0.00436701	0.00531382	0.00487818	0.00335815	0.0046909	0.00540965	0.00642226	0	0	0.0044626	0.00417644	0	0.000107807	0.00558485	0	0.00461418	0.00491743	0.00413319	0.00369069	0.00415875	0.00671964	0.00511156	0.00471124	0.00594552	0.00522779	0.00357574	0.00350046	0.00375664	0	0.00352239	0	0	0.0037718	0.00336104	0	0.00556	0.00399357	0.0038785	0.0039289
MARC43_52	0.00461429	0.000485181	0.000380016	0.00308823	0.00513791	0.00658622	0.00280898	0.00216381	0.000180208	0.00388947	0.00379409	0.00491041	0.00472444	0.00171058	0.00555217	0.00565829	0.00639894	0	0.000675962	0.00496022	0.00255051	0	0.00303032	0.00520434	0	0.00441737	0.00486768	0.00568294	0.0022588	0.00214519	0.00394092	0.00656049	0.00553536	0.00546002	0.00473357	0.00340909	0.00285153	0.00463694	0.00081593	0.00459649	0	0	0.00407926	0.00206509	0.00081593	0.00567539	0.00297231	0.00491887	0.00376845
MARC43_53	0.00447441	0	0	0.00442495	0.00558508	0.00593622	0.00468345	0.00432206	0.000116403	0.00434251	0.00437199	0.00530561	0.00502453	0.00358334	0.00467446	0.00465998	0.00653649	0	0.00127639	0.00450388	0.00449624	0	0	0.00558949	0	0.00482454	0.00504294	0.00505429	0.00386769	0.00439426	0.00716667	0.00512194	0.00465455	0.00679887	0.00536649	0.00414313	0.00446293	0.00401808	0	0.00392563	0	0	0.00449292	0.00376769	0	0.00544607	0.00399122	0.00424917	0.00359123
MARC43_54	0.00466095	0	0	0.00459803	0.00541828	0.00539951	0.00460313	0.00385531	0.000296237	0.0044074	0.00437696	0.00524432	0.00472843	0.00329382	0.00451082	0.00535396	0.00639558	0	0.000183295	0.00444526	0.00452978	0	0	0.00552886	0	0.00451586	0.00490543	0.00397213	0.00366024	0.00427426	0.00665654	0.00493548	0.00436629	0.00573888	0.00520436	0.00345973	0.00331842	0.003519	0	0.003326	0	0	0.00358301	0.0033182	0	0.00568216	0.00378388	0.00362719	0.00394544
MARC43_55	0.00537889	0.000832231	0.0004593	0.00183881	0.00683033	0.0075396	0.00259398	0.0010951	0.000562191	0.00540516	0.00541672	0.00643061	0.005994	0.000985689	0.00316583	0.00839005	0.00654907	0.000263195	0.00208199	0.00570733	0.00280885	0.000182444	0.0035056	0.00677397	0	0.0059812	0.00564669	0.00473777	0.00104973	0.00225501	0.00197215	0.00388815	0.00270268	0.00541672	0.00617574	0	0.00155972	0.00262338	0.00087191	0.00259073	0	0	0.00296755	0.00087191	0.00087191	0.00515665	0.00391929	0.00303639	0.00506228
MARC43_56	0.0061163	0	0	0	0.00518759	0.00634792	0.000385666	0	0.000152633	0.00496772	0.00441013	0.00727499	0.0063666	0	0.00597128	0.00793102	0.00687826	0	6.29542e-06	0.00645283	0.000142403	0	0	0.00767775	0	0.00709468	0.00663053	0.0027725	0.000826402	0	0.00151972	0.00753763	0.00689407	0.00678477	0.0072809	1.54059e-05	2.09376e-05	1.67157e-05	0	1.6711e-05	0	0	0.00557747	0	0	0.00621508	0.00387105	3.32576e-05	0.00278636
MARC43_57	0.00626729	0	0	0.00219109	0.0072117	0.00767934	0.00183365	0.000932994	0.000384316	0.00589038	0.00577883	0.007338	0.00495437	0.000796354	0.00402917	0.00918682	0.00710038	0	1.73386e-06	0.00650313	0.00106011	0	0	0.00774472	0	0.00732869	0.0061511	0.00172387	0.00106513	0.00233349	0.00206928	0.00577219	0.00496044	0.00621532	0.00709634	0.00121115	0.00124969	0.0014511	0	0.00127443	0	0	0.00431754	0.00079657	0	0.00537229	0.00515485	0.00158052	0.00437658
MARC43_58	0.00562547	0.000159852	9.40681e-05	0.00235137	0.00653449	0.00675965	0.00306892	0.00124976	0.000450576	0.00558675	0.00567421	0.00670619	0.00425629	0.00104338	0.00269428	0.00761527	0.0065747	4.30597e-05	0.00109975	0.00536714	0.00400638	0	0.00268817	0.00697924	0	0.00612862	0.00453763	0.0051227	0.00171099	0.00235575	0.0029732	0.00398105	0.00287194	0.00499782	0.00584313	0.00270788	0.0034334	0.00251538	0.000668826	0.00250251	0	0	0.00400992	0.00137267	0.000668826	0.0055471	0.00322381	0.00300851	0.00532376
MARC43_59	0.00624056	3.13081e-06	0	0.00251265	0.00685265	0.00822523	0.00291491	0.00114872	0	0.00648555	0.00643844	0.0073658	0.00452936	0.000941656	0.0019624	0.00965777	0.007275	2.46075e-06	0	0.00652534	0.00287198	0	0	0.00776025	0	0.0068465	0.00563805	0.00182921	0.00127476	0.00307383	0.00220875	0.00308259	0.00175744	0.00616733	0.00675191	0.00150521	0.00143611	0.00131087	4.90871e-06	0.00121106	0	0	0.00190227	0.000939195	4.90871e-06	0.00541657	0.00555818	0.00163423	0.0058702
MARC43_60	0.0062898	5.17179e-06	0	0.000854184	0.00733525	0.00743939	0.002209	8.95472e-06	0.000238599	0.00513654	0.00390752	0.00648158	0.00610286	6.17785e-05	0.000265666	0.00834357	0.00769955	4.06612e-06	0	0.0071469	0.00468071	0	0.000388335	0.00688923	0	0.00626308	0.00738187	0.00300277	9.14598e-05	0.000510545	0.000143203	0.00516103	0.00324921	0.00310793	0.00560334	0.000412503	0.000212982	0.000897342	5.36162e-06	0.000660355	0	0	0.00131168	5.36162e-06	5.36162e-06	0.00712133	0.00219563	0.00206093	0.00284173
MARC43_61	0.00631644	0	0	0.0010551	0.00669376	0.00972029	0.000783425	0.000403632	0	0.0074988	0.00763711	0.008645	0.00460384	0.000293756	0.00190161	0.0103233	0.0067991	0	0	0.00551705	0.00112714	0	0.0025807	0.00915116	0	0.00908333	0.00619188	0.00711684	0.000519354	0.0012863	0.000702135	0.00320864	0.00278049	0.00782062	0.00670343	0.000981275	0.000772124	0.00101479	0	0.000867003	0	0	0.00215071	0.00029697	0	0.00608728	0.00418092	0.00176108	0.00676819
MARC43_62	0.0056973	0.00137175	0.00126952	0.00287052	0.00424101	0.00653365	0.00202674	0.00172644	0	0.00365519	0.00278207	0.00497151	0.00623257	0.00126952	0.00734102	0.00589798	0.00649034	0	0.000370639	0.00492219	0.00358845	0	0.00486112	0.0052994	0	0.0028892	0.00611156	0.0064406	0.00171815	0.00152416	0.00340352	0.00953875	0.00885793	0.00352073	0.00592749	0	0	0.00316459	0.00126952	0.00510298	0	0	0.00243059	0.00126952	0.00126952	0.00679882	0.00216142	0.00274838	0.00414926
MARC43_63	0.00938005	2.1632e-05	0	8.48356e-05	0.00423564	0.0110308	6.86892e-05	2.4157e-05	0.000317027	0.00885985	0.00909134	0.0100724	0.00358884	2.86026e-05	0.00115164	0.0141964	0.00408703	1.43013e-05	0	0.00930022	0.000515418	0	0.00226393	0.0106416	0	0.010426	0.00546688	0.00231552	2.62022e-05	0.00162867	0.00012645	0.00191525	0.00169502	0.00912847	0.00961839	0	0	0.000692811	1.43013e-05	0.000623421	0	0	0.00160897	1.43013e-05	1.43013e-05	0.00220384	0.00816177	0.000836815	0.00857268
MARC43_64	0.00644871	0.000161532	0.000140115	0.000880664	0.00534142	0.00701969	0.00130978	0.000326457	0.00043348	0.00386736	0.00297253	0.00592343	0.00646015	0.000208576	0.0072182	0.00643604	0.00694039	0	0.000524639	0.00567493	0.00502059	0	0.00361143	0.00628663	0	0.00462454	0.00653294	0.00808246	0.000452767	0.000612214	0.000640233	0.00881797	0.00697186	0.00381388	0.00609679	0.00249175	0.00150094	0.00284352	0.000240752	0.0046079	0	0	0.00269309	0.000252852	0.000240752	0.00662639	0.000710382	0.0024763	0.00475082
MARC43_65	0.00542801	7.04712e-05	0.000160889	0.00321445	0.0063887	0.00692909	0.00292832	0.00202997	0.000371645	0.00470631	0.00469363	0.00563326	0.00539823	0.00171276	0.00460697	0.00694965	0.00645578	0	0	0.00503373	0.00280207	0	0.0036158	0.00590386	0	0.00535982	0.00531478	0.00565705	0.00251417	0.00308649	0.0041001	0.00533207	0.00418211	0.00563592	0.00573523	0.0028846	0.00231695	0.00341331	0.000678828	0.00320965	0	0	0.00426486	0.00173482	0.000678828	0.00537936	0.00414961	0.00364189	0.00435441
MARC43_66	0.00436549	0.000912443	0.000618451	0.00452004	0.00561053	0.00573517	0.00447191	0.0044728	0	0.00434078	0.00444139	0.00498678	0.00442707	0.00388159	0.00482504	0.00515402	0.00644064	0.000162455	0.000349544	0.00408131	0.00335622	0	0.00144915	0.00529456	0	0.00474049	0.00453214	0.00420866	0.00394265	0.00422142	0.00743827	0.00554071	0.00559473	0.00615192	0.00502933	0.00342808	0.00304779	0.00453401	0.00129079	0.00454725	0	0	0.00377008	0.00371914	0.00129079	0.00569654	0.00419544	0.0047364	0.00408912
MARC43_67	0.00762068	8.68082e-06	0	0.000272689	0.00319327	0.00856195	0.000485649	9.93326e-05	6.67195e-05	0.00169464	0.00109035	0.00428147	0.00833821	6.18354e-05	0.0103746	0.00748502	0.00834838	5.65209e-06	0.000336595	0.00654947	0.00660376	0	0.00226347	0.00466637	0	0.00140502	0.00808265	0.00884275	8.5552e-05	0.000198552	0.000237053	0.0129994	0.0092658	0.00121697	0.00711323	0.00134078	0.000665755	0.00370014	0.000239808	0.00742801	0	0	0.00091536	0.00024091	0.000239808	0.00844794	0.000332089	0.00305044	0.0063262
MARC43_68	0.00608341	0.00015815	0	0.000973082	0.00326696	0.0085652	0.000508292	0.00086166	0.000117086	0.0026533	0.00205947	0.00530211	0.0084328	0.000706228	0.00436412	0.00711951	0.00762565	0.00010705	0	0.00607812	0.000155247	0	0.0041285	0.00569005	0	0.00275078	0.00690389	0.0155537	0.000835987	0.00105234	0.00144618	0.00791439	0.00240479	0.0029573	0.00674505	0.000156517	7.04288e-05	0.00615369	0.000599178	0.00589476	0.000492128	0.000492128	0.00140566	0.000599178	0.000599178	0.00741785	0.00143506	0.00635333	0.00611027
MARC43_69	0.00431838	0.00365911	0.00339702	0.00445947	0.0056285	0.00613377	0.00426432	0.00396581	3.41545e-05	0.00458724	0.00449439	0.00481976	0.00401496	0.00339702	0.00538328	0.00517343	0.00593883	0	1.69081e-05	0.00406383	0.000695552	0	0.00385721	0.00526454	0	0.00486356	0.00452187	0.000166243	0.00353017	0.00402389	0.00679405	0.00718307	0.00811854	0.00564874	0.00529772	2.48561e-05	1.11349e-05	0.00440705	0.00339922	0.0042963	0	0	3.69977e-05	0.00339922	0.00339922	0.00630066	0.00370171	0.0045908	0.0037556
MARC43_70	0.0050805	0	0	0.00333548	0.00560806	0.00633613	0.00323652	0.00188277	0.000327984	0.00438227	0.00409227	0.00548979	0.00560319	0.00156158	0.00533571	0.00594147	0.00645928	0	0	0.00449715	0.00391712	0	0.00339298	0.00577698	0	0.00437997	0.00556691	0.00642156	0.00211415	0.00280753	0.00370295	0.00623481	0.00510804	0.00507455	0.00536902	0.00261674	0.00185041	0.00292908	0	0.0035428	0	0	0.00377274	0.00156158	0	0.00568223	0.00253573	0.00281372	0.00401569
MARC43_71	0.00503361	4.44321e-06	0	0.00436247	0.00505098	0.00592985	0.00388839	0.00326933	0.000257455	0.00429262	0.00412441	0.0058036	0.00521929	0.00278537	0.00603697	0.00573741	0.0067188	2.87241e-06	8.0105e-05	0.00482663	0.00287199	0	0	0.00610965	0	0.00516678	0.00529163	0.00367932	0.00318154	0.00306352	0.00580719	0.00693308	0.00664116	0.00654001	0.00569111	0.00280944	0.00282237	0.00295732	5.73897e-06	0.00280029	0	0	0.00479803	0.0028038	5.73897e-06	0.00597135	0.00362949	0.00305323	0.0028991
MARC43_72	0.00437322	0.00061223	0	0.00424809	0.00528399	0.00532059	0.00432197	0.00405429	9.46264e-05	0.00433359	0.00426753	0.00522945	0.00467648	0.00371143	0.0048797	0.00510724	0.0071168	0.000440672	6.27411e-06	0.00412874	0.00363416	0	0	0.0054779	0	0.00486026	0.00464368	0.00394089	0.00359878	0.00432857	0.00654152	0.00588008	0.00512692	0.00555176	0.00478413	0.00297951	0.00240534	0.00389181	0.00150886	0.00379747	0.000530131	0.000530131	0.00334446	0.00332686	0.00150886	0.0054157	0.0036544	0.00415213	0.00411482
MARC43_73	0.00629334	3.81182e-05	2.79076e-05	0.00064845	0.00685614	0.0081162	0.000968593	0.000263843	0.000372221	0.00478197	0.00467728	0.00676757	0.00664286	0.000231061	0.00366058	0.00737827	0.00842509	0	0.00114847	0.00602646	0.00345926	0	0.0032662	0.0071322	0.000208955	0.00539742	0.00564797	0.00811082	0.000295071	0.000537918	0.000736615	0.00579796	0.00253899	0.00521575	0.0064148	0.00233348	0.00235205	0.00369747	0.000243305	0.00515451	0	0	0.00450476	0.000240955	0.000243305	0.00670103	0.000839998	0.0033759	0.00456214
MARC43_74	0.00503441	0.000909824	0	0.00379945	0.00544035	0.00565597	0.00421132	0.0023253	0	0.00468168	0.00449647	0.00611225	0.00475687	0.00264944	0.0038467	0.00638498	0.00688457	0.000788494	2.54651e-05	0.00481728	0.00445367	0	0.000802938	0.00640111	0	0.00505563	0.00510168	0.00329352	0.00239068	0.00390392	0.00426936	0.00531056	0.00388224	0.00485442	0.00522388	0.00202223	0.0018147	0.00226441	0.00105736	0.00218975	0	0	0.00283397	0.0018669	0.00105736	0.00545964	0.00348982	0.00249917	0.00403402
MARC43_75	0.00530563	0.00113665	0	0.00297777	0.00605779	0.00654639	0.0030223	0.00118715	0.000116663	0.00524255	0.00488227	0.00643566	0.00497394	0.00189428	0.00289423	0.00736622	0.00687542	0.000947139	0.00171535	0.00552805	0.004897	0	0	0.0068386	0	0.00518572	0.00583931	0.00145546	0.00140321	0.00303856	0.00240952	0.00527338	0.0038476	0.00430497	0.00574724	0.00155128	0.0015413	0.00171823	0.000958923	0.00161867	0	0	0.003011	0.000958923	0.000958923	0.00561691	0.00298905	0.00270737	0.00412841
MARC43_76	0.00684068	2.23597e-05	0	0.000652507	0.00767251	0.00963365	0.00131438	0.00031498	0.000243279	0.00745693	0.00762054	0.00868665	0.00465805	0.000226907	0.00125215	0.0113666	0.00714392	1.53714e-05	0.00094507	0.0066294	0.00210362	0	0.00328398	0.00912935	0	0.00802133	0.00441181	0.00617377	0.000373045	0.000923745	0.00065338	0.00211243	0.000822455	0.00736826	0.00720568	0.00204363	0.00257971	0.00223511	2.94499e-05	0.00224266	0	0	0.00550732	0.000263729	2.94499e-05	0.00550206	0.00462545	0.00278509	0.0072804
MARC43_77	0.00683399	0.000255648	0	0.000698138	0.00812515	0.00900913	0.00117112	0.00025492	0.000138191	0.00497266	0.00550274	0.00659573	0.00473593	0.000341806	0.000627356	0.00945597	0.0103445	0.000170903	0.000928804	0.0102216	0.00281977	0	0	0.00704779	0	0.00840767	0.00310443	0.00788496	0.000348022	0.000888219	0.000678226	0.00130307	0.000861041	0.00339674	0.00255281	0.00433483	0.00538045	0.00601022	0.00144697	0.00574413	0	0	0.00596432	0.00171577	0.00144697	0.00688755	0.000807802	0.00904817	0.00521593
MARC43_78	0.00523179	0.000312291	0	0.00226179	0.00633374	0.00637415	0.00245073	0.000726119	0.000409476	0.00571029	0.00508665	0.00715462	0.00509967	0.00082733	0.00328579	0.00794653	0.00731844	0.000222663	0	0.00558527	0.00322297	0	0	0.00754776	0	0.00567184	0.00622362	0.00212418	0.000876646	0.00219185	0.00154536	0.00591486	0.00449388	0.00490374	0.00603399	0.000252636	0.000129357	0.00100057	0.00060746	0.000934671	0.000382004	0.000382004	0.00185185	0.00060746	0.00060746	0.00587034	0.00326053	0.00120005	0.0039909
MARC43_79	0.00691478	0	0	0.00190636	0.00751594	0.00875552	0.00228178	0.00125412	0.000940175	0.00653138	0.00674823	0.00778521	0.00430519	0.00101536	0.00175755	0.0101922	0.00695669	0	0.000114076	0.00684337	0.00156089	0	0.000270711	0.00815057	0	0.00768601	0.00542705	0.00302877	0.00133566	0.00301714	0.0024004	0.0028442	0.00181364	0.0071629	0.00700594	0.00220803	0.00206434	0.00270614	0	0.00246685	0	0	0.00278769	0.0011208	0	0.00424406	0.00620779	0.00319492	0.00634946
MARC43_80	0.00668677	0	0	0.00260412	0.00382448	0.00790249	0.0020728	0.00139663	0	0.00219058	0.00229297	0.00667398	0.00896189	0.00102864	0.00262563	0.00834981	0.00835283	0	0.00202761	0.00688743	0.00693632	0	0.00563997	0.00709766	0	0.00350097	0.00762349	0.00715289	0.0013358	0.00178289	0.00262977	0.00787229	0.00216318	0.00337193	0.00723326	0.00114882	0.00117329	0.00158414	0	0.00159462	0	0	0.00142702	0.00117329	0	0.00761866	0.00182667	0.00158517	0.00210536
MARC43_81	0.00553991	0	0	0.0036671	0.00695655	0.00701315	0.00390474	0.00281327	6.48796e-05	0.00538093	0.00552392	0.00622954	0.0052087	0.0023839	0.00327903	0.00786402	0.00681773	0	3.00159e-05	0.00536764	0.00286036	0	0	0.00656217	0	0.00604848	0.00516681	0.00341665	0.00276834	0.0042479	0.00532749	0.00380202	0.00304431	0.00698852	0.0059962	0.00296094	0.00307512	0.00299311	0	0.00266107	0	0	0.00367985	0.00242304	0	0.00502875	0.00514663	0.00320817	0.00524105
MARC43_82	0.0072083	0	0	0.00225371	0.00826102	0.010535	0.00227146	0.00146516	0.000273332	0.0056014	0.0058592	0.00651342	0.00539146	0.00107528	0.00162185	0.00798632	0.00734662	0	0	0.00769354	0.00113757	0	0	0.00685286	0	0.00658991	0.00470676	0.00588438	0.00164436	0.00346051	0.00275107	0.00206819	0.00155099	0.00876481	0.00687214	0.00141149	0.00140384	0.00147468	0	0.0013035	0	0	0.00246905	0.00107528	0	0.00502628	0.0059913	0.00166805	0.00536924
MARC43_83	0.00390495	0.00018976	0	0.00239808	0.00594115	0.00643654	0.0012066	0.000508798	0.00043588	0.00567676	0.00578932	0.00618784	0.00323086	0.00161023	0.00281446	0.00631271	0.00586319	0.000159551	8.17854e-05	0.00520696	0.00189428	0	0.00269357	0.00648983	0	0.00449629	0.00569874	0.00439687	0.00186701	0.00337617	0.00305659	0.00538357	0.00437485	0.00653089	0.00608574	0.00209958	0.00158461	0.00227324	0.00158785	0.00233518	0	0	0.00243202	0.00160061	0.00158785	0.00647632	0.00237826	0.0025258	0.00525646
MARC43_84	0.00514716	0.000218616	0.000173399	0.00270193	0.00714678	0.00737871	0.00346586	0.00167018	0.00130452	0.00562725	0.0056785	0.00619567	0.0047652	0.00121612	0.00239406	0.00794131	0.00703254	0	0.00164393	0.00556892	0.00310033	0	0.000540123	0.00652887	0	0.0061509	0.0053316	0.00314761	0.00159405	0.00320062	0.0030063	0.00343904	0.00243809	0.00572781	0.00578333	0.00197703	0.00205381	0.00243649	0.000481075	0.00249221	0	0	0.00298621	0.00159052	0.000481075	0.00529046	0.00414816	0.00273668	0.00520544
MARC43_85	0.00528488	0.00026182	0.000183124	0.0028497	0.00705889	0.00735867	0.00337283	0.00225132	0.00182917	0.00471243	0.0048431	0.00600889	0.0046155	0.00172159	0.00287535	0.00577601	0.007077	0	0.000294853	0.00521044	0.00230069	8.56399e-05	0.000673118	0.00624013	0	0.00530255	0.00564033	0.00425462	0.00219404	0.00343724	0.00407218	0.00463939	0.00328842	0.00455809	0.00466274	0.00283288	0.00267685	0.00448915	0.000341739	0.0052235	0	0	0.00290505	0.00205654	0.000341739	0.00565252	0.00322925	0.00459274	0.00421088
MARC43_86	0.00499033	0.00198911	0.000959753	0.0039343	0.00542992	0.00561053	0.00398107	0.00206006	8.30863e-05	0.00485686	0.00415422	0.0058534	0.00471128	0.0025023	0.00402847	0.00646774	0.00700397	0.000771275	2.84095e-05	0.0049528	0.00407283	0	0.00173393	0.00624663	0	0.00438491	0.00535486	0.00130091	0.00215777	0.0040272	0.00399364	0.00652547	0.00477957	0.00418384	0.00527539	0	0	0.0022874	0.00174001	0.00229317	0	0	0.00139271	0.00174001	0.00174001	0.00613195	0.00302318	0.00247512	0.0035569
MARC43_87	0.00465686	0.00108278	0.000320585	0.00371789	0.00606303	0.00638399	0.00364297	0.00315106	0.00173622	0.0041118	0.00419592	0.00563654	0.00401558	0.00313259	0.00395632	0.00564255	0.0069576	0.000578842	2.60188e-05	0.00463003	0.0024918	0	0.000836555	0.00586294	0	0.00504348	0.00506367	0.00403507	0.00298529	0.00438077	0.00558524	0.00534821	0.00481067	0.00579518	0.00514116	0.002822	0.00224452	0.0041276	0.00135746	0.0039777	0	0	0.00342373	0.00260494	0.00135746	0.00544523	0.00414915	0.00436508	0.00372075
MARC43_88	0.00573466	5.28215e-05	5.77147e-05	0.00185913	0.00636144	0.00644175	0.0025875	0.00043322	0.000459144	0.0050718	0.00428412	0.00695364	0.00500015	0.000483574	0.00387093	0.00667118	0.00680233	0	0.000350732	0.00593196	0.00478855	0	0.0026751	0.00727743	0	0.00496981	0.00629822	0.0034191	0.000887687	0.00175833	0.00117604	0.00576563	0.00411402	0.00412763	0.00583861	0.00134996	0.000965561	0.00161144	8.27136e-05	0.00166945	0	0	0.00206833	0.000387601	8.27136e-05	0.00560072	0.00273145	0.00176815	0.00338255
MARC43_89	0.00644178	0.000120736	8.36377e-05	0.000594876	0.00493525	0.00819029	0.000927357	0.00024514	0.000435916	0.00317507	0.00246147	0.00542953	0.00792521	0.000127028	0.00711741	0.00709584	0.00744984	0	0.000906369	0.00595345	0.00302495	2.96027e-05	0.00361736	0.00579179	0	0.00320148	0.00696207	0.0110102	0.000237776	0.000462635	0.000613377	0.00800084	0.00631464	0.00316367	0.00644443	0.00100396	0.000490526	0.00513591	0.000390336	0.00593822	0	0	0.00228832	0.000388345	0.000390336	0.00719346	0.000251442	0.00503527	0.0054701
MARC43_90	0.00581337	9.99134e-06	0	0.00021981	0.007024	0.00834141	0.00105167	1.48948e-05	0.000382189	0.00632157	0.00630335	0.00660837	0.00584612	1.29255e-05	0.000596734	0.00808291	0.0075599	6.46277e-06	0.00147644	0.00485545	0.00534967	0	8.00166e-05	0.00686989	0	0.00690609	0.00410151	0.00531992	0.000441847	3.39182e-05	0.00120241	0.00124319	0.000659364	0.00321968	0.00437632	0.00261107	0.00334493	0.00446812	0.000746373	0.00709335	0	0	0.00428036	0.000667488	0.000746373	0.00639619	0.000529816	0.00419444	0.00561822
MARC43_91	0.00597962	0.000259094	9.05069e-05	0.00278301	0.0057196	0.00761999	0.00188782	0.000597001	0.000121607	0.00641707	0.00681311	0.00705831	0.00331199	0.00095712	0.00237983	0.00856806	0.00541994	0.00011251	0.000420883	0.00641622	0.0035443	0	0.00414075	0.00736108	0	0.00560326	0.00578003	0.00286539	0.00113984	0.00277089	0.00213578	0.0043157	0.00265746	0.00542799	0.00611256	0.00156577	0.00311693	0.00245044	0.000917359	0.00242555	0	0	0.00361697	0.000897469	0.000917359	0.0045906	0.00551559	0.00274757	0.00625378
MARC43_92	0.00667335	0.000133318	0	0.00256299	0.00737116	0.00841158	0.00299863	0.00181287	0.000128215	0.00664312	0.0068504	0.00742277	0.0043915	0.00162244	0.0021761	0.0101399	0.00704095	0.000105917	0.000241011	0.00654823	0.00185727	0	0	0.00784042	0	0.00760162	0.00515946	0.00274487	0.00186426	0.00390227	0.00358325	0.00271227	0.00218862	0.00744511	0.00701044	0.00200479	0.00187811	0.00215101	0.000198823	0.00191221	0	0	0.003075	0.00156587	0.000198823	0.00431226	0.00641176	0.00244096	0.00647961
MARC43_93	0.00755091	9.76043e-05	0	0.00195419	0.00631065	0.00923302	0.00222846	0.000875647	0.000616864	0.00698391	0.00715956	0.00852497	0.00403879	0.000867198	0.00149136	0.011228	0.00637449	8.16935e-05	0	0.00760965	0.00122981	0	0.000590895	0.00894392	0	0.00822791	0.00538885	0.00206848	0.000876529	0.00314354	0.00183909	0.00210924	0.00179391	0.00738469	0.00786565	0.000864246	0.00079245	0.00103451	0.00034537	0.000934124	0	0	0.00166303	0.000754844	0.00034537	0.00365889	0.00690017	0.00107594	0.006636
MARC43_94	0.00525858	0.00174818	0.00151331	0.0034932	0.00515983	0.00534422	0.00398292	0.00198779	0.00123266	0.00490391	0.00445686	0.00589463	0.00435788	0.00169781	0.0038121	0.0058405	0.00636746	9.22531e-05	0.000805067	0.00483607	0.00386222	0	0.00282621	0.00630833	0	0.00550233	0.00513063	0.00236472	0.00206842	0.00320676	0.00362706	0.00618038	0.00476516	0.00347262	0.00515893	0.000321664	0.000934929	0.00236958	0.00166906	0.0024676	0	0	0.00180505	0.00166906	0.00166906	0.0061479	0.00252487	0.00260532	0.00368837
MARC43_95	0.00570358	2.1088e-05	0	0.00172256	0.00686061	0.00720644	0.00272641	0.000923074	0.000110775	0.00484014	0.00476607	0.00696961	0.00500998	0.000685959	0.0038192	0.00701268	0.00702669	1.66388e-05	3.13925e-05	0.00539971	0.00550745	0	0.00297252	0.0072502	0	0.00653751	0.004847	0.00804035	0.00127855	0.00180162	0.00157012	0.00572035	0.00414423	0.00521944	0.00509538	0.00287736	0.00263024	0.00245679	3.27351e-05	0.00245551	0	0	0.00478055	0.000803077	3.27351e-05	0.00611037	0.00174291	0.00279804	0.00431851
MARC43_96	0.0105942	2.02402e-05	1.32324e-05	6.80099e-05	0.00255875	0.0124631	7.21834e-05	2.01611e-05	0.000299874	0.0101671	0.0104738	0.0114748	0.00172231	1.32324e-05	0.000308428	0.0163027	0.00282656	0	0	0.0106406	0	0	6.03887e-05	0.0121447	0	0.0120818	0.00290845	0.000491827	2.02619e-05	0.00035745	5.21938e-05	0.000824687	0.000714365	0.0107249	0.0109397	0	0	1.9844e-05	1.32324e-05	1.65405e-05	0	0	0.00185317	1.32324e-05	1.32324e-05	0.00074555	0.0101163	2.26752e-05	0.00978811
MARC43_97	0.00624555	9.82853e-05	0	0.00242191	0.0069725	0.00759714	0.00231567	0.0013525	0.00013328	0.00560991	0.00566726	0.00668287	0.00583521	0.00117122	0.00290592	0.00894149	0.00649911	7.23908e-05	0	0.00611154	0.00133862	0	0.00253911	0.00702307	0	0.00648693	0.00584947	0.00442006	0.00172188	0.00297517	0.00263748	0.00387965	0.00242737	0.0062956	0.00677224	0.00215618	0.00157967	0.00253722	0.000135833	0.00228272	0	0	0.00387586	0.00109883	0.000135833	0.00494171	0.00509229	0.00274777	0.00537988
MARC43_98	0.00490493	0.00152484	0.00099172	0.00373079	0.00494989	0.00487651	0.00393191	0.00211342	0.00143396	0.00468665	0.00416835	0.00575942	0.00467177	0.0022712	0.00408138	0.00601141	0.00702619	0.00047879	0	0.00473961	0.00419105	0	0.00173049	0.00610289	0	0.00460499	0.00514718	0.00159326	0.00219647	0.00362723	0.00383965	0.00654401	0.00495154	0.00365777	0.00475036	0.00144692	0.000925977	0.00328962	0.00193148	0.00338913	0.000321903	0.000321903	0.00188675	0.00193148	0.00193148	0.00608251	0.00260113	0.00359843	0.00356065
MARC43_99	0.0059891	0.000180701	0	0.002035	0.00687984	0.00763873	0.00178102	0.00107789	0.000123355	0.00476244	0.00467434	0.00624154	0.0064437	0.000907985	0.00417564	0.00800431	0.00665032	0.00013011	0.00134446	0.00574602	0.00222707	0	0.0039733	0.00648024	0	0.00502172	0.00567994	0.00676089	0.00124037	0.00203603	0.00209003	0.00511826	0.00340495	0.00539459	0.00619074	0.00248073	0.00165174	0.00383771	0.000639539	0.00383717	0	0	0.00445394	0.000891252	0.000639539	0.0057232	0.0038078	0.00403775	0.00453847
MARC43_100	0.00536041	2.0943e-05	6.09112e-05	0.00179453	0.00777079	0.00809003	0.00357627	0.00141491	0.00117506	0.00583993	0.00603741	0.0070156	0.00462939	0.00100676	0.00183758	0.00775519	0.00747467	1.68734e-05	0.00337475	0.00607605	0.00316131	0.000152499	0.000452724	0.00728411	0	0.00696769	0.00461503	0.00415128	0.00136827	0.00279721	0.00264216	0.00272874	0.00200822	0.00569294	0.00619401	0.00186513	0.00220272	0.00206509	0.000385576	0.00235806	0	0	0.00426096	0.00125739	0.000385576	0.00559401	0.00446689	0.00226837	0.00558415
MARC43_101	0.00419645	0.000137957	0	0.00356026	0.00503759	0.00581846	0.00151485	0.000411992	0.000982243	0.00460441	0.00465556	0.00521421	0.00414602	0.00265496	0.0039725	0.0053556	0.00581228	0.000101956	0.00121431	0.00408049	0.0033471	0	0.00399507	0.0054246	0	0.00501593	0.00435022	0.00147801	0.0029109	0.0036073	0.00537132	0.00526734	0.00429496	0.00576812	0.00457482	0.00295863	0.00299167	0.00431321	0.00270312	0.00477141	0	0	0.00361623	0.00267317	0.00270312	0.00484734	0.00359218	0.00460651	0.00405127
MARC43_102	0.00497366	0.00240863	0.00223392	0.00327503	0.00611767	0.00721627	0.00352197	0.00276534	0.00224569	0.00462366	0.00469977	0.00542654	0.00436556	0.002237	0.00385031	0.00502083	0.00655196	0	0.000330771	0.00480019	0.00125564	0	0.00322199	0.00584017	0	0.00530631	0.00515615	0.00264203	0.00259043	0.00392363	0.00482526	0.00601105	0.0063301	0.00509609	0.00514929	0.00170861	0.0011878	0.0052091	0.00225645	0.00515648	0	0	8.77423e-05	0.00225338	0.00225645	0.0060649	0.00359806	0.00539205	0.00401652
MARC43_103	0.00785305	0.000512758	0	0.00124012	0.00535584	0.00983555	0.00153479	0.000523241	0.000822181	0.00777378	0.00792879	0.00885283	0.00274593	0.00085125	0.00101622	0.0118049	0.00554462	0.000425625	0.000179856	0.00776683	0.00103274	0	0	0.00933177	0	0.00895996	0.00578396	0.00174919	0.000605428	0.00177572	0.00110009	0.00203521	0.00148649	0.00790345	0.00825345	0.00012204	0.000244451	0.00142751	0.000429594	0.0012615	0	0	0.00101923	0.000429594	0.000429594	0.00332133	0.00744458	0.00190094	0.00723628
MARC43_104	0.00507341	3.11499e-06	0	0.00271229	0.00652177	0.00655874	0.0034152	0.00125747	0	0.00512573	0.00479608	0.00656349	0.00524385	0.000931407	0.00306445	0.00759444	0.00683926	2.44833e-06	0.00114049	0.00572759	0.00424079	0	0.00103964	0.00687388	0	0.00523509	0.00599166	0.00311948	0.00127426	0.00273783	0.00222117	0.00448972	0.00328674	0.00477551	0.00585271	0.00147466	0.00123322	0.00166858	4.88616e-06	0.00171043	0	0	0.00264858	0.00102252	4.88616e-06	0.00547801	0.00334684	0.00189347	0.0039642
MARC43_105	0.00621234	0	0	0.00228069	0.007263	0.00930741	0	0	0.00112978	0.00629984	0.0065854	0.00713623	0.00302281	0.00148875	0.00282009	0.00792051	0.00682606	0	0.000398916	0.00611723	0.00057343	0	0	0.00751324	0	0.00783228	0.00478426	0.00749858	0.00172736	0.00345541	0.00316498	0.00385882	0.00290735	0.00355576	0.00369343	0.000373263	0.000265745	0.000465998	0.000249671	0.000653819	0	0	0.00103876	0.000335976	0.000249671	0.00447574	0.00244567	0.000512876	0.00610564
MARC43_106	0.00480395	3.08503e-06	0	0.00331397	0.00683571	0.00683667	0.0038483	0.00235024	0.00145252	0.00447254	0.00451945	0.00580043	0.0048986	0.00195737	0.00342542	0.00615609	0.00680925	2.42448e-06	0.00168519	0.00509643	0.00368256	0	0	0.00603651	0	0.00513672	0.00568214	0.00377091	0.00238669	0.00385741	0.00427183	0.00503072	0.00359256	0.00505412	0.00536507	0.00282681	0.00252319	0.00348108	4.84351e-06	0.00333311	0	0	0.00318245	0.0020416	4.84351e-06	0.005521	0.00348185	0.00386654	0.00397093
MARC43_107	0.00675566	1.30732e-05	1.12152e-05	0.0027374	0.00736477	0.00867754	0.00281049	0.00174182	0	0.00621686	0.00638396	0.00698627	0.00505542	0.00138795	0.00235514	0.00924758	0.00706152	0	4.59943e-06	0.00688795	0.00158087	0	5.38556e-05	0.00738277	0	0.00711447	0.00515972	0.00336067	0.0017997	0.00373329	0.00324189	0.00292967	0.00229918	0.0072966	0.00701892	0.00168706	0.00175201	0.00166517	2.22508e-05	0.00145582	0	0	0.00300511	0.00138852	2.22508e-05	0.00478091	0.00607045	0.00184731	0.0058793
MARC43_108	0.00455326	0.00300952	0.00279456	0.00436887	0.00535871	0.00604854	0.00424104	0.0032611	2.14383e-05	0.00468308	0.0043924	0.0050154	0.00427875	0.00279456	0.00512887	0.00554027	0.00607982	0	5.16923e-06	0.00432718	0.00169911	0	0.00347449	0.00545714	0	0.00464327	0.00474639	1.58727e-05	0.00303574	0.00400925	0.00569793	0.00725926	0.00695759	0.00491487	0.00533848	9.92474e-06	4.42119e-06	0.00360026	0.0027952	0.0035005	0	0	1.67749e-05	0.0027952	0.0027952	0.00626491	0.0034612	0.0037338	0.00359953
MARC43_109	0.00608423	0.000478616	0	0.0026049	0.00663246	0.006523	0.00264223	0.000917807	6.83357e-05	0.00484902	0.00366846	0.00655178	0.00594667	0.00109115	0.00216783	0.00751622	0.00789436	0.000347684	1.9592e-05	0.00657741	0.00543012	0	0	0.00693108	0	0.00524858	0.0065717	0.00166052	0.00104106	0.00276946	0.00178204	0.00411502	0.00256188	0.00402858	0.00549153	3.39672e-05	1.53771e-05	0.000992858	0.000745895	0.000981757	0.000395779	0.000395779	0.000810223	0.000745895	0.000745895	0.00697254	0.0021416	0.00108342	0.00272236
MARC43_110	0.00525994	1.15224e-05	0	0.00382187	0.00657872	0.00681653	0.00406962	0.0032306	1.99655e-05	0.0051425	0.00530377	0.00588522	0.00516639	0.00272223	0.00349775	0.00714485	0.00670791	9.05871e-06	0.000578263	0.00504619	0.00288159	0	0	0.00620075	0	0.00592513	0.0050391	0.00377513	0.00309269	0.00438292	0.00600676	0.00393528	0.00333297	0.00698593	0.00580847	0.00311962	0.00331646	0.00316782	1.80589e-05	0.00292251	0	0	0.00392739	0.00275334	1.80589e-05	0.00515717	0.0050344	0.00332082	0.00501
MARC43_111	0.00616643	0.00186334	0.00172288	0.00288056	0.0066738	0.00831723	0.00286197	0.00202853	0.000311644	0.00654514	0.00667347	0.00693333	0.00294935	0.00172288	0.00260501	0.00966203	0.00639187	0	0	0.00591371	3.97287e-05	0	0.0028592	0.00745138	0	0.00734266	0.00511072	0.000150464	0.00201227	0.0040468	0.00431058	0.00353554	0.00442815	0.00702003	0.0070429	0	0	0.00242482	0.00172288	0.00217671	0	0	0.000307966	0.00172288	0.00172288	0.00505416	0.0060287	0.00263507	0.00601339
MARC43_112	0.00499901	1.76017e-05	0	0.00262119	0.00710856	0.00736801	0.00301569	0.00199705	5.13067e-05	0.00553331	0.00572545	0.00657554	0.00533839	0.00153389	0.00237588	0.00720091	0.0071947	1.13698e-05	0.00177903	0.00440177	0.00316266	0	0	0.00687968	0	0.00601726	0.00485277	0.00485742	0.00196442	0.00327917	0.00407343	0.00318349	0.00249824	0.00609266	0.00435506	0.00242203	0.0023485	0.00340219	0.00130874	0.00371499	0	0	0.00382912	0.00199491	0.00130874	0.00518901	0.0029316	0.00342568	0.00547357
MARC43_113	0.00739766	0	0	0.000709819	0.00738573	0.00840198	0.000549764	0.000266291	0.000252013	0.00320865	0.0031531	0.00684583	0.00851468	0.00018658	0.00375852	0.00948478	0.00807188	0	0.000659192	0.00700048	0.00499812	0	0.00507236	0.00724235	0	0.00425619	0.0077196	0.0078696	0.000319471	0.000790891	0.000540108	0.0074801	0.00388995	0.00457887	0.00736012	0.00156525	0.00104479	0.00288532	0.000105858	0.00307752	0	0	0.00298837	0.000319841	0.000105858	0.00759208	0.002736	0.00307879	0.00292089
MARC43_114	0.00608135	0.0017374	0	0.00273836	0.00620902	0.0077006	0.00291928	0.00171219	0.000371679	0.00611942	0.00626507	0.00729764	0.0029242	0.00279997	0.0026304	0.00953928	0.00673075	0.00137381	0	0.0060118	0.00168501	0	0.000190876	0.00767351	0	0.00697403	0.00502733	0.00215678	0.00189447	0.00404601	0.00369062	0.00405749	0.00298376	0.00672797	0.00653625	0.000173204	8.35348e-05	0.0019932	0.00145186	0.00184672	0	0	0.00292238	0.00143889	0.00145186	0.00412267	0.00580046	0.00240135	0.00582729
MARC43_115	0.00548919	7.72008e-05	9.96432e-05	0.00250704	0.00737869	0.00740212	0.00380132	0.00183531	0.00084664	0.00555759	0.00560924	0.00656872	0.00463809	0.00150322	0.00262628	0.00747746	0.00750896	4.47234e-05	0.00192983	0.00558163	0.00368135	1.76921e-05	0.000401585	0.00692691	0	0.00591758	0.00493058	0.00367114	0.00191985	0.00335856	0.00359812	0.00350734	0.0028721	0.00567399	0.00603046	0.00224972	0.00245588	0.00274555	0.00070532	0.00284207	0	0	0.00365717	0.00170061	0.00070532	0.00550323	0.00437382	0.00294057	0.00509381
[truncated: 274 more columns]

## Sheet: Pathway_WHEALS_6month
Supplementary Data 3D. Predicted metabolic pathway relative abundance table used in ML analyses from WHEALS at 3-6 months, where last column is the target variable.
	1CMET2-PWY	3-HYDROXYPHENYLACETATE-DEGRADATION-PWY	AEROBACTINSYN-PWY	ALL-CHORISMATE-PWY	ANAEROFRUCAT-PWY	ANAGLYCOLYSIS-PWY	ARG+POLYAMINE-SYN	ARGDEG-PWY	ARGORNPROST-PWY	ARGSYN-PWY	ARGSYNBSUB-PWY	ARO-PWY	ASPASN-PWY	AST-PWY	BIOTIN-BIOSYNTHESIS-PWY	BRANCHED-CHAIN-AA-SYN-PWY	CALVIN-PWY	CATECHOL-ORTHO-CLEAVAGE-PWY	CENTFERM-PWY	COA-PWY	COBALSYN-PWY	CODH-PWY	COLANSYN-PWY	COMPLETE-ARO-PWY	CRNFORCAT-PWY	DAPLYSINESYN-PWY	DENOVOPURINE2-PWY	DTDPRHAMSYN-PWY	ECASYN-PWY	ENTBACSYN-PWY	FAO-PWY	FASYN-ELONG-PWY	FASYN-INITIAL-PWY	FERMENTATION-PWY	FOLSYN-PWY	FUC-RHAMCAT-PWY	FUCCAT-PWY	GALACT-GLUCUROCAT-PWY	GALACTARDEG-PWY	GALACTUROCAT-PWY	GALLATE-DEGRADATION-I-PWY	GALLATE-DEGRADATION-II-PWY	GLCMANNANAUT-PWY	GLUCARDEG-PWY	GLUCARGALACTSUPER-PWY	GLUCONEO-PWY	GLUCOSE1PMETAB-PWY	GLUCUROCAT-PWY	GLUTORN-PWY
WHEALS_1	0.00692198	0.000107303	0	0.000380123	0.00689722	0.0109295	0.000978539	0.000148387	0.000250247	0.00647522	0.0068234	0.00775445	0.00467699	9.34973e-05	0.00100237	0.0087223	0.00637541	0	0.000446785	0.00693204	0.00230924	0	0.0027285	0.0082081	0	0.0083786	0.00468451	0.00973113	0.000177329	0.000455466	0.000261476	0.0034869	0.000454371	0.00448519	0.00349062	0.0019913	0.00111115	0.00195888	0.000267668	0.00313774	0	0	0.00389081	0.000354472	0.000267668	0.00427415	0.000185843	0.00201429	0.00645465
WHEALS_2	0.00337604	7.63769e-06	0	0.000137028	0.0041017	0.0119437	0.000477907	1.90374e-05	0.000125472	0.01128	0.0114881	0.0122013	0.000631937	2.44789e-05	9.27464e-05	0.0120529	0.00430069	0	0.000138635	0.00210522	0.00115716	0	6.88532e-05	0.0128844	0	0.0116415	0.00489012	0.0104779	3.78009e-05	0.000128254	7.75901e-05	0.000183765	0.000120523	0.0109389	0.00168213	7.54259e-05	4.50418e-05	0.000140397	3.14585e-05	0.000168761	0	0	0.000245306	3.14585e-05	3.14585e-05	0.00328535	5.58901e-05	0.000173762	0.010737
WHEALS_3	0.00708257	0.00012905	0	0.000461952	0.00749145	0.00910011	0.000849915	0.000176375	0.000590924	0.00595283	0.00603498	0.0081143	0.005641	0.000110248	0.00298192	0.00873932	0.00871149	0	0.000753371	0.00697398	0.00600127	0.0001143	0.00310615	0.00844797	0	0.00672258	0.00550379	0.00789924	0.000243124	0.000379242	0.000468722	0.0051172	0.00219193	0.00545977	0.00633243	0.00407442	0.00416674	0.00176713	0.000191245	0.00252571	0	0	0.00370757	0.00052215	0.000191245	0.00758442	0.000280457	0.00194348	0.00575698
WHEALS_4	0.00783001	8.18358e-06	0	6.57455e-05	0.00885585	0.0110658	6.21316e-05	1.03346e-05	0.000213892	0.00851073	0.00891322	0.00999163	0.00419595	5.60654e-06	0.00069124	0.0102539	0.00901766	0	0.000115122	0.0055164	0.00347664	0	0.00112529	0.010482	0	0.00824459	0.00257229	0.00849567	1.38178e-05	3.92663e-05	6.74801e-05	0.00100497	0.000653903	0.00770749	0.00568996	0.00136271	0.00202714	0.00258624	9.51509e-05	0.00293517	0	0	0.00431905	0.000237792	9.51509e-05	0.00451153	5.29689e-05	0.00279172	0.00838173
WHEALS_5	0.00697101	8.35259e-05	0	0.000259633	0.00800332	0.00917228	0.000916903	0.000112049	0.00042762	0.00698953	0.00717474	0.00827359	0.00552939	6.53042e-05	0.00235455	0.00875449	0.00836542	0	0.000585496	0.00608518	0.00370991	0.000309694	0.00255536	0.0086781	0	0.00706459	0.00474537	0.00771774	0.000139258	0.000315777	0.000365405	0.00345235	0.00258815	0.0052353	0.00537651	0.00158654	0.00173895	0.00248609	0.000104915	0.0034003	0	0	0.00448759	0.000231179	0.000104915	0.0062569	0.000202984	0.0024945	0.00662985
WHEALS_6	0.00568635	0.000144351	0	0.00048998	0.00845328	0.0101739	0.0012115	0.000176142	7.05243e-05	0.00847196	0.00832475	0.00959943	0.00395296	0.000135969	0.00143051	0.00920246	0.00815286	0	0.000519443	0.00431448	0.00268668	3.08834e-05	0.00215507	0.0102084	0	0.00815314	0.00414029	0.00737076	0.000285241	0.000680583	0.000398773	0.0016994	0.00110631	0.00810524	0.00583767	0.000749589	0.000488082	0.000655147	0.000173825	0.000847347	0	0	0.0011864	0.000173825	0.000173825	0.00510942	0.000663039	0.000646438	0.00759855
WHEALS_7	0.00584713	0.000915406	0	0.0018576	0.00703882	0.00791977	0.00182998	0.00103776	0.000164015	0.00605639	0.00611443	0.00714183	0.00484952	0.000768102	0.00384138	0.00758053	0.00729027	2.55219e-07	0.000535005	0.00410939	0.0024099	9.80401e-07	0.00281968	0.00752295	4.61773e-07	0.00648213	0.00555066	0.00611314	0.00116784	0.00229197	0.00195481	0.00509215	0.00385124	0.00612017	0.00518743	0.00144984	0.00139895	0.00290045	0.00101732	0.00360303	0	0	0.00233217	0.00111748	0.00101732	0.00519557	0.0013891	0.00289763	0.00581542
WHEALS_8	0.00667541	2.44159e-05	0	0.000121452	0.00735448	0.00862171	0.000926563	2.99736e-05	0.000264296	0.00473814	0.00443021	0.00731053	0.00697044	1.85305e-05	0.0060341	0.00794095	0.00854483	0	0.00033271	0.00656186	0.00673878	5.24567e-05	0.00384416	0.00760454	0	0.00514401	0.00606124	0.00721645	4.50303e-05	9.54479e-05	0.000189914	0.00833685	0.00641832	0.00525451	0.00605917	0.000907549	0.000722512	0.00240871	3.12753e-05	0.00452677	0	0	0.00342493	5.26837e-05	3.12753e-05	0.0069493	5.16129e-05	0.00203993	0.00421837
WHEALS_9	0.00657557	7.3371e-07	0	6.3566e-06	0.0079591	0.00848312	0.0017198	1.09892e-06	0.000131919	0.00606646	0.00599402	0.00831836	0.005556	6.2919e-07	0.0030444	0.008163	0.00802436	0	0.000281834	0.00610252	0.00609689	0.000241722	0.00311197	0.00867015	0	0.0072798	0.00459983	0.00713274	1.3459e-06	3.35274e-06	0.000174793	0.00463057	0.00335535	0.00498761	0.00521374	0.00172907	0.00226693	0.00251516	4.41106e-05	0.00270701	0	0	0.00429574	8.0407e-05	4.41106e-05	0.00638824	1.25829e-06	0.00276919	0.00546367
WHEALS_10	0.0073009	6.80687e-05	0	0.000254039	0.00874227	0.00997759	0.000564338	9.29738e-05	0.000938405	0.00776652	0.0079112	0.00893275	0.00472635	5.61487e-05	0.00100249	0.00951809	0.00882561	0	0.000947759	0.00565774	0.00434296	0	0.00258081	0.00934505	0	0.00709097	0.00346028	0.00750766	0.000133119	0.000276157	0.000840586	0.00215372	0.000609157	0.00642953	0.00500133	0.00145417	0.0016738	0.00247154	0.000150384	0.00290495	0	0	0.00295436	0.000232957	0.000150384	0.00577405	0.000111739	0.00254993	0.00722949
WHEALS_11	0.00641177	0.000111319	0	0.000415511	0.0077922	0.00898617	0.00124815	0.000150299	0.0001003	0.00715852	0.00724867	0.0086511	0.00448677	8.70695e-05	0.00166308	0.00898309	0.0077535	0	0.000829358	0.0054472	0.00454566	0.000205623	0.00172109	0.00907998	0	0.00673487	0.00490531	0.00731506	0.000145116	0.000426534	0.000735687	0.00248082	0.00177349	0.00612053	0.0036255	0.00115694	0.000909855	0.00189227	0.000146062	0.00224689	0	0	0.00196045	0.000146062	0.000146062	0.00473876	0.00017236	0.00221729	0.0067981
WHEALS_12	0.00625929	0.000127435	0	0.000349731	0.00797906	0.00922201	0.00118292	0.000176065	0.00023132	0.00736239	0.00763383	0.00820582	0.00594197	0.000107367	0.000351811	0.00852225	0.008128	0	0.000739603	0.00585879	0.00364797	0.000435435	0.00137984	0.00855173	0	0.00752314	0.00471603	0.0060868	0.000193297	0.000466366	0.000449	0.00198974	0.000529379	0.00395397	0.00573254	0.000967012	0.000707983	0.00410451	0.000310703	0.00511517	0	0	0.00545925	0.000536772	0.000310703	0.00422386	0.00264429	0.00429131	0.00681752
WHEALS_13	0.00643015	0.000194456	0	0.000679015	0.00850966	0.00952324	0.00127871	0.000238198	0.000510981	0.00791708	0.00781955	0.00907475	0.00439038	0.000186728	0.00212114	0.00877475	0.00824833	0	0.000742407	0.00480694	0.00223296	0	0.00189755	0.00960085	0	0.00769954	0.00534833	0.00730313	0.000330349	0.00085958	0.000643211	0.00251336	0.00229371	0.00752658	0.00519702	0.000723009	0.000483666	0.000909122	0.000248604	0.00114232	0	0	0.000766793	0.000248604	0.000248604	0.00483459	0.000392457	0.000890659	0.00717366
WHEALS_14	0.00646343	0.000319712	0	0.000784899	0.00786203	0.00933128	0.00132362	0.000359089	0.000603165	0.00772468	0.00785472	0.00908564	0.00417078	0.000251725	0.00178316	0.00925789	0.00745568	0	0.00093632	0.004504	0.00231735	0	0.00238543	0.00952624	0	0.00773043	0.00444281	0.00806608	0.000503055	0.0010659	0.000862116	0.00201752	0.00138737	0.00739693	0.00500763	0.00143889	0.00137679	0.00147261	0.000373652	0.00176523	0	0	0.00266007	0.000498753	0.000373652	0.00517539	0.000634028	0.00155776	0.00745309
WHEALS_15	0.00604582	0.00033192	0	0.000988963	0.00723097	0.00801314	0.000895778	0.000385913	2.75307e-05	0.00521715	0.00492688	0.00683972	0.0069217	0.000278562	0.00628505	0.00761616	0.00722475	0	5.2844e-05	0.00525575	0.00345929	0	0.00474937	0.00715898	0	0.00534153	0.00687295	0.00685105	0.000443003	0.00111379	0.000738954	0.00769079	0.0050036	0.00563155	0.00612334	2.33161e-05	1.03949e-05	0.00102	0.000317412	0.00414618	0	0	0.000619067	0.000317412	0.000317412	0.00672359	0.000535599	0.000752744	0.00519847
WHEALS_16	0.00400668	0.00370465	0	0.00425642	0.00483208	0.00478428	0.00409845	0.0043221	0	0.00379631	0.00391115	0.00446416	0.00424109	0.00370465	0.00519799	0.00446482	0.0049566	0	0	0.00372112	0.00384714	0	0.00412412	0.00469914	0	0.00426984	0.00412625	5.96365e-05	0.00397171	0.00383733	0.00740931	0.00595373	0.00484918	0.0064355	0.00454606	0.00370515	0.0037054	0.00392258	0.00423389	0.00370465	0	0	0.00413282	0.00423389	0.00423389	0.0047542	0.00371362	0.00404144	0.00370465
WHEALS_17	0.00469893	2.68685e-05	0	8.44738e-05	0.00445383	0.0127346	0.000212639	3.49104e-05	0.000177275	0.0116438	0.0119864	0.0125808	0.00153421	2.08494e-05	0.000499561	0.0129038	0.00444021	0	0.000110406	0.00179917	0.000917206	6.38951e-05	0.000680813	0.0133142	0	0.0121504	0.00166513	0.0114585	4.68012e-05	0.000106275	6.7342e-05	0.000717803	0.000547013	0.0116639	0.00261742	0.000413822	0.000668323	0.000892762	3.47974e-05	0.00103583	0	0	0.00125094	3.75509e-05	3.47974e-05	0.00229057	8.83382e-05	0.000899348	0.0113614
WHEALS_18	0.0048241	3.79948e-05	0	0.000207758	0.00678339	0.0101449	0.000777231	5.36145e-05	0.000828016	0.00886721	0.00898964	0.00963321	0.00339005	3.56516e-05	0.00205441	0.0102732	0.00647656	0	1.27166e-05	0.00367856	0.00115089	0.000183316	0.001952	0.0101729	0	0.00924619	0.00589617	0.00901079	6.95514e-05	0.000185298	0.000305968	0.00258597	0.00205461	0.00841444	0.00374336	0.000105967	4.83868e-05	0.00142784	4.69143e-05	0.00184973	0	0	0.00224996	4.69143e-05	4.69143e-05	0.00458803	0.000259388	0.00134947	0.00819093
WHEALS_19	0.00470757	0.000368806	0	0.00118594	0.0065346	0.00871773	0.00113261	0.000457345	7.42222e-05	0.00727887	0.00728684	0.00829429	0.00465711	0.000360978	0.0035089	0.00881348	0.00629061	0	4.36457e-05	0.00354236	0.00203077	0	0.00362481	0.0087341	0	0.00773309	0.00645918	0.00763812	0.000568726	0.00150102	0.0008811	0.00423588	0.00304385	0.00766124	0.00514584	0.000899956	0.000487895	0.00118344	0.00041206	0.00226653	0	0	0.00109799	0.00041206	0.00041206	0.00528263	0.0010635	0.000979193	0.00685712
WHEALS_20	0.00671092	3.99536e-05	0	0.000250342	0.00747277	0.00914373	0.000563567	5.3463e-05	3.78603e-06	0.00694305	0.00700001	0.00775025	0.00569004	3.45288e-05	0.00264916	0.00858928	0.00731001	0	0.000361604	0.00499012	0.00319495	0.000165036	0.00381305	0.00806687	0	0.00614815	0.00557439	0.00816117	8.19368e-05	0.0001772	0.000232284	0.00407402	0.00190648	0.00573498	0.00566798	0.00232364	0.00194501	0.0022505	7.90893e-05	0.00388355	0	0	0.00263565	9.40753e-05	7.90893e-05	0.00566925	0.00094306	0.00190858	0.00654974
WHEALS_21	0.00682734	2.8658e-05	0	0.000106945	0.00816517	0.00899371	0.00149626	3.21129e-05	0.000156085	0.00690882	0.00685458	0.00863043	0.00524729	1.98076e-05	0.00329465	0.00883586	0.00798278	0	0.000176897	0.00561294	0.00479666	8.12895e-05	0.00303234	0.00902927	0	0.0063444	0.00527037	0.00758181	4.6178e-05	0.000103342	9.21978e-05	0.00457501	0.003516	0.0060877	0.00553464	0.0018728	0.00164069	0.00206209	3.51941e-05	0.00275618	0	0	0.00228646	5.07916e-05	3.51941e-05	0.00615977	8.53345e-05	0.00200402	0.00624375
WHEALS_22	0.0054746	0.000636156	0	0.00159623	0.0071817	0.00766902	0.00227235	0.000841202	0.000964953	0.00561201	0.00555512	0.0065125	0.00425787	0.000553756	0.00304112	0.00664104	0.00707524	0	0.00136082	0.00477661	0.00276921	7.51761e-07	0.00257524	0.00684607	0	0.00604253	0.00584114	0.00545916	0.000871527	0.00193883	0.00149693	0.00441388	0.00351562	0.00556652	0.00494116	0.00174161	0.00137536	0.00193965	0.000711197	0.00242258	0	0	0.00259776	0.000757344	0.000711197	0.00575342	0.00167517	0.00196619	0.00494435
WHEALS_23	0.00555581	0.000686038	0	0.00140204	0.00709673	0.00815089	0.00204927	0.000893132	0.000613251	0.00494552	0.00463851	0.00589159	0.0059415	0.000607358	0.00346437	0.00694852	0.00823026	0	0.00113625	0.00494023	0.00511706	5.85753e-08	0.00397182	0.00612906	0	0.00541266	0.00359733	0.00669425	0.0011778	0.00101041	0.00171439	0.00493595	0.00247103	0.00579472	0.00568307	0.00266317	0.00269577	0.00441351	0.000756265	0.00570956	0	0	0.00368045	0.000768446	0.000756265	0.00637775	0.0011772	0.0041307	0.00401426
WHEALS_24	0.00604144	0.000301755	0	0.000943803	0.00746158	0.00837741	0.0011317	0.00040259	0.000477436	0.00562709	0.00553611	0.007338	0.00691431	0.00028136	0.00312339	0.00797212	0.00709937	0	0.000557146	0.00505181	0.00115137	6.31865e-05	0.0046462	0.00762437	0	0.00596153	0.00656717	0.00825865	0.000527093	0.00114026	0.000767256	0.00486745	0.00203503	0.0059785	0.00564527	0.00156307	0.000929663	0.00191271	0.000399726	0.00377483	0	0	0.0047316	0.000445636	0.000399726	0.00630854	0.000568366	0.00155753	0.00542244
WHEALS_25	0.00680196	0.000165359	0	0.000490497	0.00793352	0.00882162	0.00188571	0.000193705	0.000451565	0.00678891	0.00674278	0.00818181	0.00542138	0.000128262	0.00348982	0.00830344	0.0079681	8.65826e-07	0.000759983	0.0050362	0.00348188	0.000283852	0.0030492	0.00859226	0	0.00656285	0.00550262	0.00664466	0.00023514	0.00062639	0.000511335	0.0046118	0.00370199	0.00621388	0.00584942	0.00134035	0.00146661	0.00234359	0.000205372	0.0030225	0	0	0.00214691	0.000241966	0.000205372	0.00561442	0.000397531	0.00225165	0.00631759
WHEALS_26	0.00641108	0.000120788	0	0.000593795	0.0077229	0.00906814	0.0018205	0.000156069	0.000617608	0.00685098	0.00679919	0.00806689	0.00532455	9.32337e-05	0.00117422	0.00832933	0.00766025	1.79698e-07	0.000833296	0.0046311	0.00237987	8.69663e-07	0.00273225	0.00842314	3.16949e-07	0.00666716	0.00587887	0.00830178	0.000226022	0.000454966	0.000594841	0.00307387	0.000572541	0.00602645	0.00515561	0.00126318	0.00131431	0.00270225	0.000204833	0.00309625	0	0	0.00250613	0.000249921	0.000204833	0.00556909	0.000497371	0.00269165	0.00629627
WHEALS_27	0.00572982	0.000560733	0	0.00142422	0.00756151	0.00826842	0.00230174	0.000734924	6.75696e-05	0.0068953	0.00704972	0.00804016	0.00422943	0.00051666	0.00146289	0.00827982	0.00739664	2.15903e-06	0.00163905	0.00458408	0.00428736	0	0.00156615	0.00840951	1.10875e-06	0.00652626	0.00440163	0.0058941	0.000787559	0.00178312	0.00156113	0.00264876	0.00194964	0.00583871	0.00425604	0.0019856	0.0020313	0.00356406	0.000758783	0.00430233	3.70003e-07	3.70003e-07	0.00394912	0.000804398	0.000758783	0.00483955	0.000964096	0.00365028	0.00654053
WHEALS_28	0.00671005	0.00012669	0	0.000561911	0.0066258	0.00719807	0.000855252	0.000166215	0.000255829	0.00652997	0.00598142	0.00831799	0.00396369	0.00010591	0.00040285	0.0063438	0.00797766	0	0.000287213	0.00680632	0.00613605	0	0.000371774	0.00867598	0	0.00569396	0.00681417	0.00407396	0.000173062	0.000529808	0.000441825	0.000794179	0.000506742	0.0028698	0.00522216	0.00123246	0.001161	0.00226069	0.000139032	0.00250408	0	0	0.00220606	0.000138768	0.000139032	0.00700535	0.000225751	0.00249746	0.00502022
WHEALS_29	0.00693237	6.66979e-05	0	0.000406846	0.00719778	0.00923813	0.00144058	8.89515e-05	0.000182301	0.00798024	0.00808924	0.00944821	0.00308729	5.7076e-05	0.000747392	0.00943717	0.00670509	0	0.000179769	0.00486839	0.00356766	0	0.00174811	0.00992046	0	0.00794111	0.00458567	0.00743116	0.000132642	0.000290135	0.000233823	0.00203532	0.000418664	0.00729461	0.0041026	0.00115793	0.00161077	0.000959769	0.000128148	0.00102	0	0	0.00263026	0.00015635	0.000128148	0.00474685	0.000590171	0.00113963	0.00767248
WHEALS_30	0.00679107	8.12015e-05	0	0.000385299	0.00826381	0.0094862	0.00136336	9.57527e-05	0.000214637	0.00680284	0.00676738	0.00853418	0.00498491	5.69217e-05	0.00106281	0.00896832	0.00820075	2.49583e-07	0.000374279	0.00560493	0.00515257	0.00014509	0.00347449	0.00897035	0	0.00691417	0.0037335	0.00729082	0.000194642	0.000295162	0.000533456	0.00356028	0.000511869	0.00633813	0.00530411	0.00160107	0.00120058	0.00249916	0.000150514	0.00332032	0	0	0.0027128	0.000194609	0.000150514	0.0062068	0.000183358	0.00238501	0.00605377
WHEALS_31	0.00714563	3.4919e-05	0	0.000180184	0.00580701	0.00918406	0.00043993	4.72385e-05	0.000699604	0.00622178	0.00619233	0.00817234	0.00622368	2.91759e-05	0.00398594	0.00836982	0.0096415	0	0.000435024	0.00681722	0.00608644	8.19358e-05	0.00279265	0.00847501	0	0.00727954	0.00507958	0.00742396	5.14142e-05	0.000149358	0.00025546	0.00661423	0.00493424	0.00584835	0.00600394	0.00219093	0.00254647	0.00329095	8.98409e-05	0.00386342	0	0	0.00532657	0.000121812	8.98409e-05	0.0074446	0.00012544	0.00338736	0.00579104
WHEALS_32	0.00518489	0.000888355	0	0.00230362	0.00668754	0.00688507	0.00221837	0.000853356	0.00075768	0.00628576	0.00608056	0.0075271	0.00396673	0.000750435	0.00270816	0.007787	0.00703442	4.23621e-06	0.000308385	0.0046276	0.00241576	7.63753e-07	0.000177779	0.00795835	0	0.00634125	0.00638752	0.00430931	0.00106476	0.00256375	0.00192748	0.00468489	0.0036876	0.00555459	0.00476057	0.000273101	0.000165576	0.000989121	0.000855287	0.00154376	0	0	0.00125326	0.000869696	0.000855287	0.00532411	0.00190332	0.00159363	0.00522247
WHEALS_33	0.0062836	4.91763e-05	0	0.00028179	0.00679531	0.00836471	0.00139701	7.10732e-05	0.000447415	0.00491927	0.00499264	0.00698343	0.00661846	4.23489e-05	0.00063697	0.00757408	0.00805223	0	0.000341109	0.00646297	0.00344577	5.55867e-06	0.00395953	0.00739917	0	0.00565873	0.006547	0.00832528	8.81169e-05	0.000210642	0.00017993	0.00628661	0.000246992	0.00509995	0.00586127	0.00326598	0.00240766	0.00444161	0.000320384	0.00609946	0	0	0.00708548	0.000484076	0.000320384	0.00663711	0.00120596	0.00411648	0.00506126
WHEALS_34	0.00529094	8.6458e-05	0	0.000364056	0.00592321	0.0111767	0.000588547	0.000108511	3.63841e-05	0.0104085	0.0106188	0.0113671	0.00205228	8.25414e-05	0.000331937	0.011606	0.0057971	1.48223e-06	7.80743e-05	0.00327603	0.00208575	7.86e-07	0.0002776	0.0120367	0	0.0101769	0.00414345	0.00953327	0.000129172	0.000409584	0.000237899	0.000660063	0.000445734	0.00987095	0.00165523	0.000167473	0.000180036	0.000771495	0.000102362	0.000840473	0	0	0.000637995	0.000102362	0.000102362	0.00335779	0.000188643	0.000814651	0.010009
WHEALS_35	0.0066684	0.000232683	0	0.00068047	0.00802007	0.010046	0.00103449	0.000274138	7.09913e-05	0.00640667	0.00644079	0.0089679	0.00425886	0.000197515	0.000720209	0.00897141	0.00931939	1.40482e-05	0.000315732	0.00710048	0.00686942	6.89243e-07	0.00128278	0.00944369	0	0.00815319	0.00319194	0.00811519	0.000302413	0.000852722	0.000548624	0.00138659	0.000914375	0.003641	0.00509796	0.000622986	0.0018975	0.00118489	0.000319601	0.00141681	0	0	0.00530509	0.000368257	0.000319601	0.00363681	0.000714066	0.00148418	0.00536053
WHEALS_36	0.00630409	0.000222879	0	0.000599706	0.00768041	0.00910044	0.00139767	0.000312109	0.000171472	0.00716969	0.00733131	0.00806126	0.00436958	0.000198364	0.000728052	0.00820581	0.00744677	0	0.00125813	0.00464524	0.00394766	6.75875e-07	0.00271692	0.00840048	0	0.0078077	0.00345274	0.00684865	0.000330704	0.000806027	0.00091689	0.00129208	0.000869053	0.00537286	0.00464469	0.00182808	0.00326802	0.00187204	0.00035785	0.00280767	0	0	0.00405429	0.000425391	0.00035785	0.00546505	0.00120301	0.00193347	0.00684924
WHEALS_37	0.00523133	6.97044e-05	0	0.000280813	0.00573426	0.0111021	0.000876939	0.000102848	5.28139e-05	0.0100401	0.0102377	0.0110515	0.00181145	5.95229e-05	0.000532385	0.0111979	0.00559121	0	5.8442e-05	0.0028741	0.00152751	0	0.000751327	0.0116866	0	0.0104572	0.00425841	0.00982963	0.000118778	0.000299904	0.00014872	0.00072876	0.000370874	0.00987304	0.00206613	0.000554849	0.000842312	0.000587238	7.39607e-05	0.000595418	0	0	0.00125519	8.1562e-05	7.39607e-05	0.00292811	0.000118383	0.000703615	0.00962928
WHEALS_38	0.0038771	4.50038e-05	0	0.000131721	0.00477352	0.012798	0.000297582	6.11418e-05	0.00046083	0.0118137	0.0121876	0.0127129	0.00145958	4.09053e-05	0.00013321	0.0131608	0.00471971	0	0.000165335	0.00198066	0.000920746	4.79678e-05	0.000147724	0.013429	0	0.0122835	0.001949	0.0115427	7.20319e-05	0.000209406	0.000127822	0.000279477	0.000189799	0.0118589	0.00168825	0.000371005	0.000565143	0.000761138	8.20613e-05	0.000912622	0	0	0.0013484	9.53539e-05	8.20613e-05	0.00125884	0.00022596	0.000791376	0.0115676
WHEALS_39	0.00567686	0.000367345	0	0.00124647	0.00750091	0.00840681	0.00171339	0.000433034	0.000565892	0.00567246	0.00558139	0.0069629	0.00559479	0.000306319	0.00365197	0.00753098	0.00719705	0	0.00134814	0.00542218	0.00278399	5.33473e-05	0.00343641	0.0072838	0	0.00540264	0.00550958	0.00732217	0.000611607	0.00129895	0.00109687	0.00449337	0.00367599	0.00494835	0.00529547	0.00113602	0.000668093	0.00233679	0.000454052	0.00311806	0	0	0.0028116	0.000485947	0.000454052	0.0058632	0.00062579	0.00235616	0.00524264
WHEALS_40	0.00848926	0	0	0	0.00793661	0.00924635	5.90151e-05	0	1.08445e-05	0.00785251	0.00799237	0.010318	0.00687916	0	0.00113791	0.00942862	0.00845305	0	0	0.00717374	0.00636819	0	0.00219925	0.0107075	0	0.0100898	0.00322771	0.0100626	0	0	0	0.00228803	0.000558513	0.0039154	0.00484945	0.00235943	0.00606626	0.000986946	0	0.000969845	0	0	0.00677128	0	0	0.00658254	0	0.00113032	0.00812223
WHEALS_41	0.00907621	0	0	0	0.00819251	0.00713439	0	0	0.00041471	0.00725184	0.00545607	0.0100914	0.0027652	0	0	0.00548999	0.0123858	0	0	0.00901875	0.00925543	0.000322883	0.000553988	0.0108727	0	0.00486407	0.0030851	0.00222311	0	0	0	0.000954699	0.000396863	0.000826525	0.00883456	0.000373632	0.000479526	0.0014898	0	0.0016934	0	0	0.0020482	0	0	0.0108975	0	0.0016332	0.00397813
WHEALS_42	0.00687109	0.000238753	0	0.000892722	0.00735114	0.00751626	0.00138845	0.00029367	3.57657e-05	0.00667182	0.00660563	0.00896536	0.00446815	0.000214136	0.000927109	0.00777184	0.00740274	0	0.000451278	0.00606599	0.00619273	0	0.00139907	0.0092723	0	0.0080812	0.00477826	0.00643743	0.000356359	0.000886344	0.000639934	0.00237786	0.0015791	0.00420388	0.0037016	0.00102836	0.00299166	0.00107135	0.00029145	0.00126282	0	0	0.00382901	0.00029145	0.00029145	0.00496015	0.000632347	0.00135648	0.00617762
WHEALS_43	0.00724732	0	0	0	0.00838478	0.0105109	0.00208195	0	4.67184e-05	0.00710152	0.00665549	0.00870012	0.00534163	0	0.000473934	0.00766282	0.0108092	0	0	0.00708539	0.00776864	0	0.00153081	0.00917879	0	0.00793241	0.00230112	0.00518131	0	0	0	0.00133475	0.000215163	0.00241982	0.00640461	0.00215302	0.00288996	0.0030115	0.000187279	0.00372961	0	0	0.00391128	0.000345576	0.000187279	0.00825117	0	0.00302243	0.00568126
WHEALS_44	0.00640014	0.00118217	0	0.00311954	0.00419433	0.00359596	0.00339756	0.00119519	0.000215732	0.00480134	0.00343799	0.00677913	0.00641748	0.00101329	0.00287636	0.0075928	0.00741008	0	0.000571112	0.0063172	0.00615224	0	3.47913e-05	0.0072204	0	0.00364699	0.00688146	0.000572724	0.0013004	0.00317079	0.00248442	0.00529449	0.00325416	0.00250548	0.00516477	0.000145432	0.000153859	0.000547098	0.00107007	0.00170149	0	0	0.000454616	0.00107007	0.00107007	0.00676164	0.00175176	0.00161989	0.00245688
WHEALS_45	0.0077756	0	0	0	0.00511004	0.012165	8.78673e-05	0	8.33164e-05	0.00806746	0.00836336	0.00868763	0.00286862	0	0	0.0101025	0.00462233	0	0	0.00779318	0.00186374	0	2.08221e-05	0.00916716	0	0.00993654	0.00413747	0.0100505	0	2.23119e-05	0	3.23701e-05	0	0.000347657	0.00282947	6.62767e-05	0.000841022	0.000732272	0	0.00121944	0	0	0.00284456	0	0	0.00163396	0	0.000720643	0.00769993
WHEALS_46	0.00821372	0	0	0.000130874	0.00703713	0.0104816	9.86531e-05	0	0.000590531	0.00841798	0.00868666	0.00959783	0.0064446	6.75665e-05	0.000130373	0.009665	0.0113687	6.17751e-05	0.000284073	0.0079226	0.00671613	0	0.00103553	0.00994536	0	0.00786886	0.00205334	0.008162	0	0.000259724	0.000107276	0.00393913	0.000133999	0.000688918	0.00516892	0.000908139	0.00211728	0.00505067	0.000224327	0.00617203	0	0	0.00523657	0.000392944	0.000224327	0.00276969	0.00014541	0.00528131	0.00802578
WHEALS_47	0.00644538	0	0	0	0.00746086	0.00911079	0.00192916	0	0.000212226	0.00541249	0.00519393	0.00714606	0.00708118	0	0.000257521	0.00775421	0.0084002	0	0	0.00628913	0.00356902	7.62408e-05	0.00407361	0.00754364	0	0.00680483	0.00613807	0.00843433	0	0	0	0.00516313	9.52019e-05	0.00566966	0.00576311	0.00193151	0.00155651	0.0036488	0.00023867	0.00555385	0	0	0.00668449	0.000436734	0.00023867	0.00668205	0	0.00337676	0.00478704
WHEALS_48	0.00673509	0	0	0	0.00680521	0.00962246	0.000254831	0	0.000249541	0.00662949	0.00662891	0.00773502	0.00499323	0	0	0.00904832	0.0107199	0	0	0.00636691	0.00658252	0	0	0.00801597	0	0.0080375	0.00395161	0.00697692	0	0	0	0.000590819	0	0.000272583	0.00469546	0.00338797	0.00440948	0.00473308	0.000624839	0.00542965	0	0	0.0053568	0.00112351	0.000624839	0.00672443	0	0.00495951	0.00571016
WHEALS_49	0.00678373	0	0	0	0.0075654	0.00937329	0.00106667	0	0.000823188	0.00626437	0.00624956	0.00750114	0.00500237	0	0	0.0079248	0.011298	0	0.000437407	0.00692634	0.00612907	0	0.000520453	0.00789464	0	0.00827762	0.00518022	0.00568433	0	0	0	0.00159928	0.00105837	0.000733903	0.00359947	0.00256151	0.00288889	0.00556114	0.00123247	0.00636619	0	0	0.00483066	0.00238155	0.00123247	0.00749647	0	0.00585341	0.00555262
WHEALS_50	0.00709198	0	0	0	0.00722094	0.00705949	0.00316468	0	0.00107031	0.00584633	0.00431105	0.00835028	0.00704905	0	0	0.00905761	0.0082793	0	0	0.00737611	0.00811165	0	0	0.0088166	0	0.00509363	0.00793144	0.00169768	0	0	0	3.78337e-06	0	0.00150298	0.00640852	0	0.000213981	4.24113e-06	0	0.00104646	0	0	0.00206413	0	0	0.0075643	0	2.83381e-06	0.00305763
WHEALS_51	0.00709359	8.85244e-06	0	8.77245e-05	0.00477913	0.00964364	0.00176259	1.29071e-05	0.000494627	0.00684828	0.00701215	0.00914612	0.00585424	5.96874e-06	7.56683e-05	0.00907437	0.0100719	0	0.000107066	0.00698131	0.00730833	0	0.000189279	0.00937124	0	0.00832314	0.00460982	0.00645605	3.01859e-05	3.15538e-05	4.69017e-05	0.000212076	5.40284e-05	0.00122777	0.00543754	0.00201537	0.00226613	0.00432246	0.000235157	0.00528439	0	0	0.00476401	0.00041305	0.000235157	0.00418349	3.13876e-05	0.00496627	0.00665684
WHEALS_52	0.00794161	0	0	0	0.00657985	0.0067228	0.00015564	0	0.000675624	0.00705148	0.00621347	0.00885042	0.00514467	0	0	0.00897871	0.00797617	0	0	0.00777486	0.00755524	0	0	0.00931743	0	0.00412451	0.00779081	0.00358113	0	0	0	0.00113163	0	0.00234014	0.00451237	0	0	0.00283966	0	0.00296881	0	0	0.000312437	0	0	0.00773443	0	0.0029392	0.00500692
WHEALS_53	0.00612955	0	0	0	0.00874319	0.00973015	0.00241717	0	0.00419864	0.0061053	0.00594201	0.00849136	0.00684435	0	0	0.00702511	0.00921361	0	0	0.00695804	0.0057416	1.43304e-06	0	0.0085388	0	0.00797464	0.00454955	0.00676575	0	0	0	0.00209998	0	0.000911814	0.00545316	0.00130649	0.00109177	0.00240079	0.000167148	0.00314191	0	0	0.00565477	0.000301989	0.000167148	0.00324238	0	0.00337375	0.0043935
WHEALS_54	0.00546123	0	0	0	0.00766702	0.00980839	0.00125223	0	0.000266437	0.00630943	0.00667283	0.00807919	0.00579019	4.95081e-06	0.000382974	0.00795572	0.00901529	5.09227e-06	1.54667e-05	0.00657586	0.00369042	0	0.000820362	0.00853834	1.32326e-05	0.00820972	0.00680343	0.00652989	0	0	6.67902e-06	0.00176182	0.000178351	0.00135374	0.00379826	0.0015892	0.00152465	0.00142724	0.000153446	0.00222873	0	0	0.00220539	0.000293046	0.000153446	0.00435881	8.90737e-06	0.00177121	0.00633033
WHEALS_55	0.00741322	0	0	0	0.00598728	0.0103507	0.000363108	0	0.000786425	0.00736925	0.00733767	0.00910388	0.00534384	0	0	0.00994819	0.0110243	0	4.04668e-05	0.00733956	0.00862483	1.76228e-05	0.000554414	0.00939203	0	0.00868716	0.00196877	0.00913291	0	0	1.30228e-05	9.45324e-05	0	0.0010174	0.00528476	0.00267935	0.00496368	0.00280275	0.000149529	0.00415252	0	0	0.00408508	0.000597994	0.000149529	0.00626125	0	0.00284589	0.00578178
WHEALS_56	0.00641343	0	0	0	0.00701696	0.00766545	0.00205643	0	0	0.00605033	0.00570933	0.00809739	0.00519919	0	0	0.00832314	0.00812092	0	0	0.00703027	0.00667347	0	0	0.00846254	0	0.00716827	0.0069476	0.00376355	0	0	0	0	0	8.02327e-05	0.00400574	0.00218919	0.00235179	0.00220965	0	0.00295821	0	0	0.00269169	0	0	0.00735306	0	0.00254357	0.00511581
WHEALS_57	0.00682055	0	0	0	0.00729043	0.00881621	0.00118133	0	0.000421778	0.00689125	0.0064795	0.00791063	0.00538029	0	0	0.00872513	0.00926981	0	0	0.00638207	0.00704354	0.000163195	0.00139378	0.00825721	0	0.00776791	0.00646866	0.00498917	0	0	0	0.000806195	0.000203077	0.000702594	0.0054969	0.00130395	0.00206232	0.00301146	1.96852e-05	0.00390748	0	0	0.00360067	1.96852e-05	1.96852e-05	0.00731602	0.000339078	0.00298846	0.00538462
WHEALS_58	0.00873376	0	0	0	0.00294196	0.0107342	0.000572041	0	0.000483542	0.00860287	0.00885273	0.0111943	0.00591662	0	0	0.0111239	0.0109554	0	0	0.00909129	0.00960802	0	0	0.0115984	0	0.00862998	0.0023692	0.00932021	0	0	0	0	0	0.00136873	0.0032699	0.00146716	0.00284325	0.00133127	0	0.00166767	0	0	0.00324649	2.16156e-05	0	0.00175009	0	0.00157884	0.00781552
WHEALS_59	0.00369401	5.19169e-05	0	0.000225909	0.00328581	0.0125943	0.000579696	6.74458e-05	0.000216267	0.0116486	0.011942	0.0123757	0.00123012	4.45313e-05	0.000305034	0.0128973	0.00349347	0	0.000161373	0.00168528	0.000730576	0	0.000341014	0.0131208	0	0.0120849	0.00338996	0.0111885	8.35826e-05	0.000228214	0.000124196	0.000549795	0.000213631	0.0116003	0.00207932	0.000137984	8.1871e-05	0.000160656	6.43651e-05	0.000244938	0	0	0.00049688	6.43651e-05	6.43651e-05	0.00178126	0.00035457	0.000153241	0.0112399
WHEALS_60	0.00698695	0	0	0	0.00748102	0.00754458	0.000475699	0	0.000577863	0.00513821	0.00358088	0.00656087	0.00564942	0	0	0.00783699	0.00883828	0	0	0.0077026	0.00605799	0	0	0.00698028	0	0.00756796	0.0085833	0.00266213	0	0	0	0	0	0.000976785	0.00206686	0.000284993	0.000136645	0.000814582	0	0.000616155	0	0	0.00038932	0	0	0.00823341	0	0.00185666	0.00237589
WHEALS_61	0.00699436	0.000105885	0	0.00032749	0.00801311	0.00878942	0.000437286	0.000128026	0.000250378	0.00643702	0.00637388	0.00835035	0.00638514	8.41066e-05	0.00363006	0.00860155	0.00771096	0	0.000568939	0.00574553	0.00281478	1.7416e-05	0.00408539	0.0086719	0	0.0060307	0.00629039	0.00833888	0.000173474	0.000409159	0.000368103	0.00470081	0.0027862	0.00604655	0.00570547	0.00116259	0.00112573	0.00254483	0.000115999	0.00359852	0	0	0.00477499	0.000137855	0.000115999	0.00603037	0.000210738	0.00233888	0.00607645
WHEALS_62	0.00586723	0.000457371	0	0.00121399	0.00640932	0.00734118	0.00183572	0.000579035	0.000278816	0.00469434	0.00454716	0.00602849	0.00549842	0.000398533	0.00457108	0.00660751	0.00776018	0	0.00167811	0.00511505	0.0045029	0	0.00332896	0.00632456	0	0.00543929	0.00558855	0.00520668	0.000650738	0.00114786	0.00133763	0.00668676	0.00512559	0.00583557	0.00475145	0.00261356	0.00232798	0.00374709	0.000759496	0.00510892	0	0	0.00480724	0.00091107	0.000759496	0.00591779	0.000761269	0.00361376	0.00406631
WHEALS_63	0.0035854	0.000128746	0	0.000473128	0.00518528	0.01107	0.000495197	0.00016674	2.21088e-05	0.00984825	0.0100218	0.0107484	0.00331612	0.000127879	0.00171796	0.0112002	0.00518847	0	8.07956e-05	0.00240613	0.000606698	3.15773e-05	0.00264337	0.0113616	0	0.0102473	0.0057237	0.0104081	0.000230343	0.000627168	0.000319898	0.00192119	0.00150825	0.0100235	0.0038447	0.000398135	0.000202027	0.000485056	0.000149359	0.0013564	0	0	0.00162189	0.000149359	0.000149359	0.00425249	0.000258924	0.000369628	0.00951478
WHEALS_64	0.00488754	0.000632936	0	0.00185583	0.00710649	0.00720132	0.00257778	0.000836442	0.00229885	0.00458612	0.00448251	0.00637207	0.0040691	0.000632936	0.00308684	0.00625092	0.00666215	0	0.00210963	0.00513989	0.00298091	0	0.00175766	0.00662702	0	0.00565463	0.00622023	0.00433837	0.000898631	0.00211977	0.00165127	0.00554422	0.00499744	0.00428889	0.00508384	0.0013369	0.000812018	0.00249229	0.000748427	0.00288713	0	0	0.00288747	0.000748427	0.000748427	0.00507807	0.00225974	0.00259623	0.00354804
WHEALS_65	0.00597852	0.000337818	2.12733e-05	0.000904549	0.00722448	0.00905668	0.00161945	0.00040907	0.000710707	0.0085553	0.0087675	0.00904177	0.00451966	0.000291166	0.000865325	0.00934375	0.00708399	0	0.000886073	0.00418353	0.00208751	0.000800712	0.00149892	0.0094771	0	0.00837192	0.0056968	0.0073933	0.000479105	0.00129337	0.0010736	0.00254527	0.00116668	0.00744058	0.00348811	0.000892859	0.000921454	0.00146744	0.000541236	0.00181263	0	0	0.00250032	0.000620905	0.000541236	0.00446417	0.000960594	0.00161084	0.00769977
WHEALS_66	0.0055031	0.000342702	0	0.00127893	0.0060971	0.00791915	0.00179434	0.000410665	0.000132569	0.00759858	0.00755944	0.00844806	0.00301606	0.000332074	0.00119002	0.00886382	0.0059321	0	0.000124239	0.00506441	0.00228972	1.13998e-05	0.000866681	0.0088605	0	0.00682459	0.00591123	0.00601698	0.000518958	0.00148789	0.000811921	0.0021995	0.00152275	0.00695384	0.00583988	0.000540145	0.000451404	0.000574782	0.000403667	0.000591614	0	0	0.000799222	0.000403667	0.000403667	0.00580736	0.00104823	0.000643018	0.00688038
WHEALS_67	0.00608564	0.00011814	0	0.000688751	0.00716477	0.00871365	0.00104725	0.000136831	0.000735284	0.00755389	0.00762861	0.00886715	0.00376614	9.08979e-05	0.00192139	0.00928296	0.00699174	0	0.000625224	0.00438635	0.00302644	4.44836e-05	0.00191296	0.00930817	0	0.00752902	0.00570283	0.00714764	0.000244842	0.000450507	0.000508502	0.00271146	0.00199476	0.00703445	0.00433739	0.00115153	0.0010671	0.00126363	0.000144975	0.00149125	0	0	0.00160523	0.000143396	0.000144975	0.00488158	0.00045245	0.00137408	0.00725015
WHEALS_68	0.00687835	0.000290986	0	0.000722987	0.00452834	0.00968891	0.00186605	0.000413098	0.000391809	0.00637385	0.00646047	0.00874265	0.00640759	0.000257449	0.00113407	0.00890227	0.0102667	0	0.00111217	0.00734644	0.0081225	8.51753e-07	0.00159058	0.00915547	0	0.00779516	0.00294098	0.00812495	0.000402735	0.0009876	0.000907249	0.00231519	0.0015715	0.00209044	0.00537252	0.00156516	0.00240288	0.00459453	0.000431191	0.00518895	0	0	0.00646387	0.000476598	0.000431191	0.00486994	0.000711409	0.00488324	0.00534661
WHEALS_69	0.00608025	6.94781e-05	0	0.000265235	0.00825949	0.0102893	0.000589634	8.23568e-05	0.000170856	0.00576117	0.00556022	0.00744509	0.00664014	5.37742e-05	0.00371287	0.00862302	0.00725831	0	0.00030206	0.00528251	0.00327424	0	0.00578867	0.00777855	0	0.00599491	0.00687015	0.00972683	0.000122165	0.000269261	0.000265539	0.00569021	0.0027479	0.00634131	0.00627556	0.000697146	0.000339693	0.001249	6.93952e-05	0.00292431	0	0	0.00402036	6.93952e-05	6.93952e-05	0.00701396	0.000131373	0.00102174	0.0053404
WHEALS_70	0.00236731	0.000227685	0	0.000620444	0.00363755	0.0118582	0.000747031	0.000278027	6.26853e-05	0.0109611	0.0112413	0.0116886	0.00179086	0.000221192	0.00070562	0.0123586	0.00400156	0	0	0.00160542	0.000618903	5.50294e-05	0.00138716	0.0123808	0	0.0113909	0.00354629	0.0101414	0.000327881	0.000998649	0.000537672	0.00132943	0.00110632	0.0111798	0.00469391	0.000438385	0.000300835	0.000550429	0.000258871	0.000708027	0	0	0.00064731	0.000258871	0.000258871	0.00219572	0.00227561	0.000533461	0.0105577
WHEALS_71	0.00537343	0.000414107	0	0.000823621	0.00708939	0.00990775	0.00116328	0.000459215	0.00142568	0.00834018	0.00860642	0.00938962	0.00304378	0.000315393	0.000773114	0.00957975	0.00707507	0	0.00091352	0.00338779	0.00118407	0.000171497	0.000346506	0.00986799	0	0.00923848	0.00500188	0.0081081	0.000479621	0.0013069	0.000981473	0.00173661	0.00124937	0.00817708	0.00286382	0.00120567	0.000999354	0.00223792	0.000794344	0.00265913	0	0	0.00268758	0.00101224	0.000794344	0.00341016	0.00110343	0.0024563	0.00787516
WHEALS_72	0.00602006	0.000101488	0	0.000393499	0.00722837	0.0106081	0.000801514	0.000148697	8.28245e-05	0.00892429	0.00910327	0.010018	0.00311989	9.93711e-05	0.00161875	0.0105093	0.00688421	0	0.000438849	0.0039044	0.00197895	4.08462e-07	0.00155308	0.0105666	0	0.00934572	0.00526089	0.00917241	0.000175764	0.000487295	0.000286939	0.00249107	0.00202734	0.00927995	0.00365837	0.000625587	0.000489887	0.000787872	0.000132216	0.00132517	0	0	0.00221098	0.000132663	0.000132216	0.00405588	0.000332733	0.00070449	0.00841364
WHEALS_73	0.00825285	8.48152e-05	0	0.000240066	0.00780766	0.0105312	0.000690224	0.00011381	0.000276534	0.00898123	0.00923111	0.00998416	0.00441588	7.4542e-05	0.000890474	0.0102448	0.00790353	0	0.000318067	0.00517435	0.00198811	0	0.000716758	0.0105257	0	0.00946123	0.00464309	0.00872808	0.000127354	0.00035815	0.000229512	0.00172688	0.00127608	0.00817088	0.00484478	0.000276572	0.00171831	0.00213184	8.70475e-05	0.00261683	0	0	0.00320536	8.70475e-05	8.70475e-05	0.00408458	0.000151573	0.00221808	0.00871504
WHEALS_74	0.00580719	0.000551238	0	0.00134062	0.00643976	0.00810844	0.00295318	0.000701271	0.000139464	0.00458311	0.00431003	0.00634994	0.00484455	0.000418095	0.00178305	0.00640875	0.00810611	2.67599e-07	0.00133876	0.00583758	0.00456809	0.00035614	0.00281094	0.00669528	0	0.00543262	0.00517588	0.0068106	0.000706532	0.00125461	0.00128144	0.00544653	0.00423965	0.00511953	0.00528335	0.00167794	0.00166981	0.00279213	0.000689552	0.00413721	0	0	0.00310605	0.000719522	0.000689552	0.00614164	0.000799647	0.00339766	0.00402819
WHEALS_75	0.00538791	0.000288308	0	0.000917359	0.00704527	0.00840336	0.00118917	0.000378871	0.000172515	0.00674845	0.0067829	0.00787592	0.00561789	0.000271823	0.00391409	0.0082008	0.00687074	0	0.00106632	0.00420996	0.00266013	0.000283199	0.00385809	0.00825766	0	0.00680306	0.00616518	0.0072251	0.000473671	0.00115616	0.000885892	0.00479456	0.00370675	0.00659396	0.0052133	0.00117659	0.000686721	0.00173915	0.000361902	0.00301966	0	0	0.00174364	0.000365777	0.000361902	0.00556607	0.000620958	0.00148427	0.00647234
WHEALS_76	0.00498222	0.000238001	0	0.00102889	0.0060966	0.0100468	0.00143626	0.000312589	0.000361818	0.00882647	0.00902785	0.00969437	0.00259873	0.000209612	0.000809045	0.0103776	0.00593838	0	0.00043173	0.00362158	0.00160446	0	0.000733289	0.0102508	0	0.00936766	0.00434849	0.00834895	0.000395044	0.00106532	0.000633336	0.00221608	0.00168862	0.00878241	0.00381404	0.000804555	0.000758797	0.000977073	0.00028912	0.00106552	0	0	0.00132952	0.00028912	0.00028912	0.00389346	0.00112002	0.00107415	0.00851316
WHEALS_77	0.00644996	0.000114356	0	0.000482118	0.00748663	0.00789737	0.000734885	0.00014103	0.000721803	0.00557299	0.00537453	0.00712968	0.00560957	9.76454e-05	0.0051501	0.0081806	0.00793324	0	0.000499957	0.00574698	0.00457847	0	0.00372636	0.00737937	0	0.00451369	0.00618754	0.0050463	0.000188162	0.000455676	0.00033007	0.00715916	0.00525437	0.00520661	0.00673097	0.000861519	0.00074326	0.00271608	0.00012408	0.00439693	0	0	0.00345514	0.00012408	0.00012408	0.00600217	0.00259832	0.00240994	0.00506813
WHEALS_78	0.00646142	0.000204636	0	0.000527872	0.00835089	0.00911675	0.00223775	0.000223427	0.00024005	0.00730179	0.00727565	0.00859867	0.00471301	0.000155243	0.00191148	0.00834106	0.00830837	3.61485e-06	0.000932981	0.00490422	0.00333671	0.000263682	0.00222434	0.00910876	0	0.00706799	0.00447685	0.00624227	0.000302842	0.000707766	0.000744879	0.00218626	0.00171023	0.00653373	0.00521308	0.000718616	0.000730402	0.00149155	0.000270969	0.00204807	0	0	0.00216137	0.000309352	0.000270969	0.00503604	0.000665719	0.00151653	0.0067689
WHEALS_79	0.00650674	2.47826e-05	0	0.00024705	0.00782212	0.0088019	0.000407827	3.57712e-05	0.000974094	0.00560502	0.0055993	0.00773156	0.00573185	1.97148e-05	0.00284387	0.00772012	0.00815032	0	0.000294522	0.00605852	0.00538651	0.000156782	0.00432967	0.00804788	0	0.00698222	0.00463639	0.00809359	4.87133e-05	0.000121592	0.000168921	0.00518535	0.00170157	0.00584907	0.00581564	0.0020802	0.00290735	0.00271928	8.56417e-05	0.00323956	0	0	0.00496738	0.000142753	8.56417e-05	0.00657688	0.000594726	0.00305302	0.00548349
WHEALS_80	0.00593211	2.59749e-05	0	0.000116144	0.00752229	0.00863928	0.00160451	3.23451e-05	0.000257314	0.00666444	0.00653788	0.00803738	0.00696401	1.81127e-05	0.000278636	0.00833661	0.00754026	0	0.000405939	0.00504616	0.00196639	0.000351617	0.00374225	0.00833184	0	0.00638573	0.00638752	0.00794181	3.79045e-05	9.49143e-05	0.000228186	0.00440862	0.000258626	0.00583596	0.00577287	0.00177214	0.00112659	0.00231711	0.000255498	0.00357211	0	0	0.00359492	0.000434019	0.000255498	0.00601762	0.000581257	0.00202453	0.0061155
WHEALS_81	0.00637468	0.000219753	0	0.000666296	0.00793173	0.00869641	0.00190674	0.000290977	0.000614562	0.00604755	0.00614287	0.00803097	0.00511164	0.000175712	0.00158284	0.00816585	0.0075303	0	0.000970696	0.00586307	0.00527129	3.31455e-05	0.003103	0.00835819	0	0.00704339	0.00339508	0.00662729	0.00039563	0.000719357	0.000564329	0.00290882	0.000854958	0.00464707	0.00539834	0.00198431	0.00246334	0.00269247	0.00028604	0.00295901	0	0	0.00417536	0.00028604	0.00028604	0.00621922	0.000354777	0.00320113	0.00597725
WHEALS_82	0.00627427	0.000359513	0	0.000954369	0.00757731	0.00922663	0.00169621	0.000459791	0.00108867	0.00779892	0.00801682	0.00899573	0.00357252	0.000313787	0.000962578	0.00952091	0.0075495	0	0.000924784	0.00431404	0.00326639	2.48714e-06	0.0010118	0.00945668	0	0.00814253	0.00446367	0.00716612	0.000533571	0.00128595	0.00118231	0.00180131	0.00131687	0.00759438	0.00330076	0.00108783	0.00102001	0.00169254	0.000494004	0.00218978	0	0	0.00241393	0.000514309	0.000494004	0.00344192	0.000674727	0.00177418	0.00746461
WHEALS_83	0.00702836	4.24391e-05	0	0.000199731	0.00643686	0.00844369	0.00170598	5.73717e-05	0.000273339	0.00568492	0.00557425	0.00808239	0.0067433	3.01223e-05	0.00448554	0.0080158	0.00896044	0	0.000370211	0.00674261	0.00718477	0.000136554	0.00335028	0.0083963	0	0.0072718	0.00536918	0.00730582	5.7051e-05	0.000162418	0.000216305	0.00712972	0.00518371	0.00616438	0.00588166	0.00148243	0.00255296	0.00397428	0.000150577	0.00435476	0	0	0.00504339	0.0002574	0.000150577	0.00723934	0.000209886	0.00420786	0.005061
WHEALS_84	0.00548036	0.000263139	0	0.00108267	0.00679843	0.00778794	0.00169632	0.000343204	0.00060208	0.00718315	0.00691472	0.00854247	0.00277116	0.000233997	0.000822365	0.00749963	0.00684172	0	0.000451438	0.00483167	0.00333089	0	0.000711355	0.00884537	0	0.00707408	0.00666546	0.00446744	0.000361103	0.00108125	0.000617276	0.00150931	0.00103208	0.00577503	0.00557754	0.00048846	0.000329319	0.00071279	0.000303147	0.000781542	0	0	0.000814742	0.000313676	0.000303147	0.00589023	0.00247642	0.000822194	0.00604645
WHEALS_85	0.00633236	0.000196241	0	0.000855115	0.00821293	0.00881761	0.00118181	0.000246835	0.000594877	0.00717347	0.00733178	0.00836366	0.00402329	0.000158232	0.000774692	0.00878936	0.00814574	0	0.000797512	0.0060521	0.00450011	1.32068e-06	0.000930995	0.00874585	0	0.00685952	0.00489813	0.00601328	0.000367548	0.000713224	0.000653797	0.00176848	0.00101194	0.00494891	0.00424986	0.00113228	0.000761706	0.00227462	0.000261306	0.00303672	0	0	0.00265327	0.000261306	0.000261306	0.00405846	0.00144185	0.00235139	0.00681575
WHEALS_86	0.00702954	7.76961e-06	0	7.30287e-05	0.00676853	0.0086332	0.000872257	1.19359e-05	0.000303588	0.00521914	0.00508273	0.00746962	0.00767516	5.32629e-06	0.0053735	0.00837262	0.00900953	0	0.000225672	0.00675284	0.00536177	0	0.00330501	0.00785989	0	0.0058235	0.00622603	0.00833677	1.31876e-05	3.82925e-05	0.000130661	0.00646828	0.00491767	0.0061444	0.00676839	0.0037512	0.00319791	0.00338792	0.000181295	0.00532743	0	0	0.00433956	0.000442556	0.000181295	0.00715623	2.67126e-05	0.00301693	0.00486697
WHEALS_87	0.00922659	0	0	0	0.00355664	0.011468	9.8239e-05	0	0.000296671	0.00887854	0.00936863	0.0107396	0.00885001	0	4.05828e-05	0.0111003	0.0131413	0	0.000484057	0.00898233	0.00876519	0	6.45954e-05	0.0112975	0	0.00750894	0.00215431	0.00896825	0	1.86148e-05	0.000488755	0.000404281	3.89252e-05	0.00131777	0.00164189	0.00200456	0.0024459	0.0105657	0.000872437	0.010987	0	0	0.010365	0.00137041	0.000872437	0.000347684	1.97445e-05	0.0110762	0.00865855
WHEALS_88	0.00751621	8.09202e-05	0	0.000370612	0.00757628	0.00944082	0.00051468	0.000107802	0.0015864	0.00665738	0.00690431	0.00876907	0.00536069	8.66014e-05	0.000316604	0.00821917	0.0100309	0	0.000520227	0.00691557	0.00519835	3.84426e-06	0.000827546	0.00901042	0	0.00864377	0.00381753	0.00754023	0.000148756	0.000397486	0.000482679	0.00328272	0.000419516	0.00163521	0.00556159	0.00227351	0.00362034	0.00524204	0.00020509	0.00549281	0	0	0.00651336	0.000255001	0.00020509	0.00278057	0.000220231	0.00596882	0.00648985
WHEALS_89	0.00648282	0.000227972	5.30566e-06	0.0007455	0.00702606	0.00793535	0.00157965	0.000277505	0.00026935	0.00563589	0.00552183	0.00771065	0.00623711	0.000181951	0.001978	0.00794841	0.00755783	0	0.000962307	0.00607934	0.00492929	0.00034946	0.00372909	0.00797199	0	0.00669641	0.00532303	0.00788857	0.00039756	0.000716077	0.000649861	0.00449265	0.000995047	0.00611051	0.00580151	0.00274555	0.00262884	0.00289128	0.000316987	0.00341763	0	0	0.003605	0.000407762	0.000316987	0.0066342	0.000394213	0.00291781	0.00517027
WHEALS_90	0.00559167	0.00116728	0	0.00235336	0.00600087	0.00641013	0.00236231	0.00127467	0.000627546	0.00445113	0.0043132	0.00617323	0.00517675	0.000988941	0.005487	0.00634513	0.00663211	4.22115e-06	0.00133324	0.00495915	0.00380524	0	0.00321111	0.00645792	0	0.00505784	0.00537245	0.00464872	0.0014153	0.00213768	0.00253739	0.00745202	0.00550379	0.00534611	0.00525785	0.000904723	0.00099829	0.00318473	0.00111209	0.00411748	0	0	0.00231893	0.00112897	0.00111209	0.00545159	0.0017222	0.00333203	0.0040932
WHEALS_91	0.00618121	0.000243547	0	0.000949741	0.00627287	0.00741214	0.0015368	0.000307447	6.26065e-05	0.00386483	0.0029461	0.00574257	0.00699668	0.00022607	0.00740744	0.00697135	0.0074586	0	0.000911698	0.00569694	0.00468912	0	0.00425283	0.0061116	0	0.00311433	0.00662157	0.00602889	0.000427906	0.000841254	0.000665716	0.00845399	0.00599879	0.0041782	0.00625415	0.00137681	0.000723469	0.00196245	0.000348253	0.00496623	0	0	0.00191146	0.000374792	0.000348253	0.0067553	0.000446942	0.00153669	0.00516109
WHEALS_92	0.00575529	6.713e-05	0	0.000284502	0.00642157	0.0113897	0.000501204	7.60866e-05	0.000236841	0.0102367	0.0105819	0.0113515	0.00219874	3.82232e-05	0.000266114	0.0116978	0.0061759	0	0.00041966	0.00309426	0.00174379	2.84515e-06	0.000391223	0.011974	0	0.010743	0.00248346	0.00975293	0.000163784	0.000191581	0.000302647	0.000456033	0.000306322	0.0101622	0.00260598	0.000663319	0.000730542	0.00134883	6.83051e-05	0.00169725	0	0	0.00181966	6.83051e-05	6.83051e-05	0.0016807	0.00018719	0.00149516	0.00999981
WHEALS_93	0.00615368	0.000176071	0	0.000605864	0.00703739	0.00935486	0.000746515	0.000198965	0.00046996	0.00349104	0.00297988	0.00573574	0.00728382	0.00013154	0.00164883	0.00732125	0.00812047	1.58355e-06	0.000706631	0.00681264	0.00298375	0.000168075	0.00308509	0.00615442	0	0.00397177	0.00602783	0.0120644	0.000296872	0.000491503	0.000452482	0.00713218	0.000689505	0.0048833	0.00611511	0.00223936	0.00125817	0.00644965	0.000334419	0.00643976	0	0	0.00283192	0.000426389	0.000334419	0.00748897	0.000263613	0.00679276	0.00524408
WHEALS_94	0.00703801	3.33322e-05	0	0.000157834	0.00645708	0.00891083	0.00138179	5.03004e-05	0.000119247	0.00587602	0.00577179	0.00815153	0.00681109	2.96391e-05	0.00414379	0.00851475	0.00873167	0	0.000286892	0.00693341	0.00742284	3.82335e-06	0.00336515	0.00850362	0	0.00723069	0.0051129	0.00746627	6.89583e-05	0.000168085	0.00015038	0.006384	0.00469906	0.00610842	0.00591195	0.00204715	0.00213227	0.0032839	6.66524e-05	0.00370385	0	0	0.0048843	8.1662e-05	6.66524e-05	0.00728209	7.80468e-05	0.00344435	0.00523997
WHEALS_95	0.00743049	0.000490386	0	0.00103317	0.00501023	0.00935377	0.0017896	0.000612446	0.000412608	0.00725242	0.00755382	0.00882054	0.00616335	0.000439418	0.00151699	0.00876419	0.0102514	0	0.000415575	0.00717102	0.00669319	0	0.00162192	0.00922905	0	0.00754321	0.00342123	0.00742966	0.00067429	0.00102799	0.00128344	0.00299711	0.00207612	0.00244131	0.00567118	0.00187705	0.0028386	0.00478912	0.00068538	0.00521111	0	0	0.0057409	0.000814658	0.00068538	0.0054859	0.00114481	0.0051427	0.0071855
WHEALS_96	0.00724937	4.50179e-06	0	3.8707e-05	0.00803613	0.00838486	0.000904111	6.00571e-06	0.000423578	0.00612513	0.00595522	0.00803121	0.00577867	3.18352e-06	0.00456036	0.00785166	0.00798807	0	9.19314e-05	0.00577809	0.00431565	2.3834e-05	0.0038441	0.00833348	0	0.00624107	0.00589734	0.00657834	7.8029e-06	1.69063e-05	5.18021e-05	0.00626064	0.00461535	0.00595176	0.00597307	0.000923141	0.00193256	0.00250656	9.46559e-05	0.00301364	0	0	0.00398173	0.000150804	9.46559e-05	0.00603371	1.43132e-05	0.0025014	0.00568873
WHEALS_97	0.00648549	0.000670949	0	0.00158097	0.00309561	0.00716845	0.00104184	0.000734325	3.87153e-05	0.0024064	0.0018759	0.00510115	0.00784612	0.000580428	0.00952416	0.00700781	0.00758975	0	0	0.00591655	0.00525348	0	0.00383296	0.00549189	0	0.00226336	0.00695521	0.00581495	0.000841649	0.000898473	0.00147002	0.0116239	0.00682831	0.00290076	0.00674	0.000179602	8.11993e-05	0.00200055	0.000594593	0.00646463	0	0	0.000176813	0.000594593	0.000594593	0.00728237	0.00106159	0.0015165	0.00593326
WHEALS_98	0.00599695	0.000167624	0	0.000528102	0.00725303	0.00771289	0.00175272	0.000230618	0.000426784	0.00545976	0.00520635	0.0065335	0.00530042	0.000133817	0.00430933	0.00715685	0.00766259	0	0.000815689	0.00489251	0.00484482	1.17168e-05	0.00350233	0.00681175	0	0.00590546	0.00535857	0.0061001	0.000240191	0.000590862	0.000452992	0.00626564	0.00487051	0.00571188	0.00536205	0.00279113	0.00245688	0.00345787	0.00021335	0.00517069	0	0	0.00404279	0.00021335	0.00021335	0.00602219	0.000264319	0.00311634	0.00459504
WHEALS_99	0.00640038	9.50216e-05	0	0.000370969	0.0077498	0.00850345	0.000591327	9.53586e-05	0.000361208	0.00734716	0.00700192	0.00870698	0.00501634	6.75161e-05	0.000281748	0.00925756	0.00812678	0	0.000341106	0.00597217	0.00538545	0	0.000575074	0.00916135	0	0.00700249	0.00663908	0.0047707	0.000123846	0.000390022	0.000340987	0.000836373	0.00053335	0.00512804	0.00293953	0.00071714	0.00081423	0.00173284	0.000293812	0.00193684	0	0	0.00200305	0.000552206	0.000293812	0.00666381	0.000249075	0.00189106	0.00608413
WHEALS_100	0.0066799	2.35768e-05	0	0.000105075	0.00788748	0.00909588	0.000306718	3.11687e-05	0.000478347	0.0058883	0.0057881	0.00769184	0.00592088	1.69441e-05	0.0045358	0.00816046	0.00909087	0	0.000466226	0.00642942	0.0050117	5.74253e-05	0.003457	0.008038	0	0.00619313	0.00511271	0.00757991	4.10892e-05	8.76003e-05	0.000281178	0.00645849	0.00491132	0.00566592	0.00602884	0.000734143	0.00133728	0.00284416	4.57061e-05	0.00404679	0	0	0.00443428	9.84682e-05	4.57061e-05	0.00718122	0.000120646	0.0026236	0.0053706
WHEALS_101	0.00730537	2.97577e-05	0	0.00020115	0.00611431	0.00886776	0.000273803	4.18666e-05	0.000633495	0.00621345	0.00637138	0.00862742	0.00649205	2.48578e-05	0.00321102	0.00840555	0.00925625	0	0.000534611	0.0068971	0.00710474	0	0.00288942	0.00891253	0	0.00814647	0.00437983	0.00763548	4.85018e-05	0.000145256	0.000349445	0.0056697	0.00411222	0.00512045	0.00553378	0.00250282	0.00295879	0.00408224	0.000109338	0.00429932	0	0	0.00593168	0.000181729	0.000109338	0.00720183	5.30222e-05	0.00455068	0.00600076
WHEALS_102	0.00648114	1.95229e-05	0	9.4022e-05	0.00764687	0.0083797	0.00115506	2.76576e-05	0.00013125	0.005907	0.00580878	0.00761621	0.00693174	1.58639e-05	0.00459191	0.00803214	0.00761525	4.56981e-07	0.000165069	0.00583049	0.00466618	0.000443222	0.00394468	0.00790148	0	0.00570751	0.00589624	0.00681562	2.63782e-05	8.3237e-05	8.72703e-05	0.00685266	0.00514484	0.0059193	0.0055694	0.000764212	0.000936063	0.00198648	2.75834e-05	0.00338505	0	0	0.00267923	7.40537e-05	2.75834e-05	0.00616641	4.25909e-05	0.00171745	0.00532988
WHEALS_103	0.00623421	0.000111582	0	0.000387923	0.00724034	0.00818615	0.00234325	0.000128503	0.000121577	0.00453839	0.0042498	0.00663376	0.00578068	8.17426e-05	0.00534346	0.00710425	0.00806547	0	0.000967241	0.0056168	0.00584319	0.000448497	0.00366641	0.00695058	0	0.00579638	0.00577679	0.00668957	0.000190392	0.000372671	0.000640325	0.00661652	0.0051173	0.00523774	0.00590514	0.00264967	0.00245396	0.00355545	0.000204223	0.00463572	0	0	0.00393053	0.000256056	0.000204223	0.00649036	0.000178681	0.00344427	0.00400629
WHEALS_104	0.00629887	0.000245727	0	0.000692209	0.00608694	0.00802418	0.00277007	0.00028527	0.000555315	0.00560667	0.00557146	0.00757096	0.0051344	0.000181218	0.00251994	0.00684272	0.00918055	0	0.00144944	0.00607565	0.00576174	5.51777e-05	0.00340941	0.00783705	0	0.00735916	0.0054123	0.00595625	0.000374464	0.000764839	0.00125876	0.00301309	0.00207458	0.00452872	0.00499495	0.00237199	0.00285775	0.0035434	0.000811258	0.0038478	0	0	0.00459467	0.0012286	0.000811258	0.00673326	0.000360576	0.00402578	0.00494609
WHEALS_105	0.00610232	7.14119e-05	0	0.000357901	0.00770261	0.00911964	0.000440722	9.57035e-05	7.9237e-06	0.00625695	0.00620723	0.00791743	0.00728791	6.2901e-05	0.00275553	0.00862753	0.00731732	0	0.000346872	0.00534276	0.00120613	0	0.00484169	0.00824545	0	0.00628378	0.00692161	0.00866652	0.000116651	0.000314394	0.000236285	0.00502278	0.00159991	0.00625643	0.00607957	0.00147706	0.000811685	0.0020043	0.000187753	0.00403951	0	0	0.00483094	0.000248249	0.000187753	0.00667266	0.000420269	0.00162372	0.00606555
WHEALS_106	0.00487281	0.000480669	0	0.000990543	0.00638853	0.0102668	0.00145968	0.000606073	0.000794151	0.00934666	0.00962659	0.0100648	0.00251967	0.000472068	0.0010493	0.0103941	0.00630498	0	0.00031199	0.00288528	0.00123379	0.000190366	0.00130853	0.0106255	0	0.00958152	0.00466473	0.00893732	0.000682848	0.00182399	0.00124471	0.00173865	0.00148298	0.00945834	0.00302699	0.000747465	0.000724395	0.000860093	0.000572096	0.000984146	0	0	0.00144411	0.000572096	0.000572096	0.00323903	0.00102739	0.000895641	0.0090034
WHEALS_107	0.00682521	4.62132e-05	0	0.000241934	0.00684794	0.00814887	0.00126142	6.13305e-05	0.000109873	0.00519555	0.00506381	0.00677597	0.00660735	3.33842e-05	0.00606641	0.00781728	0.00840071	0	0.000503977	0.0065686	0.00611524	0	0.00370028	0.00720849	0	0.00553828	0.00630567	0.00592617	7.81656e-05	0.000220203	0.000291167	0.00842579	0.00605515	0.00394555	0.00570446	0.00222389	0.00146242	0.00452708	0.000190642	0.00624424	0	0	0.00233858	0.000291407	0.000190642	0.0067404	0.00080527	0.00427207	0.00486759
WHEALS_108	0.00582333	8.40044e-05	0	0.000421362	0.00691811	0.00754281	0.00145238	0.000107679	0.00012802	0.00519607	0.00460525	0.00669228	0.00614802	7.31587e-05	0.00344237	0.00770764	0.00855207	0	0.000638959	0.00615195	0.005384	0	0.00416991	0.00708248	0	0.00425722	0.00572634	0.00549195	0.00015455	0.000373503	0.000439222	0.00689694	0.00477929	0.00396463	0.00597065	0.00100135	0.000555757	0.00268259	0.000191508	0.0042283	0	0	0.00239794	0.000246621	0.000191508	0.00610829	0.000313061	0.00237265	0.00402294
WHEALS_109	0.00590572	0.000392108	0	0.00128419	0.00685462	0.0078845	0.00185969	0.000517583	0.000101021	0.00530114	0.00518778	0.00658215	0.00608649	0.000356439	0.00459232	0.00703872	0.00701576	0	0.001557	0.00470922	0.00302561	0	0.0038433	0.00686955	0	0.00547066	0.00580496	0.00659791	0.000615071	0.00131207	0.00135553	0.00555745	0.00434664	0.00580999	0.00523173	0.00153627	0.00119029	0.00250856	0.000530692	0.00390412	0	0	0.00315343	0.000556248	0.000530692	0.0054449	0.000711037	0.00225969	0.00489613
WHEALS_110	0.006586	0.000127129	0	0.000432566	0.00670719	0.00796008	0.00246457	0.000144211	0.000413337	0.00515848	0.00445549	0.00691132	0.00605528	9.46359e-05	0.00608666	0.00717029	0.00862462	0	0.000809351	0.00627814	0.00578629	0.000264418	0.00398677	0.00728441	0	0.00559325	0.00600453	0.0063254	0.000211664	0.000414324	0.000493805	0.00710354	0.00519727	0.00436621	0.00650758	0.001553	0.00172808	0.00300467	0.000220569	0.00428194	0	0	0.00311042	0.000310748	0.000220569	0.00679132	0.000313006	0.00279104	0.00480378
WHEALS_111	0.00708383	4.84601e-05	0	0.000201961	0.00851313	0.0104611	0.000839401	6.82812e-05	0.00117782	0.00871835	0.0089655	0.00979126	0.00395331	4.03905e-05	0.000164682	0.0101149	0.00837689	0	0.000440446	0.00469307	0.00263991	7.21716e-05	0.0011642	0.0102374	0	0.00867726	0.00501162	0.00830529	7.25114e-05	0.000200413	0.000259163	0.000447358	0.000291219	0.00796629	0.00332683	0.00126961	0.00145916	0.00282094	0.00035076	0.00336338	0	0	0.00362967	0.000541445	0.00035076	0.00364417	0.000176319	0.00286153	0.00838675
WHEALS_112	0.00756872	2.41449e-05	0	0.00018607	0.0052948	0.0100256	0.000182892	3.31071e-05	0.00131313	0.00743775	0.00774818	0.00929915	0.00643055	1.86792e-05	0.00123629	0.00986801	0.010366	0	0.000374573	0.00744953	0.00539119	0	0.00139768	0.00951414	0	0.0079647	0.00498831	0.00756107	3.94157e-05	0.00012004	0.000233212	0.00210657	0.00116289	0.00352043	0.00555821	0.00265071	0.00392748	0.00336323	3.59163e-05	0.00416796	0	0	0.00466543	0.000209487	3.59163e-05	0.00650553	4.50897e-05	0.00347096	0.0070866
WHEALS_113	0.00713168	3.43624e-06	0	1.37464e-05	0.00851741	0.00936015	0.000128282	4.3558e-06	0.000131269	0.00631686	0.00623584	0.00824136	0.00638081	2.23106e-06	3.10358e-05	0.00885409	0.00901461	0	4.7379e-05	0.00624801	0.00451239	0	0.00369493	0.00859506	0	0.00569852	0.00594089	0.0113088	4.77682e-06	1.18648e-05	2.58988e-05	0.00468334	1.11459e-05	0.00667099	0.00621325	0.000846888	0.00193	0.00311781	4.06791e-06	0.00420756	0	0	0.00577094	2.28241e-05	4.06791e-06	0.00693938	4.46119e-06	0.00307098	0.00571414
WHEALS_114	0.00666148	5.80987e-05	0	0.000244246	0.00752294	0.0101049	0.000389882	7.48369e-05	8.21826e-05	0.00877631	0.00895078	0.0100802	0.00249868	4.44609e-05	0.000242804	0.00981844	0.007111	0	0.00018663	0.0044446	0.00270153	0	0.000383265	0.0105751	0	0.00900382	0.00404258	0.00836957	8.73403e-05	0.000270645	0.00017794	0.00053016	0.000344656	0.00817931	0.0019514	0.00105387	0.00132421	0.00147032	0.00010163	0.00155354	0	0	0.00263444	0.000123606	0.00010163	0.00374456	0.000126739	0.00173635	0.00842451
WHEALS_115	0.005036	0.00148122	7.02521e-05	0.00242613	0.00513821	0.00646376	0.0029546	0.00190737	0.000319009	0.00406826	0.00457757	0.00631159	0.00508286	0.00143234	0.0032103	0.00642045	0.00654321	0	0.000579949	0.00477906	0.00460633	1.09598e-05	0.00229352	0.00661154	0	0.00525899	0.00440555	0.00441302	0.00181899	0.00201729	0.00316227	0.00511709	0.00419322	0.00379963	0.00343345	0.00377088	0.0040561	0.00575229	0.00178226	0.00629649	0	0	0.00510131	0.00178226	0.00178226	0.0052633	0.00227839	0.00616577	0.00476079
WHEALS_116	0.0062336	0.000105325	0	0.000514405	0.00737773	0.00818994	0.00138825	0.000134319	0.000423409	0.00513536	0.00490864	0.00687535	0.00765422	8.36197e-05	0.0054347	0.00759739	0.00754113	0	0.000577041	0.00562091	0.00484927	0.000461075	0.00444167	0.00713429	0	0.00449755	0.00631066	0.00693983	0.000191818	0.000430547	0.000333955	0.00716202	0.00555568	0.00561486	0.00572759	0.00152234	0.000900306	0.00219962	0.000192809	0.00403469	0	0	0.00325836	0.000311239	0.000192809	0.0064472	0.000484658	0.00188455	0.00446894
WHEALS_117	0.00636897	0.000117592	0	0.000439429	0.00748358	0.00905942	0.000904481	0.000156246	0.000203784	0.00700978	0.00705352	0.00841776	0.00581785	0.000103829	0.00265462	0.00852144	0.00706767	0	0.000647298	0.00462489	0.00165433	0	0.00375978	0.00881704	0	0.00696731	0.00603446	0.00843027	0.00021167	0.000501581	0.000410778	0.00359579	0.0019116	0.0065914	0.00537818	0.00125399	0.00122003	0.00223062	0.000239157	0.00298379	0	0	0.003621	0.000331494	0.000239157	0.00523814	0.000284759	0.00205064	0.00678764
WHEALS_118	0.00588652	0.000328471	0	0.00113488	0.006445	0.00789623	0.00238491	0.000447563	0.000540195	0.0054561	0.00528955	0.00715682	0.00539629	0.000304183	0.0031503	0.00753669	0.00770861	0	0.00134582	0.00591355	0.0062402	0.000165416	0.00327437	0.00744713	0	0.00602893	0.00464587	0.0065034	0.000596089	0.00112402	0.00105998	0.00402259	0.00292838	0.00486371	0.00533229	0.00206378	0.00200355	0.00313396	0.000474013	0.00358958	0	0	0.00398903	0.00060039	0.000474013	0.00625497	0.000656749	0.0031767	0.00453969
WHEALS_119	0.00691735	0.000101393	0	0.000403903	0.00818585	0.00875311	0.00108885	0.000125443	0.00065946	0.00636614	0.00682503	0.00856224	0.00502662	7.71104e-05	0.00236196	0.0084562	0.00889036	0	0.000641741	0.00611324	0.00551605	0.000158054	0.00256423	0.00890476	0	0.00788244	0.00398146	0.00755076	0.000156931	0.000387284	0.000459101	0.003532	0.00251674	0.00418789	0.00514245	0.00150702	0.0023914	0.00246906	0.000261126	0.00269609	0	0	0.0040951	0.000421056	0.000261126	0.00626363	0.000340174	0.00279214	0.00639662
WHEALS_120	0.00636617	2.24922e-05	0	0.000124699	0.00801553	0.00895537	0.000151151	2.80028e-05	0.000639004	0.0061293	0.00620521	0.00769099	0.00548889	1.41767e-05	0.0038185	0.00865011	0.00837556	0	0.000448579	0.00510444	0.0042914	0.000137923	0.003839	0.00802821	0	0.00597693	0.0056888	0.00688907	3.44193e-05	8.88255e-05	0.000300135	0.00522078	0.00395751	0.00544312	0.00516154	0.00162381	0.00101745	0.00296249	0.00021556	0.00438283	0	0	0.00303385	0.000373199	0.00021556	0.00596993	0.000432291	0.0027261	0.00583229
WHEALS_121	0.00655154	3.20758e-05	0	0.000152579	0.00730445	0.0101897	0.000532632	4.72895e-05	6.48277e-05	0.00815297	0.00823159	0.00936934	0.00508588	2.99174e-05	0.000388351	0.00979148	0.00685351	0	0.000180682	0.0044345	0.00174687	0	0.00381308	0.00984179	0	0.00842227	0.00537934	0.00934456	7.29065e-05	0.000155261	9.54337e-05	0.00297085	0.000152769	0.00786533	0.00521	0.000535878	0.000777055	0.00168465	4.09259e-05	0.00256184	0	0	0.00246143	4.09259e-05	4.09259e-05	0.00504238	6.13861e-05	0.00150773	0.00783651
WHEALS_122	0.00686168	0.000110966	0	0.000376712	0.0076259	0.00970887	0.00113398	0.00015595	0.000659479	0.00710212	0.00749949	0.00886733	0.00532744	8.52501e-05	0.00035601	0.00969048	0.00723987	0	0.00072345	0.00618782	0.00486069	0	0.00105929	0.00927282	0	0.00810644	0.00273978	0.00693342	0.000145499	0.000410007	0.000420638	0.000728228	0.000472118	0.00617843	0.00521748	0.00190145	0.00203321	0.00196971	0.000190272	0.00223268	0	0	0.00436923	0.000230511	0.000190272	0.00147212	0.000186606	0.00262384	0.0071163
WHEALS_123	0.00610008	0.000752914	0	0.00137158	0.0064987	0.00840287	0.00227055	0.000859793	0.0011931	0.00581053	0.00589761	0.00764106	0.0056926	0.000640823	0.00186451	0.00784371	0.00864258	7.07564e-06	0.00149397	0.00619904	0.0057235	0	0.00160311	0.00800108	4.17855e-07	0.00770257	0.00449734	0.00621558	0.000954462	0.00193207	0.00164723	0.0034867	0.00252828	0.00266779	0.0051773	0.000462625	0.00222047	0.00358366	0.000775021	0.00431256	2.89357e-06	2.89357e-06	0.00406239	0.00076424	0.000775021	0.00463373	0.00118217	0.00435532	0.00513553
WHEALS_124	0.00594341	0.000210013	0	0.000676628	0.0066372	0.0101456	0.00136963	0.000265477	7.59793e-05	0.00880366	0.00904312	0.00987174	0.00294636	0.000184302	0.000641833	0.010376	0.00649417	0	0.000622251	0.00369967	0.00219774	0	0.000478211	0.0104258	0	0.00933715	0.00480429	0.00798718	0.000319613	0.000892589	0.00050537	0.00122703	0.000878274	0.00872673	0.00368695	0.000951013	0.00109436	0.00143087	0.000346223	0.00174085	0	0	0.00187952	0.000399421	0.000346223	0.00336888	0.000480347	0.00161569	0.00859541
WHEALS_125	0.00602098	9.13953e-05	0	0.000543995	0.00747734	0.00809045	0.00121366	0.000126816	0.000202537	0.00542078	0.00537423	0.00725937	0.00505619	7.42353e-05	0.00385691	0.00765612	0.00754519	0	0.000589613	0.00584558	0.00489653	0.000133951	0.00328262	0.00755678	0	0.00573925	0.00548442	0.00655614	0.000133602	0.000386437	0.000332549	0.00527236	0.00396522	0.00559633	0.00529137	0.00189292	0.001509	0.0022882	0.00022652	0.00318264	0	0	0.00343769	0.000306421	0.00022652	0.00609621	0.000564133	0.00222975	0.00501155
WHEALS_126	0.00668656	8.06143e-05	0	0.000341457	0.007451	0.00940906	0.000640921	0.000105961	0.000333727	0.00789075	0.00803411	0.00904392	0.00445562	6.22428e-05	0.0021858	0.00924154	0.0074552	0	0.000482181	0.00450734	0.00266879	0.000197202	0.00217738	0.00948951	0	0.00803791	0.00521588	0.00782894	0.000131255	0.000334605	0.000326922	0.00334363	0.00252714	0.00731887	0.00530513	0.000782809	0.00138534	0.0023643	0.000114342	0.0028414	0	0	0.00271318	0.000126994	0.000114342	0.005365	0.000285806	0.00233891	0.00758671
WHEALS_127	0.0067101	5.92242e-06	0	2.0863e-05	0.0035435	0.0125499	0.000122456	8.37237e-06	0	0.00909831	0.00958368	0.00994227	0.00427079	5.41561e-06	0.000648985	0.0108452	0.00320912	0	3.43156e-05	0.00559075	0.0011085	0	0.000539155	0.0103264	0	0.0104655	0.00151352	0.00968961	9.22351e-06	2.85581e-05	1.58152e-05	0.00129192	0.000897487	0.0081737	0.00137483	0.000888147	0.000515667	0.000794137	9.01659e-06	0.000922339	0	0	0.00113269	9.01659e-06	9.01659e-06	0.0017912	1.08264e-05	0.000981505	0.0089927
WHEALS_128	0.00024044	8.13118e-06	0	2.46515e-05	0.000369814	0.0147323	1.94398e-05	1.04102e-05	0	0.0138781	0.0142989	0.0146344	0.000280916	7.26095e-06	8.51211e-05	0.0152488	0.000448387	0	0	0.000138442	7.63592e-06	0	0.000181089	0.0155298	0	0.0144081	0.000517515	0.0133817	1.11721e-05	3.70211e-05	1.74252e-05	0.000129073	0.000103454	0.014031	0.00217845	2.50253e-05	1.26546e-05	6.81966e-05	8.29807e-06	6.77165e-05	0	0	1.20976e-05	8.29807e-06	8.29807e-06	0.000242456	0.00110902	8.65277e-05	0.0135746
WHEALS_129	0.00625381	9.65154e-05	0	0.000250176	0.00150492	0.00837512	0.00081986	0.000155314	0	0.00678107	0.00690071	0.00790933	0.00763785	9.65154e-05	0.000415432	0.00964899	0.00735655	0	0.000615619	0.00628208	0.0064789	0.000231511	0.000412929	0.00827423	0	0.00689911	0.00651391	0.00974425	0.000127032	0.000404913	0.000263831	0.00111174	0.00073534	0.000783832	0.00526355	0.000694737	0.00322676	0.00545565	0.000128042	0.00809241	0	0	0.00791136	0.000128042	0.000128042	0.00231898	0.000191635	0.00495292	0.00677018
WHEALS_130	0.00706764	2.09233e-05	0	8.67974e-05	0.00626218	0.00902495	0.000168222	3.10153e-05	0	0.00323883	0.0026046	0.00602475	0.00913093	1.77186e-05	0.000242045	0.00825567	0.00810443	0	0.000109433	0.00695776	0.000705311	0	0.00375042	0.00647954	0	0.00293413	0.00812199	0.0128887	3.61552e-05	8.89818e-05	5.12748e-05	0.00846001	8.81245e-05	0.00391785	0.00756734	0.000924341	0.000442539	0.00111552	3.04761e-05	0.00667778	0	0	0.00832629	3.04761e-05	3.04761e-05	0.00829797	3.53903e-05	0.000790217	0.00669382
WHEALS_131	0.0041463	0.00302394	0	0.00378565	0.00471993	0.00499041	0.00382724	0.00356169	0.000115327	0.00378892	0.00389242	0.00468651	0.00418008	0.00302301	0.00498241	0.00453206	0.00497655	0	0.000164629	0.0037782	0.00363958	0	0.00400412	0.004914	0	0.00450062	0.00417345	0.0022408	0.00344066	0.00335003	0.00604603	0.00584892	0.00465921	0.00578387	0.00445547	0.00346837	0.00342078	0.00360966	0.00346654	0.00344398	0	0	0.00408988	0.00346654	0.00346654	0.00477248	0.00350692	0.0037823	0.00373065
WHEALS_132	0.00898824	5.74078e-06	0	3.14681e-05	0.0043177	0.0102715	0.000171635	9.10985e-06	0	0.00842462	0.00863112	0.0102857	0.00758876	5.74078e-06	0.00265712	0.010314	0.0106641	0	3.25074e-05	0.00853337	0.00770453	0	0.00218583	0.0107218	0	0.0050522	0.00401811	0.00864056	9.90842e-06	3.02385e-05	1.72069e-05	0.00502408	0.00359336	0.00476222	0.00556826	0.000158814	0.000860041	0.00772553	7.41589e-06	0.00841147	0	0	0.00812493	7.41589e-06	7.41589e-06	0.00789099	4.56452e-05	0.00795343	0.00818223
WHEALS_133	0.00434324	0.00207393	0	0.00323716	0.00453233	0.00532555	0.00312784	0.00255555	0	0.00364736	0.003642	0.00521508	0.00429736	0.00206959	0.00498341	0.00515821	0.00641103	0	0.0013461	0.0040567	0.00440717	0	0.00347713	0.00550788	0	0.00381177	0.00436472	0.00305301	0.00242366	0.0025253	0.00443133	0.0062307	0.00489783	0.00561483	0.0044348	0.0036556	0.00345443	0.0040391	0.00244759	0.00431467	0	0	0.00414974	0.00244759	0.00244759	0.0051604	0.00275547	0.00419291	0.00386734
WHEALS_134	0.00543938	0.000798736	0	0.00194234	0.00645437	0.0071818	0.00186352	0.000942258	0.000632005	0.00434145	0.00406571	0.00595207	0.00575298	0.00069644	0.00593724	0.00664166	0.00661598	0	0.000164575	0.00486895	0.00335526	4.42293e-07	0.00408136	0.00623546	0	0.0045532	0.00605169	0.00568176	0.00107058	0.00180898	0.00177105	0.00748652	0.00541069	0.00532003	0.00545168	0.00112103	0.000631383	0.0026091	0.00080126	0.00433986	0	0	0.00245304	0.00080126	0.00080126	0.00592254	0.00137206	0.0023246	0.00433098
WHEALS_135	0.00634343	0.00011329	0	0.000511175	0.00727438	0.00876114	0.000844435	0.000143814	5.38573e-05	0.00749013	0.00747147	0.00893865	0.00420978	0.000103663	0.000440518	0.00897584	0.00700022	0	0.000365988	0.00555338	0.00462138	0	0.000529935	0.00940848	0	0.00732352	0.00566714	0.00619217	0.000175809	0.000508387	0.000292219	0.000900563	0.00058043	0.00610856	0.00353124	0.000731288	0.00104658	0.0017993	0.00016367	0.00199404	0	0	0.00192811	0.00016367	0.00016367	0.00517225	0.000235412	0.00197988	0.00694317
WHEALS_136	0.00654878	0.00104376	2.50376e-05	0.00154645	0.00606438	0.00816633	0.00217467	0.00108808	0.000316696	0.00652919	0.00669646	0.00757793	0.0049394	0.000880442	0.00216927	0.00792156	0.00904081	0	0.000268005	0.00581139	0.00468701	5.69931e-05	0.00130527	0.00793509	0	0.00727388	0.0036091	0.0060829	0.00127144	0.00154631	0.00234017	0.00428853	0.00329172	0.00336246	0.00575861	0.00195842	0.00326729	0.00356183	0.0011138	0.00422286	0	0	0.00351521	0.00116235	0.0011138	0.00533663	0.00160584	0.00415128	0.00621079
WHEALS_137	0.00493134	0.000214555	0	0.000580054	0.0046449	0.010636	0.000673762	7.664e-05	0.000122594	0.00999367	0.0102472	0.0109067	0.00196576	0.000174841	0.000502958	0.0111709	0.00450866	5.85669e-07	4.75689e-05	0.00337322	0.00134287	0	0.000363675	0.0115304	0	0.0099429	0.00512249	0.00944169	0.000268084	0.000804415	0.000479624	0.00103879	0.000739548	0.00977274	0.00356655	5.69493e-05	0.000126991	0.000924986	0.000181674	0.00107647	0	0	0.000261354	0.000181674	0.000181674	0.00397841	0.000347162	0.001035	0.00975021
WHEALS_138	0.00505006	0.000762012	0	0.00162558	0.00696904	0.00796768	0.00218742	0.000900177	0.000490016	0.005261	0.00533535	0.0063872	0.00415475	0.000653943	0.00234204	0.00724115	0.00720307	0	0.00182853	0.00427914	0.00326759	4.36467e-07	0.00253457	0.0066871	0	0.00587063	0.00499863	0.00605614	0.00109155	0.00211949	0.00180846	0.00295057	0.00229459	0.00467234	0.00382528	0.00163921	0.00119606	0.00241878	0.00111273	0.00375146	0	0	0.0047287	0.00117644	0.00111273	0.00510895	0.00129325	0.00229213	0.00467502
WHEALS_139	0.00575305	0.000548022	0	0.00140882	0.006958	0.00872559	0.00176006	0.000578591	0.000226035	0.00763896	0.0076791	0.00866945	0.00326167	0.000444712	0.00120062	0.00909746	0.00701274	1.17351e-06	0.000135764	0.00448689	0.00317175	1.37067e-06	0.000184978	0.00917581	0	0.0077281	0.00570066	0.00654751	0.00067574	0.00180478	0.00119227	0.00233908	0.00170395	0.00717443	0.00406198	0.000382585	0.000305787	0.00112931	0.000562778	0.00160607	0	0	0.00152229	0.000562778	0.000562778	0.00474854	0.00104119	0.0015873	0.00683424
WHEALS_140	0.00286499	0.000265143	0	0.000822151	0.00441244	0.0112569	0.00107713	0.000316038	9.1794e-05	0.0104125	0.010619	0.0110264	0.0013003	0.000245476	0.000713719	0.0115124	0.00491807	1.61172e-06	0.000157512	0.00211503	0.000938852	0	0.000612912	0.0116993	4.0594e-07	0.0108325	0.00535269	0.00979009	0.000361463	0.00111094	0.000612199	0.00115458	0.0008999	0.0103948	0.00229422	0.000321075	0.000301516	0.000346815	0.000279452	0.000404829	1.53695e-06	1.53695e-06	0.000552916	0.000279452	0.000279452	0.0033152	0.000514883	0.00037456	0.0098321
WHEALS_141	0.00741458	6.24805e-05	0	0.000239964	0.00882901	0.00938017	0.00122969	7.88219e-05	0.000311992	0.00773115	0.00787626	0.00939169	0.00447788	5.35086e-05	0.00098019	0.00926417	0.00885831	7.61876e-06	0.00039018	0.00636947	0.00531748	0	0.00187675	0.00983195	1.50187e-06	0.00756948	0.00377666	0.00796747	9.92902e-05	0.000238061	0.000242204	0.00147856	0.000619337	0.00537095	0.00452167	0.00112669	0.00150213	0.00214647	0.000135574	0.0024228	0	0	0.0039023	0.000186616	0.000135574	0.00546887	0.000121615	0.00242772	0.00747887
WHEALS_142	0.00558177	0.000212863	0	0.00074986	0.00714323	0.00837169	0.00085574	0.000294628	0.000199246	0.00616488	0.00598085	0.00737774	0.00663244	0.000192267	0.00416563	0.00802195	0.00676106	0	0.000304745	0.00463936	0.00147446	0.000154083	0.00450694	0.00772867	0	0.00660653	0.00697931	0.00803726	0.000346114	0.000887596	0.000493846	0.00472076	0.00364108	0.00628634	0.00590963	0.000724451	0.000358128	0.00130652	0.000227765	0.00340063	0	0	0.00317029	0.000227765	0.000227765	0.0063972	0.000885338	0.00101705	0.00556044
WHEALS_143	0.00665821	5.91216e-05	0	0.000171352	0.00970004	0.0105396	0.000537478	7.37237e-05	4.10165e-05	0.00791668	0.00783018	0.00962444	0.00391237	5.0646e-05	0.00021549	0.00935567	0.00927928	0	0.000260817	0.00625953	0.00560211	0	0.000395862	0.0102356	0	0.0072741	0.0031748	0.00693539	8.99154e-05	0.000256654	0.000276124	0.000437762	0.000282836	0.00719207	0.00527248	0.000292872	0.000206103	0.00134555	9.79112e-05	0.00175592	0	0	0.00247526	0.00010081	9.79112e-05	0.00543411	0.000294269	0.001391	0.00664492
WHEALS_144	0.00721209	0.000125046	0	0.000469989	0.00728719	0.00857563	0.000628615	0.000153821	0.000258092	0.00666483	0.00668543	0.00833441	0.00519677	0.000108916	0.00370058	0.00834502	0.00711295	0	0.000636928	0.00549477	0.00383051	0	0.00334306	0.00867933	0	0.00626447	0.00537861	0.00702453	0.000203475	0.000523648	0.000354567	0.00530692	0.00397395	0.00575632	0.00598717	0.00142241	0.00145309	0.00267821	0.000139469	0.00307219	0	0	0.00354092	0.000139469	0.000139469	0.00606294	0.000629942	0.00271432	0.00646506
[truncated: 274 more columns]
