# Supplementary material for: Machine-learning analysis of cross-study samples according to the gut microbiome in 12 infant cohorts
Source: mSystems. 2023 Oct 24;8(6):e00364-23. doi: 10.1128/msystems.00364-23 (PMC10734493; doi:10.1128/msystems.00364-23)
Supplement: Data S4 — Predicted metabolic pathway relative abundance feature tables used in ML analyses at 9-12 months. [file msystems.00364-23-s0004.xlsx]

## Sheet: Pathway_ABIS_year
Supplementary Data 4A. Predicted metabolic pathway relative abundance table used in ML analyses from ABIS at 9-12 months, where last column is the target variable.
	1CMET2-PWY	3-HYDROXYPHENYLACETATE-DEGRADATION-PWY	ALL-CHORISMATE-PWY	ANAEROFRUCAT-PWY	ANAGLYCOLYSIS-PWY	ARG+POLYAMINE-SYN	ARGDEG-PWY	ARGORNPROST-PWY	ARGSYN-PWY	ARGSYNBSUB-PWY	ARO-PWY	ASPASN-PWY	AST-PWY	BIOTIN-BIOSYNTHESIS-PWY	BRANCHED-CHAIN-AA-SYN-PWY	CALVIN-PWY	CENTFERM-PWY	COA-PWY	COBALSYN-PWY	CODH-PWY	COLANSYN-PWY	COMPLETE-ARO-PWY	DAPLYSINESYN-PWY	DENOVOPURINE2-PWY	DTDPRHAMSYN-PWY	ECASYN-PWY	ENTBACSYN-PWY	FAO-PWY	FASYN-ELONG-PWY	FASYN-INITIAL-PWY	FERMENTATION-PWY	FOLSYN-PWY	FUC-RHAMCAT-PWY	FUCCAT-PWY	GALACT-GLUCUROCAT-PWY	GALACTARDEG-PWY	GALACTUROCAT-PWY	GLCMANNANAUT-PWY	GLUCARDEG-PWY	GLUCARGALACTSUPER-PWY	GLUCONEO-PWY	GLUCOSE1PMETAB-PWY	GLUCUROCAT-PWY	GLUTORN-PWY	GLYCOCAT-PWY	GLYCOGENSYNTH-PWY	GLYCOL-GLYOXDEG-PWY	GLYCOLYSIS	GLYCOLYSIS-E-D
ABIS_1	0.0064525	0	0.000836429	0.00678527	0.00804296	0.000924568	8.20249e-05	0.000572878	0.00659633	0.00675898	0.00794537	0.00465054	0.000330696	0.00201803	0.00840453	0.00680212	0.000797946	0.00661099	0.00303638	0	0.0022959	0.00831868	0.00605977	0.00644776	0.00790962	0.000539426	0.00123105	0.000880369	0.00362559	0.00264206	0.00629842	0.00675808	0.00157398	0.00193648	0.00135765	0.000400452	0.00134904	0.00299346	0.000406632	0.000400452	0.00491411	0.000676097	0.00157988	0.00656492	0.00794063	0.00619039	0.000510667	0.00746581	0.0014178
ABIS_2	0.00594941	0	0.00140885	0.0047368	0.00838036	0.00284226	0.000706032	0	0.00541165	0.0052733	0.00794888	0.00489205	0.000508909	0.00202681	0.00773238	0.00854565	0.000637464	0.00691629	0.00781405	0	0.00207924	0.00832145	0.00733698	0.00458045	0.00683456	0.000788496	0.00168211	0.0013266	0.00423175	0.00303263	0.00300502	0.00530889	0.00200281	0.00273823	0.00111313	0	0.00114147	0.00415115	0.000778067	0	0.00546233	0.00126131	0.0013776	0.00429376	0.00823915	0.00908262	0.000814682	0.00545841	0.00237033
ABIS_3	0.00797882	0.000123336	0.000461607	0.00420824	0.00929423	0.000900436	0.000175014	0.000143457	0.00735994	0.00745666	0.0094255	0.00593348	0.000110091	0.000374277	0.009583	0.0076336	0.000618146	0.00696975	0.00739555	0	0.00244694	0.00991058	0.00919688	0.00264708	0.00826298	0.000202221	0.000478282	0.000318933	0.000789219	0.000267445	0.00492141	0.00626034	0.000945899	0.00457834	0.000536257	0.00016052	0.000524019	0.00621135	0.00016052	0.00016052	0.00353377	0.000714858	0.000668917	0.00739392	0.0117832	0.0130487	0.000174621	0.00515448	0.00182738
ABIS_4	0.00626652	0	8.25294e-05	0.00668627	0.00742252	0.00313893	2.30283e-05	0	0.00495266	0.00430892	0.00634759	0.00745718	1.14137e-05	0.00697271	0.00695332	0.00745491	0.000135212	0.00612054	0.00562187	0	0.00482027	0.0067961	0.00251527	0.00704109	0.00769323	2.63157e-05	5.96929e-05	8.97889e-05	0.00786574	0.00569779	0.0014047	0.00600095	0.00357061	0.00250376	0.00299393	0.00012478	0.00453684	0.00361834	0.000129836	0.00012478	0.0066801	2.27918e-05	0.00273892	0.00464498	0.00627762	0.00500251	4.53228e-05	0.00709289	0.00256336
ABIS_5	0.00714868	0	0	0.0080106	0.00958463	0.000392293	0	4.74751e-05	0.00737606	0.00752702	0.00922125	0.00640262	0	0.00105881	0.00995739	0.00840178	0.000438011	0.00741562	0.00619974	4.95712e-05	0.00283582	0.00966499	0.00865237	0.00500417	0.00799803	0	0	0.000279625	0.0018476	0.000723525	0.00343625	0.00670302	0.000968505	0.00266157	0.00210785	0.000128408	0.00231403	0.00464461	0.000128408	0.000128408	0.00563146	5.13615e-05	0.00246053	0.0071207	0.0108418	0.0104167	0	0.00883839	0.00058372
ABIS_6	0.00582768	0	0.00199365	0.00676807	0.00712475	0.00256229	0.00105987	1.64362e-05	0.00463867	0.00451112	0.00601936	0.00550253	0.000746431	0.00437726	0.00688679	0.0068621	0.00122666	0.00558152	0.00299532	0	0.0039349	0.00638884	0.00442327	0.00638562	0.00802606	0.00110634	0.0020547	0.00184657	0.00529604	0.00421707	0.00586328	0.0062111	0.00184644	0.00120766	0.00276305	3.17449e-05	0.00324529	0.00227056	0.000839625	3.17449e-05	0.00558258	0.00135729	0.00274024	0.00420057	0.00617287	0.00274437	0.00171811	0.00718186	0.00359116
ABIS_7	0.00750947	0	0	0.00544486	0.00441631	0.00117498	0	2.13507e-05	0.00458864	0.00251947	0.00941178	0.00522415	0	0.00036685	0.00758636	0.0105759	0	0.00884516	0.00992274	0	0.00082707	0.0101315	0.00248805	0.00760779	0.00125672	0	0	0	0.0012532	0.000168464	0.000805468	0.00300856	6.67461e-05	3.2638e-05	0.00033679	0	0.000398953	6.58906e-05	0	0	0.0100563	0	0.000345661	0.0015896	0.00194411	0.00152036	0	0.0108136	0.00132685
ABIS_8	0.00658403	0	0.00124185	0.00499837	0.00832276	0.00219917	0.000482328	0	0.00708702	0.00700646	0.00886552	0.0054178	0.000346295	0.00114871	0.00848385	0.00835946	0.000465104	0.0072988	0.00743704	0	0.00294895	0.00924183	0.00831077	0.00494309	0.00720688	0.000565482	0.0011266	0.000914503	0.00272126	0.00175983	0.00224256	0.00480216	0.00118602	0.00307445	0.00133438	0	0.0014759	0.00364738	0.000378127	0	0.00547033	0.000668288	0.0017372	0.00655913	0.00842145	0.00989629	0.000538092	0.00591612	0.00235406
ABIS_9	0.00683638	0	0.000242528	0.00683828	0.00933	0.0016881	9.08583e-05	0	0.00642058	0.00648578	0.00836266	0.00640555	4.9388e-05	0.00166077	0.00877575	0.00733141	0.00031613	0.00680522	0.00557587	0	0.00248064	0.0087942	0.00791614	0.00625237	0.00898777	9.6925e-05	0.000245423	0.00014601	0.00265138	0.00103325	0.00414191	0.00619231	0.0012179	0.00255899	0.0012114	0	0.00122259	0.00565606	7.60657e-05	0	0.0061502	9.8364e-05	0.00150641	0.00619373	0.0103428	0.00976134	0.000161115	0.00779733	0.000713493
ABIS_10	0.00785889	0	0	0.00710557	0.00666463	0.00122962	0	0.000382756	0.00601893	0.0041554	0.0086058	0.00753892	0	3.94778e-05	0.00968957	0.00982929	0	0.00822222	0.00853864	0	5.55645e-05	0.00915756	0.00256797	0.00831122	0.00166919	0	0	0	0.000151114	4.28667e-05	0.000469383	0.00571351	0	0	1.94557e-05	0	1.88779e-05	0.000600956	0	0	0.00883144	0	4.93196e-05	0.00290825	0.00117919	0.00329312	0	0.00889653	0.000814393
ABIS_11	0.00627665	1.39543e-05	0.000131576	0.00607604	0.00896419	0.0017602	1.8007e-05	2.84067e-05	0.00672798	0.00670358	0.0086286	0.00699387	8.2725e-06	0.00429865	0.00869295	0.00767677	0.000555482	0.00750799	0.00520001	0	0.00446291	0.00904382	0.00779533	0.00580759	0.00534886	1.42713e-05	6.987e-05	0.000344537	0.0073002	0.00553237	0.00535801	0.00487259	0.00187721	0.00136641	0.0019993	3.18553e-05	0.00253032	0.00223151	3.18553e-05	3.18553e-05	0.00717763	1.6533e-05	0.00199112	0.00630361	0.00989032	0.00842474	1.64703e-05	0.00721318	0.00206544
ABIS_12	0.00651749	0	0	0.00625343	0.00815341	0	0	0.000173612	0.00626539	0.00622073	0.00833917	0.00554461	0	6.70682e-05	0.00966094	0.00745826	0	0.00744697	0.00544034	0	0.00349895	0.0087651	0.00616615	0.00769395	0.0067179	0	0	0	0.00420389	7.2466e-05	0.00466032	0.00677871	0.000305723	0.000646546	0.000869387	0.000120749	0.00148074	0.000962289	9.62272e-05	0.000120749	0.00589605	0.000427198	0.000851117	0.0055326	0.00500076	0.0055755	0	0.00722898	0.00199328
ABIS_13	0.00687477	1.77768e-05	0.000375632	0.00598089	0.00883424	0.000909545	0.000148063	0.00037385	0.00665408	0.00685424	0.00836685	0.00523459	8.59244e-05	0.00214699	0.00830163	0.00870295	0.000578609	0.00653	0.00565138	0	0.00304395	0.0086641	0.00795691	0.00448976	0.00775265	0.000145575	0.000428889	0.00028501	0.00309571	0.00215245	0.00358172	0.0060798	0.00332827	0.0040231	0.00261513	3.99026e-05	0.0029403	0.00383899	0.000209513	3.99026e-05	0.00615772	0.000380075	0.00304165	0.00662175	0.00947116	0.0089846	0.000271152	0.00674461	0.00109009
ABIS_14	0.00664147	0	0	0.00611846	0.00827865	0.00212269	0	0.000154246	0.00580446	0.00568518	0.00762077	0.00653579	0	0.00259325	0.0085753	0.00771181	6.68537e-05	0.00666007	0.00560776	0	0.00415031	0.00796531	0.00643873	0.00586054	0.00768869	0	0	3.88817e-05	0.00471033	0.00204059	0.00541222	0.00653413	0.00147651	0.00169327	0.00243251	0	0.00292662	0.00373371	0	0	0.00652495	0	0.00245656	0.00526572	0.00823917	0.0071358	0	0.00696573	0.00221006
ABIS_15	0.00821948	7.57217e-06	7.08997e-05	0.00511033	0.00882262	0.000495953	1.07116e-05	0.000348256	0.00744152	0.007337	0.00975366	0.0061412	4.96639e-06	0.000539469	0.00841367	0.00866814	0.000148941	0.00745121	0.00769148	0	0.000731057	0.0101794	0.00954692	0.00397598	0.00743929	1.03686e-05	3.09832e-05	8.59743e-05	0.00166504	0.000841212	0.00089374	0.00327741	0.000572621	0.0047909	0.00155492	3.32708e-05	0.00151184	0.00548233	2.21116e-05	3.32708e-05	0.00557173	0.000276145	0.00196016	0.00705098	0.0102356	0.0120075	9.1349e-06	0.00609288	0.0022473
ABIS_16	0.00665856	0	0	0.00590977	0.00718146	0.00221335	0	2.00528e-05	0.00450568	0.00289133	0.00659495	0.00720646	0	0.00706357	0.00735801	0.00811704	0.000333489	0.00625956	0.00692467	0	0.00413433	0.00697333	0.00340992	0.00711704	0.00644757	0	0	9.02324e-05	0.00949888	0.0066117	0.00316814	0.00655462	0.00227038	0.00136363	0.00270477	3.96744e-05	0.00452492	0.00170676	3.21468e-05	3.96744e-05	0.00665297	0	0.00236071	0.00443312	0.00628527	0.00411317	0	0.00706921	0.00479776
ABIS_17	0.00695825	0	0	0.00672741	0.00815879	0.00214251	0	0	0.00673063	0.00672937	0.00865593	0.00498306	0	0.00175101	0.00848366	0.00789151	0.000146504	0.00697316	0.00603402	0	0.0031081	0.00904902	0.00794312	0.00582225	0.00736452	0	0	6.76504e-05	0.00275334	0.00112966	0.0040777	0.00582915	0.00109878	0.00244115	0.00179179	0	0.0017427	0.00370969	0	0	0.00636926	7.26374e-05	0.00201817	0.00651915	0.009031	0.00883142	0	0.0074999	0.00339088
ABIS_18	0.0063162	0	0	0.00644698	0.00811518	0.00273618	0	6.76418e-05	0.00595012	0.00577349	0.00710225	0.00639456	0	0.00396366	0.00861339	0.0062506	0.00030089	0.00666079	0.00500047	0	0.00474026	0.00749446	0.00529202	0.00677718	0.00784873	0	0	0	0.00565201	0.00445213	0.00507557	0.00635886	0.000715143	0.000372867	0.00186189	0	0.00241366	0.00161844	0	0	0.00569138	6.12775e-07	0.00180315	0.00521147	0.00746316	0.00547955	0	0.00699299	0.00284266
ABIS_19	0.00664274	0	0	0.00568415	0.00774077	0.000482247	0	0	0.00412638	0.0010012	0.00536679	0.00755568	0	0.00765634	0.00729525	0.00752217	0	0.00634264	0.0063106	0	0.00475351	0.00577804	0.00120061	0.0075028	0.00752581	0	0	0	0.00855682	0.00639882	0.00130205	0.00661692	0.000376589	0.000174211	0.00325219	0	0.00455361	0.000464839	0	0	0.00706551	1.79777e-05	0.00296853	0.00517405	0.00558755	0.00136138	0	0.00733003	0.00493226
ABIS_20	0.00612492	0	0.00116724	0.00556336	0.00819164	0.00236365	0.000562555	0	0.00493501	0.00466793	0.00747681	0.00674145	0.000383152	0.004255	0.00748035	0.00832363	0.00121784	0.00650796	0.00740987	0	0.00372404	0.00781313	0.00641275	0.00521952	0.00780372	0.000581746	0.00135575	0.00103185	0.00615399	0.00463157	0.0059208	0.00530076	0.00243401	0.00189498	0.00242998	0	0.00286053	0.00353577	0.000483847	0	0.00685476	0.000735758	0.0024874	0.0038057	0.00900974	0.00845248	0.00117265	0.0064112	0.0021132
ABIS_21	0.00507557	0	0.00297454	0.00511133	0.00657759	0.00351761	0.00233865	0.000118777	0.00433044	0.00433916	0.0057211	0.00498276	0.00173	0.00494301	0.00555327	0.00741174	0.00109997	0.00483635	0.00450496	0	0.00290596	0.00594533	0.00505298	0.00501521	0.00746023	0.00223038	0.00223245	0.0039017	0.00610599	0.00486611	0.0053467	0.00517522	0.00315649	0.00301718	0.00391755	0.000198633	0.00377392	0.0042779	0.00191093	0.000198633	0.00584246	0.00278347	0.00415046	0.00408802	0.00672722	0.00540504	0.00233373	0.00635705	0.00430805
ABIS_22	0.00693563	0	0.000124304	0.00436759	0.00867697	0.00178009	2.59228e-05	0.000789849	0.00664302	0.0064911	0.00861739	0.00499573	1.27756e-05	0.00174678	0.00856315	0.00879374	0.000169853	0.00704645	0.0073093	0	0.0022627	0.00894643	0.00803307	0.00515254	0.00684452	2.33662e-05	6.69428e-05	6.04911e-05	0.00267266	0.00177989	0.00301066	0.00539646	0.00193227	0.00278462	0.00122106	3.84444e-05	0.0012928	0.00448312	4.25739e-05	3.84444e-05	0.00582587	0.000416167	0.00165661	0.00584344	0.00921866	0.00937955	4.90879e-05	0.00519794	0.00276581
ABIS_23	0.00802792	0	5.79596e-05	0.00467341	0.0111148	0.000205278	1.94759e-05	0.000359569	0.00806053	0.00823043	0.0100592	0.00533574	9.58454e-06	0.000103313	0.0107733	0.0105238	6.58502e-05	0.00839333	0.008243	0	0.00171084	0.0105559	0.00902669	0.0034929	0.00907817	1.8731e-05	4.83855e-05	2.86886e-05	0.000151204	6.75974e-05	0.0014913	0.00494993	0.0016827	0.0022734	0.00187771	6.37966e-06	0.00213204	0.00555073	1.57252e-05	6.37966e-06	0.00164241	0.00035278	0.00261602	0.0074402	0.0125613	0.0136229	2.41917e-05	0.00560555	0.000253434
ABIS_24	0.00562175	1.39932e-05	0.00256525	0.00736452	0.00722394	0.0030155	0.00170176	0.00133333	0.00480383	0.00477794	0.00539473	0.0038796	0.00132489	0.00261189	0.00581237	0.00863104	0.000915475	0.00474281	0.00310561	0	0.00143139	0.00565002	0.00568079	0.00551042	0.0046666	0.00179234	0.00326867	0.00314231	0.0042576	0.00266453	0.00598649	0.00497533	0.00244077	0.00228977	0.00260893	0.000807781	0.00277032	0.00375525	0.00186807	0.000807781	0.00550807	0.00359688	0.00298252	0.00400493	0.00591843	0.00517948	0.00216538	0.00718683	0.00479449
ABIS_25	0.00617861	0	0.00107731	0.00538819	0.00723029	0.00183795	0.000377576	0	0.00389598	0.00260927	0.00557873	0.00655922	0.000238566	0.00740902	0.00688031	0.00725757	0.00126455	0.00550278	0.00603937	0	0.00372392	0.00593105	0.00353048	0.0065466	0.0074004	0.000458019	0.000750302	0.000750872	0.00895897	0.0069421	0.00291614	0.00605052	0.00217935	0.0012624	0.00332456	1.95167e-05	0.00534306	0.00155673	0.000305099	1.95167e-05	0.0066329	0.00055415	0.00291566	0.0047673	0.00672979	0.00362997	0.000844388	0.006945	0.00463365
ABIS_26	0.00663872	0	0.0018438	0.00469392	0.00706801	0.002942	0.000939172	0.0001235	0.00570884	0.00575662	0.00765482	0.00516726	0.000714781	0.00296384	0.00699097	0.0074046	0.000912165	0.00588465	0.00623417	0	0.00233953	0.00794886	0.00743415	0.00518232	0.00692128	0.00113418	0.00135834	0.00173613	0.00364516	0.00242206	0.00402683	0.00528063	0.00257153	0.00421253	0.00229582	0	0.00232778	0.00464371	0.000790403	0	0.00602471	0.00133334	0.00269107	0.00573662	0.00820308	0.00929914	0.00137646	0.00547935	0.00365434
ABIS_27	0.00634497	0	0.00165465	0.00535164	0.00761876	0.00191516	0.000777896	0.000117903	0.00400578	0.00383926	0.00650629	0.00639715	0.000532393	0.00409052	0.00743252	0.00776102	0.000996589	0.00615733	0.00497617	0	0.00406499	0.00686001	0.00441033	0.0065763	0.00868852	0.000855052	0.00135709	0.00149526	0.00701315	0.00359697	0.0055494	0.00666836	0.00178713	0.00116793	0.00304333	0	0.00335638	0.00246998	0.000614426	0	0.00679628	0.00146909	0.00314467	0.00342105	0.00768865	0.00605572	0.00129435	0.00731164	0.00257076
ABIS_28	0.0067634	0	0	0.00541443	0.00862411	0.00225576	0	0	0.00613797	0.00604833	0.00787405	0.00611698	0	0.00299894	0.00834081	0.0073051	0	0.00651966	0.00609265	0	0.00339999	0.00826968	0.00725248	0.00567218	0.00692764	0	0	0	0.00501273	0.00361666	0.00441707	0.00629443	0.00210419	0.00187904	0.00150956	0	0.00156121	0.0046133	0	0	0.00629206	0.000224981	0.00180313	0.00564151	0.00841545	0.008729	0	0.00635587	0.00231131
ABIS_29	0.00758815	8.89968e-05	0.000275167	0.00512692	0.00957986	0.000604216	0.000106205	0.000151697	0.0070377	0.00719766	0.00908776	0.00376466	6.30717e-05	0.00195649	0.00863854	0.00946584	0.000382546	0.00703627	0.00695211	0	0.00224419	0.00957423	0.00809271	0.00335006	0.00864634	0.000128849	0.000552273	0.000208567	0.00243254	0.00163937	0.00327482	0.00710419	0.00106481	0.00324627	0.00118997	9.14282e-05	0.00118102	0.00458424	8.71189e-05	9.14282e-05	0.00638005	0.000242499	0.00156063	0.00703123	0.0106933	0.0107018	0.000100996	0.00600234	0.000700787
ABIS_30	0.00620138	0	0.00175669	0.00576232	0.00685413	0.0023664	0.000728086	5.71403e-05	0.00393108	0.0031519	0.00580661	0.00609184	0.000533141	0.00637237	0.00627039	0.00732159	0.00148951	0.00544235	0.00547819	0	0.00447095	0.00615159	0.00450413	0.00601392	0.00547974	0.00085663	0.00127954	0.00151407	0.00764495	0.005522	0.0039501	0.00574542	0.002541	0.00169052	0.00296007	0.000536555	0.00412751	0.00264482	0.000682806	0.000536555	0.00617125	0.00107713	0.00271183	0.00417294	0.00663217	0.00482766	0.00158594	0.00704204	0.00408569
ABIS_31	0.00577626	0	0.00252948	0.00649234	0.0070615	0.00354002	0.00183083	0	0.00550056	0.00556066	0.00670572	0.00479417	0.00142057	0.00336563	0.00668009	0.00826432	0.000931834	0.00558606	0.00433736	0	0.00166552	0.00700609	0.00584712	0.00483346	0.00542388	0.00190216	0.00255109	0.00342674	0.00422952	0.00326965	0.00471537	0.00567683	0.0026007	0.00282797	0.00321593	0.000117966	0.00333319	0.00344622	0.00155306	0.000117966	0.00590843	0.00234715	0.00334088	0.00512527	0.00751901	0.0059752	0.00222077	0.00715909	0.00426372
ABIS_32	0.0049208	0	0.00320828	0.00590846	0.00673142	0.00340026	0.00227527	0.000198343	0.00450066	0.00459786	0.00575443	0.00431231	0.00198705	0.00371976	0.00590744	0.00693144	0.00153475	0.0046707	0.00384859	0	0.0029035	0.00607217	0.00491792	0.00463637	0.00529021	0.0024707	0.00303751	0.00451243	0.00490626	0.00344799	0.00533216	0.00542008	0.00269883	0.00272106	0.00311565	0.00121604	0.00303103	0.00392467	0.00220249	0.00121604	0.00579771	0.00312849	0.00342183	0.00432453	0.00617147	0.00545598	0.0026403	0.00628506	0.0042037
ABIS_33	0.00664706	0	0.000496174	0.00635948	0.00803832	0.00188611	5.90655e-05	0.00093308	0.00466445	0.00362543	0.00639914	0.0062916	3.32627e-05	0.00683252	0.00732681	0.00771387	0.000669309	0.00618207	0.00594419	0	0.00445513	0.00670575	0.00447469	0.00623705	0.00724887	7.94526e-05	0.000188385	0.000153468	0.00940806	0.00671817	0.00444635	0.00583106	0.00103049	0.000525165	0.00273714	0	0.00411875	0.00126956	6.29399e-05	0	0.00689587	8.13244e-05	0.00245274	0.00482205	0.00773783	0.0058283	0.000130304	0.00784206	0.00249554
ABIS_34	0.00604776	0	0.0028567	0.0055565	0.00566071	0.00379376	0.00140158	0	0.00534826	0.00504082	0.00681826	0.00485934	0.00115512	0.00262533	0.00657085	0.00675746	7.56994e-05	0.00545361	0.00574269	0	0.00232167	0.00715818	0.00607238	0.0055578	0.00471096	0.00165478	0.00268599	0.00258453	0.00345193	0.00229635	0.00363464	0.00525351	0.00197627	0.00275053	0.00137519	0	0.00122604	0.00302739	0.00116327	0	0.00595526	0.00211133	0.00151431	0.00452821	0.00547388	0.00559243	0.00169285	0.00639659	0.00333004
ABIS_35	0.00597475	0.000176995	0.00240762	0.00581638	0.00568073	0.00326752	0.000788386	0	0.00496261	0.00405466	0.00657426	0.00584519	0.000679831	0.0022147	0.00742791	0.00795824	0.00115423	0.00590275	0.00647537	0	0.00168414	0.00695784	0.00391644	0.00648134	0.002511	0.000976963	0.00233686	0.00170554	0.00334812	0.00177361	0.00292975	0.00545691	0.00136791	0.00119395	0.00171061	0.000528712	0.00178265	0.00188401	0.000896929	0.000528712	0.00658427	0.00162385	0.00180509	0.00314292	0.00399034	0.00290174	0.00101085	0.00677138	0.00369323
ABIS_36	0.00561731	6.82489e-05	0.00254758	0.00560791	0.00689319	0.0033908	0.00181738	0	0.00479125	0.00482218	0.00635384	0.00534482	0.00138168	0.00407572	0.00646371	0.00794775	0.00106819	0.00517221	0.00491429	0	0.00268567	0.0066156	0.00561357	0.0050542	0.00581836	0.00182286	0.00211177	0.00326228	0.00544512	0.00409406	0.00521865	0.00540142	0.00298671	0.00292671	0.00369016	9.96958e-05	0.00396965	0.00407146	0.00148082	9.96958e-05	0.00609983	0.00230004	0.00382384	0.00446901	0.00748982	0.00618072	0.00247228	0.00629713	0.00370387
ABIS_37	0.00652254	0.000195269	0.000529198	0.00587645	0.00877449	0.00103395	0.00027627	0.000151539	0.00463688	0.00664415	0.00804	0.00588817	0.000188755	0.000757332	0.00846866	0.00861176	0.000711922	0.00598377	0.00537154	0	0.000990096	0.00842207	0.0070768	0.00460086	0.0069506	0.000298966	0.000928741	0.000537119	0.00155127	0.000502369	0.00272775	0.00421482	0.00456528	0.00493355	0.0065885	0.000365174	0.00760518	0.00570689	0.000397497	0.000365174	0.00491869	0.000362483	0.00702145	0.00619503	0.0084533	0.00692897	0.000258219	0.00661857	0.00106827
ABIS_38	0.00716949	0	0	0.00704517	0.00883289	0.00271629	0	0	0.00727379	0.00706918	0.00896174	0.00637297	0	0.00254597	0.0088287	0.00862412	0.000557752	0.00731456	0.00797448	0	0.00316268	0.00935822	0.00778761	0.00423971	0.00761258	0	0	0	0.00328777	0.00225144	0.00468427	0.00541715	0.0014634	0.00137477	0.00127542	0	0.00137928	0.0025744	0	0	0.0068441	0.00107922	0.0015165	0.00583137	0.0100352	0.00956684	0	0.0079407	0.00241006
ABIS_39	0.00855426	0	0	0.00446806	0.00367975	0.000438541	0	2.76402e-05	0.00420373	0.00224733	0.00890565	0.00844317	0	0.000396568	0.01024	0.00960638	1.86053e-05	0.00853467	0.00991309	0	0.000431881	0.00947722	0.00312559	0.0092364	0.00071799	0	0	0	0.000558567	0.000338109	0.000870251	0.00305118	0.000141853	0.00012984	0.000394801	1.25213e-05	0.000473808	0.000478381	2.05513e-05	1.25213e-05	0.00872774	0.00040813	0.000416681	0.00140561	0.00151873	0.00116417	0	0.00882016	0.00170413
ABIS_40	0.00464129	0.000489537	0.00388025	0.0051842	0.00574049	0.00390602	0.0031636	4.15823e-05	0.00411274	0.00416204	0.00540605	0.00460689	0.00301623	0.00433615	0.00539544	0.00649473	0.000672308	0.0041947	0.00442985	0	0.00199144	0.00565858	0.00485934	0.00463197	0.00470675	0.00301313	0.00328503	0.00524422	0.00527398	0.00428776	0.00523746	0.00490722	0.00326738	0.0032249	0.0034581	0.000692759	0.00338212	0.00353572	0.0026871	0.000692759	0.00537873	0.00348514	0.00367841	0.00391209	0.00559084	0.00455837	0.0032485	0.00572812	0.00463182
ABIS_41	0.00689756	0	0	0.00434593	0.00816513	6.93927e-05	0	0	0.00243764	5.65972e-05	0.00369915	0.00885879	0	0.00882707	0.00725227	0.00789524	0	0.00652414	0.00461299	0	0.00339041	0.00407152	0.000123583	0.00796453	0.0127985	0	0	0	0.00962342	0.00780591	5.1524e-05	0.00705358	6.44776e-06	2.86715e-06	0.00489038	0	0.00586935	2.60912e-05	0	0	0.00786805	0	0.00468732	0.00581083	0.00685511	6.42953e-05	0	0.00804767	0.00369241
ABIS_42	0.00702711	0	0	0.00610557	0.0077682	0.00142191	0	0	0.00428342	0.00380426	0.00654963	0.00723133	0	0.00700774	0.00734509	0.00748483	0.000263432	0.00630589	0.00638465	0	0.00363998	0.00691669	0.0049692	0.0069294	0.0108286	0	0	6.90102e-05	0.00905737	0.00751709	0.00579356	0.00638638	0.0021866	0.00131282	0.0027967	2.12757e-05	0.00452333	0.002114	2.90016e-05	2.12757e-05	0.00684269	0	0.00250544	0.00486488	0.00776339	0.00658224	0	0.00744097	0.00139338
ABIS_43	0.00567158	0	0.00137334	0.00610997	0.00793229	0.00243921	0.000474307	0.000358556	0.00527615	0.00507243	0.00666735	0.00599396	0.000362968	0.00289802	0.00781603	0.00671691	0.00172312	0.00589375	0.00585255	0	0.00189455	0.00709909	0.00585729	0.00580908	0.00499925	0.000539143	0.00142678	0.000999435	0.00407446	0.00306071	0.00454096	0.00578733	0.00140343	0.00100955	0.00112918	0.000269906	0.00126528	0.00417979	0.000678626	0.000269906	0.00529866	0.00169762	0.00125535	0.00410917	0.00719557	0.00666047	0.000552653	0.00669629	0.00311528
ABIS_44	0.00785051	0	0	0.00490418	0.00823168	0.000648355	0	0	0.00319324	0.000562796	0.00453261	0.00853281	0	0.0101881	0.00770614	0.00860901	1.067e-05	0.00676325	0.00726949	1.41607e-05	0.00394322	0.00494334	0.00122537	0.00802158	0.00556879	0	0	6.14373e-06	0.0133373	0.00673152	0.000737283	0.00732168	0.000151147	6.80492e-05	0.000622592	5.90127e-06	0.00607043	0.000250338	5.90127e-06	5.90127e-06	0.00790901	0	0.000431516	0.00609463	0.00780621	0.000505872	0	0.00815329	0.00427324
ABIS_45	0.00777204	0	0	0.0069645	0.0109433	0.000154752	0	0.000596553	0.00759197	0.00788311	0.00942259	0.00617415	0	3.75726e-05	0.0101363	0.0099981	0	0.00770649	0.00623327	9.54307e-06	0.000354516	0.00989216	0.00889213	0.00305109	0.00756815	0	0	0	0.000149868	3.71201e-05	0.00548324	0.0074717	0.00192177	0.00292667	0.00258312	1.02565e-05	0.0029704	0.00661056	1.02565e-05	1.02565e-05	0.00047548	0.000159732	0.00291702	0.0074562	0.0113883	0.0114389	0	0.00793542	0.000160846
ABIS_46	0.0068078	1.14539e-05	0.000128831	0.00613839	0.0093522	0.00192826	4.54066e-05	0	0.00667183	0.00666177	0.0079361	0.00522713	2.35598e-05	0.00235855	0.00846487	0.00877249	0.000159261	0.00678549	0.00559136	0	0.00238412	0.00833524	0.00776323	0.00460036	0.00716992	4.03642e-05	0.000122227	7.04005e-05	0.00421166	0.00300403	0.00457626	0.00611001	0.00204349	0.00198487	0.0024817	0.00049436	0.00268299	0.00491394	0.000796621	0.00049436	0.006897	4.70235e-05	0.00280633	0.00627158	0.00923693	0.00936618	9.1022e-05	0.00689013	0.00215463
ABIS_47	0.00720453	0	0	0.00530736	0.00811374	0.00156926	0	8.38687e-05	0.00396896	0.0027286	0.00594939	0.00810129	0	0.00882566	0.00796602	0.00874208	0	0.0071012	0.00727381	0	0.00365914	0.00638188	0.00328799	0.00741315	0.00638378	0	0	0	0.0120135	0.00730536	0.00358157	0.00719632	0.000251292	0.000128554	0.00107674	0	0.00611083	0.000968269	0	0	0.00787663	0	0.000769789	0.00605629	0.00688679	0.00408583	0	0.00801281	0.00294141
ABIS_48	0.00743154	0	0	0.00381414	0.00961412	0.00109023	0	0	0.00716988	0.00731816	0.00865617	0.00664234	0	0.000721131	0.00931407	0.0104522	0.00088348	0.00753728	0.00741294	6.34609e-06	0.00287539	0.00901555	0.00911157	0.00113073	0.00742524	0	0	0.000713747	0.00210393	0.000348994	0.0034928	0.00415586	0.00336423	0.00399876	0.00573226	0.00169323	0.00614411	0.00679788	0.00164482	0.00169323	0.00662043	9.30174e-05	0.00623822	0.00676184	0.0107427	0.0107938	0	0.00464543	0.00196519
ABIS_49	0.0069773	0	0	0.00543642	0.00808385	0.000900871	0	0.000587517	0.00490955	0.00392697	0.00676178	0.00824836	0	0.00816717	0.00718012	0.0082651	0.000683859	0.00657516	0.00621515	0	0.00447996	0.00719593	0.00257493	0.00775286	0.00721668	0	0	0	0.00979324	0.00705722	0.00127463	0.00671485	0.00030377	0.000139743	0.00270764	7.68199e-05	0.00525976	0.000558949	9.34846e-05	7.68199e-05	0.00762756	0	0.00224328	0.00526343	0.00808002	0.00521618	0	0.00787862	0.0041578
ABIS_50	0.00675418	0	0	0.00686902	0.00901797	0.00255326	0	0	0.00646031	0.0063209	0.00853478	0.00634741	0	0.00186097	0.00861493	0.00751624	0.000337507	0.0075946	0.00752867	0	0.00325866	0.00903431	0.00698975	0.0068876	0.00630464	0	0	0	0.00349373	0.00187846	0.00391015	0.00621471	0.00111827	0.000928727	0.00106594	0	0.00129546	0.00257565	0	0	0.00624693	0	0.00112445	0.00555702	0.00785992	0.00766888	0	0.00804419	0.00290846
ABIS_51	0.0065747	0	0.000467039	0.0067717	0.00743326	0.000987339	0.000179963	0.00194558	0.00530499	0.00512419	0.00742004	0.00681224	9.43659e-05	0.000588274	0.00756639	0.00837097	0.000419263	0.00665	0.00528465	0	0.00383491	0.00756215	0.00603209	0.00684921	0.0134803	0.00019566	0.000420786	0.00025517	0.0062783	0.000232851	0.00601496	0.00634857	0.00204039	0.00200519	0.00106221	0	0.00104065	0.00504956	0.00013797	0	0.00679923	0.000186765	0.00202628	0.00469419	0.00755876	0.00642843	0.000149346	0.00725299	0.00134883
ABIS_52	0.0074276	0	0	0.00419367	0.0103432	0.00111027	0	3.93239e-05	0.00742088	0.00749957	0.00938089	0.00524595	0	0.000334247	0.00935158	0.0105998	0	0.00750623	0.00684207	0	0.0012349	0.009819	0.00900497	0.00265108	0.00793601	0	0	0	0.00205896	0.00135007	0.00145156	0.00650173	0.00154908	0.0035018	0.00251994	0.000107068	0.00255944	0.00596094	0.00017942	0.000107068	0.00397254	0.000499442	0.00300048	0.00696994	0.0107302	0.0118283	0	0.00505356	0.00186193
ABIS_53	0.00607487	0	0.00024531	0.00637598	0.00687921	0.00251838	0	0.000151727	0.00658622	0.00701855	0.00843258	0.00696089	3.64722e-05	0.00224078	0.0073194	0.00827573	0.00030437	0.00741618	0.00691252	0	0.00418935	0.00882776	0.00579384	0.00711412	0.00502386	7.1335e-05	0.000210034	0.000120249	0.00467071	0.00295369	0.00431182	0.00570877	0.00107005	0.00121429	0.00150199	6.30666e-05	0.00177502	0.00220705	6.30666e-05	6.30666e-05	0.00653336	8.95391e-05	0.00154981	0.00690738	0.00747649	0.0083316	6.8221e-05	0.00712035	0.00266557
ABIS_54	0.00663727	0	0	0.00815754	0.009427	0.000790653	0	0.000273898	0.00684103	0.00693595	0.00833655	0.00663823	0	0.00233225	0.00898369	0.00808092	0	0.00704745	0.00545946	0	0.00481525	0.00872064	0.00781225	0.00500054	0.00809355	0	0	0	0.00356799	0.00163932	0.00534286	0.00613893	0.00141203	0.00178025	0.00170781	0	0.00180259	0.00387042	0	0	0.00660818	8.78156e-05	0.00195188	0.00676098	0.00947432	0.00931275	0	0.00871373	0.00113996
ABIS_55	0.00712352	0	0	0.00740104	0.00997927	0	0	0.000254574	0.00870575	0.00893282	0.01072	0.00453924	0	0	0.010919	0.009073	0	0.00819546	0.00500141	0	0.00205031	0.0111069	0.00907057	0.00454755	0.00903991	0	0	0	0.000537322	0	0.00386744	0.00527123	0.00119274	0.00278743	0.000888324	0	0.000919109	0.00322245	2.05816e-05	0	0.00339434	0.000733311	0.00106457	0.00860922	0.0109821	0.0117918	0	0.00835818	0.00161751
ABIS_56	0.00760285	0	0	0.00473636	0.00901155	0.000464818	0	0	0.00267861	0.0021454	0.00568895	0.00804102	0	0.0081134	0.00776283	0.00851607	0.000463076	0.00679945	0.00672492	0	0.00139865	0.00613088	0.0036423	0.00735875	0.00926203	0	0	0.000133614	0.00981506	0.00776323	0.00380545	0.00723409	0.00203312	0.00112309	0.0035018	0.000277197	0.00633036	0.00222021	0.000372412	0.000277197	0.00836501	0	0.00295126	0.00538251	0.0082972	0.004908	0	0.00843486	0.000493363
ABIS_57	0.00752243	0	0	0.00563171	0.00959813	0.00177467	0	0	0.00829483	0.00796707	0.00913831	0.00747547	0	0.00347011	0.00940182	0.00946802	0	0.00830314	0.00826891	0	0.00333589	0.00956986	0.00775941	0.00489091	0.00915301	0	0	0	0.00484391	0.00336521	0.00413655	0.00579152	0.000441836	0.000224539	0.00161878	0	0.00201608	0.00034963	0	0	0.00808405	0	0.00171205	0.00639482	0.0101962	0.00952781	0	0.00708203	0.00198348
ABIS_58	0.00607295	0	0	0.00622411	0.00785574	0.00257079	0	0	0.00481609	0.00410171	0.00660543	0.00630971	0	0.00321093	0.00812876	0.00777862	0.000185728	0.00582094	0.00575708	0	0.0033461	0.00699284	0.00575076	0.00679961	0.00641221	0	0	8.31294e-05	0.00504668	0.00267623	0.00450796	0.00590259	0.00164084	0.0012509	0.00279558	0.000141092	0.00352886	0.00319283	0.000233432	0.000141092	0.00624519	0.00095439	0.00258924	0.00319051	0.00708906	0.00519414	0	0.00665948	0.00437588
ABIS_59	0.0092352	0	0	0.00146506	0.0106217	0.000246456	0	2.93884e-05	0.00919682	0.00936154	0.0116757	0.00681672	0	0.000325107	0.0104254	0.0106656	0	0.00885321	0.0094827	0	0.00100456	0.0121136	0.011727	0.00141355	0.0108407	0	0	0	0.000628489	0.00023253	0.000997075	0.00537397	0.000563387	0.00582555	0.00107603	0	0.0011155	0.00763798	0	0	0.00311383	0	0.00135403	0.00885291	0.0138206	0.0160581	0	0.0019525	0.000297166
ABIS_60	0.0065311	0	0.00141387	0.00421081	0.0077906	0.00166444	0.000604903	2.84594e-05	0.00318355	0.0026769	0.00586271	0.00748882	0.00043012	0.00584754	0.00738344	0.00756566	0.000996349	0.00628005	0.00560219	9.05343e-05	0.00433808	0.00626583	0.00337506	0.00714456	0.00822892	0.000705638	0.000957146	0.00116504	0.00816551	0.0053847	0.00438411	0.00684655	0.00154154	0.000866359	0.00317889	0	0.00407726	0.00209933	0.000466558	0	0.00733566	0.000873818	0.00298433	0.00374459	0.00756145	0.0041016	0.00127893	0.00739709	0.00242174
ABIS_61	0.00585147	3.94769e-05	0.00168977	0.00611961	0.00798765	0.00287869	0.000959177	0.000968018	0.00526443	0.00528642	0.00732108	0.0047367	0.000648629	0.00152549	0.00800328	0.00836565	0.00117451	0.00604181	0.0069219	0	0.00141399	0.00762622	0.00642845	0.00460761	0.00635198	0.00097667	0.00199986	0.00160126	0.00312773	0.00143032	0.00310248	0.00500046	0.00251409	0.00263084	0.00220651	7.06727e-05	0.00259791	0.00396807	0.000880609	7.06727e-05	0.00487777	0.00135568	0.00266788	0.00430938	0.00820123	0.00764033	0.00104457	0.00664757	0.0033202
ABIS_62	0.00930883	0	0	0.000929832	0.0006615	0	0	0	0.000894328	0.000352462	0.0108879	0.00058009	0	0	0.000885798	0.0101931	0	0.00928966	0.0106116	0	7.63508e-05	0.0114809	0.000719211	0.00996154	0.000141064	0	0	0	0	0	0.000205787	0.000566819	0	3.15198e-05	3.94934e-05	0	4.34893e-05	5.73856e-05	0	0	0.00994379	8.59414e-05	4.09005e-05	0.000201208	0.000231568	0.000199276	0	0.00989262	0.000311996
ABIS_63	0.00625878	0	0	0.0065217	0.00781915	0.00104556	0	0	0.00474117	0.00343376	0.0056266	0.00691697	0	0.00527725	0.00753493	0.00783593	0	0.00527087	0.0053846	0	0.00266015	0.00600943	0.00516212	0.00684269	0.00917996	0	0	0	0.00643115	0.00514217	0.00509655	0.00587469	0.00310437	0.00224565	0.00371164	0	0.00617918	0.00239069	0	0	0.0063863	0.000185438	0.00319423	0.00357694	0.00772743	0.00415774	0	0.00683706	0.00584758
ABIS_64	0.00612755	0	0.00066813	0.00718399	0.00769921	0.0036981	0.000224755	4.21889e-05	0.00428198	0.00380543	0.00785941	0.00579177	0.000138893	0.00344341	0.00591414	0.00968984	0.000712377	0.00759243	0.00787331	0	0.00423413	0.00827727	0.00395187	0.00733825	0.00528508	0.000240225	0.000657999	0.000390487	0.00623649	0.00453643	0.00357	0.00655977	0.000448566	0.000225145	0.0010818	0	0.00211402	0.00112825	0.000178604	0	0.00672392	0.000272666	0.000903711	0.00290913	0.00623473	0.00464384	0.000403039	0.00767922	0.00318117
ABIS_65	0.00684353	0	0	0.00755661	0.00880338	0.0016034	0	1.22169e-05	0.00610012	0.00614211	0.00797674	0.00708014	0	0.00303058	0.00827998	0.00816087	0	0.00700163	0.00456526	0	0.00324968	0.00840065	0.00649086	0.00619053	0.0102679	0	0	0	0.00471863	0.00204612	0.00589941	0.00617228	0.00155804	0.00105614	0.00293666	0	0.00334699	0.00395349	0	0	0.0070155	0	0.00302625	0.00594424	0.00977185	0.00819248	0	0.00801245	0.0017231
ABIS_66	0.00606038	0	0.00048131	0.00618461	0.00682327	0.00254843	0.000128701	0.00022807	0.00569985	0.00603138	0.0077025	0.00810004	7.56887e-05	0.0051082	0.00658935	0.00783458	0.000764802	0.0069611	0.0055136	0	0.00489517	0.00812244	0.00296073	0.00733333	0.00653188	0.000144627	0.000365557	0.000229827	0.00673376	0.0033813	0.00194642	0.0061448	0.00151	0.00088548	0.00242418	0	0.00313855	0.00135055	8.90456e-05	0	0.00654465	0.000264041	0.00225645	0.0066175	0.00778516	0.00708102	0.000275029	0.00712378	0.00483144
ABIS_67	0.0076919	0	0.000249866	0.00509838	0.00920475	0.00132954	1.72717e-05	0.000277474	0.0030593	0.00283583	0.00706462	0.00883369	1.05185e-05	0.00198034	0.0091249	0.00872797	7.21698e-05	0.00773971	0.00681999	3.59002e-05	0.00344269	0.00750515	0.00377779	0.00794698	0.00850032	2.57622e-05	5.44346e-05	4.5795e-05	0.00920223	0.00419524	0.00398135	0.00792258	0.000735442	0.000626226	0.000530202	7.14076e-05	0.000866879	0.00155982	8.57487e-05	7.14076e-05	0.00848507	0.000271009	0.00070926	0.00243607	0.00860507	0.00549678	4.09123e-05	0.00699103	0.00166192
ABIS_68	0.00665597	9.6143e-06	5.23073e-05	0.00594838	0.00783783	0.00179459	1.41851e-05	0.000235858	0.00441895	0.0035893	0.00656258	0.00737693	6.40755e-06	0.00707502	0.00699822	0.00791327	4.19102e-05	0.0061389	0.00523823	0	0.00346594	0.00695076	0.00514899	0.00682342	0.00851674	1.49915e-05	3.18897e-05	2.99527e-05	0.00821322	0.00616209	0.00496382	0.00656445	0.00255412	0.00153579	0.00279038	0.000188401	0.00484248	0.00299217	0.000251303	0.000188401	0.0070629	0.000167526	0.00241536	0.00474282	0.00796367	0.00625655	1.21392e-05	0.00762942	0.00217986
ABIS_69	0.00740391	0	0	0.00698606	0.00855943	0	0	0.000741814	0.00758471	0.00726172	0.00840968	0.00592676	0	0	0.0100693	0.00806436	0	0.00728141	0.00295854	0	0.000909457	0.00890236	0.00830088	0.0061398	0.00703261	0	0	0	0.00219205	0	0.00713259	0.00728271	0	0.000600462	0	0	0	0.00224705	0	0	0.00663141	0.00316617	0	0.00620512	0.00755265	0.00756421	0	0.0069514	0.00383827
ABIS_70	0.00603784	0	0	0.00656563	0.00801862	0.00147764	0	0.000958486	0.00560121	0.00538307	0.00742693	0.00608709	0	0.00362079	0.00780784	0.00723829	0.000389723	0.0062112	0.00491538	0	0.00442452	0.00771397	0.00599925	0.00620692	0.00824167	0	0	6.56413e-05	0.00476112	0.00270292	0.00572324	0.00564138	0.00194343	0.00154534	0.00234007	2.56146e-05	0.00291018	0.00376377	2.56146e-05	2.56146e-05	0.00624444	0.000205629	0.0023402	0.00492564	0.00799648	0.00653988	0	0.00724042	0.00205889
ABIS_71	0.00731412	0	0	0.00772463	0.00952092	0	0	0	0.00642983	0.00566295	0.00820822	0.00514199	0	0	0.00887829	0.0083646	0	0.00761155	0.00574743	0	0	0.00867668	0.00826508	0.00792696	0.0037723	0	0	0	0	0	0	0.00106187	0	0	0	0	0.000205585	0.000410538	0	0	0.00768724	0	0	0.0045623	0.00404745	0.00466582	0	0.00919139	0.00469226
ABIS_72	0.00712222	0	0	0.00683037	0.00767822	0.000622789	0	2.69944e-05	0.00664019	0.00595913	0.0084126	0.0052731	0	0.000212633	0.00895885	0.00824923	0.000163392	0.00746832	0.00742039	0	0.00143316	0.00886726	0.00595062	0.00727665	0.00472357	0	0	0	0.00139187	0.000107043	0.00263427	0.00546927	0.000538034	0.000778371	0.000911807	0	0.00103204	0.00158844	0	0	0.00704909	0	0.00101446	0.00495146	0.00630304	0.00582913	0	0.00758898	0.00133897
ABIS_73	0.00740171	0	0.00071765	0.005529	0.00468071	0.00205214	0.000137435	0.000321729	0.00483689	0.00291882	0.00835282	0.00670966	9.9477e-05	0.000292723	0.00884716	0.00990122	0.000137786	0.00806551	0.00904391	0	0.000293837	0.00891755	0.00473402	0.00812132	0.00116337	0.000188858	0.000614191	0.00031952	0.000568877	0.000239208	0.0005189	0.00233446	0.000581584	0.000639225	0.000932774	5.59567e-05	0.00102157	0.0010094	0.000424146	5.59567e-05	0.00902939	0.000290074	0.000964481	0.00191508	0.00165251	0.00127998	0.000158124	0.00909251	0.00139662
ABIS_74	0.00665088	6.76639e-05	0.000833221	0.00707408	0.00934478	0.00133179	0.00046198	0.000882084	0.00663662	0.00673309	0.00828378	0.00618544	0.000302016	0.000798222	0.00861907	0.00838682	0.00156388	0.00687335	0.00605266	0	0.00127717	0.00870609	0.00767667	0.00620222	0.00709905	0.000484442	0.00115764	0.000829502	0.00214833	0.000863525	0.00280243	0.00618247	0.00137903	0.00207038	0.00197878	0.000381427	0.00219369	0.00408903	0.000381427	0.000381427	0.00323546	0.000583158	0.00230431	0.00578529	0.00985094	0.00933106	0.000391619	0.00785317	0.00157321
ABIS_75	0.00707743	0	0	0.00514894	0.00928431	0.000249182	0	0.000179681	0.00748504	0.00728985	0.00897952	0.00580906	0	0.000903512	0.00955439	0.00974863	0	0.00785558	0.00898318	0	0.00130913	0.0094353	0.00781994	0.00526325	0.00655443	0	0	0	0.00223721	0.00147313	0.00174848	0.00536381	0.000934367	0.00134423	0.00196314	1.7082e-05	0.00224293	0.00312136	2.84222e-05	1.7082e-05	0.00563098	0.000545068	0.00211454	0.00591388	0.00809699	0.00942792	0	0.00607853	0.00261207
ABIS_76	0.00672899	0	7.15693e-05	0.00644942	0.00862406	0.0014078	1.22264e-05	0.000128551	0.00668611	0.00656886	0.00820813	0.0065578	6.37975e-06	0.00282434	0.00847715	0.00848052	0.000137854	0.00690648	0.0064143	0	0.00325358	0.00856528	0.00746683	0.0057965	0.0084127	1.49172e-05	3.36989e-05	2.91528e-05	0.00383998	0.00235198	0.00518757	0.00640431	0.00155376	0.00200668	0.00218254	1.83403e-05	0.00248109	0.0040179	2.97261e-05	1.83403e-05	0.00699929	5.72539e-05	0.00235915	0.0059321	0.0097069	0.00860889	2.50862e-05	0.00724676	0.00195552
ABIS_77	0.00577765	0.00102171	0.0020069	0.00592751	0.00748981	0.00257307	0.000591078	0.00109907	0.00576543	0.00586053	0.00695876	0.00425134	0.00104572	0.00316734	0.0068948	0.00797665	0.001073	0.00570146	0.00361575	0	0.00326693	0.00724845	0.00592821	0.00433265	0.0054124	0.00143485	0.0020963	0.002723	0.00498573	0.0039555	0.00415462	0.00584314	0.0021765	0.0022264	0.00212082	0.00108573	0.00230617	0.0035115	0.00121657	0.00108573	0.00594709	0.00191769	0.00244182	0.0054329	0.00766135	0.00724795	0.00145301	0.00650231	0.00315726
ABIS_78	0.00692618	7.45836e-06	0.000672922	0.00743608	0.00850633	0.00130209	0.000391498	0.000657345	0.00671802	0.00697912	0.00830613	0.0048772	0.000262232	0.000988686	0.00863729	0.00861252	0.000593918	0.00647881	0.00428165	0	0.00193849	0.00866011	0.00686227	0.00568043	0.00825674	0.000462226	0.000974085	0.000792916	0.00169116	0.000809856	0.00589578	0.00665434	0.00134426	0.0024651	0.00172952	9.10466e-05	0.00183786	0.00396548	0.000449481	9.10466e-05	0.00440752	0.00162702	0.00203537	0.00674252	0.00886546	0.00744096	0.000455714	0.00819955	0.00145875
ABIS_79	0.00763048	3.90214e-05	0.000937447	0.00753517	0.00922167	0.00155469	0.000607032	0.000214174	0.0066375	0.00737022	0.00879075	0.0060299	0.000431036	0.00100873	0.00905981	0.0111877	0.000339745	0.00688114	0.00623153	0	0.000445727	0.00911283	0.00834926	0.00289254	0.00700352	0.000643173	0.00105279	0.00110046	0.00183132	0.00101921	0.00385493	0.00732969	0.00296886	0.00565569	0.00504168	0.000103313	0.00523196	0.00541466	0.000599705	0.000103313	0.00466169	0.00144008	0.00552896	0.00701116	0.010638	0.00952841	0.000678906	0.00826321	0.00224022
ABIS_80	0.0063983	0.000139361	0.000530483	0.00605816	0.00685037	0.0036865	0.000155177	0.000265483	0.00686651	0.00734968	0.00799355	0.00661652	0.00017904	0.00383635	0.00678611	0.00849827	0.000777437	0.00708462	0.00616924	0	0.00423299	0.00841028	0.00475559	0.0068089	0.00455517	0.000211682	0.000514372	0.000429618	0.00515674	0.00367076	0.00472834	0.00575803	0.00120815	0.000800113	0.00129127	0.00015057	0.00241043	0.00161775	0.00015057	0.00015057	0.00686048	0.000316708	0.00110268	0.00734196	0.00791437	0.00801551	0.000200354	0.00685829	0.00367059
ABIS_81	0.00631053	0	0	0.00706557	0.0082176	0.00147562	0	9.42853e-05	0.00495524	0.00466495	0.00705442	0.00743737	0	0.00545799	0.00771722	0.00768359	0.000727244	0.00654938	0.00498152	5.23265e-05	0.00470039	0.00737372	0.00429521	0.00650825	0.00840565	0	0	0.000193086	0.0076092	0.00602263	0.00567937	0.00616878	0.000864303	0.000440514	0.00262781	0.000108694	0.00364896	0.00141241	9.99644e-05	0.000108694	0.00634695	0.000160223	0.00245857	0.00415659	0.00871454	0.00665485	0	0.00785779	0.000849868
ABIS_82	0.00686056	0	0	0.00668457	0.00689643	0.000161443	0	0	0.00343185	0.000284452	0.00730261	0.00896719	0	0.00256915	0.0090971	0.00882805	0.000465613	0.00790352	0.00892642	0	0.00485191	0.00782951	0.000370212	0.00865872	0.00380543	2.55784e-05	0	6.35986e-05	0.00741224	0.00170685	0.000260395	0.00737004	6.48511e-05	2.9866e-05	0.000777104	0	0.00102537	0.00029755	0	0	0.00734403	2.48215e-05	0.00071001	0.00151685	0.00450929	0.000342146	2.4555e-05	0.00786791	0.00247141
ABIS_83	0.00560831	0	0.002439	0.00585563	0.00650277	0.0032424	0.000935545	0.000120977	0.00470126	0.0030453	0.00569392	0.00613277	0.000734037	0.00513369	0.00672349	0.00691103	0.000508654	0.00535482	0.00480917	0	0.00228486	0.00605329	0.0035134	0.00618058	0.00337723	0.00105989	0.00221248	0.00177985	0.00630524	0.00435713	0.00356647	0.00542912	0.00177638	0.00124909	0.00248002	0.000141448	0.00255847	0.0018023	0.000824777	0.000141448	0.00582748	0.00137222	0.00248677	0.00315095	0.00416961	0.00205734	0.00110396	0.00617393	0.00445779
ABIS_84	0.00717465	0	0	0.00724417	0.0107058	3.01402e-05	0	0	0.00744812	0.00756921	0.00958265	0.00612841	0	0	0.0106938	0.00906856	0	0.00786092	0.00760561	0	0.000965326	0.0101223	0.00931041	0.00548187	0.00863094	0	0	0	0	0	0.000967871	0.00625291	0.00126515	0.00227153	0.0011895	0	0.00117995	0.00571977	0	0	0.000238623	0.000217234	0.00198316	0.00668305	0.0112311	0.0112744	0	0.00812305	0.000190805
ABIS_85	0.00497998	2.50784e-05	0.00338344	0.00567316	0.00646866	0.00386769	0.00261192	1.89638e-05	0.00440593	0.00450012	0.00551736	0.00536222	0.00213883	0.00414435	0.00616214	0.00661849	0.00193606	0.00465361	0.00451302	0	0.00216686	0.00582844	0.00497727	0.00518399	0.00545949	0.00254402	0.00327743	0.00451037	0.00509589	0.00424014	0.00549934	0.00521519	0.00288047	0.00261738	0.00316665	6.32384e-05	0.00333427	0.00389488	0.00227791	6.32384e-05	0.00557236	0.00335682	0.00337093	0.00420429	0.00632797	0.00516438	0.00282967	0.00624799	0.00422777
ABIS_86	0.00646573	0	0.000182493	0.00628197	0.00774143	0.00187797	3.17851e-05	3.78021e-05	0.00381686	0.00337439	0.00681044	0.00681411	1.5813e-05	0.00475712	0.00757991	0.00747581	0.000675025	0.00648264	0.00559785	0	0.00486368	0.0071451	0.00449008	0.00681415	0.00926708	3.83661e-05	8.18851e-05	0.000167888	0.00700739	0.00380632	0.00428601	0.00627319	0.00138166	0.000778061	0.00244959	6.05352e-05	0.00298126	0.00195934	6.0347e-05	6.05352e-05	0.00669234	0.000298684	0.0023888	0.00385473	0.00807154	0.00642324	6.20664e-05	0.00750699	0.00330277
ABIS_87	0.00628705	0	0	0.00655488	0.00792559	0.00111635	0	0.00101052	0.00565396	0.00540884	0.00747561	0.00655701	0	0.00358626	0.00773527	0.00783126	0.000145393	0.00672132	0.00532949	0	0.00416825	0.00783643	0.00571156	0.00673421	0.00884954	0	0	0	0.00603516	0.00376644	0.00534968	0.00666959	0.00114956	0.000672267	0.0012301	0	0.00198445	0.00270908	0	0	0.0067859	0.000365043	0.00114757	0.00462681	0.00782103	0.00656509	0	0.00744451	0.00179067
ABIS_88	0.00697235	0	0.000611262	0.0056472	0.00740949	0.00155787	0	0.000277026	0.00446824	0.000693043	0.00535164	0.00764294	8.98636e-05	0.00787345	0.00730025	0.00795741	0.000260672	0.00627577	0.00689855	0	0.00495137	0.00576146	0.00163128	0.00736134	0.00431238	0.000137632	0.000417767	0.000229993	0.0107726	0.00565267	0.000940302	0.00652702	0.000950057	0.00047197	0.00110206	0.000192962	0.00441264	0.000803382	0.000236349	0.000192962	0.00682023	0.000177218	0.000809929	0.00505666	0.00592153	0.00089012	0.000176291	0.00753573	0.00515827
ABIS_89	0.0054425	0	0.002897	0.00544852	0.0068705	0.00383372	0.00232324	0	0.0051089	0.00524939	0.00641409	0.00463276	0.00185234	0.00350718	0.00618836	0.00689252	0.000467031	0.00503725	0.00449104	0	0.00237056	0.00666386	0.00610415	0.00450253	0.00643153	0.00236181	0.00262399	0.00390961	0.004589	0.00344576	0.00450468	0.00509777	0.00294284	0.00340777	0.00251023	0.000136135	0.0024737	0.00417418	0.00198217	0.000136135	0.00585229	0.00301967	0.00285555	0.0051643	0.00709547	0.00693483	0.00250213	0.00615827	0.00408384
ABIS_90	0.00655724	0	0	0.00839595	0.00876136	0.00188294	0	0.000184249	0.0036449	0.0036842	0.00884405	0.00684656	0	0.00349078	0.0053034	0.0118204	0.000805465	0.00810549	0.00712229	0	0.00412725	0.00923156	0.00426312	0.00818768	0.00546356	0	0	0.000385889	0.00535917	0.00273785	0.003681	0.00704759	0.00128887	0.000970775	0.00195071	0	0.00222921	0.00206311	0	0	0.00796303	0	0.00201278	0.00295316	0.00656067	0.00536467	0	0.00835236	0.00352255
ABIS_91	0.00698095	0	0	0.00548173	0.00511755	0.000588473	0	6.06961e-05	0.00535711	0.000610236	0.00714925	0.00669073	0	0.00549736	0.00586771	0.00810883	0	0.00687545	0.00774795	0	0.00386514	0.00759843	0.000481299	0.0078665	0.00336646	0	0	0	0.00790541	0.00559674	0.000178396	0.00602883	0.00010325	4.68293e-05	0.00282167	4.59832e-05	0.00298498	0.00013517	4.18413e-05	4.59832e-05	0.00719967	2.97423e-05	0.00289402	0.00356803	0.00287639	0.000546901	0	0.00771758	0.00542038
ABIS_92	0.00684853	0	0	0.00562171	0.00902937	0.00214367	0	0.000540907	0.00606362	0.00598232	0.00810062	0.00596097	0	0.00312392	0.00840939	0.00908639	6.78419e-05	0.00707875	0.00680216	0	0.00370721	0.00842822	0.00709285	0.00497707	0.00711106	0	0	0	0.00605408	0.00442904	0.00503633	0.00568705	0.00207648	0.00178291	0.00302738	3.47471e-05	0.00355277	0.00379383	6.44674e-05	3.47471e-05	0.00714532	6.8138e-05	0.00320122	0.00567736	0.00938377	0.00900067	0	0.00646544	0.00282962
ABIS_93	0.00467427	0.000440709	0.00366049	0.00509625	0.00603185	0.00376551	0.00300966	0.000532104	0.00428304	0.0042703	0.00537846	0.00489159	0.00245727	0.00444414	0.00561169	0.00679957	0.00109847	0.00441786	0.00415513	0	0.00239165	0.00562329	0.00472109	0.00479157	0.00518434	0.00285204	0.00305889	0.00525484	0.0052101	0.00426164	0.00589535	0.00497894	0.00326838	0.00295778	0.0036266	0.000643155	0.00373479	0.00368902	0.00272583	0.000643155	0.00562049	0.0035182	0.00373552	0.00393096	0.00585685	0.00478081	0.00308782	0.00592774	0.00455606
ABIS_94	0.00619537	0	0.000900008	0.00682613	0.00772474	0.00133139	0.000394833	0.000106927	0.00447916	0.00427038	0.00684393	0.00638774	0.000239509	0.00503747	0.00729278	0.00792016	0.00109236	0.00586195	0.00552197	0	0.00390281	0.00717105	0.00537371	0.00578316	0.00732575	0.000411255	0.000753277	0.000771625	0.00580291	0.00421535	0.00521055	0.00617033	0.00227177	0.00139651	0.00329796	0.000126049	0.00353956	0.00273154	0.000411002	0.000126049	0.00629256	0.000515385	0.00344268	0.00427274	0.00811378	0.00693401	0.000760315	0.00746431	0.00202557
ABIS_95	0.00717499	0	0	0.00567643	0.00960569	0.000866805	0	8.55042e-05	0.00771781	0.00788888	0.00857541	0.00778521	0	0.000647813	0.0106128	0.00540856	0	0.00774358	0.00593372	0	0.0012545	0.00917962	0.00723753	0.00817028	0.00753198	0	0	0	0.00111713	0.000725848	0.00457867	0.00723973	0.00041919	0.000433495	0.00055914	0	0.0007867	0.00109932	0	0	0.00334772	0	0.000589058	0.00735907	0.00926606	0.00700385	0	0.00649369	0.00100482
ABIS_96	0.00658681	0	0.0004778	0.00666689	0.00882664	0.0012034	0.000202375	5.43005e-05	0.00670247	0.00678229	0.00785715	0.0067234	0.000122075	0.000775564	0.00784351	0.00752367	0.000650322	0.00694163	0.00482988	1.70132e-05	0.000236838	0.00830538	0.00662493	0.00626531	0.00646862	0.000204512	0.000567356	0.000341275	0.00140926	0.000940564	0.00588754	0.00591879	0.00162448	0.0021302	0.0033048	0	0.00349458	0.00331138	0.000186349	0	0.0040454	0.000377914	0.00356357	0.00624889	0.00796003	0.00601951	0.000226099	0.00751951	0.00152011
ABIS_97	0.00658093	0	0.000309945	0.00630297	0.00892119	0.00281107	7.99605e-05	0.000288913	0.00615142	0.0058669	0.00813128	0.00652163	4.56684e-05	0.00271883	0.00857055	0.00833952	0.000324491	0.00719237	0.00860433	0	0.00284063	0.00858993	0.00709351	0.00583365	0.00692557	7.97954e-05	0.000231616	0.000153888	0.0037761	0.00264323	0.00448329	0.00565999	0.000841907	0.00114756	0.00143586	2.85263e-05	0.00170653	0.00323707	8.33472e-05	2.85263e-05	0.00650946	9.28049e-05	0.00155766	0.00481421	0.00946227	0.00882562	0.000142631	0.00714172	0.00288008
ABIS_98	0.00685066	0	0	0.00623507	0.0085223	0.000567124	0	4.78022e-05	0.00550474	0.00523	0.00712932	0.00610926	0	0.00529414	0.00738103	0.00800077	9.49381e-05	0.00638973	0.00528609	0	0.00296305	0.00752714	0.00630248	0.0058634	0.00781344	0	0	5.51207e-05	0.00762069	0.00597122	0.00591636	0.006436	0.00260077	0.00183743	0.00249775	0.000127205	0.00318306	0.00466454	0.000182196	0.000127205	0.00714485	0	0.00249988	0.0048604	0.00836335	0.00825809	0	0.00700644	0.00168743
ABIS_99	0.00786814	0	0	0.00508744	0.0100828	0.000596401	0	3.42161e-05	0.00770465	0.00795518	0.0092253	0.00686426	0	0	0.00976707	0.0111232	0	0.00756803	0.00641845	0	0.000821471	0.0096808	0.00882606	0.00467157	0.00804739	0	0	0	0.00154228	0.00101537	0.00331331	0.00750488	0.00215994	0.00482581	0.00533467	0	0.00562159	0.00694351	0	0	0.00378253	0	0.00575716	0.0074793	0.0105647	0.00899046	0	0.00604999	0.000988905
ABIS_100	0.00696278	0	0	0.00681419	0.00691763	0.00164901	0	0	0.00636534	0.0050073	0.00788286	0.00641192	0	0.00174067	0.00881786	0.00836361	0	0.00742643	0.00841919	0	0.00145933	0.00836355	0.00548964	0.00741574	0.0036594	0	0	0	0.00283203	0.00181566	0.00205066	0.00484171	0.000557064	0.000451933	0.000740976	8.28644e-05	0.000750805	0.00111792	0.000145896	8.28644e-05	0.00736933	0	0.000872974	0.00372381	0.00483927	0.00426766	0	0.00779419	0.00250281
ABIS_101	0.00610238	0	0.000359209	0.00620502	0.00999598	0.00172063	0.000123513	4.88385e-05	0.00660831	0.00656635	0.00843931	0.00736818	7.34993e-05	0.00111388	0.00985035	0.00839425	0.000462324	0.00774866	0.00906337	0	0.00175972	0.00899259	0.00782089	0.00616481	0.00807351	0.00013993	0.000359839	0.000215447	0.00151358	0.000994563	0.00249886	0.00516184	0.000800832	0.000740798	0.00123883	0	0.00187798	0.00420686	0.000118355	0	0.00485941	0.000203273	0.00144913	0.00539372	0.00921336	0.00967615	0.000215282	0.00717289	0.00185311
ABIS_102	0.00674939	0	0	0.00599879	0.00637993	0.00136769	0	0	0.00529274	0.000772666	0.0066134	0.00797557	0	0.00692172	0.00787853	0.008028	0.000174531	0.00685255	0.00754679	0	0.00469359	0.00705896	0.00124454	0.00766692	0.00385848	0	0	0	0.00931421	0.00458986	0.000932141	0.0064596	0.000378509	0.000177721	0.00179949	0	0.00348691	0.000191561	0	0	0.00703664	0	0.00149853	0.00444394	0.00434488	0.000750018	0	0.00714151	0.00541624
ABIS_103	0.006355	0	0	0.00632137	0.00784951	0.00338783	0	3.63767e-05	0.00570275	0.00504206	0.00717872	0.00593048	0	0.00398732	0.00854641	0.00725686	0.000156296	0.0067641	0.00731987	0	0.00417364	0.00758259	0.00554701	0.00719473	0.00451644	0	0	0.000105483	0.00493006	0.00329105	0.00512494	0.00592961	0.000875769	0.000478244	0.00161089	2.35544e-05	0.00229182	0.00198927	2.23149e-05	2.35544e-05	0.00666009	0.000285952	0.00154352	0.00424782	0.00557897	0.00505652	0	0.0071589	0.00419829
ABIS_104	0.00721173	0	0	0.00681049	0.00846223	0.0019388	0	0	0.00692751	0.00684531	0.00818267	0.0053556	0	0.00168081	0.00961573	0.00674841	0	0.00624417	0.00359522	0	0.0035406	0.00860167	0.00722932	0.0047206	0.00546927	0	0	0	0.00508562	0.00412817	0.00687678	0.00753573	0.000777731	0.000425897	0.00183128	0	0.00192319	0.00145906	0	0	0.00495744	0.00377616	0.0020708	0.00626031	0.00824364	0.00782774	0	0.0071327	0.00226028
ABIS_105	0.00719134	0	0	0.00652306	0.00713783	0.001208	0	0.00139941	0.00513381	0.00424003	0.00812893	0.00613345	0	0.000210042	0.00785587	0.00870483	0	0.00708301	0.00659843	0	0.00232235	0.00850874	0.00667674	0.00753245	0.00449693	0	0	0	0.00476913	8.61788e-05	0.00260243	0.00557693	0.000612151	0.0013171	0.00103529	8.53772e-05	0.00103048	0.00231514	0.000115881	8.53772e-05	0.00709555	3.60542e-05	0.00152218	0.00330063	0.00472188	0.00444307	0	0.00734875	0.00341729
ABIS_106	0.00732121	0	0.000249022	0.00537618	0.00829647	0.00032458	4.20756e-05	0	0.0036502	0.00300983	0.00584941	0.00713548	2.74679e-05	0.00829869	0.00760562	0.00774577	0.000175555	0.00655972	0.00498009	0	0.00364175	0.00625007	0.00288314	0.00754364	0.0104865	5.65486e-05	0.000134805	8.06968e-05	0.0106268	0.00798117	0.00344289	0.00706769	0.000675747	0.000321672	0.00139733	0	0.00522715	0.00118974	2.74679e-05	0	0.00781032	5.47428e-05	0.00103958	0.005803	0.00750349	0.00432137	0.000108638	0.00810755	0.000667382
ABIS_107	0.00736387	0	0.000156839	0.0080835	0.0078077	0.000579001	4.97888e-05	0	0.00491453	0.00303268	0.00846357	0.00324928	2.79272e-05	0.000290311	0.00359631	0.0089025	0.000162014	0.00685264	0.0082991	0	0.000688366	0.00891528	0.0053595	0.00820583	0.00244872	5.75269e-05	0.000146077	7.96838e-05	0.00104272	0.000193729	0.00101983	0.00513748	0.00108019	0.0010822	0.00174208	1.61206e-05	0.00209298	0.00101079	7.26465e-05	1.61206e-05	0.00839513	0.000151688	0.0017291	0.00199176	0.0029122	0.00188859	4.89463e-05	0.00856652	0.00316587
ABIS_108	0.00626605	5.33971e-05	0.00105346	0.00590717	0.00791186	0.00192177	0.000329991	0	0.00441968	0.00374991	0.00574288	0.00570904	0.000215927	0.00541236	0.00672064	0.00945487	0.00107997	0.00537451	0.00568129	0	0.00377891	0.00608851	0.00602305	0.00565858	0.0067053	0.000407567	0.000853527	0.000604605	0.0069477	0.00512256	0.00438604	0.00511561	0.00416669	0.00360324	0.00517435	0.00168222	0.00562975	0.00477476	0.00263983	0.00168222	0.00679719	0.000423091	0.00520661	0.00458405	0.00730121	0.00574508	0.000750272	0.00680969	0.00391099
ABIS_109	0.00708509	0	0.000600201	0.00503123	0.00972593	0.00163215	0.000304576	1.80624e-05	0.00744764	0.00748554	0.00871949	0.00726886	0.000193264	0.00101835	0.00978831	0.00830548	0.00104665	0.00754939	0.00811624	0	0.00189492	0.0092463	0.00810936	0.00346415	0.00795201	0.000311981	0.000835917	0.000564455	0.00148918	0.000981881	0.00476025	0.00615166	0.00125439	0.00140163	0.00143413	0.000166175	0.00161752	0.00461413	0.000298025	0.000166175	0.0043439	0.000542557	0.00182863	0.00616858	0.0100172	0.0102724	0.000159716	0.00603809	0.00152664
ABIS_110	0.00659351	0	0	0.00774099	0.00925426	0	0	0.000502532	0.00648358	0.00629395	0.00768327	0.00613259	0	0.00244593	0.0090688	0.00778068	0.00110155	0.00676556	0.00455255	0	0.00458087	0.00801977	0.00605529	0.00579267	0.00773082	0	0	0	0.00536836	0.0013541	0.00623756	0.00633839	0.000517276	0.000258747	0.00314504	0	0.00336901	0.0024565	0	0	0.00721485	0.000134139	0.00350425	0.00573486	0.00843509	0.00715663	0	0.00835714	0.00198499
ABIS_111	0.00964474	0	0	0.00447619	0.00341228	0.000257989	0	5.09425e-05	0.00415431	0.00208095	0.0109802	0.00284795	0	0.000155793	0.00479621	0.012643	0	0.0100281	0.0107558	0	0.000209073	0.0118875	0.00242692	0.00525662	0.000521171	0	0	0	0.000304037	0.000191137	0.00101931	0.00284995	0	0	5.90112e-05	0	5.9774e-05	0.000223629	0	0	0.0120874	0.000375979	7.83624e-05	0.00127261	0.00107746	0.00101407	0	0.0129316	0.000988192
ABIS_112	0.00612838	0	0	0.00606187	0.00771989	0.00189045	0	0.000191923	0.00468224	0.00377744	0.00695247	0.00627049	0	0.00463017	0.00792203	0.00759724	7.99679e-05	0.00665483	0.00706351	0	0.00417434	0.00728978	0.00513842	0.00690614	0.00604425	0	0	3.52381e-05	0.00637928	0.00453654	0.00441168	0.00591779	0.00060394	0.000312841	0.00205516	0	0.00242718	0.000753392	0	0	0.00658684	0.000525436	0.00216339	0.00302002	0.00701698	0.00545818	4.65475e-05	0.00690558	0.00418665
ABIS_113	0.00742884	4.74249e-05	0.000203442	0.00658395	0.00987296	0.00119384	0	0.000126511	0.00754122	0.00761087	0.00894312	0.00607283	3.45151e-05	0.0010351	0.00986142	0.00939846	0.000277282	0.00741367	0.00651641	0	0.00293083	0.00942438	0.00890753	0.00365124	0.0080811	6.66853e-05	0.000193721	0.000130238	0.00136472	0.000897294	0.00322332	0.00654433	0.00250505	0.00324341	0.00314056	0.000281126	0.00355212	0.0057021	0.000533538	0.000281126	0.00460168	0.000358377	0.00375139	0.00700568	0.0109697	0.0106553	4.33889e-05	0.00742408	0.000571775
ABIS_114	0.00651041	0	0.000944628	0.00589547	0.0085706	0.00215536	0.000442401	0.000345156	0.00561799	0.00554687	0.00803986	0.00540732	0.000299623	0.00347523	0.00767869	0.00836945	0.00115279	0.00658076	0.00635155	7.71579e-06	0.00299634	0.00832208	0.00759227	0.00418789	0.00774334	0.000478862	0.00108125	0.000872659	0.00548683	0.00388175	0.00519068	0.00536017	0.00201596	0.00249023	0.00195663	0.000125268	0.00197664	0.00464888	0.00043804	0.000125268	0.00684233	0.000688642	0.0022131	0.00499638	0.00939772	0.00971727	0.000791103	0.00665693	0.00170171
ABIS_115	0.00713564	0	0	0.00534398	0.00826752	0.000895331	0	0.000460182	0.00498971	0.00383645	0.00641877	0.00783157	0	0.00667608	0.00760399	0.00824077	0	0.0065554	0.00619536	0	0.00318697	0.00679906	0.00431092	0.00708021	0.00843962	0	0	0	0.00808191	0.00560857	0.0056217	0.00680714	0.00129217	0.000661848	0.00397911	0	0.00500463	0.00133298	0	0	0.00732381	0	0.00379339	0.00531251	0.00897679	0.00611939	0	0.00804269	0.000936764
ABIS_116	0.006727	2.79028e-05	0.000323849	0.00598069	0.00823233	0.00132453	9.90701e-05	1.29543e-05	0.00375405	0.00321798	0.00615913	0.00867397	5.28168e-05	0.00770239	0.00730462	0.00831572	0.000564165	0.00646993	0.00613486	0.000294141	0.00323915	0.00656266	0.00334244	0.00715052	0.00752799	0.000110312	0.000225492	0.000322351	0.0103972	0.00748015	0.00279514	0.00677149	0.00122726	0.000628981	0.00167558	0.000141803	0.0050994	0.00243199	0.000168625	0.000141803	0.00782479	0.000104985	0.00128151	0.0049408	0.00796738	0.005622	0.000206067	0.00792638	0.00187047
ABIS_117	0.00732087	0	0	0.00691591	0.00857316	0.000773193	0	0.000298607	0.00607434	0.00611897	0.0078964	0.00639043	0	0.00286444	0.00915719	0.00680199	0	0.00725616	0.00306312	1.74158e-05	0.0044295	0.00834099	0.00562733	0.00763134	0.00871303	0	0	0	0.00530493	0.00314991	0.00624055	0.00775129	0.000629251	0.00034866	0.000728836	0	0.00207262	0.00191186	0	0	0.00571604	8.23762e-05	0.000565371	0.0058328	0.00760305	0.00446015	0	0.00753973	0.000367204
ABIS_118	0.00629427	0	0	0.00523085	0.00730772	0.00349434	0	0	0.00496636	0.0046827	0.00674764	0.00627358	0	0.00474386	0.00750654	0.00806832	0	0.00682187	0.0075557	5.03174e-05	0.004696	0.00715777	0.00412527	0.00688683	0.00617725	0	0	0	0.00849819	0.00641875	0.00415738	0.00605393	0.0020421	0.00134102	0.000485959	0	0.00340636	0.00209322	0	0	0.00634978	0	0.000344847	0.00410265	0.00701238	0.00580273	0	0.00607135	0.00328698
ABIS_119	0.00736177	0	0	0.00478648	0.0095264	0.00128458	0	0	0.00740726	0.00749628	0.00956517	0.00584634	0	0.00093136	0.00926063	0.00979281	0	0.00750816	0.00712454	0	0.00154947	0.00998508	0.00918352	0.00469744	0.00844711	0	0	0	0.00154466	0.000692496	0.00303653	0.00668017	0.000787118	0.00400521	0.00256306	0	0.00253557	0.00524342	0	0	0.00524374	0.000105694	0.00277123	0.00711831	0.0108859	0.0108953	0	0.00573231	0.00146661
ABIS_120	0.0072284	0	0	0.00662864	0.00627086	0.00032193	0	0.00128739	0.00575601	0.00442093	0.00741454	0.00607134	0	0	0.00821643	0.00850224	0	0.0072702	0.0068476	0	0.000900225	0.00782793	0.00690117	0.00791147	0.00228525	0	0	0	0.00396527	0	0.00184373	0.00420806	0.000444025	0.000659574	0	0	0	0.00148001	0	0	0.00770823	0.000578791	0.000459047	0.00325845	0.00288574	0.00268208	0	0.00778017	0.00356581
ABIS_121	0.00565563	0.000155601	0.00310505	0.00674699	0.00667258	0.00374325	0.00275199	4.17196e-05	0.00564394	0.00581843	0.006428	0.00347007	0.00219328	0.00324036	0.0071202	0.00680059	2.82978e-05	0.00550883	0.00242111	0	0.000378308	0.00677845	0.00477058	0.00609126	0.00673239	0.00252111	0.0041048	0.00420412	0.00430904	0.00370561	0.00729097	0.0063986	0.00225454	0.00219592	0.00248865	0.000231181	0.00242683	0.0030706	0.00214914	0.000231181	0.00479117	0.00307359	0.00264691	0.0055121	0.00505998	0.00310985	0.00248676	0.00696394	0.0039538
ABIS_122	0.00522791	0	0.0028714	0.00624791	0.00677648	0.00361279	0.00204775	0.000152364	0.00484035	0.00490947	0.0060866	0.00516845	0.00162528	0.00393076	0.00639213	0.0068143	0.00165759	0.00495767	0.00420968	0	0.00246862	0.00638796	0.00531713	0.00521975	0.00610272	0.00208881	0.00282351	0.00374845	0.00482762	0.0037605	0.00523315	0.00543737	0.00260547	0.00245174	0.00290378	0	0.00298143	0.0038905	0.00164261	0	0.00574929	0.00269934	0.00310565	0.00470564	0.0069158	0.00562963	0.00231324	0.00654407	0.00392369
ABIS_123	0.00701622	0	0.000166862	0.00393655	0.00856038	0.000513648	6.23292e-05	0	0.00198163	0.000985957	0.0042716	0.00852905	3.20491e-05	0.00856005	0.00762041	0.00818763	0.000181123	0.00669852	0.00611238	0	0.00241936	0.00467324	0.00192454	0.00780667	0.0103376	7.41711e-05	0.000142979	9.06254e-05	0.00995636	0.00748373	0.00139577	0.0072553	0.000517628	0.000241582	0.00513858	0	0.00559181	0.000899213	5.04903e-05	0	0.0082494	9.3849e-05	0.00517393	0.00517369	0.00815823	0.00203987	0.000125951	0.00841821	0.00220497
ABIS_124	0.00704661	0	0	0.00606159	0.00949192	0.000803821	0	7.99406e-06	0.00662862	0.00672139	0.00847486	0.0061483	0	0.00227942	0.00856306	0.00895485	0	0.0069483	0.00544837	0	0.00292297	0.00887664	0.00806957	0.00492997	0.00842919	0	0	0	0.00286578	0.00197424	0.00444886	0.00670342	0.00178249	0.00295996	0.00254253	1.54536e-05	0.00262304	0.00501633	5.82857e-05	1.54536e-05	0.00668352	8.12028e-05	0.00280363	0.00646223	0.0100139	0.00942394	0	0.0069239	0.000430772
ABIS_125	0.00501527	0.00139659	0.00290367	0.00489083	0.00607919	0.00344515	0.00210567	0	0.00441086	0.00444819	0.00579029	0.0048729	0.00172394	0.00391343	0.00551302	0.00604405	0.00132937	0.00466371	0.00436613	0	0.00428011	0.00606211	0.00527932	0.00458997	0.00611132	0.00232507	0.00232057	0.00400789	0.00478003	0.00341714	0.00528095	0.00508218	0.00280202	0.00314886	0.00256746	0.00166533	0.00236614	0.00409179	0.00193533	0.00166533	0.00551893	0.00268505	0.00290617	0.00431685	0.00682486	0.00629614	0.00234536	0.00571383	0.00387922
ABIS_126	0.00652881	0.000455683	0.00166735	0.00568202	0.00519106	0.00285539	0.000543748	6.8277e-05	0.00351661	0.00202609	0.00731509	0.00722241	0.000739415	0.00143963	0.00792695	0.00852345	0.00130879	0.00704183	0.00786801	0	0.0027134	0.00777517	0.00272872	0.00749381	0.00184791	0.000590085	0.00156338	0.00108618	0.00498732	0.00134586	0.0020367	0.00610292	0.000491775	0.000460109	0.000928714	0.000383091	0.00103953	0.000291548	0.000390015	0.000383091	0.00730016	0.000797444	0.00101468	0.00140205	0.00211834	0.00133467	0.000484147	0.00762508	0.00201169
ABIS_127	0.0066968	0	0	0.00738486	0.00759857	0.00133418	0	0.000266828	0.00461189	0.00410213	0.00689544	0.00656274	0	0.00224908	0.0082578	0.00777836	0	0.00723833	0.00514296	0	0.0043262	0.0072805	0.00522093	0.00767276	0.00573361	0	0	0	0.00599836	0.0018369	0.00479707	0.00681586	0.000327605	0.000169882	0.0009973	0	0.0010741	0.00104819	0	0	0.00649147	0.000775001	0.00100854	0.00331164	0.00608457	0.00479276	0	0.00787144	0.0028718
ABIS_128	0.00739936	0	0	0.00649966	0.00950201	0.000926373	0	4.15794e-05	0.00733593	0.00722041	0.0085059	0.0073253	0	0.00351763	0.00857365	0.00924406	0.000493473	0.00724855	0.00640992	0	0.00362743	0.00894037	0.00753993	0.0036894	0.00914336	0	0	0.000221023	0.00508214	0.00270007	0.00603868	0.00689366	0.00179745	0.00148377	0.0027696	0.000129193	0.00318445	0.00309116	0.000107812	0.000129193	0.00785684	5.96375e-05	0.00290678	0.00642049	0.0098311	0.00947423	0	0.00770468	0.000462563
ABIS_129	0.00763696	0	1.41932e-05	0.00548929	0.00875751	0.00065836	4.0275e-06	1.72077e-05	0.00225175	0.00175766	0.00537694	0.0081899	2.30908e-06	0.00765581	0.00820481	0.00814443	1.60632e-05	0.00697059	0.00700292	0	0.0056336	0.00580698	0.002335	0.00841018	0.0110836	4.82922e-06	1.22105e-05	6.917e-06	0.0106778	0.00899191	0.00316464	0.00742203	0.000212256	9.66008e-05	0.000210318	0	0.0048775	0.00187484	4.4041e-06	0	0.00823577	4.61698e-06	0.000142583	0.00447863	0.00781561	0.0038337	9.22543e-06	0.00819009	0.00034879
ABIS_130	0.00722042	0	0	0.00494621	0.0102748	0.00180645	0	8.74004e-05	0.00685607	0.00689799	0.00950667	0.00822497	0	0.000503989	0.0102057	0.00937122	0.000122859	0.0081678	0.00914635	0	0.00295315	0.00992977	0.00875612	0.00524519	0.00948745	0	0	0	0.00273945	0.00022861	0.0039057	0.00612937	0.00142045	0.0020072	0.00150953	0	0.0016685	0.00558735	0	0	0.00665606	4.17282e-05	0.00197807	0.0058872	0.0111433	0.0107627	0	0.00591687	0.000546348
ABIS_131	0.00681521	0.000241251	0.000837626	0.00542517	0.0085752	0.00146305	0.000357499	0.000184453	0.0063522	0.00638865	0.00826181	0.00505978	0.000391459	0.000813801	0.0084643	0.0082781	0.000949137	0.00611256	0.00668602	0	0.0019285	0.00858933	0.00838785	0.00400606	0.00662247	0.000370057	0.00084422	0.000662696	0.00119696	0.000770822	0.00260693	0.0052025	0.00273748	0.00378501	0.00268682	0.000327323	0.00299308	0.00608364	0.000374213	0.000327323	0.00455473	0.0011229	0.00352432	0.0060949	0.00962552	0.00964429	0.00032297	0.00614879	0.00338972
ABIS_132	0.00603454	0.000177701	0.0015306	0.00532289	0.00626253	0.00248651	0.000551377	0.000130807	0.00453889	0.00323092	0.00582893	0.00606296	0.000406494	0.00627627	0.00662127	0.00682313	0.000681522	0.00557022	0.00609719	0	0.00444237	0.00618831	0.00387117	0.0064721	0.00551337	0.000587504	0.00126669	0.00100093	0.00870529	0.00660651	0.00424564	0.00570144	0.00172047	0.00100303	0.0022448	0.00024323	0.00370955	0.00198561	0.00044054	0.00024323	0.00600773	0.000719731	0.00196771	0.00412143	0.00516102	0.00406347	0.00123611	0.00635961	0.00449262
ABIS_133	0.00668594	0	0	0.00686085	0.00857989	0.00124271	0	0.000180376	0.00552962	0.0051315	0.00741308	0.00785589	0	0.00423268	0.00842379	0.00828527	0	0.00743177	0.00730231	0	0.00509226	0.00777715	0.00580774	0.00655503	0.0124109	0	0	0	0.00649241	0.00350072	0.00564229	0.00568841	0.000617185	0.000314487	0.00157968	0	0.0027589	0.00281251	0	0	0.00706815	0	0.00142409	0.00439682	0.00874154	0.00767535	0	0.0078261	0.00128578
ABIS_134	0.00675439	0	0	0.00760635	0.00939063	0.00123941	0	0.000538776	0.00709835	0.00720714	0.00823855	0.00501564	0	0.000887059	0.00910169	0.00751462	0	0.00717817	0.00311587	0	0.00189048	0.0086602	0.00697699	0.00642496	0.00728127	0	0	0	0.00205661	0.000533625	0.00578133	0.007171	0.000805295	0.00103084	0.000641537	0	0.000666347	0.00210803	0	0	0.00538633	0.00022766	0.000819824	0.00684749	0.00810775	0.00766563	0	0.00810091	0.000879567
ABIS_135	0.00561929	0.000530664	0.00165135	0.00633855	0.00702603	0.00247816	0.000713623	0.000621721	0.00484104	0.00436951	0.00630654	0.00497439	0.000402799	0.00486879	0.00667554	0.00702908	0.00139725	0.00555202	0.00461118	2.20207e-05	0.00366252	0.00661322	0.00492473	0.00596185	0.00625097	0.000710357	0.00153831	0.00125117	0.00630587	0.00489182	0.00543993	0.00553918	0.00154835	0.000928029	0.00249626	0.00049613	0.00290506	0.00228256	0.000517148	0.00049613	0.0061175	0.000923884	0.00255094	0.00408194	0.00607808	0.00488715	0.000820847	0.00695088	0.00372771
ABIS_136	0.00656556	0	0	0.00727202	0.00867146	0.000100297	0	0	0.00704934	0.00651926	0.0075353	0.00472516	0	0	0.00928122	0.00791099	0	0.00587099	0.00659802	0	0.00137547	0.00795465	0.00695339	0.00684564	0.00564168	0	0	0	0	0	0.00381036	0.00580893	0.00212431	0.0023872	0.00280063	0	0.00359799	0.00331735	0	0	0.00703862	0.000192183	0.00267525	0.00533123	0.00704739	0.00518708	0	0.00770068	0.0041843
ABIS_137	0.00653204	0	0	0.00740267	0.00773765	0.000686067	0	0.00135993	0.00534062	0.00510626	0.00732586	0.0059034	0	0.00553423	0.00737673	0.00744846	0	0.00604741	0.00431315	0	0.00381777	0.00769469	0.00625132	0.00569656	0.00846569	0	0	0	0.00672385	0.004731	0.00556891	0.00610402	0.00290846	0.00207894	0.00318772	0	0.00341461	0.0042759	0	0	0.00647903	0.000288355	0.00340746	0.00482089	0.00809997	0.00775525	0	0.00776831	0.00104336
ABIS_138	0.00687618	0	0	0.00704058	0.00686283	0.0014014	0	0	0.00542811	0.00425805	0.00815877	0.00681653	0	0	0.00903757	0.00906587	0	0.00780625	0.00790793	0	0.00266724	0.00866362	0.00557332	0.00800097	0.00310759	0	0	0	0.00353743	0	0.00262846	0.00657394	0.000593068	0.000457745	0.000656468	0	0.000683187	0.00126251	0	0	0.00770181	0	0.00073539	0.00316908	0.00430437	0.00398288	0	0.00823309	0.0032296
ABIS_139	0.00654248	0	0	0.0080607	0.00969504	0.00047005	0	0	0.00568036	0.00548719	0.00766984	0.00541725	0	0.00401812	0.00838181	0.00915711	0.00115113	0.0066975	0.00368176	0	0.00466589	0.00804756	0.00588397	0.00410719	0.0100959	0	0	0.000344216	0.00669964	0.00316218	0.00600864	0.00556786	0.00259547	0.00183404	0.00453667	0.000773779	0.00434299	0.00325625	0.00119197	0.000773779	0.00727373	0.000664919	0.005008	0.00518095	0.0088312	0.00731158	0	0.00897025	0.00136931
ABIS_140	0.00641283	0	0.000798425	0.00661941	0.00734004	0.00233188	0.000225247	1.81712e-05	0.00520601	0.0024277	0.00660824	0.00717429	0.000154111	0.00306702	0.0077308	0.00764921	0.000494809	0.00646382	0.00531606	0	0.0035688	0.00707728	0.00278035	0.00739903	0.00497956	0.000278468	0.000717795	0.00047712	0.005151	0.00169032	0.00432148	0.00616787	0.000447171	0.000216346	0.00227409	7.4222e-05	0.00224993	0.000619041	0.000199693	7.4222e-05	0.00646355	0.000558212	0.00239067	0.00354552	0.0044628	0.00103253	0.000466229	0.00710006	0.00461468
ABIS_141	0.00691319	0	0	0.00559565	0.00830161	0.00146671	0	4.15594e-06	0.00652833	0.00624974	0.00816376	0.00548333	0	0.000964472	0.0089343	0.00861384	0	0.00710646	0.00689176	0	0.00230257	0.00860603	0.00691308	0.0062628	0.00619221	0	0	0	0.00303514	0.000662026	0.00313552	0.00627925	0.00170195	0.00211099	0.00160169	0	0.00174027	0.00319479	4.93137e-05	0	0.00606439	0.000136871	0.00198942	0.00544292	0.00813449	0.00760205	0	0.0064417	0.00392334
ABIS_142	0.00618956	0	0.00132605	0.00612024	0.0089393	0.00241521	0.000669115	0.000260712	0.00529739	0.0052986	0.00806697	0.00568649	0.000456171	0.00156583	0.00844781	0.0089299	0.00132318	0.00696594	0.00760241	0	0.00179434	0.00843995	0.00690613	0.00446191	0.00738997	0.00071831	0.001601	0.001246	0.00295955	0.00140072	0.00335918	0.00518572	0.00124079	0.00166554	0.00174638	0.000243646	0.00193995	0.00399275	0.000662703	0.000243646	0.00575498	0.00155159	0.00197044	0.00428113	0.00848193	0.00887103	0.000710555	0.00682285	0.0022497
ABIS_143	0.00559761	0.000147668	0.000656622	0.00655682	0.00836888	0.00223329	0.000218312	0.00028619	0.00616217	0.00584513	0.00623368	0.00490789	0.000126679	0.00248262	0.00814204	0.00776189	0.00150489	0.00502511	0.00550296	0	0.00307397	0.0065526	0.00635929	0.005027	0.0065934	0.000202852	0.000503579	0.00106985	0.00362366	0.00265205	0.00382124	0.00514385	0.00228866	0.00231323	0.0030808	0.000566744	0.00487821	0.0033148	0.000532892	0.000566744	0.00631362	0.000389654	0.00282624	0.00494052	0.00832765	0.00677923	0.00013552	0.00693549	0.00460759
ABIS_144	0.00605971	0	0.000873179	0.0059443	0.00791282	0.00292295	0.00026327	3.91739e-06	0.00556948	0.00519892	0.00712119	0.00554004	0.000172525	0.00239685	0.00756243	0.00866076	0.000865855	0.00621313	0.00571615	0	0.00206396	0.00752112	0.00613757	0.00615245	0.00478843	0.000309252	0.00081477	0.000588154	0.00331591	0.00197354	0.00354313	0.0054264	0.00196904	0.00173728	0.00307932	0.000543292	0.0035674	0.00389361	0.00080392	0.000543292	0.00606223	0.000590464	0.00316247	0.00456356	0.00646512	0.0055258	0.000506972	0.00649055	0.00395735
ABIS_145	0.0079073	0	0	0.00657899	0.00889121	0.00110181	0	0.000438189	0.00684351	0.00723657	0.00939512	0.00553527	0	0.00296293	0.00916663	0.00815228	0	0.00725272	0.00693436	0	0.00390674	0.00972435	0.00915164	0.00379221	0.00877294	0	0	0	0.00480224	0.00325335	0.00455888	0.00603043	0.0028312	0.00483443	0.00151852	0	0.00150902	0.00541854	0	0	0.00681175	0	0.00187384	0.00724116	0.0109106	0.0121716	0	0.00754678	0
ABIS_146	0.00701539	0	0	0.00648322	0.00955178	0.00106817	0	1.83392e-05	0.00451593	0.00368798	0.00665756	0.00857383	0	0.00108093	0.00814127	0.00870464	2.60303e-05	0.00708125	0.00225391	0	0.00380457	0.00721072	0.00447944	0.00774784	0.0128498	0	0	0	0.00815938	0.00042658	0.00455879	0.00731067	0.000593277	0.00085841	0.00546221	0	0.00542483	0.00215437	0	0	0.00794371	5.8729e-05	0.00566005	0.0059957	0.00960703	0.00593055	0	0.0085021	0.000838628
ABIS_147	0.00529142	3.15094e-06	0.00247353	0.00621504	0.00713091	0.00343955	0.00200217	2.82591e-05	0.00525391	0.00536837	0.00675332	0.00446595	0.00159219	0.00292008	0.00671508	0.00758704	0.00128042	0.00505204	0.0046488	0	0.0019597	0.00703505	0.00633946	0.00437514	0.00599493	0.0020619	0.00270395	0.00377559	0.00387509	0.00274267	0.00454041	0.00480495	0.00242694	0.00285661	0.00266824	0.000891323	0.00281367	0.00413877	0.00198589	0.000891323	0.0056299	0.00318437	0.00288199	0.00496897	0.00700167	0.00733592	0.0022024	0.00663896	0.00387577
ABIS_148	0.00651281	0.000202741	0.00067288	0.00784049	0.00916525	0.000813749	0.000161161	0.00401193	0.00464811	0.00468619	0.00791238	0.0042199	0.000187909	0.000546889	0.00642931	0.00895477	0.000858735	0.00652159	0.00384826	0	0.00144435	0.00811284	0.00687126	0.00640977	0.00652753	0.000262748	0.000740531	0.000454624	0.0058907	0.00070819	0.0043328	0.00540327	0.00177846	0.00179501	0.000968493	0.000228297	0.00100992	0.00429632	0.000230254	0.000228297	0.00278641	0.000870998	0.00137642	0.0040576	0.00674743	0.00696573	0.000204954	0.00868622	0.00220921
ABIS_149	0.0068797	0	0	0.00642159	0.00723391	0.00154534	0	3.67818e-05	0.00514563	0.00405665	0.00740892	0.00697166	0	0.000135513	0.00825501	0.00797805	8.38636e-05	0.00687006	0.0063398	0	0.0030114	0.00786525	0.00496245	0.00722289	0.00507587	0	0	4.88208e-05	0.00416634	4.9759e-05	0.00373357	0.00622865	0.000397803	0.000839746	0.00107738	3.16633e-05	0.00115956	0.0017586	3.16633e-05	3.16633e-05	0.00653694	0.000205654	0.00113424	0.00311377	0.00555687	0.00448801	0	0.00709559	0.00366537
ABIS_150	0.00523804	5.77299e-05	0.00231709	0.00538211	0.00647358	0.00266982	0.00127519	4.7385e-06	0.00392139	0.00372363	0.00535928	0.00580633	0.000937488	0.00614834	0.00610671	0.00698437	0.00227091	0.00445912	0.00456781	0	0.00389129	0.00566145	0.00437423	0.00555022	0.00626502	0.00118133	0.00151431	0.00244341	0.00754568	0.00565261	0.00366283	0.00523256	0.00310683	0.00225667	0.00449923	0.000465707	0.00494136	0.00341162	0.00109056	0.000465707	0.00568071	0.00151481	0.00452944	0.00388605	0.00599637	0.00405995	0.00204763	0.00633066	0.00415629
ABIS_151	0.00694579	5.1621e-07	5.437e-06	0.00593561	0.00882163	0.000861771	6.00102e-07	2.46296e-05	0.00717665	0.0071976	0.00844168	0.00567898	5.71876e-07	0.000864734	0.00917005	0.00762465	9.21155e-05	0.00681908	0.00619708	9.69149e-06	0.00112599	0.00891675	0.00794024	0.00568641	0.00747779	7.03257e-07	2.2611e-06	4.05759e-05	0.00170127	0.00111652	0.00450578	0.00654597	0.00148927	0.00235014	0.00126098	0.000179564	0.00138561	0.00457833	0.000302959	0.000179564	0.00391164	0.000395374	0.00167591	0.00665965	0.00978751	0.00910784	5.71257e-07	0.0068373	0.00226087
ABIS_152	0.0070067	0	1.16847e-05	0.00661405	0.00866607	0.000462448	3.16616e-06	4.2691e-05	0.00765294	0.00775136	0.00873791	0.00411344	1.41536e-06	0.000330063	0.00977781	0.00648884	9.7852e-06	0.0076261	0.00279365	0	0.000494498	0.0092112	0.00591619	0.0076633	0.00809471	2.94657e-06	9.99691e-06	4.24295e-06	0.000681819	0.000437438	0.00758108	0.0078475	0.00060268	0.000794919	0.000448868	1.81803e-05	0.00049328	0.0018996	3.33538e-05	1.81803e-05	0.00410814	0.000243639	0.000580685	0.00729069	0.00577987	0.00437284	5.54008e-06	0.00731532	0.0012272
ABIS_153	0.00526975	8.96896e-05	0.00212376	0.00563421	0.00755042	0.00339348	0.0016133	0.000630084	0.00521273	0.00527647	0.00584536	0.00532408	0.00118616	0.00232751	0.00716713	0.00726088	0.00240089	0.00447895	0.00518578	0	0.00201031	0.00617182	0.00590743	0.004643	0.0064119	0.00156252	0.0024595	0.00276061	0.00328655	0.00239588	0.00412686	0.0049376	0.00322449	0.00333914	0.00384255	0.000391959	0.00430102	0.0044057	0.00148589	0.000391959	0.00536153	0.0020425	0.00388714	0.00460824	0.00731952	0.00647017	0.00157827	0.00610687	0.00435916
ABIS_154	0.00752182	0	0	0.0069648	0.00929991	0.000293958	0	0	0.00856895	0.00874799	0.00983887	0.00621694	0	4.55189e-05	0.0100449	0.00816972	0	0.00785888	0.00599205	0	0.000592345	0.0103199	0.00876835	0.00524916	0.0093296	0	0	0	5.47999e-05	3.43031e-05	0.00549198	0.00711978	0.000112509	0.00235542	0.000492401	0	0.000517171	0.00381802	0	0	0.00043543	0.000261184	0.000651069	0.00812565	0.0105384	0.0106602	0	0.00801605	0.000329975
ABIS_155	0.00653408	5.02323e-05	0.000853879	0.00703435	0.00803438	0.00155955	0.000259145	0	0.00599589	0.00512809	0.00787975	0.00558717	0.000185653	0.000702109	0.00874619	0.00902699	0.000621873	0.00664773	0.00889882	0	0.000960827	0.00827742	0.00656906	0.00706088	0.00368523	0.000318234	0.000889341	0.000494281	0.00195867	0.00123483	0.00130863	0.00339297	0.00142377	0.00138856	0.00234982	7.32687e-05	0.0032889	0.00192407	0.000327063	7.32687e-05	0.00717936	0.000362801	0.00229925	0.00397365	0.00575672	0.00496613	0.000292879	0.00756062	0.00239287
ABIS_156	0.00562954	0.000221238	0.00239765	0.00549791	0.00695043	0.00329872	0.00111216	0.000121313	0.00496874	0.00467386	0.00612889	0.00524851	0.000834433	0.00366194	0.00662483	0.00780569	0.00203481	0.00542354	0.00530168	0	0.00266533	0.00647149	0.00464003	0.00545568	0.00444692	0.00122262	0.00223186	0.00220674	0.00445388	0.00317733	0.0048038	0.00581321	0.00227579	0.00197083	0.00264344	0.000343325	0.00309921	0.00362911	0.00093922	0.000343325	0.00614707	0.00146694	0.00265233	0.00410961	0.00631268	0.00506145	0.00170697	0.00605817	0.00429548
ABIS_157	0.00617269	0	0	0.00760352	0.0104363	0.000472233	0	0	0.00637885	0.00628671	0.00887734	0.0064908	0	0	0.0111144	0.00888529	0	0.00865677	0.00950369	0	0	0.00947563	0.00700647	0.00639283	0.00837832	0	0	0	0	0	0.00447351	0.00525271	0	0.000191376	0.000198744	0	0.000252443	0.00364773	0	0	0.00210009	0	0.000229218	0.0046037	0.00907296	0.00987106	0	0.00850276	0.00115889
ABIS_158	0.00688644	0	0.000761983	0.00426669	0.0093658	0.00186831	0.000229519	0	0.00768735	0.00789243	0.00852279	0.00537528	0.000149668	0.000579342	0.00886491	0.00994609	0.000964179	0.00723282	0.00705973	0.000215862	0.00214113	0.00890971	0.00797952	0.00406054	0.00704668	0.000247174	0.000681144	0.000813952	0.00295723	0.000642555	0.00284678	0.0057483	0.00135359	0.00244868	0.00276962	0.000963972	0.00330671	0.00442924	0.00100121	0.000963972	0.00582513	0.00128841	0.00291072	0.00679179	0.00819129	0.00919366	0.000235435	0.00512667	0.00172872
ABIS_159	0.00638813	0	4.85961e-05	0.00665528	0.00840944	0.00206663	1.49072e-05	3.79416e-06	0.00434547	0.00337978	0.00626217	0.00746917	8.28775e-06	9.34714e-05	0.0077156	0.00864807	0.000141979	0.00655169	0.00358366	1.04486e-05	0.00400131	0.00676171	0.00386823	0.00706837	0.00923248	2.03347e-05	5.78995e-05	9.99279e-05	0.0067585	3.37178e-05	0.0039154	0.00672113	0.00181632	0.001148	0.0043965	0.000286434	0.00466214	0.00218178	0.000315726	0.000286434	0.006978	0.000166567	0.00452737	0.00459093	0.0078927	0.00501898	3.15054e-05	0.00795323	0.00391968
ABIS_160	0.00676078	0	0	0.00786375	0.00899499	0.000192187	0	0	0.00633269	0.00599887	0.00802805	0.00634725	0	0	0.00978923	0.00763715	0	0.00665361	0.00803035	0	0.00120281	0.00850266	0.00706909	0.00711849	0.00575592	0	0	0	0	0	0.00308504	0.00625592	0.000132611	0.000558746	0.000743429	0	0.000910447	0.00354873	0	0	0.00451395	0.000858876	0.000845785	0.00444677	0.00874509	0.00833698	0	0.00844197	0.00212487
ABIS_161	0.00656588	0	0	0.0067503	0.00901632	0.000988353	0	0	0.006024	0.00598784	0.00830921	0.00606866	0	0.00369964	0.00891035	0.00756245	0.000406503	0.00696651	0.00569824	0	0.0045106	0.00869181	0.00686807	0.00632224	0.00788137	0	0	6.42801e-05	0.00540396	0.00344351	0.00623861	0.00629324	0.00134803	0.000770602	0.00158138	0	0.00206187	0.00367796	0	0	0.00713623	0.000238158	0.00154031	0.00565501	0.00894686	0.00880609	0	0.00765474	0.00128883
ABIS_162	0.00564351	0.00103348	0.00190594	0.00698454	0.00706747	0.00240556	0.0012125	0.000182876	0.0052532	0.00538104	0.00708877	0.00459987	0.000836967	0.00300917	0.00568969	0.00678154	0.00124546	0.00528601	0.00290052	0	0.00290051	0.00739058	0.00689613	0.00513015	0.00690619	0.00136259	0.00188982	0.00208117	0.00537846	0.00339765	0.00382446	0.00529326	0.00177767	0.00223016	0.00226732	0.000938008	0.00218787	0.00466866	0.000938008	0.000938008	0.00623463	0.00155152	0.0028813	0.0051381	0.00712916	0.00745146	1.88296e-05	0.00722702	0.00446602
ABIS_163	0.0077918	0	0.000333505	0.00538383	0.00890194	0.00070991	0.000101767	0	0.00203898	0.00155566	0.00692463	0.0105833	6.19548e-05	0.000210557	0.0100244	0.00915552	0.00046386	0.00832801	0.00905089	0	0.00555369	0.00746516	0.0026239	0.00925991	0.00691505	0.000103662	0.000293508	0.00028526	0.00933955	0.000151838	0.00152364	0.00840322	0.000365723	0.000388407	0.000662549	0.000148649	0.00102291	0.000686502	0.000149532	0.000148649	0.00849146	0.000123044	0.000541797	0.00110641	0.00386457	0.00240601	9.76782e-05	0.00672043	0.000822871
ABIS_164	0.0062695	0	0.00100791	0.00603022	0.00795642	0.00188672	0.000381203	0	0.00767709	0.0076996	0.00870253	0.00678655	0.00027077	0.000697226	0.00960444	0.00639904	0.000171647	0.00737206	0.00595557	0	0.00211192	0.00919333	0.00762714	0.00643659	0.00677715	0.000444197	0.00107258	0.000679806	0.000999868	0.000642311	0.00529342	0.00549007	0.000635997	0.0013518	0.000412438	0	0.000369883	0.00171144	0.000291104	0	0.00498054	0.00112711	0.00065195	0.00720295	0.00524567	0.00687709	0.000415391	0.00732961	0.0016281
ABIS_165	0.00765124	2.83848e-05	0.000185151	0.00695649	0.00998491	0.000832482	6.82591e-05	0.000254211	0.00739655	0.00755423	0.00954686	0.00493147	4.72671e-05	0.000331936	0.00961061	0.0087114	0.000256741	0.00746574	0.00626092	0	0.00105315	0.0100071	0.00891429	0.00323486	0.00842119	7.45267e-05	0.000189994	0.000118565	0.000645854	0.00017621	0.00446077	0.00669505	0.00112924	0.00309623	0.000654968	3.88098e-05	0.000718241	0.00562369	7.35961e-05	3.88098e-05	0.00314898	0.0004896	0.00102191	0.00726526	0.0113066	0.0118494	6.9729e-05	0.0078321	0.000567627
ABIS_166	0.00659051	0	0	0.00683503	0.00792049	0.00178005	0	9.13001e-05	0.00484464	0.00457326	0.00713844	0.00631006	0	0.00631569	0.00753117	0.00727614	0.000915	0.00624816	0.00605825	0	0.00529091	0.00750557	0.00552546	0.0060857	0.00910128	0	0	0	0.00803756	0.0061141	0.00619892	0.00581352	0.00190673	0.00113217	0.00327233	0	0.00325649	0.00234682	0	0	0.00632407	0	0.00355525	0.00434703	0.00800873	0.00695401	0	0.00769481	0.00180262
ABIS_167	0.00774521	0	0	0.00519587	0.00839044	0.00123734	0	0	0.00654955	0.00651816	0.00909617	0.00647319	0	0.00350057	0.00824746	0.00840454	0	0.00686216	0.00716795	0	0.002668	0.00945655	0.00908527	0.0047849	0.00890418	0	0	0	0.00478737	0.00307408	0.0050842	0.00530833	0.00288707	0.00467699	0.00196309	0.000205966	0.0019026	0.00562563	0.000247753	0.000205966	0.00714273	6.61628e-05	0.00235311	0.00644299	0.0102286	0.0117972	0	0.00610841	0.00213889
ABIS_168	0.00667929	0	0	0.0069799	0.00802718	0.00188221	0	0	0.00524131	0.00478167	0.00760854	0.00601633	0	0.00522774	0.00726529	0.00816603	0	0.00637645	0.00646139	0	0.00405548	0.00798483	0.00715636	0.00540934	0.00757612	0	0	0	0.00641636	0.00469736	0.00620943	0.00583295	0.00318949	0.00245015	0.00324294	0	0.00358764	0.00346828	0	0	0.00711603	0.000373553	0.00339899	0.00426944	0.00867365	0.00772214	0	0.00771306	0.00408197
ABIS_169	0.00651671	0	0	0.0050847	0.00793149	0.00107558	0	0	0.00329007	0.00225035	0.00554127	0.00788765	0	0.00679707	0.00715678	0.00770246	0	0.00619894	0.00415786	0	0.00288214	0.00595523	0.00409711	0.00694936	0.0114841	0	0	0	0.00804953	0.00533726	0.00329053	0.00668372	0.00233091	0.0013081	0.00431223	0.000234731	0.0050904	0.0020627	0.000352973	0.000234731	0.00727887	9.86492e-06	0.00412269	0.00534547	0.00767552	0.00463949	0	0.00760457	0.00265535
ABIS_170	0.00781381	0	0	0.00630246	0.00570745	0.000314156	0	0	0.00592687	0.0040784	0.00849966	0.0075336	0	0	0.00982967	0.00956954	0	0.00790191	0.00931447	0	0.000388994	0.00902988	0.00556219	0.00851102	0.00160495	0	0	0	0.000493746	0.000305534	0.00117682	0.00340143	0.000216928	0.000170417	0.000904386	0.000172792	0.0011139	0.00122729	9.79454e-05	0.000172792	0.00846427	0.000381847	0.000932513	0.0028468	0.00248722	0.00211317	0	0.00856408	0.00196563
ABIS_171	0.00680138	0	0.000755456	0.00772798	0.00841812	0.00186152	0.000305391	0.000692595	0.00653942	0.00664588	0.00859125	0.00568736	0.000197139	0.000952123	0.00860657	0.00827524	0.000705519	0.0068942	0.00569546	0	0.00214153	0.00894276	0.00790588	0.00432552	0.00789546	0.000327826	0.000814729	0.000554517	0.00254203	0.000472441	0.00441024	0.00618587	0.00197829	0.00315557	0.00195136	0	0.00194823	0.00453172	0.000254019	0	0.00577385	0.000529929	0.00231963	0.00622379	0.0103047	0.0100376	0.000311424	0.00831737	0.00205935
ABIS_172	0.00653264	0	0	0.00520821	0.00806788	0.00154736	0	0	0.00693538	0.00662198	0.00820707	0.00613772	0	0.00153471	0.00840638	0.00790134	6.54582e-05	0.00716878	0.00673652	0	0.00196643	0.00866244	0.00720209	0.00625069	0.00594586	0	0	2.27756e-05	0.00262031	0.00175611	0.00283805	0.00631555	0.000783376	0.0010667	0.000617042	4.96742e-05	0.000682302	0.00267987	8.38037e-05	4.96742e-05	0.00547496	0.000454612	0.000973128	0.00553203	0.00772003	0.00760613	0	0.00618538	0.00236638
ABIS_173	0.00605819	0.000323865	0.00103905	0.00613109	0.00750913	0.00229487	0.000368958	0.000333067	0.00446612	0.00393213	0.00596614	0.00611345	0.000264013	0.00533525	0.00684524	0.00831357	0.0015764	0.00536544	0.00429756	0	0.00384825	0.00630622	0.00515877	0.00585172	0.0075974	0.000480553	0.000880286	0.00111707	0.00621618	0.00470861	0.00468118	0.00561116	0.00304839	0.00239538	0.00451151	0.00118987	0.00585018	0.00411947	0.00154496	0.00118987	0.0065321	0.000900663	0.00422503	0.00433599	0.00702607	0.00556152	0.0004616	0.00721468	0.00331532
ABIS_174	0.00657017	0	0	0.00683794	0.00834459	0.000972357	0	0	0.0043301	0.00395536	0.00649761	0.00766699	0	0.00644979	0.00711526	0.00787363	0	0.00611264	0.00351951	0	0.00268814	0.0068967	0.00446075	0.00659764	0.0118816	0	0	0	0.0081161	0.00641285	0.00554545	0.00674564	0.000140261	0.00160746	0.00476711	0	0.00464898	0.00393386	0	0	0.00700367	4.1051e-05	0.0051578	0.0047552	0.0087448	0.00573802	0	0.00784854	0.000911221
ABIS_175	0.00733839	0	4.39292e-05	0.00688198	0.00824213	0.000128396	1.72196e-05	0	0.00522906	0.0050655	0.00739204	0.00740669	1.1102e-05	0.00606544	0.00816594	0.00777956	7.54453e-05	0.00633927	0.00604279	0	0.00358483	0.00764334	0.00687609	0.00641178	0.00909875	2.36016e-05	5.62343e-05	3.30756e-05	0.00777737	0.00607584	0.006256	0.00651952	0.00348377	0.00251158	0.00347786	0	0.00448144	0.00505895	1.47578e-05	0	0.00697657	0.000620041	0.00342438	0.00496569	0.00891366	0.00846367	4.40829e-05	0.00776642	7.15394e-05
ABIS_176	0.00711418	0	0.000603087	0.00506874	0.0041514	0.000986686	0.000182846	2.00492e-05	0.00606252	0.0042442	0.00905431	0.0064055	0.000121798	0.000423564	0.00802498	0.00963591	6.36622e-05	0.00803164	0.00899865	0	0.00031523	0.00966672	0.00374357	0.00810031	0.0009863	0.000214804	0.000606931	0.000357046	0.00106722	0.00029235	0.0011044	0.00328493	0.00031773	0.000246143	0.000506088	0	0.000539393	0.000779548	0.000126837	0	0.00913508	0.000547635	0.000547869	0.00299277	0.00208444	0.00180562	0.000250084	0.00945044	0.0019748
ABIS_177	0.00790881	0	0	0.0049704	0.00984786	0.000219646	0	0.000347587	0.00417642	0.00434174	0.00887947	0.0075951	0	0	0.0103629	0.00924066	0.000246938	0.00849824	0.00817342	0	0.00534395	0.00927835	0.00641949	0.00854051	0.008448	0	0	0.000164756	0.0085568	0.000119013	0.0047607	0.0079839	0.000226917	0.000807939	0.00120144	0.000132377	0.00149602	0.00147311	0.000145512	0.000132377	0.00814258	0	0.00150405	0.00401266	0.00795654	0.00920601	0	0.00606225	0.000366741
ABIS_178	0.00691577	0	0	0.00644794	0.00776876	0.0013355	0	2.06621e-05	0.00428258	0.00348393	0.00699129	0.00678298	0	0.00699088	0.00692595	0.00792254	0.000685049	0.00629197	0.00672301	0	0.00375629	0.00736817	0.0055193	0.00649049	0.0070689	0	0	0.00020014	0.00886588	0.00622442	0.00411973	0.00645377	0.00267285	0.00173944	0.00295041	0.000129558	0.00401122	0.0028655	0.000114921	0.000129558	0.0068526	0	0.00272892	0.0044127	0.00814528	0.0067316	0	0.00770928	0.00347162
ABIS_179	0.00631498	0	0.000388912	0.00608712	0.00679699	0.00185276	0.000137827	0.000103606	0.00469987	0.00499809	0.006936	0.00751757	7.31495e-05	0.00631075	0.00658553	0.00777233	0.000723005	0.00634234	0.00620129	0	0.00507037	0.00734273	0.00417055	0.00730722	0.00789294	0.000158472	0.000365477	0.000354068	0.00750686	0.00596173	0.00289552	0.00582218	0.00155382	0.000899602	0.0036238	0.000275474	0.00403993	0.00155247	0.000331965	0.000275474	0.00636037	0.000604501	0.00366531	0.00544846	0.00745978	0.00654661	0.000273739	0.00689357	0.00458278
ABIS_180	0.00723253	0	0	0.00519655	0.00762679	0.000802507	0	0	0.00354563	0.00100427	0.00516807	0.00833861	0	0.00773764	0.00770023	0.00798893	0	0.00669488	0.00717393	0	0.00449111	0.00559533	0.00145786	0.00798291	0.00695784	0	0	0	0.0101052	0.00775729	0.00158316	0.0070509	0.000430841	0.000202152	0.000552946	5.41105e-05	0.00457706	0.000450015	8.11658e-05	5.41105e-05	0.00762505	0	0.000386095	0.00455555	0.00598156	0.000963132	0	0.00738372	0.00445939
ABIS_181	0.00664166	0	0	0.00654067	0.00723043	0.00231662	0	0	0.00582717	0.00508091	0.00718829	0.00589529	0	0.00397905	0.00813728	0.0073478	0	0.00672099	0.00595646	6.90457e-05	0.00339091	0.00756205	0.00539956	0.00690496	0.00526213	0	0	0	0.00609776	0.00431359	0.00416431	0.00647561	0.00112812	0.000682301	0.00131301	0	0.00205851	0.0011979	0	0	0.00622732	5.61048e-05	0.00118975	0.00419966	0.00576796	0.00508184	0	0.00747751	0.00456046
ABIS_182	0.00646736	0	0	0.0066148	0.00795853	0.00123383	0	2.51511e-05	0.00481219	0.0044861	0.00692787	0.00760355	0	0.00718381	0.00752981	0.00772904	0.000304628	0.0063269	0.00551454	0	0.0043732	0.00730689	0.00490815	0.00694275	0.00794395	0	0	0.000125207	0.00919697	0.00689666	0.00600485	0.00641573	0.0013717	0.000724728	0.00236	8.98164e-05	0.00516545	0.00249508	6.89685e-05	8.98164e-05	0.0069918	0.00027113	0.00192525	0.00489643	0.00794971	0.00591925	0	0.00788167	0.00167627
ABIS_183	0.00643404	0	0	0.0057864	0.00864704	0.0022308	0	0	0.00395632	0.00279152	0.00724154	0.00637093	0	0.00358511	0.0082092	0.00876687	0.00108259	0.00721137	0.00724538	0	0.00429617	0.0076492	0.00423599	0.00709953	0.00873596	0	0	0.000152782	0.00821436	0.00230497	0.00507752	0.00684302	0.000878397	0.000494743	0.00375168	0.000273729	0.00358614	0.00112747	0.000370827	0.000273729	0.00748813	0	0.00425039	0.00335222	0.00863439	0.00577556	0	0.0077115	0.00311903
ABIS_184	0.00659605	0	0	0.00578355	0.0084957	0.00170037	0	0.000102452	0.00476488	0.00401664	0.00709951	0.00667221	0	0.00456901	0.00793182	0.00802143	0	0.00694547	0.00688597	0	0.00364933	0.00739309	0.00523712	0.00647901	0.00944507	0	0	0	0.00716022	0.00452232	0.00605476	0.00647386	0.000478876	0.000721356	0.00273785	6.11164e-05	0.00284675	0.00182511	3.68703e-05	6.11164e-05	0.00691014	0	0.00291102	0.00375153	0.00920262	0.00753975	0	0.00724426	0.00175743
ABIS_185	0.00685718	3.08151e-05	0.000130587	0.00820701	0.00890501	0.00119574	4.61111e-05	0.000557318	0.00677887	0.00678322	0.00857556	0.00502572	2.33867e-05	0.00101865	0.00834151	0.00873227	0.000156815	0.00635104	0.00544037	0	0.00290705	0.00895474	0.00816399	0.00355172	0.00546618	4.1727e-05	0.000234732	6.96342e-05	0.00193429	0.00129002	0.00459928	0.00652688	0.00105678	0.00265314	0.00159278	3.28133e-05	0.00161064	0.00514298	3.28133e-05	3.28133e-05	0.00450096	0.00253076	0.00193972	0.00603209	0.00969116	0.00992288	4.44001e-05	0.00883354	0.00159209
ABIS_186	0.00747663	1.15743e-05	5.6217e-05	0.00471941	0.0100758	0.000450357	1.45266e-05	0.000129351	0.00719227	0.00733464	0.00936156	0.00532942	8.50936e-06	0.000733081	0.00965508	0.0092285	6.68511e-05	0.00758851	0.00711404	0	0.0028611	0.00981598	0.00895844	0.00371434	0.00809643	1.47049e-05	4.51376e-05	3.17673e-05	0.00169857	0.00112073	0.00262857	0.00618281	0.00164845	0.0030705	0.00145687	2.44155e-05	0.00156086	0.00566917	9.44503e-05	2.44155e-05	0.00451448	0.000626723	0.00201423	0.00679841	0.0110633	0.0117934	7.49294e-06	0.00565007	0.000888026
ABIS_187	0.0073242	0	0	0.00654042	0.0104851	0.00134759	0	0.000522779	0.00733443	0.00720503	0.00904878	0.00692056	0	0.00107426	0.00945116	0.0111289	0	0.00809644	0.00726303	0	0.002806	0.00944553	0.00808527	0.00252309	0.00896185	0	0	0	0.00438517	0.000530132	0.00573853	0.00641186	0.00114709	0.00188844	0.00261553	0.000283611	0.00328312	0.0042267	0.000322683	0.000283611	0.0082015	0	0.00260915	0.00611194	0.010401	0.010133	0	0.007531	0.000289635
ABIS_188	0.0069014	1.09071e-06	0.000788624	0.00726222	0.00741673	0.00207234	0.000223416	0.000125271	0.00653638	0.00575199	0.00880183	0.00551904	0.000172673	0.000732136	0.00715419	0.00870627	0.00066721	0.00720151	0.00789132	0	0.00195302	0.00933042	0.00781282	0.004424	0.00490108	0.000300957	0.000788179	0.00050706	0.00309089	0.00209469	0.00197107	0.00416909	0.00126225	0.00293148	0.00116747	0.000163024	0.00113051	0.00337742	0.000318543	0.000163024	0.00767868	0.00051725	0.00132537	0.00489844	0.00701041	0.00746382	0.000271625	0.00845932	0.00171779
ABIS_189	0.00651079	0	0.000162978	0.00716316	0.00858435	0.00350026	2.52339e-05	0.000209991	0.0062048	0.00557461	0.00767191	0.00599206	1.51884e-05	0.000389291	0.00785298	0.00888812	0.00110137	0.00703427	0.0063223	0.000247195	0.00383253	0.00809799	0.00625363	0.00504319	0.00564751	3.13211e-05	0.0001056	0.000231583	0.00562719	0.000146075	0.00553598	0.00636828	0.000917405	0.00118976	0.00250542	0.000142582	0.00342785	0.00242962	0.000287929	0.000142582	0.00721425	0.000451656	0.00233792	0.00469641	0.00716223	0.00600946	2.42666e-05	0.00776487	0.00492441
ABIS_190	0.00824862	0	0.00193768	0.00610057	0.00927595	0.00219004	0.00117365	0.000273866	0.00815738	0.00839474	0.00900616	0.00357584	0.000988175	0.00145312	0.0103326	0.00695349	1.91933e-05	0.00235246	0.00114374	0	0	0.00952475	0.00965285	0.00507637	0.00199153	0.00126033	0.00323029	0.00234052	0.00194846	0.00141853	0.00883253	0.00633266	0.00118185	0.00101115	0.00136657	0	0.00126238	0.00175278	0.000988939	0	0.00352859	0.00800082	0.00169018	0.00791681	0.00863033	0.008024	0.00150576	0.00569581	0.00319845
ABIS_191	0.00598091	5.10682e-05	0.00192882	0.0057112	0.0073495	0.00282218	0.0011683	0.000698206	0.00546093	0.00550054	0.00692695	0.00491794	0.000878518	0.00314359	0.00711148	0.00780685	0.00152779	0.00577073	0.00507112	5.34095e-05	0.00253051	0.00722626	0.0058793	0.00492857	0.0068293	0.00122716	0.00188064	0.00228304	0.00510689	0.00396358	0.00476202	0.00563558	0.00215185	0.00198796	0.00249403	0.000478085	0.00281475	0.00394292	0.00104111	0.000478085	0.00610672	0.00161812	0.0026952	0.00495806	0.00784652	0.00685591	0.00150202	0.00634052	0.00295377
ABIS_192	0.00789168	0	0	0.00656777	0.0107287	0.00035935	0	0.000251163	0.00775656	0.00830681	0.00977465	0.00601773	0	0.000119393	0.0106932	0.00872866	0	0.0080326	0.00749491	0	0.000634929	0.0102666	0.00899621	0.00565962	0.00823687	0	0	0	0.000211195	6.7808e-05	0.00213202	0.00707055	0.00124923	0.00196104	0.000388053	0	0.000488494	0.00425537	1.16973e-05	0	0.0014011	1.11679e-05	0.000790969	0.00791492	0.0117457	0.0114297	0	0.0075988	0.000185929
ABIS_193	0.00639524	0	0.000608525	0.00710884	0.00781948	0.00237752	0.000197086	0.0009298	0.00512677	0.00411527	0.00671268	0.00676808	0.000131293	0.00513998	0.00674834	0.00844632	0.00106855	0.00598401	0.00548986	0.000266043	0.00412037	0.00704469	0.0058826	0.00572324	0.00875082	0.000266519	0.000570079	0.000533894	0.00608118	0.00465762	0.00468742	0.00589296	0.00232484	0.00171891	0.00323191	0.000365818	0.00470127	0.00322041	0.000417622	0.000365818	0.00659812	0.000444727	0.00309327	0.00468689	0.00718332	0.00552405	0.000465982	0.00761475	0.00441539
ABIS_194	0.00703432	0	0.000786478	0.00614361	0.00803999	0.00165578	0.000370222	8.87303e-05	0.00633036	0.00637113	0.00798205	0.00488074	0.000263691	0.00256127	0.00801035	0.00748265	0.0010666	0.00609378	0.00570089	0	0.00241133	0.00834767	0.00766589	0.00488975	0.00783552	0.000428029	0.000903254	0.000740562	0.00403291	0.00283572	0.003913	0.00588443	0.00240673	0.00360347	0.00194643	6.59624e-05	0.00193784	0.00491387	0.000336777	6.59624e-05	0.0059686	0.000944721	0.00228297	0.00623649	0.00966525	0.00973492	0.000748956	0.00685262	0.0024105
ABIS_195	0.0072112	0	0.000697553	0.00556468	0.00915375	0.00137002	0.000282857	0.000123581	0.00663534	0.00688482	0.00866122	0.00504958	0.000188743	0.00171795	0.00881636	0.00916233	0.000964849	0.00696191	0.00635277	3.47036e-05	0.00193397	0.00897529	0.00834825	0.00379506	0.00773918	0.000308994	0.00073219	0.000580226	0.00302768	0.00206671	0.00332073	0.00616473	0.00270418	0.00353415	0.00222225	0.000115237	0.00232059	0.00552873	0.000350165	0.000115237	0.00614949	0.000763323	0.00287889	0.00670456	0.0105452	0.0104655	0.000545137	0.0063792	0.00144015
ABIS_196	0.00655409	0.000203909	0.00120846	0.00655716	0.00844724	0.00192311	0.000591007	0.000250603	0.0055295	0.00556077	0.00756438	0.00542133	0.0004093	0.00295618	0.00733749	0.00817599	0.00161535	0.00620259	0.0047225	0	0.0033512	0.00793043	0.00668495	0.00453757	0.00780442	0.000652746	0.0012269	0.00119519	0.0043103	0.0021199	0.00543948	0.00589056	0.00209915	0.00224502	0.00238425	0.000386351	0.00253303	0.00479324	0.00061458	0.000386351	0.00689298	0.000906405	0.00255788	0.00539666	0.00894488	0.00879988	0.000934556	0.00710019	0.00209911
ABIS_197	0.0050438	0	0.00286718	0.00429706	0.0064215	0.00245229	0.00171719	5.67406e-05	0.00352317	0.00321674	0.00526582	0.00578472	0.00137162	0.00495561	0.0057354	0.00738473	0.00153856	0.00479996	0.00365258	0	0.00435318	0.00558971	0.00376405	0.00543588	0.00750856	0.00197521	0.00194912	0.00329059	0.00621128	0.00435313	0.00442478	0.00534403	0.0031708	0.00230652	0.00346712	0.00012813	0.00478366	0.00330607	0.0016533	0.00012813	0.00602251	0.00232972	0.0032207	0.00439501	0.00594744	0.00399715	0.00256329	0.0062716	0.00401633
ABIS_198	0.00649856	1.60697e-05	0.00231207	0.00697225	0.00759479	0.00247494	0.00103393	0.00107026	0.00563037	0.00565682	0.00744545	0.00534684	0.000784739	0.00176888	0.00831308	0.00739943	0	0.00470383	0.00246275	9.01452e-05	0.00151673	0.00778236	0.00688173	0.00658191	0.00332111	0.00109955	0.00269425	0.0018507	0.00400493	0.00166701	0.00575985	0.00608837	0.00119606	0.000895184	0.00135467	2.11992e-05	0.00127895	0.00189519	0.000800606	2.11992e-05	0.00511694	0.00521865	0.00196933	0.00504165	0.00606451	0.00560219	0.00119227	0.00683237	0.00387395
ABIS_199	0.00785314	1.0161e-05	0.000118472	0.00702487	0.00936113	0.000183866	3.25724e-05	0.00132268	0.00827165	0.00822877	0.00946103	0.00518637	1.73941e-05	6.51649e-05	0.0107993	0.00748522	0	0.0070298	0.00185568	0	0	0.00992727	0.00855102	0.0073978	0.0070487	3.4678e-05	0.000128228	5.98007e-05	0.00197385	5.55895e-05	0.00806466	0.00803057	6.31581e-05	2.9714e-05	0.000132732	1.13245e-05	0.000168852	0.000146154	2.38732e-05	1.13245e-05	0.00500512	0.00414536	0.000154966	0.00741983	0.00766626	0.00713618	4.97247e-05	0.00701311	0.00435861
ABIS_200	0.00852884	0	0.000292058	0.00568394	0.00939577	0.00117654	8.13659e-05	0.000254162	0.00886757	0.00879715	0.00980865	0.00365182	5.80356e-05	0.000157757	0.0115665	0.00611123	0	0.00374291	0.00212653	0	0	0.0103939	0.00988038	0.00672585	0.000620254	8.84007e-05	0.000299128	0.000139176	0.000784376	0.000141213	0.00807042	0.00430542	9.40984e-05	0.000106755	8.89605e-05	0	8.31046e-05	0.000737314	5.80356e-05	0	0.00491232	0.00790372	0.000121271	0.00793198	0.00788666	0.007651	0.00017514	0.00572923	0.000699787
ABIS_201	0.00675293	0.000319131	0.00238065	0.00410651	0.00752252	0.00176243	0.000990433	4.91717e-05	0.00204932	0.00202203	0.00665136	0.00816185	0.000751867	0.00209562	0.00806733	0.00887028	0.00220445	0.00685015	0.00714511	2.65995e-05	0.00488863	0.00711432	0.00265237	0.00750806	0.00622734	0.0010286	0.00167499	0.00192087	0.00812477	0.00187843	0.00380095	0.00717861	0.00123227	0.0012048	0.00168055	0.000416937	0.00163266	0.00138333	0.000880578	0.000416937	0.00777728	0.0013697	0.00179324	0.00177182	0.00488932	0.00396804	0.00108629	0.00534893	0.00243879
ABIS_202	0.00660722	0	0	0.00561297	0.00945196	0.00186638	0	0	0.00623004	0.0062716	0.00785918	0.00575169	0	0	0.00898419	0.00560315	0	0.00670004	0.00436694	0	0.00127922	0.00832468	0.00674103	0.00511227	0.00854695	0	0	0	0.00695952	0.00560679	0.00596074	0.00659122	0.00111085	0.000831244	0.00112951	0	0.00143669	0.00454883	0	0	0.00625622	0	0.00130221	0.00591771	0.00853877	0.00792844	0	0.00661334	0.00130241
ABIS_203	0.00651367	0	0.000671645	0.00606013	0.00674432	0.00200356	0.000231278	2.88456e-05	0.00491107	0.00356626	0.00627639	0.00586895	0.000135375	0.00640328	0.00683513	0.00740061	0.000755176	0.00608107	0.00619063	0	0.00468228	0.00665698	0.00406043	0.0067715	0.00596025	0.000221466	0.000592526	0.000461415	0.00892742	0.00693382	0.00429916	0.00610227	0.0012098	0.000643671	0.00152571	0.000130695	0.00359339	0.000989628	0.00018801	0.000130695	0.00648953	0.000315591	0.00122201	0.00425979	0.00570226	0.00441022	0.000486981	0.0071697	0.00447764
ABIS_204	0.00729264	2.2414e-06	0.000163774	0.00759355	0.00939637	0.000535771	3.54228e-05	0.000177745	0.00694757	0.00722055	0.00851711	0.00531677	2.19321e-05	8.79534e-05	0.00902104	0.0101718	0.000127936	0.00683072	0.00510306	5.23037e-06	0.00012386	0.00890686	0.00783949	0.00472619	0.00675352	4.0188e-05	0.000116249	7.40347e-05	0.000280603	7.1276e-05	0.00439243	0.00697867	0.00208578	0.00377447	0.00419	2.25433e-05	0.00452778	0.00472361	6.76026e-05	2.25433e-05	0.00399339	0.000234656	0.00436624	0.00682926	0.00951677	0.00800454	3.3453e-05	0.00822875	0.00280302
ABIS_205	0.00568521	0	0.00205838	0.00525018	0.00674332	0.00275947	0.000729267	0.000271749	0.00426156	0.00352816	0.00598702	0.0054206	0.000560875	0.00475009	0.00672044	0.00716849	0.00147475	0.00564204	0.006337	1.3009e-06	0.00368914	0.00629649	0.00440414	0.00603775	0.00554622	0.000835863	0.00165953	0.00145166	0.00695889	0.00523001	0.00462009	0.00538889	0.00180182	0.00118348	0.00216373	0.000388884	0.00313922	0.00231401	0.000736786	0.000388884	0.00609342	0.00107928	0.00199307	0.00328493	0.00619825	0.00489498	0.00160734	0.00601473	0.00415645
ABIS_206	0.00720033	0	1.33477e-05	0.0059848	0.008964	0.000621817	3.50837e-06	0.000364724	0.00606997	0.00603456	0.00779452	0.00672868	1.86876e-06	0.00386171	0.00837362	0.00931304	5.40683e-05	0.00670291	0.00651433	7.00584e-06	0.00293299	0.00814362	0.00719638	0.00514317	0.00822256	3.9985e-06	9.91181e-06	3.43827e-05	0.0054273	0.00404047	0.00568292	0.00619827	0.00290619	0.00286006	0.00407046	8.05508e-05	0.00501088	0.00528042	0.000101243	8.05508e-05	0.00740041	0.000106389	0.00411145	0.00562834	0.0099105	0.00912551	7.4596e-06	0.00683545	0.00141698
ABIS_207	0.00743023	8.26209e-05	0.000423186	0.00552516	0.010141	0.00150392	4.84381e-06	0.000445712	0.00791177	0.00800653	0.00976895	0.00614187	6.68602e-05	0.00109161	0.0100066	0.00939822	0.000469553	0.0080294	0.00726322	9.95357e-06	0.00212011	0.0102019	0.00886396	0.00342074	0.00847061	0.000147795	0.000337868	0.000263893	0.00173869	0.00108177	0.00262221	0.00482893	0.00127628	0.00136352	0.00309527	0.000170512	0.00338818	0.00504796	0.000189675	0.000170512	0.00567937	0.000640864	0.0037408	0.0071629	0.0110127	0.0108923	0.00012002	0.00647243	0.00135121
ABIS_208	0.00771418	0	0.000332912	0.00566933	0.0049311	0.000590952	8.77794e-05	0	0.00520553	0.00330203	0.00853782	0.0071538	6.20502e-05	0.000201799	0.00923743	0.00890908	0.000273538	0.00795742	0.00868693	0	0.000620027	0.0091003	0.00421877	0.00831218	0.00120449	0.000103176	0.000319451	0.000180531	0.000931548	0.00015199	0.00189211	0.0048928	0.000221276	0.000309711	0.000188427	0	0.000146104	0.000511319	7.53122e-05	0	0.00828356	0.000497164	0.000298898	0.00221988	0.00228965	0.00199591	9.89177e-05	0.00854645	0.000596385
ABIS_209	0.00561814	2.7063e-05	0.00192934	0.00890343	0.00858236	0.00149254	0.000889688	0.00481756	0.0047313	0.00473452	0.00655112	0.00278636	0.000625	0.00134963	0.00582516	0.00954818	0.00025354	0.00658135	0.00103837	0	0.000624771	0.00657205	0.00577805	0.00794172	0.00563849	0.000910316	0.00235971	0.00145249	0.00713633	0.00163574	0.00530178	0.00501932	0.00137807	0.000816758	0.00126686	4.10143e-05	0.00154488	0.0015577	0.000625345	4.10143e-05	0.0052078	0.00275059	0.00156066	0.00357665	0.00542393	0.00464613	0.000946348	0.00862262	0.0031614
ABIS_210	0.00792092	0	0	0.00551451	0.00474136	2.48477e-05	0	0	0.00102096	0.000416203	0.00870746	0.00873554	0	0	0.00966237	0.00957187	0	0.00860242	0.0099178	0	0.00266335	0.00928014	0.000775633	0.00920662	0.00170305	0	0	0	0.00466863	0	0.00033873	0.00654624	0	4.97445e-06	0	0	2.65287e-05	4.66451e-05	0	0	0.00862766	0.000166788	0	0.000239496	0.000426867	0.000268856	0	0.0090364	0.000168027
ABIS_211	0.00465046	0.000300709	0.00358889	0.00511354	0.00590184	0.00380012	0.00306919	0.000637958	0.00435601	0.00444668	0.00525773	0.00450767	0.00254701	0.00409868	0.00536572	0.0068942	0.000780834	0.00423215	0.00419139	0	0.00222088	0.00548808	0.00488884	0.0046294	0.00475548	0.00292742	0.00315277	0.005102	0.00490491	0.0041746	0.00513826	0.00502193	0.00352031	0.00359019	0.00386314	0.00101266	0.00400996	0.00389788	0.00283026	0.00101266	0.005504	0.00345924	0.00407076	0.00408337	0.00597394	0.00474027	0.00323474	0.00583053	0.00465705
ABIS_212	0.00620862	3.95759e-06	0.000523684	0.00598937	0.00762427	0.00257348	0.00016439	0	0.00622996	0.00540253	0.00705329	0.00600869	9.78179e-05	0.00236542	0.00804048	0.00777682	0.000487368	0.00636118	0.00717508	0	0.00280308	0.00745216	0.00605262	0.00659839	0.00540424	0.000164565	0.000478811	0.000285711	0.00367762	0.00140591	0.0043759	0.00580064	0.00125652	0.00112097	0.00199243	0.000156426	0.00216035	0.00187628	0.000323974	0.000156426	0.00645633	0.000575408	0.00210168	0.00432007	0.00668248	0.00548883	0.000155165	0.00668378	0.00430558
ABIS_213	0.00703728	4.44045e-07	7.99823e-05	0.00634437	0.0102402	0.000346066	3.41668e-05	0.000193324	0.00715255	0.00735824	0.0082408	0.00691037	2.06395e-05	6.19998e-05	0.0103915	0.00631598	0.00015106	0.00683095	0.00673037	0	0.000880596	0.00882129	0.0078287	0.00537608	0.00719879	4.04731e-05	0.000100283	8.71685e-05	0.000111949	7.03299e-05	0.00579536	0.00678865	0.00136496	0.00141032	0.00143047	8.6383e-05	0.00187742	0.00521532	9.14417e-05	8.6383e-05	0.00213478	0.00056952	0.00178083	0.00681553	0.00974953	0.00963822	3.22419e-05	0.00766436	0.00148213
ABIS_214	0.00745053	7.20913e-06	0.00019664	0.00644555	0.0100605	0.000333321	7.66731e-05	0.000490461	0.00739879	0.00759342	0.00920948	0.00588832	4.55588e-05	0.000193549	0.009777	0.00931828	0.00029902	0.007239	0.0057496	0	0.00273225	0.00962477	0.00949929	0.0019873	0.00842525	7.96603e-05	0.000219125	0.000180776	0.00118548	0.000471136	0.00230903	0.00586026	0.0033449	0.00425038	0.00341622	0.000116379	0.0035007	0.00726057	0.000112376	0.000116379	0.00272175	0.000926915	0.00466249	0.0073679	0.0104343	0.0113765	6.84081e-05	0.00724975	0.000997605
ABIS_215	0.00740702	0.000191584	0.000552647	0.00512881	0.00943615	0.00160107	0.000246884	0.000149443	0.00653589	0.00668601	0.00880309	0.00547013	0.000101482	0.00116665	0.00856496	0.00873706	0.000794844	0.0069373	0.00639274	0	0.00218575	0.00918003	0.00870875	0.00420209	0.00819149	0.000255785	0.000732052	0.000453488	0.00170836	0.000969956	0.002257	0.00611187	0.00233771	0.00440769	0.00188597	0.000268806	0.00196445	0.00585288	0.000292051	0.000268806	0.00504552	0.000281024	0.00239201	0.00654575	0.0110247	0.0111468	0.00019192	0.00599203	0.00166849
ABIS_216	0.00504578	0.000526349	0.00335408	0.00515605	0.00632677	0.0038635	0.00262427	0	0.00466573	0.00471796	0.00571596	0.00487421	0.00209853	0.00425638	0.00571224	0.00665529	0.000978091	0.00465838	0.00460323	0	0.00260461	0.00600243	0.00505687	0.00466322	0.00474838	0.00250005	0.0032262	0.00464283	0.0051911	0.00422406	0.00528566	0.00530514	0.00278423	0.00246447	0.00295524	0.00112416	0.00305958	0.00367081	0.00231741	0.00112416	0.00580535	0.00304122	0.00308948	0.0043567	0.0061563	0.00544507	0.00311661	0.00601725	0.00432673
ABIS_217	0.00513397	0.000808395	0.00294517	0.00546371	0.0063057	0.00376888	0.0018828	3.20029e-05	0.00470848	0.0046356	0.00592986	0.00462714	0.00150599	0.00361421	0.00547197	0.00684059	0.0012162	0.00535386	0.00470994	0	0.00306984	0.00626109	0.00489644	0.00466059	0.00434429	0.00199951	0.0028803	0.00350769	0.00523697	0.00433852	0.00444356	0.00526118	0.00254254	0.00257822	0.0028446	0.00108134	0.00294084	0.00312994	0.00172001	0.00108134	0.00559412	0.00257326	0.00302928	0.00422721	0.00580654	0.00496326	0.00202144	0.00601638	0.00401118
ABIS_218	0.00572213	0.000223812	0.00202859	0.00479791	0.00423312	0.00462094	0.000776718	4.74431e-05	0.00595603	0.00583114	0.0071357	0.00559645	0.000526633	0.0024697	0.00663311	0.00770623	0.000994143	0.00628408	0.00696714	0	0.0020837	0.0076143	0.0023923	0.00648194	0.00161361	0.000770634	0.00200952	0.00143243	0.00309784	0.00206012	0.00276056	0.00471779	0.00222641	0.00282739	0.00127568	0.000383047	0.00159692	0.00302628	0.000607746	0.000383047	0.0062007	0.000972859	0.00133882	0.00527723	0.00455414	0.00352664	0.00106162	0.00703058	0.00396699
ABIS_219	0.0070782	0	0.000686987	0.00860099	0.00873329	0.00195212	0.000261589	0.000377753	0.00710216	0.00622758	0.00883845	0.00435918	0.000188691	0.00137274	0.00643246	0.00966437	0.000603652	0.00693791	0.00572295	0	0.00201584	0.00948874	0.00721079	0.00507507	0.00192998	0.000349881	0.000869169	0.000569631	0.00205625	0.00106215	0.0048612	0.00539534	0.000635011	0.000425288	0.000796534	0	0.00074271	0.000903374	0.000190428	0	0.00827189	0.00382098	0.00104621	0.0050678	0.00491554	0.00400115	0.000470459	0.00944045	0.00310515
ABIS_220	0.00835889	0	0.000295083	0.00435577	0.00938382	0.000532673	8.26088e-05	3.6987e-05	0.00756613	0.00757634	0.00969747	0.0057777	5.82133e-05	0.00020898	0.00890121	0.00926754	8.27448e-05	0.00751188	0.00714675	0	0.00136283	0.0101464	0.00932882	0.00358219	0.0077668	0.000102313	0.000281636	0.000174471	0.000383437	0.000239922	0.00168707	0.00606361	0.000984749	0.00486698	0.000172556	6.67009e-06	0.00015201	0.00570382	9.60645e-05	6.67009e-06	0.00481855	0.00070167	0.000342302	0.00743492	0.0105559	0.0126145	9.89742e-05	0.00524659	0.0017005
ABIS_221	0.00797969	2.01949e-05	7.73381e-05	0.00352524	0.0103325	0.000880241	2.87168e-05	1.12389e-05	0.00800238	0.00817457	0.0100148	0.00496854	1.4697e-05	0.000462302	0.0102376	0.0100746	9.91339e-05	0.00806717	0.00825646	0	0.00157963	0.0104045	0.00909139	0.00290919	0.00872438	2.87321e-05	7.56236e-05	4.39525e-05	0.000843218	0.000278555	0.00188958	0.00582208	0.00230631	0.00331415	0.00118349	1.95732e-05	0.00131547	0.00529843	2.91349e-05	1.95732e-05	0.0048135	0.000189382	0.00189249	0.00755904	0.0123554	0.0122551	2.5959e-05	0.00436672	0.000966452
ABIS_222	0.00541931	0.00048136	0.00335669	0.00511831	0.00488836	0.00383007	0.00158645	5.9855e-05	0.00452535	0.00367284	0.00617322	0.00532798	0.0012215	0.00322851	0.00629861	0.00678767	0.000604142	0.00521241	0.00581601	0	0.00190214	0.00649073	0.00483775	0.00562547	0.00292552	0.0018376	0.00320524	0.00302119	0.00423884	0.00273775	0.00371329	0.0052257	0.00178002	0.00188165	0.00182898	0.00112429	0.00169824	0.00223694	0.0014436	0.00112429	0.0060364	0.00226402	0.00199182	0.00322794	0.00406512	0.00321352	0.00187282	0.00629649	0.00372306
ABIS_223	0.00595754	0.00029568	0.00170114	0.00705707	0.0073203	0.0025576	0.00103073	0.000950771	0.00584686	0.00595639	0.00730446	0.00409231	0.000712787	0.00161206	0.00751677	0.00769777	0.000556434	0.00501653	0.00346087	0	0.00231786	0.00760722	0.00622867	0.00542268	0.00521516	0.00107284	0.002343	0.00176433	0.00293596	0.00147565	0.00553503	0.00536378	0.0020303	0.00249871	0.00229631	0.000615958	0.00224061	0.00366213	0.00123056	0.000615958	0.00436765	0.00328215	0.00327132	0.00566273	0.00714861	0.0061111	0.00105891	0.00725737	0.00372603
ABIS_224	0.00564493	0.000211232	0.00193005	0.00688846	0.00731946	0.00207671	0.00100258	0.00143738	0.00485377	0.00483458	0.00608671	0.00486632	0.000769948	0.00439744	0.00684085	0.00683154	0.00178644	0.00504906	0.00251801	0	0.00372521	0.00632407	0.00478105	0.00577806	0.00699752	0.00123533	0.00205432	0.00192943	0.00576807	0.0048578	0.00558938	0.00535399	0.00217803	0.0015112	0.00315019	0.000284025	0.00342014	0.00240117	0.000831328	0.000284025	0.00556325	0.00222418	0.00341001	0.0045932	0.00648419	0.00552445	0.00131305	0.00701438	0.00323647
ABIS_225	0.00874533	0	0	0.00333276	0.00260456	0.000649174	0	0	0.0026062	0.00119073	0.0090211	0.00868678	0	9.15924e-05	0.0104246	0.00969885	0	0.00883509	0.0102126	0	0.000340353	0.00960765	0.00114116	0.0094609	0.00055283	0	0	0	0.000614397	9.92487e-05	0.000745424	0.00304362	9.10145e-05	9.1295e-05	0.000126304	2.78565e-06	0.000125024	0.000272872	4.61855e-06	2.78565e-06	0.00893813	0.000198993	0.000148231	0.000707576	0.000928651	0.000783778	0	0.00902538	0.000789984
ABIS_226	0.00733129	1.41404e-05	0.000396122	0.0054568	0.00955503	0.00106915	7.89279e-05	0.000701732	0.00695823	0.00706809	0.00883844	0.00598887	4.59914e-05	0.00203165	0.00911599	0.00959931	0.000640289	0.00725214	0.00678733	0	0.0023061	0.00917101	0.00839227	0.00399323	0.00798315	0.000156985	0.000219967	0.000354203	0.00263947	0.00170531	0.00409801	0.00606679	0.00244068	0.00294605	0.00248507	8.15492e-05	0.00287441	0.00559225	0.00016208	8.15492e-05	0.006873	0.000256356	0.00302275	0.00672246	0.0108334	0.0107708	0.000162663	0.00629038	0.0010724
ABIS_227	0.00963496	0	0.000683573	0.00604727	0.00479258	0.00138031	0.000233216	0	0.00431454	0.0022462	0.0106442	0.00200161	0.000216856	0.000654601	0.00325898	0.0124035	0.000515933	0.0096696	0.0106736	0	0.000978493	0.0115277	0.00407065	0.0039121	0.00109665	0.000333371	0.000991008	0.000619149	0.001436	0.000495343	0.00147761	0.00453919	0.00044921	0.000462549	0.000523323	0.000230763	0.00059529	0.00077297	0.000291273	0.000230763	0.0117338	0.000729596	0.000543725	0.0013876	0.00184448	0.00148706	0.000312322	0.0127069	0.00170895
ABIS_228	0.00831681	0	0	0.00680872	0.00623674	0	0	6.88032e-05	0.00585826	0.00377678	0.00882548	0.00808228	0	0	0.0104934	0.00914801	0	0.00817445	0.00898298	0	0	0.00940502	0.00546053	0.00913922	0.000445567	0	0	0	0.0001497	0	0.00200549	0.00341197	0	0	5.07698e-05	0	5.02168e-05	0	0	0	0.00854826	0.00167362	7.15797e-05	0.00255705	0.00184926	0.00157876	0	0.00863054	0.00102895
ABIS_229	0.00712726	3.9542e-05	0.00239026	0.00409513	0.00341363	0.00308753	0.000753248	0	0.00481645	0.00314824	0.0075114	0.0068939	0.000662964	0.00187463	0.00845956	0.0082585	0.000136919	0.00707718	0.00813368	0	5.06814e-05	0.00797132	0.00330915	0.00752839	0.00116001	0.000872292	0.002397	0.00149861	0.00278283	0.00170238	0.00192711	0.00469481	0.00100298	0.000985758	0.000755008	6.41039e-05	0.000707674	0.000870411	0.000733703	6.41039e-05	0.00749981	0.00128452	0.000825154	0.00214783	0.00212734	0.00156274	0.000966452	0.00764339	0.00252808
ABIS_230	0.00734784	7.08762e-06	0.00029867	0.00548368	0.00855235	0.00182715	9.28455e-05	5.23206e-05	0.0067131	0.00673214	0.00868797	0.00537875	5.48168e-05	0.00182188	0.00835713	0.00842438	0.000318801	0.00674069	0.00651577	0	0.00206317	0.00904371	0.00833282	0.00439436	0.00711815	9.7394e-05	0.000274727	0.000172123	0.00270571	0.00177767	0.00329073	0.00537864	0.00215722	0.00385455	0.00168294	0.000144263	0.00179003	0.00476365	0.000256511	0.000144263	0.0060578	0.000629269	0.00226004	0.00651447	0.00995333	0.0103542	0.000169685	0.00628072	0.00284543
ABIS_231	0.00709855	1.14524e-05	0.000727706	0.00360406	0.00863688	0.00177368	0.000267467	0.000172728	0.0048043	0.00544514	0.00816227	0.00569693	0.000159484	0.000860513	0.00852039	0.00897913	0.00087748	0.00669924	0.00662695	9.54368e-05	0.00323109	0.00848383	0.00794108	0.00549724	0.00705872	0.000283822	0.00067287	0.000486896	0.00440207	0.000933784	0.00390636	0.00541875	0.00350282	0.0045482	0.00422925	0.000645202	0.00441715	0.00506727	0.00128005	0.000645202	0.00649734	0.00060162	0.00498378	0.00519364	0.00945973	0.00906904	0.000248749	0.00434909	0.00254681
ABIS_232	0.00702619	0	0	0.0066618	0.00876683	0.000811718	0	0	0.00592249	0.00580211	0.00781224	0.00744594	0	0	0.00860343	0.0100494	0	0.00649435	0.00735901	0	0.00288241	0.0082082	0.0070849	0.00570698	0.0128019	0	0	0	0.00487432	0	0.00596469	0.006157	0.00244644	0.00327231	0.00479654	0.000235182	0.0058141	0.00585441	0.00040903	0.000235182	0.00751809	0.000159979	0.00510345	0.00536625	0.00966705	0.00841905	0	0.00722876	0.00213961
ABIS_233	0.00464493	0.00172679	0.00332693	0.00547615	0.00572183	0.00332149	0.0017471	0.000247885	0.00436454	0.00382821	0.00603773	0.00474003	0.0029894	0.0044663	0.00598417	0.00729877	2.98975e-05	0.00429921	0.00321306	0	0.00035391	0.00630988	0.0051018	0.0050779	0.00135193	0.00179896	0.0029935	0.0036422	0.00675174	0.00536647	0.00494	0.00519452	0.00159938	0.00147277	0.0018045	0.00157844	0.00174785	0.00169912	0.00151029	0.00157844	0.0051612	0.00350283	0.00197682	0.00341648	0.00486426	0.00344361	0.00171178	0.00591647	0.00373256
ABIS_234	0.00644067	0	0	0.00536237	0.00801366	0.00115917	0	5.4758e-05	0.00423587	0.00225137	0.00550276	0.00735175	0	0.00773072	0.00711082	0.00736372	0.000266456	0.00614763	0.00577618	0	0.0044117	0.00592431	0.00252806	0.00715904	0.00871553	0	0	0.000166394	0.00899856	0.00692195	0.00301015	0.00638833	0.000195135	8.85722e-05	0.00461971	0	0.00458524	0.000212475	0	0	0.00701318	0.000185179	0.00507612	0.00491277	0.0067303	0.00267881	0	0.00749181	0.00416894
ABIS_235	0.00516446	0	0.00301834	0.00581399	0.00620859	0.00357956	0.00174684	1.40166e-05	0.00465001	0.00444823	0.00563827	0.0046812	0.0013287	0.00424371	0.00634351	0.00674816	0.00111554	0.00481422	0.00420462	0	0.00266163	0.0059526	0.00457707	0.00561258	0.00565411	0.0017945	0.00282171	0.00311067	0.00518004	0.00409082	0.00531279	0.0054719	0.00241008	0.00186269	0.00298067	0.000136862	0.00331121	0.002855	0.00141692	0.000136862	0.00546445	0.00240348	0.00298885	0.00397704	0.00533092	0.00350052	0.00246197	0.00625504	0.00442579
ABIS_236	0.00823907	2.36694e-05	0.00021968	0.00210191	0.0105909	0.000780904	0.000100068	0.000217105	0.00819145	0.00835283	0.0103714	0.00575652	6.66704e-05	0.000612714	0.0102654	0.0110481	0.000341375	0.00837426	0.00887761	0	0.00127355	0.0108254	0.00988815	0.00241567	0.00930903	0.000112994	0.00029193	0.0002105	0.00107788	0.000693136	0.000939172	0.00564699	0.00166568	0.00387589	0.00245875	5.8969e-05	0.00281935	0.00567931	0.000124922	5.8969e-05	0.00280625	0.000322763	0.00308854	0.0074834	0.0127535	0.0137986	0.000106251	0.00272605	0.000625716
ABIS_237	0.00708327	0	0	0.00613185	0.0101927	0.00103943	0	0.000114687	0.00721256	0.00714535	0.00955734	0.00621677	0	0.00153911	0.00935559	0.00937778	0.000167666	0.00798698	0.00704651	0	0.00367279	0.00993323	0.00873963	0.00271244	0.00919898	0	0	6.02382e-05	0.00376119	0.000892587	0.00510451	0.00587698	0.000667704	0.00200466	0.00146769	4.06016e-05	0.00151209	0.00408098	2.59683e-05	4.06016e-05	0.00750324	1.90495e-06	0.00176599	0.00632652	0.010882	0.0113242	0	0.00711366	0.000192046
ABIS_238	0.00602248	7.51512e-05	0.00233649	0.00733555	0.00723616	0.00353941	0.00131685	0.000401016	0.00559519	0.00548685	0.0074021	0.00506686	0.00112011	0.00222991	0.00728574	0.00772956	0.000849856	0.00482825	0.00336848	0	0.00164728	0.0078398	0.00646665	0.005363	0.00271183	0.00150915	0.00331947	0.00282366	0.00324199	0.00213039	0.00593667	0.00616394	0.00137995	0.00123684	0.00167901	0.000512166	0.00151811	0.00237013	0.00116154	0.000512166	0.00556359	0.00498865	0.00199037	0.00484735	0.00567652	0.00512636	0.00160499	0.00717649	0.00382222
ABIS_239	0.00618934	0	0.00165119	0.00750681	0.00814615	0.00153275	0.000630009	0.00151815	0.00509177	0.00481215	0.00680764	0.00648702	0.000446115	0.00294584	0.00730111	0.00745711	0	0.0048502	0.0013252	0	0.00364838	0.00703443	0.00579827	0.00664766	0.00745252	0.000690226	0.00166545	0.00106242	0.00557187	0.00183078	0.00563975	0.00611075	0.00132656	0.00071034	0.00309571	0	0.00294659	0.00277547	0.000446115	0	0.00590021	0.00420607	0.00362955	0.00422879	0.00731483	0.00424504	0.00103153	0.00727309	0.00332415
ABIS_240	0.0073044	0	0.00160952	0.00473208	0.00407782	0.00255154	0.000455671	0	0.00409029	0.00235742	0.00747504	0.0074386	0.000376762	0.00206865	0.00868562	0.00826616	0.000125934	0.00714715	0.00819404	0	0.0011033	0.00794963	0.00248749	0.00788416	0.00143782	0.000547443	0.00162839	0.000892158	0.00317429	0.00189356	0.00236614	0.00511565	0.000647814	0.000460391	0.000666444	0	0.000797352	0.000723518	0.000385337	0	0.00750264	0.00119747	0.000649347	0.0015209	0.00164076	0.00111659	0.000908609	0.0076067	0.00269479
ABIS_241	0.00827653	0	0.000593845	0.0068898	0.0103536	0.000661656	0.000220969	0.00308988	0.0074999	0.00766558	0.00966656	0.00405755	0.000154971	0.000352598	0.00970707	0.00768178	9.31941e-06	0.00424094	0.000404449	0	3.02117e-05	0.010043	0.00979718	0.0075437	0.00323081	0.000243802	0.000759377	0.000389959	0.00381481	0.000365246	0.00799291	0.00370677	0.000595078	0.000374612	0.000301661	0	0.00029771	0.000613498	0.00018318	0	0.00206191	0.00759426	0.000460531	0.00674691	0.00801667	0.00731854	0.000256226	0.00678051	0.00166649
ABIS_242	0.00537139	0.00123787	0.00217368	0.00701575	0.00718696	0.00210182	0.00117752	0.000153884	0.00442168	0.00440115	0.00638352	0.003353	0.00196487	0.00233287	0.00820143	0.00830228	0	0.00407046	0.00438296	0	0.00333454	0.00661307	0.00487862	0.00569086	0.00477131	0.00127379	0.00275042	0.00235168	0.00370507	0.00297756	0.0054723	0.00496454	0.00171491	0.00123737	0.00255158	0.00127795	0.00297161	0.00280654	0.00127795	0.00127795	0.00578355	0.00341319	0.00267894	0.00354276	0.00725448	0.00564304	0.00117758	0.00706799	0.0036746
ABIS_243	0.00728914	0	0	0.00705838	0.0090676	0.000338961	0	3.37019e-05	0.00768961	0.0078855	0.00919424	0.00506737	0	0	0.00978415	0.00726994	0	0.00764981	0.00371782	0	0.00155808	0.00962342	0.00714051	0.00729456	0.00926768	0	0	0	0.000666533	0	0.00711288	0.00773071	0.000195202	0.0016941	0.000489205	0	0.000513436	0.0036624	0	0	0.0025645	0	0.000661668	0.00757269	0.00750718	0.00658244	0	0.00803155	0.000360696
ABIS_244	0.00431547	0	0.00196475	0.00714338	0.0073167	0.000999667	0.000537277	0.0048469	0.00704678	0.00706903	0.0066968	0.00272617	0.000429024	0.00277761	0.00762402	0.00695553	0	0.00553834	0.000429024	0	0	0.00711104	0.00445804	0.00669263	0.00144249	0.000649983	0.00172996	0.00119858	0.00615763	0.00301375	0.00654436	0.00655166	0.000482354	0.000429024	0.000530605	0	0.000488804	0.00145709	0.000429024	0	0.00681616	0.0033222	0.000601855	0.00596537	0.00400912	0.00266208	0.00128521	0.00696367	0.00151181
ABIS_245	0.00503545	0.00105316	0.00310616	0.00668728	0.00688348	0.00276529	0.00206389	0.002203	0.00437492	0.00443029	0.00588022	0.00420948	0.00160264	0.00340074	0.00589436	0.00748872	2.33124e-06	0.00399085	0.00268799	0	0.00342795	0.0060122	0.0052453	0.00512474	0.00485367	0.00225832	0.0033323	0.00374883	0.00495146	0.00343143	0.00642918	0.00501323	0.0026061	0.00197292	0.00233231	0.00127958	0.00251521	0.00323144	0.00176683	0.00127958	0.00553807	0.00392125	0.00267569	0.00402844	0.00566096	0.00431631	0.002655	0.00649644	0.00438753
ABIS_246	0.0117301	0	0	0.00139866	0.0128456	0	0	0.000475958	0.0118847	0.0122423	0.0127245	0.000739154	0	0	0.0146276	0.00176413	0	0.000739913	6.74e-06	0	0	0.0134814	0.0135074	0.0023268	0.0117684	0	0	0	0.000496398	0	0.0138602	0.0117426	0	0	0	0	0	6.06123e-05	0	0	0.000444654	0.0116336	7.84699e-06	0.0115461	0.0124253	0.0115916	0	0.00146618	3.58608e-05
ABIS_247	0.00455626	0.00112246	0.00405802	0.00533273	0.00575606	0.00399851	0.00350165	0.000685282	0.00428405	0.00439386	0.00530666	0.00444593	0.00299642	0.0039345	0.00531474	0.00635623	2.05224e-05	0.0040527	0.00324695	0	0.0021767	0.00553871	0.00490654	0.00481975	0.0037803	0.00330069	0.00408443	0.00606954	0.0045505	0.00400573	0.00616972	0.00491506	0.00331965	0.00313063	0.00363243	0.00154494	0.00344087	0.00370121	0.00314249	0.00154494	0.0052578	0.00405362	0.00392596	0.00407548	0.0054885	0.00420285	0.00362522	0.00597715	0.00481079
ABIS_248	0.00590422	0.0004817	0.00274268	0.00642038	0.00662962	0.00335478	0.00121848	0.000177265	0.00608614	0.00591998	0.00711738	0.00495166	0.000994659	0.00216339	0.00815231	0.00680758	0	0.00422745	0.00319609	0	0.00106264	0.00752216	0.00662848	0.00598308	0.00148832	0.00135231	0.00318231	0.00245855	0.00282494	0.00188312	0.0057371	0.00555705	0.00117698	0.0010355	0.00142362	0.000626573	0.00127772	0.00187059	0.00109335	0.000626573	0.00533096	0.00520222	0.00171909	0.00527207	0.00556791	0.00495227	0.00151473	0.00631895	0.0035043
ABIS_249	0.00728905	0.000113646	0.000661967	0.00703757	0.00808612	0.00152911	0.000149472	0	0.00602969	0.00580356	0.00698552	0.00621393	0.000136533	0.00345872	0.0083415	0.00670353	0.000496456	0.00476943	0.00227992	0	0.00428537	0.00735902	0.00693144	0.00676127	0.00450776	0.00018192	0.000417402	0.00031228	0.00434409	0.00330676	0.0057912	0.00622399	0.000725521	0.000379731	0.00227777	0.000101171	0.00216774	0.000770261	0.000101171	0.000101171	0.00509122	0.00497604	0.00269744	0.00518506	0.00726533	0.00629621	0.000160257	0.00705079	0.00344081
ABIS_250	0.00777197	4.68823e-05	0.000253296	0.00705734	0.00971145	0.00143166	5.64252e-05	0.000475645	0.00826533	0.00838587	0.00969406	0.00688157	3.44515e-05	0.00100891	0.00992739	0.00984828	0.000245425	0.00805319	0.00780937	5.75584e-06	0.00155086	0.010169	0.00777517	0.00367539	0.00790557	6.41563e-05	0.000172267	0.000121922	0.00268496	0.00181475	0.00241597	0.00478144	0.0014894	0.00139464	0.00195533	7.1739e-05	0.0023675	0.00404946	8.71018e-05	7.1739e-05	0.00549774	0.000271368	0.00232996	0.00768077	0.011857	0.0118268	6.34839e-05	0.00794427	0.00205392
ABIS_251	0.00666602	1.79003e-06	0.000544325	0.00572131	0.00518362	0.00186902	0.000167134	4.29093e-05	0.00494691	0.0021617	0.00737456	0.00646663	0.000110128	0.0038998	0.00769432	0.00831752	0.000618501	0.00691229	0.00771562	0	0.00249299	0.00782946	0.0021652	0.00750991	0.00276566	0.000166626	0.000534971	0.000347737	0.00550914	0.00363044	0.00212626	0.00541923	0.000880039	0.000504546	0.00142499	4.70123e-05	0.00203353	0.000922703	0.00015228	4.70123e-05	0.00748535	0.000466671	0.00130237	0.00255065	0.00297058	0.002097	0.000389746	0.00797564	0.00408737
ABIS_252	0.00639152	0	0.000457472	0.00624714	0.0076006	0.0010071	0.000127221	0.000281961	0.00458267	0.00366989	0.00629452	0.00629213	8.19206e-05	0.00635039	0.00723983	0.00720785	0.00057123	0.00600738	0.00580778	0	0.00491845	0.00668309	0.00484473	0.00659998	0.00696473	0.000170732	0.000368719	0.00025828	0.00724313	0.00522608	0.00406398	0.00627152	0.00206886	0.00121632	0.002363	0	0.00389577	0.00285258	0.000108893	0	0.00636436	0.000162323	0.00205752	0.00456058	0.00710543	0.00580203	0.00030986	0.00746874	0.00361959
ABIS_253	0.00497411	0.000534278	0.00304107	0.00542518	0.00622781	0.00368029	0.00253051	0.000118579	0.00448632	0.00466576	0.00582743	0.00468679	0.00202701	0.00366181	0.00599231	0.00668255	0.0013095	0.00461336	0.0043066	6.40699e-06	0.00241879	0.00604211	0.00546418	0.00458133	0.00540562	0.00244431	0.00273333	0.00437096	0.0044716	0.00357404	0.00448624	0.00479716	0.00361054	0.00379303	0.00409991	0.00105815	0.00417559	0.00472003	0.00249565	0.00105815	0.00553777	0.00299417	0.00450264	0.00462017	0.00644895	0.00563214	0.00269195	0.00598552	0.0044724
ABIS_254	0.00546946	0.000631968	0.0023775	0.00638403	0.00663172	0.00229733	0.000963209	0.00105593	0.00462574	0.0041807	0.00603849	0.00549851	0.000789704	0.00455783	0.00660511	0.00678895	0.00019499	0.00455853	0.00332999	0	0.00353926	0.00623554	0.00482535	0.0058898	0.00440584	0.00111656	0.00225933	0.00194716	0.00602023	0.00465759	0.00533909	0.00526638	0.00178721	0.00112503	0.00284369	0.000835059	0.00326343	0.0025553	0.000835059	0.000835059	0.0054863	0.00309895	0.003028	0.00404199	0.00555857	0.00367795	0.00122083	0.00657645	0.00427138
ABIS_255	0.00817037	3.08398e-06	0.000190847	0.00518886	0.00435841	0.000516495	4.18705e-05	8.37924e-05	0.00367455	0.00188905	0.00948624	0.00429171	3.30711e-05	0.000681521	0.00566627	0.00902843	0	0.00810001	0.00899411	0	0.000561332	0.0100031	0.00271073	0.00887811	0.000776647	4.91691e-05	0.000160732	8.5313e-05	0.00122171	0.000692025	0.00162607	0.00405598	8.04516e-05	4.25807e-05	0.00027771	8.46838e-06	0.000274912	0.000172913	3.1205e-05	8.46838e-06	0.00867123	0.0008764	0.000284956	0.00116601	0.00105977	0.00080609	0.000101413	0.0086726	0.0011002
ABIS_256	0.0051184	0	0.00319754	0.00492217	0.00659759	0.00280203	0.00188188	0	0.00354118	0.00295805	0.00524287	0.00622202	0.00154554	0.00431056	0.00583189	0.00665234	6.57326e-05	0.00498926	0.00504377	0	0.0043577	0.00557275	0.00331031	0.00590589	0.00615393	0.00206678	0.00200732	0.00359454	0.00590886	0.00286962	0.00398265	0.0057733	0.00290823	0.00185548	0.0047734	0	0.00449272	0.0022959	0.00154797	0	0.00624495	0.00270231	0.00492965	0.00475886	0.00631882	0.00288401	0.00219376	0.0063914	0.00447564
ABIS_257	0.00696732	0	0	0.00636629	0.0066255	0.0023416	0	0.000120166	0.00513416	0.00385415	0.00733616	0.00719121	0	0.00214465	0.00823029	0.00771767	0	0.00680251	0.00715109	0	0.00310752	0.00773856	0.00470835	0.00725621	0.00485166	0	0	0	0.00382621	0.00126998	0.00357769	0.00539124	0.000783773	0.000900211	0.00148057	0	0.00172221	0.00185807	0	0	0.00668409	0.000259265	0.00148898	0.00287798	0.0045573	0.00405472	0	0.0071525	0.00374257
ABIS_258	0.0067384	0	0.000624298	0.00500427	0.00727281	0.00154069	0.000167205	3.74388e-05	0.00382997	0.00205598	0.00532037	0.0078168	0.000120561	0.00837994	0.00682292	0.00763531	0.000494071	0.00615659	0.00564516	0.000565759	0.00475096	0.00571802	0.00181367	0.00732292	0.00700002	0.000240035	0.000492962	0.000304057	0.0102534	0.00707155	0.00116525	0.00652356	0.000594574	0.000281969	0.00203148	0	0.00504735	0.000439378	0.000147334	0	0.00735262	0.000291433	0.00159084	0.00536073	0.00630377	0.00173353	0.000456479	0.00742199	0.00462745
ABIS_259	0.00643217	0	0	0.00593944	0.00833901	0.00149434	0	0	0.00395519	0.0017783	0.00574491	0.00851495	0	0.0015358	0.00770316	0.00809355	0.00032067	0.00670047	0.00403386	0.000327711	0.00441229	0.00621608	0.00258515	0.00759264	0.010464	0	0	0	0.00782788	0.000632295	0.00195949	0.00695272	0.000507483	0.000237097	0.00450324	0	0.00477531	0.0013303	0	0	0.00770588	5.87115e-05	0.00446808	0.0052547	0.00728527	0.00238439	0	0.00798536	0.00453239
ABIS_260	0.00687134	0	0.000227922	0.00733739	0.00886036	0.00265669	6.06403e-05	0.000602921	0.00582242	0.00590714	0.008786	0.00554686	3.3584e-05	0.00203045	0.00853867	0.00918286	0.00033451	0.00725455	0.00694476	0	0.00315866	0.00914556	0.00753079	0.00455242	0.00818386	6.99363e-05	0.000170233	0.000216701	0.00386657	0.00274099	0.00424674	0.00568628	0.00135372	0.00183269	0.00169677	9.28779e-05	0.00196082	0.00375472	0.000101514	9.28779e-05	0.00652842	0.000643404	0.00210437	0.00521412	0.00986482	0.00972059	0.000122954	0.00798295	0.00164628
ABIS_261	0.00552671	0	0.00253808	0.00576088	0.00681794	0.00374469	0.00129996	0	0.00564107	0.0055266	0.00664913	0.003688	0.000990211	0.00214803	0.00664441	0.00943776	0.000107002	0.00560974	0.00568876	0	1.07685e-05	0.00699569	0.00546417	0.00496854	0.00450245	0.00138595	0.00273842	0.00240179	0.00390492	0.00203412	0.00264677	0.00538564	0.0020063	0.0022579	0.00291349	0	0.00327513	0.00296506	0.00116911	0	0.00626924	0.0017114	0.00304585	0.00489189	0.00616721	0.00520496	0.00144093	0.00651008	0.00415114
ABIS_262	0.00858503	0	0.000194988	0.00548647	0.0100642	0.000385652	7.29643e-05	2.14548e-05	0.00788811	0.00809855	0.0101986	0.00600488	3.68202e-05	0.000709473	0.00953425	0.00955361	0.000228796	0.00767096	0.00719933	0	0.00161929	0.0106181	0.00987897	0.00263824	0.00966716	6.64982e-05	0.000173558	0.000109547	0.00169929	0.000376258	0.00270743	0.00576746	0.00198717	0.00487099	0.00146042	3.71265e-05	0.00153048	0.00644191	0.00017705	3.71265e-05	0.00583671	0.000508624	0.0018185	0.00810373	0.0127429	0.013754	8.21959e-05	0.00641531	0.000294558
ABIS_263	0.00742658	0	2.98538e-05	0.00867031	0.00946756	0.000491481	4.5344e-06	0.00146961	0.00727459	0.00742147	0.00945014	0.00491061	1.9642e-06	0.000387632	0.00973922	0.00955471	1.36515e-05	0.0075187	0.0056193	0	0.000848479	0.00980021	0.00793871	0.00335036	0.00745454	4.13734e-06	1.04282e-05	5.8878e-06	0.00161994	0.00037345	0.00534853	0.00653211	0.00165381	0.00242864	0.00142942	0	0.0016101	0.00467022	3.89901e-06	0	0.00283451	0.000321625	0.00191642	0.0068058	0.0103687	0.0102439	7.69695e-06	0.00916466	0.00115786
ABIS_264	0.00656975	0.0005502	0.00104981	0.00601939	0.00870336	0.00229673	0.000699512	0.000554996	0.00644269	0.00663676	0.00812332	0.00579848	0.000939065	0.00150345	0.00887217	0.0082336	0.00189407	0.00641134	0.00589664	2.90937e-05	0.00225209	0.00848401	0.00762738	0.00512653	0.00656559	0.000710051	0.00138533	0.00140771	0.00297475	0.00205321	0.00258442	0.00562697	0.00199095	0.00243	0.00233878	0.000580903	0.0025626	0.00421244	0.000619213	0.000580903	0.00492489	0.00103971	0.00299309	0.00621254	0.00928384	0.00871028	0.000638517	0.00682219	0.00200767
ABIS_265	0.00767259	7.33683e-07	3.30294e-05	0.00461381	0.010825	0.00097998	8.61142e-06	3.82412e-05	0.00817097	0.00829897	0.0099904	0.00683778	4.61105e-06	0.000376599	0.0106191	0.010581	0.000119339	0.00872732	0.00845197	0	0.00125844	0.0104556	0.00853038	0.00313375	0.00857402	7.96338e-06	2.43679e-05	7.96433e-05	0.000580208	0.000353708	0.00166989	0.00497647	0.00110667	0.00136553	0.00174339	5.35728e-05	0.00205474	0.00401506	6.51908e-05	5.35728e-05	0.00268182	1.34196e-05	0.0020219	0.00722303	0.0114908	0.0124057	6.78879e-06	0.00555699	0.00116906
ABIS_266	0.00661242	2.09783e-05	0.000300002	0.00767994	0.0078072	0.000544579	8.14554e-05	0.000155805	0.0061532	0.00491627	0.00744367	0.00517091	4.55524e-05	0.000460492	0.00733859	0.00930012	0.000199828	0.00712699	0.00586926	2.93471e-05	0.000442222	0.00795897	0.00693813	0.00732417	0.00308145	8.07032e-05	0.000235765	0.000158883	0.00278844	0.000541525	0.00495705	0.00608016	0.000224385	0.000245573	0.000259505	2.59445e-05	0.000252575	0.00165847	5.65557e-05	2.59445e-05	0.00799223	0.00216505	0.000324517	0.00364406	0.00362384	0.00249757	0.000171093	0.00859594	0.0020992
ABIS_267	0.00469584	0.000223639	0.00367141	0.00504045	0.00568055	0.00393092	0.00296651	0.000497553	0.00433905	0.004454	0.00534975	0.00418912	0.00272653	0.00432983	0.0053145	0.00618262	0.00043907	0.00426563	0.00417351	0	0.00240126	0.00558336	0.00511273	0.0044869	0.00478783	0.00296772	0.00319755	0.0053361	0.00510853	0.00431587	0.00501288	0.00476723	0.0033424	0.00357518	0.00353273	0.00150084	0.00340891	0.00404033	0.00278194	0.00150084	0.00541112	0.00338618	0.00376781	0.00424509	0.00583567	0.00507226	0.0032322	0.00567073	0.00463973
ABIS_268	0.00500625	6.24958e-05	0.00316916	0.00580136	0.00656528	0.00342318	0.00223405	3.86996e-05	0.00433303	0.00441417	0.00553597	0.00488553	0.0018101	0.00414974	0.0060343	0.00668824	0.00156894	0.0045771	0.00389188	0	0.00243729	0.00577874	0.00511193	0.00516398	0.00575958	0.00228537	0.00297249	0.00408986	0.00513815	0.00434991	0.00571091	0.00502913	0.0032686	0.00288109	0.00332559	7.19628e-05	0.00372436	0.0038237	0.0022072	7.19628e-05	0.00580194	0.00280426	0.00356576	0.0043064	0.00587977	0.00484172	0.00292327	0.00651834	0.00462791
ABIS_269	0.00486571	0.00103664	0.00314033	0.00458956	0.00549296	0.00318663	0.00189319	1.20687e-05	0.00378456	0.0034146	0.00536797	0.00547039	0.00154288	0.00568808	0.00535638	0.00617706	0.000842514	0.00446637	0.00466726	0	0.00463135	0.00563602	0.00413369	0.00511575	0.0043131	0.00196763	0.00234871	0.00370449	0.00672223	0.00500247	0.00513833	0.00504888	0.00287343	0.00211634	0.00338238	0.00134388	0.00396305	0.00302594	0.00175704	0.00134388	0.00556728	0.00239987	0.00332671	0.00396013	0.00500179	0.00375349	0.00331018	0.00587889	0.00435092
ABIS_270	0.00611906	7.2604e-05	0.00114582	0.00718689	0.0079651	0.00112595	0.000504124	0.00240781	0.00607759	0.0061501	0.00629832	0.00469642	0.000318546	0.00300158	0.00687026	0.00678693	3.75813e-05	0.00557851	0.00228887	0	0.00383958	0.00659684	0.00563051	0.00685782	0.00595642	0.00056356	0.00126981	0.000773137	0.00540208	0.00309798	0.0060481	0.00642532	0.00176761	0.00145018	0.00151355	0.000106189	0.00158124	0.00262901	0.000334721	0.000106189	0.00607105	0.00318885	0.00167736	0.00574472	0.0069082	0.00643236	0.000927166	0.00719602	0.00176357
ABIS_271	0.00789317	1.30117e-06	4.90016e-06	0.00579202	0.0100356	0.00122553	1.52887e-06	0.00018182	0.00731086	0.00751174	0.00930314	0.0054613	1.36839e-06	0.00107772	0.00993491	0.00890655	0.000100249	0.00740804	0.00702251	1.23047e-05	0.00162292	0.00974879	0.00907739	0.00452849	0.00842111	1.66482e-06	3.64303e-06	5.71704e-05	0.00183025	0.0012067	0.0022286	0.00676794	0.00249092	0.00347129	0.001598	1.44973e-05	0.00163614	0.00622084	8.7128e-05	1.44973e-05	0.00506083	0.000101744	0.00240511	0.00731544	0.0113365	0.0114229	1.36606e-06	0.00671859	9.74837e-05
ABIS_272	0.00689938	1.62526e-05	0.000313757	0.00570969	0.00875938	0.00173758	8.51223e-05	0.000578482	0.00639831	0.00637553	0.00826571	0.00508548	5.17199e-05	0.00195078	0.00826525	0.00836811	0.000366151	0.00682716	0.0051046	0	0.00258355	0.00863784	0.00734953	0.0052988	0.00725418	0.000102916	0.000262679	0.000163468	0.00255507	0.00166943	0.00367052	0.0059806	0.00166544	0.00224238	0.00124695	6.05131e-05	0.00127125	0.00391026	0.000201403	6.05131e-05	0.00618696	0.000404942	0.0015896	0.00595952	0.00906086	0.00920277	0.000161708	0.00648985	0.00235251
ABIS_273	0.00698037	0	0.000845687	0.00544519	0.0084455	0.00186115	0.000304495	0	0.00537715	0.00551812	0.00786176	0.00611413	0.000195972	0.000588606	0.0081175	0.00981783	0.000939631	0.00667005	0.00633511	0	0.00235917	0.00818786	0.00671602	0.00620551	0.00624939	0.000332582	0.000828957	0.00058021	0.00419803	0.000473245	0.00369051	0.00676049	0.00154309	0.00319788	0.004078	0.000140167	0.00426035	0.00340172	0.000370351	0.000140167	0.00634029	0.000980983	0.00447109	0.00516523	0.00812687	0.00700042	0.0003025	0.00627673	0.00226679
ABIS_274	0.00831188	2.71604e-05	9.99526e-05	0.00647127	0.0107378	0.000359928	0	0.000272203	0.00822656	0.00844638	0.0102575	0.00494891	2.15944e-05	0.000278086	0.0103535	0.0105839	0.000186841	0.00829726	0.00755705	0	0.00102919	0.0107193	0.00919968	0.0016141	0.00900796	3.82828e-05	0.000105963	9.19661e-05	0.000360458	0.000227531	0.00210364	0.00561776	0.00208382	0.00327014	0.00206448	2.86685e-05	0.00219532	0.00613436	3.88104e-05	2.86685e-05	0.00175467	0.000534635	0.00306093	0.00802188	0.0130351	0.0139533	3.30164e-05	0.00735809	0.000458476
ABIS_275	0.00637744	0	0.00126209	0.00647781	0.0081798	0.00256384	0.000503655	1.86843e-05	0.00586329	0.00531282	0.00710144	0.00397814	0.000339372	0.00282311	0.00793466	0.007926	0.00151532	0.00648714	0.00624924	0	0.00294556	0.00755182	0.00481002	0.00653455	0.00543876	0.000564176	0.00139383	0.00101585	0.00342928	0.00252082	0.00459927	0.0059121	0.00103977	0.000697051	0.00135349	0.000144573	0.0014488	0.00224083	0.000404369	0.000144573	0.00671111	0.000647219	0.00149497	0.0044737	0.00530614	0.00478625	0.000771052	0.00721875	0.00444199
ABIS_276	0.00590211	4.57535e-05	0.0026212	0.00510176	0.00717619	0.00275005	0.00156965	0	0.00442218	0.00458468	0.00698638	0.00504928	0.00126005	0.00279113	0.00669233	0.00737758	0.00165633	0.00559654	0.00477119	0	0.00299506	0.00727168	0.00618198	0.00518068	0.00682015	0.00169184	0.00202303	0.00291671	0.00552398	0.0025144	0.00472384	0.00569706	0.00241781	0.00326282	0.0021558	0.000114103	0.00199515	0.00345454	0.00147038	0.000114103	0.00617295	0.00213914	0.00239413	0.00453638	0.00733656	0.00773645	0.00176753	0.00582699	0.00335917
ABIS_277	0.00707068	0	0	0.00455005	0.0098964	0.00081869	0	0.000156618	0.00692112	0.00691817	0.00947855	0.00530507	0	0.00216493	0.00911653	0.00927483	0.000130429	0.00755973	0.00746549	0	0.00245346	0.00984128	0.00903179	0.00369686	0.00814829	0	0	0	0.00334967	0.00226205	0.00383275	0.00562124	0.00175081	0.00307374	0.00133301	0	0.0014841	0.00558348	0	0	0.00667667	0	0.00177599	0.00624539	0.011429	0.0117845	0	0.00543147	0.000707423
ABIS_278	0.00678744	0	0	0.00662141	0.00889843	0.00168284	0	0	0.00562734	0.00530021	0.00750577	0.00683179	0	0.0044377	0.00812835	0.00833376	0	0.00680631	0.00767662	0	0.00382161	0.00792268	0.00657546	0.00608767	0.00759917	0	0	0	0.00677	0.0053011	0.00613156	0.00594294	0.00169868	0.00107561	0.00213723	0.00015025	0.00305818	0.00369132	0.00016058	0.00015025	0.00726052	0	0.00204829	0.00446071	0.00921749	0.00833634	0	0.00743799	0.0019529
ABIS_279	0.00725914	0.000139358	0.000333746	0.00718643	0.00959169	0.000958267	0.000171472	0.000467286	0.00671784	0.00696213	0.0085826	0.00617345	0.000137116	0.000548425	0.00963525	0.00806679	0.000661186	0.00663533	0.00689097	0	0.000987605	0.00908488	0.00873089	0.00602144	0.0076787	0.000176522	0.000472148	0.000312048	0.000993385	0.000641447	0.00114881	0.00665764	0.00256479	0.00373247	0.00151245	0.000203273	0.00171113	0.00571944	0.000203273	0.000203273	0.00254234	0.000413629	0.00201529	0.00670134	0.0111658	0.0103746	0.000110585	0.00802725	0.000861461
ABIS_280	0.0056279	0.000638313	0.00332481	0.00554892	0.00528616	0.00393185	0.00144324	0.000203707	0.00486092	0.0039602	0.00622561	0.00578107	0.00136687	0.00273781	0.00685481	0.00710784	0.00022816	0.00544239	0.00578582	0	0.00114814	0.0065874	0.00461065	0.00614473	0.00164422	0.00154219	0.00332895	0.00277133	0.00349414	0.0023469	0.00412016	0.00532164	0.00149096	0.00133181	0.00138425	0.000808239	0.00135527	0.00142308	0.00126272	0.000808239	0.00625278	0.00260938	0.00150057	0.00305119	0.00334969	0.00226305	0.0017132	0.00636169	0.00390753
ABIS_281	0.00875563	3.05214e-05	0.00028939	0.00320326	0.00964742	0.00050717	9.47396e-05	4.45191e-05	0.00778486	0.00786932	0.0101459	0.00674909	6.20243e-05	0.000196139	0.00960117	0.00867746	0.000379118	0.00755367	0.00807872	0	0.000380325	0.0106437	0.0100562	0.00346075	0.0089546	0.000108228	0.000294891	0.000187219	0.00032974	0.000202179	0.00245405	0.00595643	0.000947444	0.00585689	0.000520913	3.94879e-05	0.000517022	0.00693645	9.37295e-05	3.94879e-05	0.00361692	0.000158417	0.000830365	0.00792168	0.0121875	0.0143772	9.75696e-05	0.00404147	0.00131373
ABIS_282	0.00779124	9.01131e-05	0.00101831	0.00477297	0.00402557	0.0015992	0.000302831	0.000122251	0.00481261	0.00290194	0.0082644	0.0076566	0.000212881	0.000607517	0.00939747	0.00877809	0.000289923	0.00771154	0.00871943	0	0.000339825	0.00876824	0.00400107	0.00850372	0.00101731	0.000317574	0.00102339	0.000546574	0.00107876	0.000496717	0.00157482	0.00380807	0.000374351	0.000298234	0.000497298	0.000128621	0.000525006	0.000765584	0.000254173	0.000128621	0.00807698	0.000921118	0.000574456	0.00190462	0.00165942	0.00126729	0.000336806	0.00826109	0.00242845
ABIS_283	0.00897084	0	0	0.00389107	0.00310825	0.000353372	0	0	0.00284718	0.00131705	0.00907346	0.00890697	0	0.000221874	0.0107168	0.00976796	0	0.00895445	0.0106096	0	0.00017588	0.00967852	0.00150645	0.00963688	0.000425386	0	0	0	0.000438076	0.00026358	0.000699425	0.00337941	0	0	4.53656e-05	0	7.0609e-05	0.00034645	0	0	0.0090243	0.00010525	4.13998e-05	0.000785616	0.000754547	0.000788182	0	0.00918745	0.000372266
ABIS_284	0.00711978	1.25598e-05	0.000631927	0.00518137	0.00958328	0.00165339	0.000215441	0.000826399	0.00707374	0.00717333	0.00873302	0.00626704	0.000135767	0.00110813	0.00951794	0.00900727	0.00079238	0.0072457	0.00751065	0	0.00141359	0.00918016	0.00779238	0.00503793	0.0070192	0.000231177	0.000599282	0.000408715	0.00199163	0.0013291	0.0033794	0.00605988	0.00184081	0.00186334	0.00189845	1.80596e-05	0.00226607	0.00486311	0.000232639	1.80596e-05	0.00455663	0.000463816	0.00239049	0.00651639	0.010291	0.0100638	0.000364778	0.00606588	0.00202629
ABIS_285	0.00677861	7.481e-05	0.000514202	0.00629348	0.00768658	0.00096674	9.99255e-05	2.57988e-05	0.00471381	0.00405828	0.00658152	0.00727807	9.72726e-05	0.00366422	0.00783233	0.00787496	0.000421373	0.00699594	0.00547706	0	0.00404017	0.00696538	0.00469741	0.00702915	0.0156513	0.00012755	0.000293467	0.000222358	0.00737807	0.00240081	0.00602316	0.00680049	0.000643105	0.000546848	0.00137653	7.92122e-05	0.00180601	0.00113009	9.99344e-05	7.92122e-05	0.00695308	0.000234105	0.00143557	0.00484728	0.00866938	0.00724662	8.68924e-05	0.00757657	0.000706177
ABIS_286	0.00694704	0.000177648	0.000812801	0.00767496	0.00825692	0.00176599	0.000267938	0.000548056	0.00681391	0.00673262	0.0082165	0.00534227	0.000336467	0.000822455	0.00827179	0.00812995	0.000435822	0.00654251	0.00474041	0	0.00179317	0.00859204	0.00733079	0.0056216	0.00518311	0.000307193	0.000828937	0.000538516	0.0014596	0.000946865	0.00503282	0.00565036	0.00118702	0.0018853	0.00205777	0.000199711	0.00246375	0.00279251	0.000219185	0.000199711	0.00516656	0.00138723	0.00259481	0.00626143	0.00776223	0.00780533	0.000295737	0.00810664	0.00410499
ABIS_287	0.00668718	4.3185e-05	0.0015845	0.00657256	0.00773069	0.00249941	0.00057849	2.4526e-05	0.00604759	0.00580901	0.00756681	0.00533764	0.000423998	0.00108939	0.0080319	0.0101064	0.000100533	0.00615157	0.00723125	0	0.000156018	0.00790183	0.0064359	0.0057592	0.0044563	0.000666888	0.00140904	0.00107035	0.00152681	0.000983941	0.00145382	0.00618077	0.00260909	0.00426401	0.00386258	8.9586e-05	0.00402799	0.00359946	0.000561591	8.9586e-05	0.00701281	0.000808658	0.00409574	0.00513663	0.00734904	0.00573278	0.000658687	0.0071698	0.00242362
ABIS_288	0.00679051	0	0.000399871	0.00700089	0.00757083	0.00151357	0.000108101	4.04064e-05	0.00718888	0.00628274	0.00849753	0.00604169	7.84837e-05	0.000459728	0.00981941	0.00799305	0.000118649	0.00770403	0.00567386	0	0.000294579	0.00901312	0.00627429	0.00762923	0.00327645	0.000127925	0.000399813	0.000207012	0.00074991	0.000473589	0.00474758	0.00713665	0.00033572	0.000299009	0.000445132	7.49563e-06	0.00045098	0.00060715	0.000106287	7.49563e-06	0.00710737	0.000897459	0.000534263	0.00513305	0.00465128	0.00407476	0.000191615	0.00756616	0.00228746
ABIS_289	0.00674804	0.000607368	0.00266982	0.00406819	0.00335823	0.00294862	0.000911361	0.000127711	0.00478137	0.00255253	0.00821023	0.00207869	0.0010953	0.00209582	0.00288291	0.00809461	5.00562e-05	0.00664377	0.00726826	0	0.000759182	0.00862157	0.00344206	0.00718254	0.000977528	0.00102685	0.00267741	0.00185894	0.00322461	0.00201325	0.00206926	0.00462929	0.000753266	0.000588161	0.00125605	0.000636874	0.00115381	0.000517629	0.000752195	0.000636874	0.00755248	0.00132827	0.00130165	0.00221873	0.00163273	0.00102965	0.000881069	0.00753157	0.00322146
ABIS_290	0.00718481	7.68542e-05	0.000333454	0.00755203	0.00879617	0.000618702	0.000168521	0.000946658	0.00691353	0.00697203	0.00823504	0.00485352	0.000110138	0.000557907	0.00854534	0.00812097	0.000381351	0.00585534	0.00473693	0	0.00254997	0.00852191	0.00800377	0.00423964	0.00777335	0.000209037	0.000478446	0.0003487	0.00184391	0.00041371	0.00396488	0.0060511	0.00255518	0.00456403	0.00211902	0.000118007	0.00263734	0.00459556	0.00025248	0.000118007	0.00525238	0.00165337	0.00220406	0.00651833	0.0104248	0.00966225	0.000174966	0.00793534	0.00391069
ABIS_291	0.00563071	0	0.00286486	0.00587286	0.00689235	0.00361883	0.00224778	4.66484e-05	0.00470475	0.00484939	0.00626588	0.00500213	0.00171213	0.00309042	0.00649935	0.0083482	0.000640179	0.0051302	0.00468674	0	0.00124373	0.00656153	0.00559036	0.00512211	0.00580895	0.00214973	0.00285224	0.00373917	0.00467413	0.00332017	0.00467114	0.00559817	0.00267532	0.0032105	0.00388864	0.000145872	0.00397659	0.00428977	0.00199084	0.000145872	0.00580437	0.00307251	0.00410052	0.00435265	0.00680416	0.00586578	0.00235523	0.00650383	0.00405774
ABIS_292	0.00853476	0	6.91983e-05	0.00508894	0.00957339	0.000188208	3.78718e-05	0.000281619	0.00848414	0.00872755	0.00954664	0.0040268	1.80491e-05	5.56675e-05	0.0112717	0.00475295	0.000113504	0.00829307	0.000607471	0	0	0.0101186	0.00585646	0.00918845	0.00929191	3.02141e-05	9.05968e-05	5.35095e-05	0.000360803	4.50029e-05	0.00964899	0.00916512	0.000180901	0.000127552	0.000110004	0	0.000111031	0.00119391	2.37455e-05	0	0.000267673	0.00166703	0.000155072	0.00811392	0.0057192	0.00359815	2.87173e-05	0.00583061	0.000113319
ABIS_293	0.00654093	0	0.000392736	0.00674439	0.00822924	0.000917337	0.000168492	0	0.00362808	0.00315682	0.00664066	0.00826293	0.00011044	0.00569708	0.00759382	0.00801539	0.000161207	0.00653152	0.00525076	0	0.00436828	0.00691888	0.00368529	0.00692754	0.00993467	0.000206229	0.000466765	0.000308375	0.00708662	0.00499175	0.00629507	0.00633004	0.00239644	0.00143197	0.00368426	0.000145041	0.00463969	0.00277655	0	0.000145041	0.00689692	0.000218859	0.0036001	0.0045263	0.00853604	0.0066881	0.000403092	0.00798591	0.000656593
ABIS_294	0.00702841	3.94807e-05	0.000380639	0.00602268	0.00920734	0.00165728	0.000143529	0.000346373	0.00670291	0.00683518	0.00853208	0.00564919	9.45111e-05	0.00131307	0.00865207	0.00975926	0.000572131	0.00715824	0.00580576	0	0.00209502	0.00891494	0.00756111	0.00508241	0.0078359	0.000173375	0.000422426	0.000345127	0.0023653	0.00161118	0.00357602	0.00681204	0.00189135	0.00297941	0.00292112	8.23664e-05	0.00322235	0.0049418	0.000188831	8.23664e-05	0.00548513	0.000342005	0.00331468	0.00625109	0.0096714	0.00859139	0.000236271	0.00680058	0.00119411
ABIS_295	0.00671224	0	0.000377175	0.00568291	0.00759649	0.00160163	9.61097e-05	0	0.00544804	0.00513529	0.00738548	0.00584955	6.10548e-05	0.00481363	0.0074715	0.00780655	0.000430677	0.00624336	0.00673235	3.37644e-05	0.00349264	0.00777773	0.00705336	0.00616181	0.00661759	0.00011323	0.000322402	0.000235329	0.00732894	0.00539117	0.00529397	0.00528612	0.0024851	0.00173094	0.00382529	7.77203e-05	0.00437518	0.00438112	0.000131306	7.77203e-05	0.00683248	0.00040968	0.00401425	0.00473885	0.00772486	0.00732307	0.000234202	0.00650102	0.00386996
ABIS_296	0.00628861	0.000157014	0.000642022	0.00666619	0.0076166	0.00109512	0.000185608	0.000602894	0.00603791	0.00521196	0.00759511	0.00528474	0.000257394	0.000403688	0.00863229	0.00803282	0.000594618	0.00729769	0.0063612	0	0.000117602	0.00800407	0.00562985	0.00734953	0.00403175	0.000192858	0.000653512	0.000375559	0.00162776	0.00049829	0.00346285	0.00598014	0.000289469	0.000164177	0.000199399	0.000162013	0.000217562	0.00132317	0.000157996	0.000162013	0.00706801	0.000267558	0.000263013	0.00404768	0.00313501	0.00318471	0.000166549	0.00740879	0.0021601
ABIS_297	0.00581655	3.35594e-05	0.00230004	0.00658104	0.0070032	0.00321777	0.00115204	0	0.00546152	0.00545103	0.0069343	0.00479661	0.000882883	0.00212908	0.0074178	0.00712607	0.00135966	0.00584904	0.00440374	0	0.00213918	0.00726572	0.00614682	0.00531311	0.00574295	0.00128307	0.002435	0.00227367	0.00343186	0.00181338	0.00450429	0.00583554	0.00201229	0.0022596	0.00224355	0.000209977	0.00218804	0.0035468	0.000976305	0.000209977	0.00527036	0.00164019	0.00263995	0.00508504	0.00706352	0.00638968	0.00130978	0.00703239	0.00418378
ABIS_298	0.00564697	0	0.000729924	0.00657008	0.00697605	0.00170677	0.000247037	0.00155006	0.00484133	0.00397135	0.00754356	0.00444008	0.000147351	0.00227975	0.00564554	0.00790841	4.09633e-05	0.00578173	0.0047289	0	0.0024745	0.00780432	0.00532452	0.00682329	0.0056868	0.000285657	0.000702377	0.000356119	0.00456392	0.00171841	0.00464192	0.00562985	0.000938754	0.000532123	0.0016534	0	0.00219974	0.00222593	0.000169342	0	0.00637881	0.00234321	0.00230544	0.00308321	0.00418945	0.00323406	0.000446365	0.0071999	0.00563965
ABIS_299	0.00639175	3.32369e-05	0.000871285	0.00565239	0.00657249	0.00195033	0.000273433	0.000622791	0.00409557	0.00141128	0.00530567	0.00679663	0.000187048	0.00741096	0.00652204	0.00744558	4.54149e-05	0.00581176	0.00578407	0	0.00479053	0.00566541	0.00317511	0.00715659	0.0057668	0.000320644	0.000834847	0.000455517	0.00988309	0.0072001	0.00265971	0.00605018	0.000651668	0.000313328	0.00111477	4.28424e-05	0.00421435	0.00142326	0.00019515	4.28424e-05	0.00660848	0.000718174	0.000829728	0.00450579	0.0047986	0.00111809	0.000646135	0.0071374	0.00467222
ABIS_300	0.00725976	0	0.000378497	0.00596328	0.00551948	0.000718118	0.000108732	0.00054853	0.00473866	0.00147313	0.0074468	0.00769175	7.40367e-05	0.00298534	0.00870304	0.00850929	0	0.00726508	0.00796734	0	0.00206455	0.00790992	0.00291482	0.00812587	0.001951	0.000145759	0.000376395	0.000177093	0.0043474	0.00251673	0.00209366	0.00554358	0.000263374	0.000127852	0.000271367	0	0.00107001	0.000920836	7.40367e-05	0	0.00762467	0.000730938	0.000202341	0.002079	0.00228858	0.000729283	0.00027315	0.00780207	0.00371242
ABIS_301	0.00663213	0.000203161	0.00203206	0.00720468	0.00750564	0.00186146	0.000867536	0.001033	0.0043542	0.00444939	0.00732543	0.00655381	0.000597909	0.00158515	0.00826902	0.00766626	0.000102137	0.00506842	0.00374482	0	0.00380622	0.00758383	0.0059702	0.00661811	0.00416736	0.000894998	0.00201179	0.00150951	0.00539738	0.0015022	0.00533102	0.00627878	0.00136048	0.00105083	0.00189121	0.0003208	0.00178644	0.00180798	0.000756806	0.0003208	0.00569351	0.00449707	0.00306941	0.00399422	0.00640756	0.00565778	0.000944515	0.00721901	0.00330128
ABIS_302	0.00756604	2.54344e-05	0.000368184	0.00396844	0.0105344	0.000974775	0.000152578	0.000370077	0.00722429	0.00731684	0.00948672	0.00673091	8.50174e-05	0.00100279	0.00987576	0.0104016	0.000483233	0.00814077	0.00894403	6.20098e-06	0.00162929	0.00997233	0.00841406	0.00390689	0.00870343	0.000152583	0.000399105	0.000249799	0.00152025	0.000979156	0.00228705	0.00498788	0.0014379	0.00165279	0.0024914	0.000143159	0.00289889	0.00476423	0.000168838	0.000143159	0.00535277	0.000267763	0.00271711	0.00619118	0.0116049	0.0119971	0.000244121	0.00483499	0.00110025
ABIS_303	0.00761661	4.70698e-06	6.09936e-05	0.00585372	0.00506147	0.000402361	1.67979e-05	0.00069205	0.00416348	0.00234341	0.00842395	0.00680134	1.1902e-05	0.000379225	0.0086062	0.00974954	6.49818e-05	0.00787378	0.00813265	2.55823e-06	0.000458821	0.00896115	0.00538733	0.00857002	0.00103519	1.5183e-05	4.70501e-05	2.8934e-05	0.00171137	0.00042486	0.000978201	0.00188232	0.000379548	0.000228588	0.000449088	0.000129803	0.000521431	0.000551375	0.000215802	0.000129803	0.00883179	0.000607462	0.000523063	0.00148889	0.00163345	0.00123231	2.72228e-05	0.00885252	0.00393294
ABIS_304	0.00675125	7.68684e-05	0.00099527	0.00682101	0.00799866	0.00236209	0.000507819	0.000756327	0.00565882	0.00555217	0.0079025	0.00504326	0.00038363	0.00140981	0.0066359	0.00967236	0.000924596	0.00675449	0.00621133	0	0.00163749	0.00822848	0.00734778	0.00519493	0.00625023	0.000535638	0.00111589	0.000910343	0.0032799	0.00094446	0.00295158	0.00579071	0.00275122	0.00351036	0.00296386	0.000126641	0.0028807	0.00439303	0.000501213	0.000126641	0.0066706	0.000702294	0.003584	0.00496123	0.0079733	0.00711766	0.000485963	0.00749922	0.00366764
ABIS_305	0.00786298	0	0	0.0074697	0.00649168	0	0	0.000747469	0.00538484	0.00345186	0.00918671	0.00380717	0	0.000323817	0.0065439	0.0103369	0	0.00856399	0.00845038	0	0.00168894	0.00988732	0.00371853	0.00623564	0.00237222	0	0	0	0.0035083	0.000162062	0.00183867	0.00622229	0	0	0.000124344	0	7.78689e-05	0.000503045	0	0	0.00957826	0.000344791	0.000620689	0.00232115	0.00280179	0.00206798	0	0.0103393	0.0024517
ABIS_306	0.00628504	0	0.00194006	0.00570143	0.00795096	0.00297876	0.00145752	0.000478429	0.00562633	0.00581571	0.00710624	0.00576495	0.00107569	0.00268306	0.00688425	0.0104815	0.000422774	0.00564914	0.00552139	0	0.00144894	0.00742276	0.00716675	0.00445923	0.00612932	0.00149541	0.00154272	0.00249578	0.00378323	0.00274955	0.0038683	0.00616728	0.00293133	0.00478073	0.0053381	0.000123363	0.00569685	0.00589558	0.00128913	0.000123363	0.00637022	0.0020792	0.00564534	0.00547687	0.00902443	0.00756158	0.00187639	0.00646896	0.00353153
ABIS_307	0.00592956	0.000357937	0.00172236	0.00573406	0.00741189	0.00274635	0.00103259	0.000406204	0.00569499	0.00575203	0.00712936	0.00472053	0.000772196	0.00281457	0.00705428	0.00759871	0.00120716	0.00541684	0.00523458	4.44361e-05	0.00285554	0.00740982	0.00688315	0.00435152	0.00620616	0.00115014	0.00181966	0.00210115	0.00369997	0.00260933	0.00390351	0.00518642	0.00247367	0.00321699	0.00270466	0.000674638	0.00277281	0.00433702	0.00100349	0.000674638	0.00586539	0.00185819	0.00301784	0.00550281	0.00825799	0.00810726	0.00147119	0.00638009	0.00351178
ABIS_308	0.00572254	0	0.00151075	0.00489524	0.00682567	0.000838858	0.00059701	0.000907336	0.00397815	0.00299416	0.00555315	0.00675595	0.000953532	0.00716598	0.00650772	0.00665608	0	0.00546017	0.00449498	0	0.00401793	0.00593429	0.00326789	0.00629163	0.0070835	0.0004365	0.000810511	0.00183336	0.00836559	0.00646731	0.00331765	0.00612367	0.000987675	0.000495651	0.00362194	0.000345584	0.00464297	0.00133101	0.000345584	0.000345584	0.00665633	0.00053681	0.00348722	0.00467123	0.00635065	0.00367659	0.00132588	0.0067226	0.00331535
ABIS_309	0.00720079	1.53048e-05	0.0012258	0.00475362	0.00816423	0.00213187	0.000582018	0.000480759	0.00646869	0.00650265	0.00865159	0.0051587	0.000410274	0.00122177	0.00800935	0.00820933	0.000330283	0.00662501	0.00708699	0	0.00161961	0.00899344	0.00846203	0.00435666	0.00766626	0.000661756	0.00126184	0.00106095	0.00214958	0.00111139	0.00245681	0.00499797	0.00199936	0.00442467	0.0013606	9.01135e-05	0.00137877	0.0052162	0.000601304	9.01135e-05	0.00457565	0.000858415	0.00176197	0.00620092	0.00972141	0.0106076	0.00065997	0.00557992	0.00261956
ABIS_310	0.00454314	1.99619e-05	0.0044299	0.00570765	0.00597688	0.00403872	0.00408767	0.00125165	0.00393143	0.00401165	0.00517289	0.00413671	0.00337392	0.00444914	0.00462547	0.00733267	2.15318e-05	0.00455087	0.00354516	0	0.000189824	0.00536772	0.00472509	0.00516631	0.00512886	0.00375673	0.00431853	0.00671313	0.00556034	0.00449709	0.00577805	0.0048429	0.00408334	0.00394106	0.00385468	3.52297e-05	0.00380421	0.00406557	0.00336962	3.52297e-05	0.00595214	0.00390165	0.00416347	0.0035001	0.00518287	0.0040958	0.00388038	0.00637921	0.00535012
ABIS_311	0.00770187	0	0	0.0067545	0.00941614	1.73356e-05	0	1.00483e-05	0.00742612	0.00804295	0.00946829	0.0053553	0	0.000633384	0.00986223	0.0093762	0.000116378	0.0075694	0.00520466	0	0.00120163	0.00977574	0.00806799	0.00568017	0.0083314	0	0	7.95442e-05	0.000973822	0.000629001	0.00508285	0.00732324	0.00193395	0.00410588	0.00217411	6.92034e-05	0.00236224	0.00348986	0.00010217	6.92034e-05	0.00415698	0.000234076	0.00246056	0.00768999	0.0104278	0.00889224	0	0.00762267	0
ABIS_312	0.00636425	0.000188297	0.00149624	0.008854	0.00890405	0.00165554	0.000887704	0.000922406	0.00480606	0.0049357	0.0045354	0.00289758	0.000594752	0.00135768	0.00702186	0.00969485	0.000454811	0.00730817	0.00248396	0	0.000771027	0.00479991	0.00599563	0.00643511	0.00529073	0.00102314	0.00226183	0.001452	0.00280273	0.00125794	0.00405155	0.00295337	0.00299321	0.00296007	0.0046253	0.000920912	0.0046688	0.00447255	0.00164496	0.000920912	0.00528927	0.00203592	0.00549803	0.00352404	0.00724721	0.00797611	0.000875209	0.00834487	0.00462455
ABIS_313	0.00782691	0	0.000495598	0.0063895	0.00997203	0.0011643	0.00024111	0.000319366	0.00718965	0.00757274	0.00886117	0.00668581	0.000163162	0.00057773	0.00964782	0.0113137	0.000907982	0.00711517	0.00719783	0	0.00115776	0.00929906	0.008781	0.00394933	0.00743226	0.000263957	0.000593704	0.000526749	0.00104757	0.000679588	0.0017521	0.00712555	0.00306798	0.00517167	0.00568069	0.000140642	0.00606953	0.0068314	0.000239472	0.000140642	0.00354176	0.000814642	0.00632578	0.00711588	0.0120702	0.0101357	0.000320752	0.00720959	0.00144248
ABIS_314	0.00656848	0	0.00112041	0.00602563	0.00882359	0.00207692	0.000563788	6.96682e-06	0.00575031	0.00582584	0.00777369	0.00568249	0.000382042	0.00165421	0.00752346	0.00948012	0.00123322	0.00646336	0.00595341	0	0.0024383	0.00816852	0.00734322	0.0041787	0.00761568	0.000595692	0.00117557	0.00105261	0.00371009	0.000890634	0.00485354	0.00643535	0.00194961	0.00352789	0.00337858	5.05466e-05	0.00349344	0.00534035	0.000522849	5.05466e-05	0.00698746	0.00086599	0.00365894	0.00558735	0.0101269	0.00909121	0.000596865	0.00665391	0.00198554
ABIS_315	0.00715573	0	0.000497983	0.00647223	0.00962613	0.000980509	0.000197463	0.000255564	0.00802499	0.00812765	0.00954516	0.00513452	0.000138628	0.000433886	0.00925577	0.00898799	0.0006422	0.00704574	0.00634593	0	0.0023508	0.00995513	0.00914546	0.00285925	0.00774934	0.000231543	0.00060411	0.000404546	0.000687333	0.000434752	0.0033309	0.00571611	0.00117987	0.00331409	0.000976123	0.000143971	0.00100158	0.00471476	0.000290915	0.000143971	0.00333115	0.00145736	0.0014669	0.00769776	0.0107102	0.0120296	0.000211553	0.00735926	0.00230001
ABIS_316	0.00564704	0.000792223	0.0025001	0.00637947	0.00658435	0.00302717	0.001048	0.000111845	0.00596576	0.00573624	0.00730495	0.00485601	0.00159563	0.00264189	0.00772013	0.00696765	9.73814e-05	0.00419951	0.00312748	0	2.89881e-05	0.00767463	0.00656705	0.00585604	0.00163042	0.00118659	0.0026548	0.00226119	0.00432302	0.00311592	0.00569868	0.00577925	0.00102292	0.000955021	0.00131378	0.000832931	0.00123525	0.000977125	0.000866787	0.000832931	0.00533679	0.00491615	0.00153778	0.00495939	0.00568788	0.00464972	0.00120035	0.00641821	0.00328336
ABIS_317	0.00883012	0	7.15469e-06	0.00328579	0.0109026	0.000570388	3.43981e-07	5.36842e-05	0.00849534	0.00871413	0.0106211	0.00532017	1.96639e-07	0.000207273	0.010337	0.0101466	1.37569e-06	0.00835965	0.00833061	0	0.00164213	0.0111234	0.00999917	0.00171951	0.00951354	4.18862e-07	1.04773e-06	5.89899e-07	0.000246975	0.000148328	0.00162845	0.00559902	0.00108916	0.00372765	0.00118588	1.53689e-05	0.00128343	0.00588983	2.96877e-05	1.53689e-05	0.00168372	7.8697e-05	0.00191095	0.0086018	0.0141296	0.0148997	7.81426e-07	0.00413236	0.000538038
ABIS_318	0.00656912	1.80801e-06	0.000226319	0.00572355	0.00846192	0.000379999	3.80057e-05	3.51247e-05	0.00531806	0.00523095	0.00729534	0.00645239	2.16917e-05	0.000442254	0.00787244	0.00971637	0.000216223	0.00621538	0.00543379	9.45846e-05	0.00317325	0.00766795	0.00686941	0.00600316	0.00721151	4.60611e-05	0.000132902	0.00014062	0.00422171	0.000173948	0.00480194	0.00620724	0.00281518	0.00332316	0.00451937	0.000335577	0.00549509	0.00466432	0.000433367	0.000335577	0.00698807	0.000289393	0.00455783	0.0048279	0.00855476	0.00679869	3.44582e-05	0.0064192	0.00359764
ABIS_319	0.00695522	1.59071e-05	0.000770054	0.00517122	0.00861343	0.00207405	0.000332739	0.000262556	0.0064151	0.00647233	0.00828531	0.00605908	0.000207998	0.00219342	0.00847972	0.00884457	0.000996338	0.00657702	0.0068655	0	0.00242065	0.00862313	0.0082433	0.00461663	0.00775392	0.000345422	0.000740237	0.000616687	0.00298425	0.00203263	0.00349492	0.00597742	0.00278561	0.00358829	0.00287434	9.335e-05	0.00301923	0.00577614	0.000354932	9.335e-05	0.00612668	0.000523569	0.0034944	0.00609069	0.0100967	0.00967294	0.000559582	0.00600183	0.00220707
ABIS_320	0.00596004	0.0003479	0.001718	0.00613241	0.00828227	0.00352209	0.00120053	0.000376431	0.00593821	0.00605797	0.00686088	0.00676072	0.000858333	0.00216748	0.00806559	0.00638771	0.00295606	0.00599588	0.0057759	0	0.00147324	0.00734483	0.00637915	0.0055582	0.00631385	0.00116597	0.00233858	0.00212975	0.00385909	0.00290639	0.00422578	0.00574274	0.0013903	0.00114455	0.0018977	0.000483575	0.00194285	0.00394289	0.000996356	0.000483575	0.00510678	0.00155709	0.00258888	0.00552112	0.00798494	0.00746658	0.00102294	0.00701948	0.00244863
ABIS_321	0.00870749	3.80043e-05	0.000169995	0.00425047	0.0101951	0.000744247	9.0399e-05	2.41781e-05	0.00811474	0.00824515	0.010159	0.00667155	4.06393e-05	0.000977106	0.00950546	0.00950249	0.000249271	0.00739005	0.00699881	0	0.00173865	0.0106306	0.0101477	0.00153754	0.00969469	8.97379e-05	0.000253086	0.000157048	0.00133069	0.000837213	0.00133154	0.0062179	0.00188009	0.00649684	0.00083633	4.19774e-05	0.0011115	0.00649945	0.000126871	4.19774e-05	0.00376582	0.000439021	0.00089411	0.00814787	0.0128761	0.0147312	8.44377e-05	0.00513516	0.00204287
ABIS_322	0.00674835	0	0.00120558	0.00548557	0.00892395	0.00227219	0.000699176	0.000415284	0.00706124	0.00722404	0.00847043	0.00562491	0.000538069	0.0022008	0.00857605	0.00884827	0.00112403	0.00681176	0.00559576	0	0.00184173	0.00883932	0.00785602	0.00320718	0.00626986	0.000795118	0.00138803	0.00168326	0.00330627	0.00234822	0.00360777	0.00535131	0.00190457	0.00231585	0.00208099	0.000234346	0.00233263	0.00407248	0.000813942	0.000234346	0.00615866	0.00127268	0.00237505	0.00660837	0.00986866	0.00918478	0.00104637	0.00633969	0.00217361
ABIS_323	0.00641457	3.35111e-05	0.00184678	0.00540633	0.00769923	0.00271158	0.000978339	0.000281173	0.00560051	0.00570106	0.00733109	0.00474047	0.000743261	0.00260362	0.007145	0.00743356	0.00152482	0.00569391	0.00525006	0	0.00235658	0.0076332	0.00701868	0.00454107	0.00714687	0.00119441	0.00170914	0.0020883	0.00351792	0.00222886	0.00382802	0.00566838	0.00261847	0.00377299	0.00215888	0.000174515	0.00212945	0.00469441	0.000889808	0.000174515	0.00592036	0.00150319	0.00263542	0.00570096	0.00875526	0.00884942	0.0012788	0.00603006	0.00306597
ABIS_324	0.00781768	2.79453e-05	0.000193581	0.00587235	0.00535236	0.00124356	4.4503e-05	2.21951e-05	0.00472699	0.000888104	0.0076665	0.00822722	3.91612e-05	0.00253499	0.00921186	0.00892628	0.000193735	0.00775296	0.00886546	0	0.00204917	0.00818382	0.00181425	0.00851452	0.00192833	5.78338e-05	0.000174355	0.000122482	0.00317832	0.00176991	0.000867439	0.00506772	0.000471102	0.000257076	0.000921133	0.000159931	0.00119026	0.000489588	0.000186562	0.000159931	0.00793774	5.89998e-05	0.000867837	0.0019491	0.00202903	0.000859367	7.64657e-05	0.00816341	0.00304112
ABIS_325	0.00593449	7.82122e-05	0.00124657	0.00652895	0.00702232	0.00371885	0.000403548	0.000715421	0.00640856	0.00632496	0.00743142	0.0059959	0.000234037	0.00107587	0.0076311	0.00774604	0.000361144	0.00597251	0.00550397	2.02666e-05	0.00162839	0.00786328	0.00576932	0.00686989	0.00169854	0.000410487	0.00106642	0.000636479	0.0026019	0.000627584	0.00382783	0.00414614	0.00180677	0.00215133	0.000681118	0.000126492	0.0007153	0.0028433	0.000248199	0.000126492	0.0059206	0.0024998	0.00107043	0.00570205	0.00543665	0.00413696	0.000550035	0.00746807	0.00508157
ABIS_326	0.00617624	1.74012e-05	0.000475373	0.00635014	0.00647203	0.00122594	0.000146574	0.000948424	0.00501471	0.00353538	0.00675389	0.00632248	8.78233e-05	0.00447561	0.0072379	0.00772724	0.000485979	0.00635521	0.0062817	5.71825e-05	0.00316793	0.00711036	0.00395393	0.00693337	0.00352029	0.000150108	0.000432637	0.000256495	0.00579977	0.00386796	0.00353983	0.00562847	0.000972488	0.000545252	0.00210813	2.75036e-05	0.0029956	0.00197339	0.000110941	2.75036e-05	0.00661791	0.000656152	0.00195845	0.00304688	0.00449476	0.00343837	0.000323026	0.00708726	0.00514937
ABIS_327	0.0072378	4.67118e-06	0.00168048	0.00753732	0.0083953	0.00127912	0.000658558	0.00160871	0.00481871	0.00501356	0.00803264	0.00628285	0.000456915	0.00107808	0.00873	0.00771467	5.64845e-05	0.0054546	0.00272968	0	0.0034708	0.00828569	0.00705977	0.00710966	0.0049375	0.00067205	0.00178546	0.00111049	0.0051957	0.00103178	0.00585837	0.00694316	0.00113912	0.000834872	0.00122239	6.75694e-05	0.00133465	0.00213991	0.00050396	6.75694e-05	0.00542453	0.00520564	0.00246797	0.0044767	0.00686581	0.00663008	0.000699688	0.00747322	0.00218048
ABIS_328	0.00624128	0	0.00121656	0.00586447	0.00853223	0.00293396	0.000722278	0.000233202	0.00647775	0.00656042	0.00809845	0.00561829	0.000505345	0.00202542	0.00780192	0.00842487	0.00208333	0.00690017	0.00599877	0	0.00298408	0.00844473	0.00755703	0.00513171	0.00628946	0.000790072	0.00150975	0.001691	0.0030155	0.00161437	0.00403033	0.00579264	0.00161083	0.00213919	0.00160053	0.000100382	0.0017226	0.00430468	0.000661721	0.000100382	0.00613046	0.0009622	0.00208579	0.00600967	0.00907048	0.00872764	0.000834949	0.00664669	0.00294211
ABIS_329	0.00683248	0	0	0.00801161	0.00967862	0.00186579	0	0.000224166	0.00517133	0.00501067	0.00770814	0.00795235	0	0.00165718	0.0082491	0.00993001	0.000805807	0.00671942	0.00541851	0	0.00373694	0.00804461	0.00605249	0.00551189	0.010958	0	0	0	0.00556754	0.000784506	0.00659867	0.00686363	0.00153897	0.0028311	0.00458926	0	0.005599	0.00575946	0	0	0.00753765	9.89006e-05	0.00438426	0.00455862	0.0110387	0.00855771	0	0.00860283	0
ABIS_330	0.00684269	0	0	0.00538376	0.00830269	0.00191541	0	0.000100207	0.00550094	0.00535465	0.00762814	0.00576709	0	0.00389581	0.00805503	0.00824934	0	0.00642948	0.00561869	0	0.00351891	0.00799482	0.00696692	0.00589751	0.00758633	0	0	0	0.00633626	0.00463517	0.00554257	0.00619781	0.0026392	0.00251408	0.00250853	0	0.0026025	0.00494764	0	0	0.00711218	0	0.00285615	0.00509654	0.00838128	0.00858102	0	0.00620755	0.00268085
ABIS_331	0.00605015	0.000526067	0.00137128	0.00480125	0.00732549	0.00211979	0.000673314	0.000120034	0.00360796	0.00347503	0.00705711	0.00644259	0.00080511	0.00318677	0.00725659	0.00774628	0.0016644	0.00599155	0.00651706	0	0.00414187	0.00740025	0.00559672	0.00616675	0.00604476	0.000639491	0.00111381	0.00142808	0.00656848	0.00348305	0.00537882	0.00610753	0.00197815	0.0019344	0.00264436	0.000604827	0.00292418	0.00253881	0.000571677	0.000604827	0.00636307	0.00095475	0.00267833	0.00306052	0.00750355	0.00681781	0.000661587	0.00575842	0.00286442
ABIS_332	0.0065102	0	0.00201975	0.00826761	0.0085504	0.00142841	0.000926168	0.00391983	0.00495347	0.00505849	0.00774601	0.00375041	0.000687354	0.00130497	0.00709143	0.00980556	4.84623e-06	0.0057679	0.00126392	0	0	0.00776242	0.00627311	0.00746777	0.00503168	0.000994549	0.00256129	0.0016594	0.00554877	0.001462	0.00533816	0.00445949	0.00182509	0.00115521	0.00116742	0	0.00117659	0.00183173	0.000687874	0	0.00475219	0.00448707	0.00153528	0.00426549	0.0060995	0.00456404	0.0010205	0.00812111	0.00307122
ABIS_333	0.00522127	0.000293689	0.0031565	0.00632357	0.00659626	0.00379241	0.00161996	0.000218612	0.00500304	0.00480736	0.00671887	0.00507207	0.00154021	0.00261329	0.00721442	0.00706669	0	0.00474852	0.00345617	4.36001e-05	0.00014018	0.00704929	0.00586579	0.00583311	0.00247989	0.00169951	0.00352461	0.00303314	0.00366146	0.00254161	0.00567357	0.00569511	0.00151153	0.00134734	0.00170843	0.000513292	0.00159121	0.00233353	0.00131991	0.000513292	0.00552905	0.0042012	0.00206508	0.0041803	0.00501398	0.00442965	0.00184637	0.00659298	0.00407408
ABIS_334	0.00695348	7.02599e-05	0.000814614	0.00560544	0.00501267	0.00282507	0.000216282	2.76131e-05	0.00432095	0.00266683	0.00759024	0.00705178	0.000166485	0.00194211	0.00839899	0.00828381	0.000687813	0.00713409	0.00780422	0	0.00165759	0.00807547	0.0027792	0.00772084	0.001749	0.000252102	0.000778213	0.000466839	0.00311527	0.00181105	0.00280979	0.00577942	0.000449814	0.000299131	0.000646738	9.71514e-05	0.000767266	0.000632024	0.000184238	9.71514e-05	0.00748537	0.00121396	0.00062735	0.00176825	0.00262037	0.00168572	0.00044232	0.00778274	0.00252139
ABIS_335	0.00599888	7.05639e-06	0.00245693	0.00759007	0.00762724	0.00234252	0.00149531	0.00217045	0.00478359	0.00488952	0.00631433	0.0044073	0.00114075	0.00244019	0.00676586	0.00930402	0.000775119	0.0043938	0.00234201	0	0.00155497	0.00651158	0.00609781	0.00563906	0.0047639	0.00154639	0.00313801	0.00275985	0.00447591	0.00265277	0.00557634	0.00470833	0.00322657	0.00286673	0.00364851	0.0014317	0.00359971	0.00445332	0.00247883	0.0014317	0.0056283	0.00427993	0.00419321	0.00433666	0.00669785	0.00530379	0.0018859	0.00735008	0.00395469
ABIS_336	0.00708697	6.26884e-05	0.00113175	0.00553112	0.00499527	0.00171557	0.000332805	0.000279521	0.00361343	0.00208073	0.00750931	0.00775557	0.000238375	0.00109465	0.0087047	0.00845826	0.000454038	0.00735797	0.00818747	0	0.00201942	0.00797567	0.0030679	0.00802889	0.00229094	0.000420763	0.00112336	0.000614232	0.00423645	0.000691009	0.00210321	0.0057729	0.000493471	0.000429908	0.000632446	0.00011803	0.000649126	0.000692973	0.000266991	0.00011803	0.0074532	0.000773613	0.00073528	0.00133725	0.0023527	0.00150755	0.000371664	0.00767175	0.00248341
ABIS_337	0.00766719	0.000415043	0.0019393	0.00633799	0.00850055	0.00239162	0.00106806	6.90492e-05	0.00759781	0.00772707	0.00803551	0.00388084	0.00086031	0.00151171	0.00949809	0.00676563	2.46399e-06	0.00296341	0.00147147	0	0.00107957	0.00852585	0.00849306	0.00577141	0.00684023	0.00118149	0.00290474	0.00211107	0.00177775	0.00150885	0.00907357	0.00781709	0.00100655	0.000914458	0.000978911	0.000548435	0.000953128	0.00142743	0.000948566	0.000548435	0.00398947	0.0071931	0.00104416	0.00706311	0.00810607	0.00742764	0.00131394	0.00597061	0.0030689
ABIS_338	0.00457049	0	0.00347375	0.00667904	0.00667074	0.00287751	0.00191112	0.00322192	0.00594181	0.00603036	0.00602075	0.00332932	0.00157933	0.00309087	0.00669149	0.00666178	0	0.00466224	0.00158293	0	0	0.00637523	0.00480748	0.00575802	0.00223423	0.00202404	0.00372735	0.003475	0.00517608	0.00274925	0.00606005	0.00585379	0.00169182	0.00158257	0.00188145	0	0.00174734	0.00232136	0.00157933	0	0.00603923	0.00380169	0.00207764	0.00532249	0.00487806	0.00340999	0.00317307	0.00648473	0.00367405
ABIS_339	0.00603937	0.000285462	0.00177501	0.0058403	0.00782454	0.00253784	0.00116818	0.000217729	0.00544215	0.00560755	0.00725612	0.00480486	0.0008693	0.0022781	0.00748605	0.00737376	0.00199842	0.00578181	0.00496418	0	0.00260465	0.00756367	0.00666025	0.00431895	0.00636308	0.00133832	0.00200486	0.00218972	0.00298272	0.0021129	0.0044738	0.00572598	0.00263144	0.00312327	0.0022948	0.00046474	0.00227272	0.00474945	0.0011142	0.00046474	0.00546744	0.0018526	0.00264434	0.00545067	0.00831357	0.00790517	0.00142281	0.0064254	0.00307404
ABIS_340	0.00806835	0	0.000475836	0.00378338	0.0102107	0.00106689	0.000141761	0.000219977	0.00754649	0.00770524	0.00943291	0.00566007	0.000111896	0.000517996	0.00903614	0.00948992	0.000372981	0.00754771	0.006509	0	0.000902459	0.00992026	0.00883266	0.00264429	0.00832062	0.00021961	0.000486724	0.000348445	0.000793486	0.00036934	0.00139276	0.00606731	0.00154885	0.00376728	0.00108547	0.000110156	0.00112323	0.00560985	0.000215299	0.000110156	0.00387891	0.000449202	0.00148165	0.00766303	0.0115641	0.0130114	0.000244355	0.00460345	0.00174018
ABIS_341	0.00640609	0	0	0.00597046	0.00735967	0.00146541	0	2.52476e-05	0.00469344	0.00242993	0.00575921	0.00744935	0	0.0066094	0.00719276	0.00750042	0	0.00604769	0.00506069	0	0.00453318	0.00618918	0.00331582	0.00721385	0.00755263	0	0	0	0.00737003	0.00562222	0.00322918	0.00639981	0.000747851	0.000362683	0.00275547	4.12215e-05	0.00406222	0.000855499	6.98355e-05	4.12215e-05	0.00658554	0.000451853	0.00248203	0.00469771	0.00599755	0.00308633	0	0.00736888	0.00467527
ABIS_342	0.00694379	0	4.23042e-05	0.00725761	0.0089098	0.000173757	1.307e-05	6.60697e-05	0.00711281	0.00727615	0.00921169	0.00555648	7.72247e-06	2.67892e-05	0.00994259	0.00769437	0.000327594	0.00777848	0.0048671	0	0.00242029	0.00962564	0.00719952	0.00687475	0.00899064	1.33418e-05	4.07018e-05	0.000216285	0.00160237	1.92809e-05	0.00613155	0.00670524	0.000537682	0.00154332	0.000366594	0	0.000367056	0.00296311	1.33629e-05	0	0.00404578	8.26613e-05	0.000785569	0.00674103	0.00802031	0.00795027	1.23426e-05	0.00820184	0.000654799
ABIS_343	0.00687576	0	0	0.00715588	0.00833681	0.00176704	0	0.000390501	0.00602478	0.0057819	0.00768727	0.00713607	0	0.00398666	0.00787003	0.00808568	0.000365488	0.00678009	0.00628184	0	0.00398437	0.00794385	0.00634827	0.00473886	0.00791216	0	0	0.000265188	0.00538732	0.00328135	0.00576231	0.00647046	0.0019436	0.00132082	0.00227985	3.86074e-05	0.00324057	0.00340535	3.61443e-05	3.86074e-05	0.00713586	0.000225038	0.00217825	0.00510209	0.00911452	0.00791845	0	0.0079694	0.00127955
ABIS_344	0.00563457	7.58288e-06	0.00270941	0.00622337	0.00648751	0.00304929	0.000908253	0	0.0062138	0.00585495	0.0070417	0.00498579	0.000754124	0.00315548	0.00738714	0.00742317	0.000375311	0.00669291	0.00362049	0	0.0022926	0.00728253	0.00531775	0.00665599	0.00510941	0.00107006	0.00250893	0.00177214	0.00445978	0.00319773	0.00425104	0.00543456	0.0013003	0.00096882	0.00164593	8.77508e-06	0.00196699	0.00240963	0.0007697	8.77508e-06	0.00570558	0.00245571	0.00165495	0.00496839	0.004256	0.00293804	0.0016608	0.00648756	0.00425368
ABIS_345	0.00531879	0.00112716	0.00199736	0.00548836	0.00715642	0.00313968	0.00134201	0.000209951	0.00489104	0.00488962	0.00687121	0.00501743	0.00179124	0.00255226	0.00696974	0.00680303	0.00181564	0.00539945	0.00604418	0	0.00242628	0.00722024	0.00643067	0.00452627	0.00627308	0.00131824	0.00241634	0.00244149	0.00354943	0.002592	0.00412519	0.00481206	0.00192791	0.00213932	0.00223137	0.00112228	0.00220465	0.00418333	0.00112926	0.00112228	0.00517073	0.00217645	0.00270833	0.00405407	0.00786956	0.00716498	0.00114861	0.00599687	0.00300818
ABIS_346	0.00746704	7.24689e-05	0.00109023	0.00593976	0.00519025	0.00170101	0.000298097	0.00032414	0.00489739	0.00304782	0.00902868	0.00308804	0.000234728	0.000650219	0.00415703	0.00868072	0	0.00740358	0.00781938	0	0.000171217	0.00946866	0.00468087	0.00812238	0.00067812	0.000347056	0.00114165	0.000613797	0.00142069	0.000538692	0.0021506	0.00286254	0.00039017	0.000299973	0.00052727	9.99882e-05	0.000546714	0.000483689	0.000252739	9.99882e-05	0.00824927	0.00151938	0.00057797	0.00202804	0.00161393	0.00123712	0.00036932	0.00824622	0.00258176
ABIS_347	0.00761455	1.17657e-05	0.000142943	0.00674767	0.00905636	0.00137049	2.54383e-05	0.000293616	0.00754668	0.00762315	0.00933042	0.00533728	1.73052e-05	0.00161448	0.00906089	0.00939829	0.000267027	0.00698582	0.00667801	0	0.00229155	0.009705	0.00940779	0.00278083	0.00788133	4.12702e-05	0.000115219	0.000147866	0.00197995	0.00130869	0.00280034	0.00476199	0.00247478	0.00452465	0.00213785	0.000432145	0.00225289	0.00532905	0.000866475	0.000432145	0.00574207	0.00150365	0.00256774	0.00710264	0.0111639	0.0113818	4.84961e-05	0.00753118	0.00187107
ABIS_348	0.00620522	0.000107008	0.00142115	0.00676952	0.00767614	0.00180176	0.000568785	0.00018689	0.00501601	0.00489079	0.00649856	0.0055716	0.000481349	0.00501581	0.00696327	0.0073187	0.0019546	0.00554639	0.00481511	0	0.00429594	0.00680931	0.00542522	0.00550813	0.0063833	0.000678088	0.00137089	0.00132135	0.00688402	0.00523111	0.00564873	0.00582224	0.00229755	0.00156876	0.00258181	0.000450094	0.00333898	0.00414232	0.000575739	0.000450094	0.00642808	0.000883336	0.00251045	0.00463876	0.00764882	0.00691121	0.00102704	0.00732299	0.00216608
ABIS_349	0.00724504	0	0	0.00580841	0.0102666	0.000903755	0	1.04594e-05	0.00695247	0.00704626	0.00899444	0.00578644	0	0.000749825	0.00936182	0.00995993	4.41716e-05	0.00765888	0.00609797	0	0.0017176	0.00938702	0.00834256	0.00419124	0.00862361	0	0	2.31545e-05	0.00164358	0.000412671	0.00295326	0.00662893	0.00172418	0.00215875	0.00186004	1.87764e-05	0.00202935	0.00602529	2.14768e-05	1.87764e-05	0.00577925	8.6648e-05	0.0022757	0.0063952	0.0102529	0.010414	0	0.00662522	0.000211427
ABIS_350	0.0085451	0	0.000102356	0.00352485	0.00975769	0.000302611	2.9065e-05	0	0.00772484	0.0078187	0.00991064	0.00615317	1.78449e-05	0.000305391	0.00949158	0.00931491	0.000147846	0.00753518	0.00777749	0	0.000816432	0.0103398	0.00972923	0.00394548	0.00818661	3.16384e-05	9.11173e-05	7.48036e-05	0.00044945	0.000282601	0.00176547	0.00597887	0.00152281	0.00473612	0.00130732	2.46226e-05	0.00140906	0.00620651	3.9174e-05	2.46226e-05	0.0039608	0.000372557	0.00181278	0.0077561	0.011676	0.0132004	4.56765e-05	0.00437069	0.00187474
ABIS_351	0.00664667	3.36918e-06	3.76576e-05	0.00807511	0.00798801	0.00142939	9.76033e-06	0.000131166	0.00644868	0.00620542	0.0087029	0.00459426	7.49239e-06	2.83382e-05	0.00864901	0.00894365	0.000108438	0.00637164	0.00616322	5.99151e-06	0.000687829	0.00913104	0.00618536	0.00515272	0.00432064	1.07033e-05	2.78266e-05	6.55214e-05	0.000890594	4.66187e-05	0.00548314	0.00562156	0.00189146	0.00230463	0.00321974	0.00013857	0.00347309	0.00305648	0.000215299	0.00013857	0.00696016	0.00275144	0.00344676	0.00569659	0.00703922	0.00565753	7.95444e-06	0.00882523	0.00481801
ABIS_352	0.00518778	6.75812e-05	0.003014	0.00583867	0.00603554	0.000208352	0.00160977	0.000652862	0.0051037	0.00514553	0.00580752	0.00363266	0.00182991	0.00368538	0.0061529	0.00597151	0.000179537	0.00488125	0.00229014	0	0.00392164	0.00609857	0.00435434	0.00557689	0.00537403	0.00226169	0.00360017	0.00366178	0.00557445	0.00496473	0.00652991	0.00591912	0.00219481	0.00196589	0.00304226	0.0019613	0.0031273	0.00278519	0.0019613	0.0019613	0.00457977	0.00266524	0.00334124	0.00455293	0.00551902	0.00229893	0.00198358	0.00619314	0.00384135
ABIS_353	0.00708611	0	0.00050541	0.00664623	0.00802954	0.00162959	0.00010584	4.89092e-05	0.00645583	0.0059451	0.00873136	0.00520779	7.17558e-05	0.00199966	0.00744529	0.00847902	0.000392719	0.00694282	0.00741216	0	0.00223231	0.00919704	0.00824587	0.0049441	0.00606428	0.000155659	0.00038513	0.000226567	0.00239163	0.00155138	0.00356977	0.00449424	0.00163348	0.0035149	0.0014292	6.48479e-05	0.00141248	0.00444253	0.000161836	6.48479e-05	0.00693407	0.000228605	0.00169711	0.00532038	0.00835888	0.00847568	0.000241806	0.00760201	0.00293342
ABIS_354	0.00677359	6.14046e-05	0.00123815	0.0053638	0.00889708	0.00239892	0.000897966	0.000456893	0.00655608	0.00679903	0.00799992	0.00580981	0.000666726	0.00151497	0.00800364	0.0108707	0.000679517	0.00622182	0.00581084	0	0.0010929	0.00833898	0.00806667	0.00385628	0.00697904	0.000957246	0.00125693	0.00169022	0.00270313	0.00187387	0.00261242	0.00642383	0.00246028	0.00482632	0.00502164	0.000131225	0.00556654	0.00619427	0.000903994	0.000131225	0.00531726	0.0015014	0.00539703	0.00633512	0.00971626	0.00862178	0.00100351	0.00620814	0.00305573
ABIS_355	0.00934324	0	0	0.00865352	0.00958734	0.000150057	0	0	0.00843103	0.00861762	0.0108637	0.00690554	0	0.000188599	0.0100816	0.00868806	0	0.007172	0.00666535	0	0.00380732	0.0113191	0.0110952	0.000923386	0.00939914	0	0	0	0.000241873	0.000147674	0.00603979	0.00614408	0.000651638	0.00595829	0.000512633	2.37962e-05	0.000394044	0.00676716	3.89886e-05	2.37962e-05	0.00103764	0.0030372	0.000830264	0.00879397	0.0121005	0.0153322	0	0.00950609	0.000516414
ABIS_356	0.00749877	0	0	0.00588764	0.00506865	0.000285445	0	3.40493e-05	0.005808	0.00388039	0.0086005	0.00637022	0	0.000219851	0.00923282	0.00919759	1.40718e-05	0.00803695	0.00815812	0	0.000334466	0.00919682	0.00409728	0.00838643	0.00127606	0	0	0	0.000356672	0.000222828	0.00242864	0.00502325	0	0	7.39928e-05	0	7.22235e-05	0.000118765	0	0	0.00863039	0.000750086	9.00641e-05	0.00267482	0.00138963	0.000780861	0	0.00892338	0.00048511
ABIS_357	0.00639136	4.52627e-05	0.00218959	0.00661533	0.00710364	0.0022165	0.000818052	0	0.00296262	0.00283705	0.00703842	0.00682175	0.000651679	0.00193416	0.00816016	0.00721535	0	0.00624715	0.00481617	0	0.00422871	0.00744605	0.00492217	0.00704369	0.00528835	0.000974063	0.00206937	0.00153873	0.00618784	0.00157258	0.00525297	0.00714232	0.000839281	0.000681029	0.00120954	0.000140282	0.00107785	0.00235816	0.000661048	0.000140282	0.00613481	0.00277829	0.00140324	0.00241947	0.00492649	0.00512957	0.00107647	0.00733749	0.00287836
ABIS_358	0.0062516	0	0.00144052	0.00703697	0.00777218	0.00195521	0.000663319	0.00200346	0.006396	0.00645952	0.00790618	0.00426943	0.000436114	0.00102597	0.00839982	0.00807896	0.000643387	0.00434381	0.00320648	2.70035e-06	3.30377e-05	0.00815139	0.00719688	0.00516141	0.0041539	0.000664728	0.00169723	0.00108956	0.00343651	0.000942396	0.00653328	0.00545866	0.00171465	0.00121841	0.0017825	2.20502e-05	0.00212869	0.00187424	0.000582087	2.20502e-05	0.00497459	0.00471489	0.00269478	0.00604289	0.00649411	0.00612849	0.000702766	0.00704008	0.00441802
ABIS_359	0.0074065	0	2.88709e-05	0.0037802	0.0100038	0.000554292	0	0.000301684	0.00723548	0.00734085	0.00947296	0.00591667	2.64759e-06	0.00174792	0.00938339	0.00974741	4.16614e-05	0.00788466	0.00775578	0	0.00232942	0.00987857	0.00879469	0.00405042	0.00952642	6.42267e-06	1.40535e-05	1.10334e-05	0.00248082	0.00144288	0.00346718	0.00574619	0.00193308	0.00281729	0.00188118	5.16093e-06	0.00236158	0.00529996	7.20075e-05	5.16093e-06	0.0065562	5.21811e-05	0.00277702	0.00668197	0.0120269	0.0121352	5.12225e-06	0.00461454	0.000633501
ABIS_360	0.00639232	0	0	0.00606986	0.0075147	0.00355639	0	0.00034406	0.00684186	0.00732733	0.00832376	0.00580801	0	0.00450418	0.00720544	0.00816064	8.78182e-05	0.00740649	0.00659985	3.75966e-06	0.00426742	0.00870782	0.00561656	0.00682111	0.00662542	0	0	2.70609e-05	0.00614875	0.00462705	0.00373191	0.00496749	0.000725051	0.000391644	0.00184034	0	0.00228101	0.0016082	2.65809e-05	0	0.00707486	5.28342e-05	0.00187862	0.00735287	0.00881284	0.00873324	0	0.00680337	0.00370558
ABIS_361	0.00867738	0	7.6433e-05	0.00352544	0.0105251	0.000315281	4.92638e-05	0.00047762	0.0080641	0.0082288	0.0100986	0.00680886	3.23253e-05	8.98374e-05	0.00980879	0.0105739	0.000206477	0.00756986	0.0077667	0	0.00165103	0.0105711	0.0103196	0.00240237	0.00934531	5.13236e-05	0.000139772	9.61367e-05	0.000128055	8.01988e-05	0.00136472	0.00732418	0.00113148	0.00648041	0.00256422	0.000161406	0.00272238	0.00738718	0.00030546	0.000161406	0.00261183	6.44955e-05	0.00278327	0.00802017	0.013469	0.01431	5.1612e-05	0.0043725	0.0013765
ABIS_362	0.00697609	0	3.1978e-05	0.00744306	0.0083652	5.85717e-05	1.02686e-05	0	0.0072205	0.00675903	0.00851153	0.00530125	5.57352e-06	0.000159482	0.0099549	0.00732063	3.80142e-05	0.00586405	0.00630894	0	0.00114181	0.00904534	0.00744056	0.00680589	0.00250343	9.62644e-06	2.96135e-05	1.66578e-05	0.000454867	0.00028662	0.00556291	0.00526149	2.42586e-05	0.000548175	0.000325718	0	0.000305177	0.00185126	7.41319e-06	0	0.0064034	0.00444316	0.000478747	0.00573989	0.00666142	0.00649153	8.9147e-06	0.00772628	0.00271659
ABIS_363	0.00532359	0	0.00288855	0.00585121	0.00685221	0.00354363	0.00227666	0.000329049	0.00500272	0.0051576	0.00633058	0.00459975	0.00182364	0.00321499	0.00635543	0.00710525	0.000709838	0.00509608	0.00400368	0	0.00189311	0.0066169	0.0057591	0.00485199	0.00581575	0.00230031	0.00299281	0.00393316	0.00424981	0.00316048	0.00508142	0.00543225	0.00275747	0.00304409	0.00285431	0.000106261	0.00283914	0.00394227	0.00192419	0.000106261	0.00572819	0.00290006	0.00319394	0.00504892	0.00666981	0.00626324	0.00245189	0.00625671	0.00402634
ABIS_364	0.00810966	1.11058e-05	0.000290543	0.00661778	0.0095443	0.000643508	0.000112397	0.00161852	0.00677961	0.00687992	0.00934781	0.00549461	5.86485e-05	0.000802724	0.00810278	0.00929679	0.000302472	0.00715394	0.00563495	0	0.00162357	0.00965849	0.00917769	0.00358618	0.00836812	0.000100133	0.000281545	0.000172581	0.00339192	0.000755168	0.00144068	0.00540872	0.00130029	0.00446887	0.00183593	1.58599e-05	0.00177908	0.00594184	8.21041e-05	1.58599e-05	0.00394061	0.000376346	0.00236828	0.00659371	0.0107524	0.0124001	0.000169047	0.00744242	0.000821201
ABIS_365	0.00660798	4.11909e-05	0.000905718	0.00584492	0.00677361	0.00141073	0.000271095	0.000168568	0.00551575	0.00487739	0.00728984	0.00621924	0.000182787	0.00307017	0.0075254	0.00751746	0.000865588	0.0060895	0.00616794	8.65559e-05	0.00256973	0.00764078	0.00611651	0.00609834	0.00467258	0.000349713	0.000853807	0.000576174	0.00397553	0.00260251	0.00398717	0.00553702	0.00186835	0.00200916	0.0017087	0.000182446	0.00171728	0.00295547	0.000254579	0.000182446	0.00607796	0.000746462	0.00188998	0.00415439	0.00588331	0.00579162	0.000540118	0.00658424	0.00382404
ABIS_366	0.00723294	4.67911e-05	0.000692875	0.00812432	0.00889349	0.00171852	0.000471795	0.000815925	0.0068922	0.00707911	0.00877821	0.00485002	0.000371825	0.000865295	0.00858033	0.00823129	3.4639e-05	0.00620649	0.00475646	0	0.00316305	0.00913507	0.00860597	0.00322718	0.007299	0.000553945	0.00113449	0.000946357	0.00202456	0.000789873	0.00476422	0.00573682	0.00181058	0.00352656	0.00157642	7.70608e-05	0.00148812	0.00443201	0.000411594	7.70608e-05	0.00339515	0.00285464	0.002108	0.00699509	0.00982241	0.0105428	0.00052531	0.00862049	0.00234543
ABIS_367	0.00463335	0.00256664	0.0035393	0.00601995	0.00609112	0.00340571	0.00259994	0.000720805	0.00441253	0.00447343	0.00602749	0.00431084	0.00405335	0.00352819	0.00578893	0.00730593	0	0.00345818	0.00239889	0	0.00176198	0.00625442	0.00542299	0.00468724	0.00381523	0.00256511	0.00384331	0.00533571	0.00499444	0.00391896	0.00681967	0.00512174	0.00222151	0.00189286	0.0026839	0.0022358	0.00260608	0.000406328	0.00219949	0.0022358	0.00519229	0.00415038	0.00300145	0.0040675	0.00554191	0.00399845	0.00217815	0.00594456	0.00439462
ABIS_368	0.0056104	0.00010763	0.00234348	0.00662561	0.0071925	0.00314686	0.000889964	3.14972e-05	0.00604231	0.00568382	0.00706995	0.0053478	0.000696584	0.00162871	0.00805289	0.00733055	0.00012622	0.00547019	0.00458348	0	5.12108e-05	0.0074404	0.00611572	0.00611235	0.00249282	0.00099125	0.00257741	0.00168393	0.00264397	0.00146019	0.00497064	0.00522829	0.00138716	0.00127255	0.0020252	0.000214017	0.00202951	0.00190831	0.000918718	0.000214017	0.00606129	0.003343	0.00245478	0.00495258	0.00505837	0.00442888	0.00105477	0.00715483	0.00489345
ABIS_369	0.00646333	0.000148227	0.002566	0.00502072	0.00448132	0.0036162	0.00096581	3.60972e-05	0.00503779	0.00377522	0.00695691	0.0063725	0.000729747	0.00195713	0.00782055	0.00791831	0.000820771	0.00636432	0.00734132	0	0	0.0073577	0.00360318	0.00682927	0.00162605	0.00101553	0.00255336	0.00194664	0.00278412	0.00177209	0.00204567	0.00461467	0.0012868	0.00121801	0.00185847	0.000463648	0.00197139	0.00174115	0.000994766	0.000463648	0.0070236	0.0013446	0.00194238	0.00277711	0.00282792	0.0021476	0.00110377	0.00712211	0.00320543
ABIS_370	0.00963123	0	0.000796872	0.00362626	0.0100509	0.000628846	0.000318762	9.776e-06	0.000964576	0.00101544	0.00633964	0.0124516	0.000228013	0.000700992	0.010938	0.0100043	0	0.009509	0.0091654	0	0.00359945	0.00691541	0.00192136	0.0104135	0.00977294	0.000341342	0.000553797	0.000544636	0.0109443	0.000626545	0.00252186	0.0098555	0.000396516	0.000394976	0.000471278	0	0.000425666	0.000627592	0.000257608	0	0.0103344	0.00104832	0.00061223	0.000922981	0.00370138	0.00316061	0.000331199	0.006206	0.000979338
ABIS_371	0.0050197	0.0018456	0.00291136	0.00624449	0.00703399	0.00326922	0.0021362	0.000865059	0.00495612	0.00494018	0.00605089	0.00417981	0.00197327	0.00404091	0.00600763	0.00701116	0.00155926	0.00504474	0.00220613	0.000117893	0.00340386	0.0063196	0.00486206	0.00478252	0.00493118	0.00214377	0.00318223	0.00410614	0.00514156	0.00455352	0.00493643	0.00544224	0.00108888	0.000807291	0.00293058	0.00177031	0.00310107	0.00253503	0.00176047	0.00177031	0.00581465	0.00268114	0.00309635	0.00433137	0.00635102	0.00508329	0.000798833	0.00674657	0.00446973
ABIS_372	0.00813623	1.66443e-05	0.000472198	0.00654705	0.00902133	0.00141147	0.000142425	7.85776e-05	0.00832885	0.00821077	0.00944752	0.00448229	0.000110836	0.000501144	0.0103711	0.00717667	7.07311e-05	0.00450153	0.00251577	0	0.000673468	0.0100206	0.00877381	0.00544338	0.00643745	0.000148741	0.000480838	0.000278231	0.00145218	0.00105795	0.00889247	0.00845052	0.000265389	0.000186893	0.000441634	2.34144e-05	0.000473366	0.000581879	9.83864e-05	2.34144e-05	0.00505599	0.00688393	0.000510707	0.00745549	0.00779922	0.00712232	0.000202802	0.00637205	0.00247099
ABIS_373	0.00679207	1.54403e-05	0.000269548	0.0057964	0.00603837	0.00119586	7.39874e-05	4.21595e-05	0.0050793	0.00245507	0.00645962	0.00705322	4.9252e-05	0.00584021	0.0077002	0.00763317	0.000234188	0.00647926	0.00734235	0	0.003958	0.00687844	0.00230042	0.00741187	0.00428716	8.23057e-05	0.000249098	0.00013325	0.00833403	0.00578261	0.00233748	0.00600309	0.00116926	0.000640696	0.00178026	3.02971e-05	0.00322856	0.00104506	8.32156e-05	3.02971e-05	0.00673471	0.000190155	0.00151484	0.00373145	0.00429837	0.0031131	0.000184624	0.00690353	0.00492807
ABIS_374	0.0062824	9.41351e-06	0.00131216	0.00683647	0.00834101	0.00223944	0.000781313	0.000353304	0.00624973	0.00647569	0.0074391	0.00508013	0.000535086	0.00125158	0.00808879	0.00816893	0.00147341	0.00622415	0.00367692	0	0.00129964	0.00780457	0.00647672	0.00550992	0.00694184	0.000892284	0.00171166	0.00150474	0.00276793	0.00131842	0.00564689	0.00642294	0.00206552	0.00267237	0.00307941	2.82117e-05	0.00328452	0.00480286	0.000664571	2.82117e-05	0.0042441	0.00114657	0.00331582	0.00626176	0.00774615	0.00684605	0.000810007	0.00744243	0.0023902
ABIS_375	0.0065446	0	0.000430633	0.00676598	0.00699481	0.00194168	0.000150794	1.24841e-05	0.0053539	0.00399178	0.00723485	0.00621416	8.36022e-05	0.00275762	0.00819188	0.00812386	0.000566949	0.0069292	0.00663341	0	0.00203126	0.00769014	0.0044815	0.00715328	0.00279147	0.000160541	0.000420307	0.000359655	0.00382997	0.0024862	0.00350866	0.00608375	0.000465572	0.000253078	0.000811682	5.44779e-05	0.00124282	0.000581682	0.000170872	5.44779e-05	0.00695456	0.000557245	0.000735159	0.00293361	0.00414727	0.00280059	0.000296036	0.00749631	0.00397107
ABIS_376	0.0122258	1.23073e-05	4.8265e-05	0.000469544	0.0132122	5.48917e-05	1.23073e-05	3.7184e-06	0.0124893	0.0128607	0.0132095	0.000213942	2.0234e-05	2.49222e-05	0.015317	0.000620249	0	0.000194046	0.000101205	0	2.88484e-05	0.014016	0.0140332	0.000649284	0.012165	1.53832e-05	9.81729e-05	3.03478e-05	3.91839e-05	2.31278e-05	0.0144659	0.0122459	1.27036e-05	1.05569e-05	1.35808e-05	1.0117e-05	1.33544e-05	0	1.0117e-05	1.0117e-05	0.000342613	0.0121976	1.44372e-05	0.0122042	0.0129985	0.0121742	1.34856e-05	0.000492993	7.00901e-05
ABIS_377	0.00516867	0.000386892	0.00295618	0.00535045	0.00629072	0.00359564	0.00240657	0.000243615	0.00485969	0.00501107	0.00587905	0.00482545	0.00198641	0.00356872	0.00586847	0.00784854	0.000301576	0.00474954	0.00418949	0	0.0022095	0.00615213	0.00535988	0.00485267	0.00511205	0.00237449	0.00288627	0.00407976	0.00470121	0.00380358	0.00497819	0.00547412	0.00309119	0.00364155	0.00426384	0.00108257	0.00425506	0.00420741	0.00217684	0.00108257	0.00552622	0.00302149	0.00456039	0.00468861	0.00683847	0.00501847	0.00262152	0.00597554	0.00418763
ABIS_378	0.00567134	0	0.00272529	0.00560918	0.00695144	0.00331413	0.00151382	0.000136785	0.00476627	0.00468515	0.00639441	0.00462938	0.00112733	0.00301294	0.00655127	0.00707952	0.0018361	0.00514756	0.00417196	0	0.00188681	0.00663037	0.00580912	0.00440338	0.00646403	0.0015314	0.00212737	0.00278985	0.00691072	0.00502517	0.00546803	0.00497498	0.00292379	0.00294209	0.00211598	0.000407112	0.0020368	0.00351301	0.00144894	0.000407112	0.00595289	0.00216934	0.0023152	0.00454392	0.00704662	0.00626631	0.00164654	0.00617514	0.003387
ABIS_379	0.00727104	3.56471e-06	0.000132348	0.00606538	0.00561769	0.00155532	4.03921e-05	0.000150139	0.00387423	0.00115884	0.00759276	0.00813651	2.71514e-05	0.00220173	0.00894555	0.0085926	0.000153316	0.00757874	0.00850097	1.07995e-05	0.0029157	0.00809575	0.00155938	0.00827844	0.00218911	5.6395e-05	0.000127558	7.07606e-05	0.00452136	0.00145851	0.00120557	0.00606238	0.000265889	0.000136153	0.000506104	3.0369e-05	0.000899962	0.000528664	3.0369e-05	3.0369e-05	0.00766171	0.000368358	0.000433277	0.00147909	0.0027476	0.00100627	4.7479e-05	0.00799113	0.00280255
ABIS_380	0.00686799	3.76776e-06	4.88195e-05	0.00414596	0.00822231	0.000419382	0	0.000174409	0.00426412	0.00312866	0.00608611	0.00853519	2.85506e-06	0.00714936	0.0075791	0.00805362	4.4053e-05	0.00657791	0.00534455	0	0.00175619	0.00651244	0.00374312	0.00739632	0.0102369	6.10016e-06	1.50769e-05	3.07286e-05	0.00838534	0.00598437	0.00489665	0.00713541	0.00135315	0.000683697	0.00386504	8.15972e-05	0.00574837	0.00139264	8.87631e-05	8.15972e-05	0.0077355	5.70867e-06	0.00347155	0.00554998	0.00843036	0.00519826	5.70462e-06	0.00785639	0.000742226
ABIS_381	0.00810573	0	0.000229597	0.00428465	0.010446	0.0014511	3.37235e-05	0.000403607	0.0079046	0.00797962	0.00960358	0.00647633	2.06514e-05	0.00117331	0.0097788	0.0107295	0.00041073	0.00806999	0.00875765	4.61445e-05	0.00156473	0.0100899	0.00826867	0.00239135	0.00880949	3.60589e-05	0.000106183	0.000270626	0.00214649	0.00142788	0.002698	0.00526255	0.00143357	0.00231755	0.00235332	2.56349e-05	0.00260081	0.0044687	5.74349e-05	2.56349e-05	0.00599705	0.000188004	0.00276697	0.00699035	0.0124851	0.0129296	3.30034e-05	0.00520468	0.00126554
ABIS_382	0.00681811	0	0.000212355	0.00666034	0.00709851	0.00286148	6.15134e-05	0.000398795	0.00620776	0.00658431	0.00773356	0.00651329	3.2286e-05	0.00508552	0.00689624	0.00850675	0.000635588	0.00689655	0.00635205	2.6536e-05	0.004934	0.00809236	0.00505775	0.00693052	0.00536081	6.27896e-05	0.000164981	0.000385184	0.00707963	0.00526349	0.00455009	0.00563663	0.0012855	0.000749353	0.00169621	0.000148513	0.00321591	0.0023726	0.000173071	0.000148513	0.00684159	0.000393884	0.00144862	0.00671752	0.00808779	0.00782395	0.000125383	0.00732979	0.00433013
ABIS_383	0.00797581	5.49226e-06	0.000103869	0.00619132	0.0101584	0.00121218	3.85979e-05	0.000272329	0.00802537	0.00815856	0.0093673	0.00642226	2.16416e-05	0.00177846	0.00965804	0.0102927	0.000210824	0.0078318	0.00750946	0	0.00192882	0.00979278	0.00788345	0.00312776	0.00867464	3.68477e-05	9.2577e-05	0.000115813	0.00314597	0.0021729	0.003217	0.00529892	0.00189452	0.00175282	0.00192489	2.63428e-05	0.00233577	0.00450172	9.34109e-05	2.63428e-05	0.00647499	0.000178655	0.0022751	0.00752255	0.0126598	0.0123627	6.24882e-05	0.00713171	0.00130623
ABIS_384	0.0069872	0	5.59658e-05	0.00613594	0.00948226	0.00198855	3.71982e-06	0.0004038	0.00694991	0.00695942	0.00829522	0.00642996	1.62723e-06	0.00267144	0.00906112	0.00918532	3.4754e-05	0.00729525	0.00687292	6.78568e-06	0.00303177	0.00867911	0.00721126	0.00473671	0.00796628	4.0081e-06	8.65474e-06	2.47596e-05	0.00437818	0.00318672	0.00467953	0.00584514	0.00202424	0.00158584	0.00226345	6.1585e-05	0.00339109	0.0043576	9.29619e-05	6.1585e-05	0.00714115	0.000251334	0.00219849	0.00625197	0.00982248	0.0096223	6.49108e-06	0.00697876	0.00146121
ABIS_385	0.00748699	0	0.000244708	0.00460728	0.0109067	0.00074158	9.44067e-05	3.83722e-05	0.00778989	0.00801289	0.00964492	0.00483646	5.60837e-05	0.000410763	0.00946936	0.00995653	0.000458202	0.00796081	0.00497922	0	0.0018871	0.0101264	0.00892544	0.00216972	0.00827238	0.000101621	0.000278198	0.000292215	0.000746863	0.000398484	0.00134621	0.00660453	0.00186096	0.0028624	0.00170453	0.000185515	0.00209834	0.00556195	0.000241877	0.000185515	0.00285556	0.000521364	0.00233499	0.0078945	0.0100666	0.011646	8.93925e-05	0.0054973	0.00108389
ABIS_386	0.00749001	0	0	0.0063864	0.00984497	0.000567367	0	0.000369228	0.00815205	0.00825861	0.00970991	0.0055758	0	0.000658765	0.00949343	0.0096912	0	0.00782949	0.00742021	0	0.00103763	0.0101545	0.00908515	0.00376251	0.00810812	0	0	0	0.00152746	0.000998476	0.00298797	0.00612271	0.000636193	0.00238492	0.00158802	2.27745e-05	0.00203452	0.00455452	2.39033e-05	2.27745e-05	0.00373846	0.000415643	0.00217338	0.00749443	0.0110285	0.0121293	0	0.00731478	0.00133237
ABIS_387	0.00779278	6.70348e-05	0.000198039	0.00143255	0.0113075	0.000474734	3.19842e-05	0.000361784	0.0084316	0.00859705	0.0112131	0.00644665	6.42795e-05	0.000453048	0.0108139	0.0123485	0.000241283	0.00899499	0.00848227	0	0.00179918	0.0115673	0.0107135	0.00110167	0.00983279	9.7592e-05	0.00024567	0.000202232	0.000749219	0.000400663	0.00110769	0.00606991	0.000665741	0.00363274	0.00237401	7.47139e-05	0.00251515	0.0058791	7.30117e-05	7.47139e-05	0.00340833	0.000117801	0.00266754	0.00761139	0.0121745	0.0132834	7.93889e-05	0.00190243	0.000298156
ABIS_388	0.00495858	0.000695584	0.00302797	0.0061422	0.0063839	0.00370615	0.00253161	0.000368615	0.0049085	0.00503469	0.00603114	0.00446904	0.00195672	0.00339731	0.00642342	0.0070541	0.000645868	0.00496561	0.003308	0	0.00179756	0.00632989	0.00504163	0.00521681	0.0056105	0.00242593	0.00369017	0.00411195	0.00449282	0.00369156	0.00586949	0.00544275	0.00230141	0.00228997	0.00294586	0.000931831	0.00297056	0.00357624	0.00214291	0.000931831	0.00528338	0.0029395	0.00313676	0.00465599	0.00644032	0.00462073	0.00223039	0.00646948	0.0040034
ABIS_389	0.0101478	0	7.45732e-05	0.00413676	0.0115307	0.000419223	2.13041e-05	0.000421304	0.0104481	0.0107083	0.0115467	0.00079183	1.44321e-05	4.44574e-05	0.0129443	0.00422816	3.6872e-05	0.00195242	0.000823668	0	0.00092703	0.0121907	0.0120008	0.0025532	0.00980062	2.48309e-05	7.56318e-05	4.22777e-05	0.000632496	3.54435e-05	0.0120975	0.0102043	0.000632947	0.000746699	8.53612e-05	0	7.32512e-05	0.000768407	1.89124e-05	0	0.00131974	0.0100587	0.000384897	0.0101239	0.011286	0.01076	2.30782e-05	0.00455205	0.00059672
ABIS_390	0.00699977	1.04281e-05	0.000668731	0.00823695	0.00784791	0.00138802	0.000218898	0.00165559	0.00470025	0.00298852	0.00813865	0.00329172	0.000149802	0.00293781	0.00548295	0.0103541	0.000818034	0.00723076	0.00628121	0	0.00224093	0.00869191	0.00626075	0.00612588	0.00305749	0.000226447	0.000713694	0.000498019	0.00422722	0.00351115	0.00406815	0.00539489	0.00051785	0.000263031	0.00133437	1.35575e-05	0.00146188	0.00167848	0.000148498	1.35575e-05	0.0086637	0.00169254	0.00150576	0.00217899	0.00295097	0.00163866	0.000477984	0.00915439	0.0050909
ABIS_391	0.0112992	0	0.000145944	0.00239497	0.0124299	9.37758e-05	5.2178e-05	0.000610274	0.0113321	0.0116737	0.0122466	0.000919782	3.79459e-05	7.62776e-05	0.0140496	0.00305241	0	0.00113105	6.93017e-05	0	0	0.0129579	0.0129152	0.00345584	0.0113787	5.79232e-05	0.000194558	9.10383e-05	0.000678963	8.89402e-05	0.0132038	0.0112582	0.000117661	6.70515e-05	5.77145e-05	0	5.97152e-05	0.000101559	3.79459e-05	0	0.000467499	0.0111061	7.80437e-05	0.0109843	0.0118906	0.0110189	6.06284e-05	0.00242709	0.00022648
ABIS_392	0.0074572	0	2.001e-05	0.00717335	0.00999861	0.000696573	2.71594e-06	7.35558e-05	0.00786823	0.00795391	0.00947387	0.00517654	1.19331e-06	0.000640396	0.00945498	0.00947576	5.46228e-05	0.0074631	0.00660364	2.3349e-05	0.00232675	0.00993082	0.00936814	0.002875	0.00806928	2.54394e-06	9.00812e-06	3.25586e-05	0.0011138	0.000721845	0.00328426	0.00584151	0.00108862	0.00245973	0.00190016	0.00011603	0.0020577	0.0056597	0.00022164	0.00011603	0.00351306	0.00144518	0.00238495	0.00716062	0.0106639	0.0117106	4.71857e-06	0.00791687	0.00115036
ABIS_393	0.00728702	0	0	0.00806799	0.00989229	0.000382216	0	0.000163569	0.00743607	0.00754585	0.00932813	0.00663279	0	0.000113094	0.0101255	0.00821498	0	0.00786597	0.00670132	0	0.00169226	0.00984665	0.00821998	0.00360435	0.00757656	0	0	0	0.000265998	0.00013232	0.00598244	0.00682113	0.000575309	0.00225561	0.000874364	0	0.000954019	0.00430785	0	0	0.00114234	0.000168562	0.00106318	0.00659057	0.0106292	0.010603	0	0.00905462	0.000885046
ABIS_394	0.00717312	0	0.000348529	0.00511961	0.00791111	0.000735474	0.000110632	0	0.00278841	0.00155807	0.00514777	0.0085852	6.85678e-05	0.0074241	0.00764359	0.00792328	0.000391253	0.00652097	0.00608588	0	0.00405967	0.00557672	0.00243886	0.00798	0.00842472	0.000105971	0.000295489	0.000240443	0.00949486	0.00771411	0.00174448	0.00699903	0.000499214	0.000235689	0.00243477	0.000142234	0.00500019	0.00114011	0.000148946	0.000142234	0.00779055	0.000430641	0.00198883	0.0042695	0.00698982	0.00205935	0.000264801	0.0077876	0.0030023
ABIS_395	0.00655774	8.68706e-06	0.000127502	0.00656792	0.00738538	0.00252995	9.07613e-06	0.000344226	0.0051204	0.00313381	0.0068128	0.00589673	9.89843e-06	0.0051843	0.00679906	0.00875146	6.74569e-05	0.00627481	0.00656006	0	0.00423027	0.0071918	0.00505072	0.00632699	0.00424853	1.12062e-05	2.48286e-05	5.01841e-05	0.00735919	0.00508493	0.00315231	0.00582409	0.00196362	0.0012541	0.00235211	0.000503149	0.00376744	0.00215221	0.000700836	0.000503149	0.00709607	0.000470511	0.00207445	0.00405598	0.00520425	0.00395127	9.34683e-06	0.00742384	0.0052923
ABIS_396	0.00751776	0.000361604	0.000953206	0.00500349	0.0092735	0.00118078	0.000407946	0.00153596	0.00648705	0.00662502	0.00873762	0.00487886	0.000334731	0.00145177	0.00769233	0.00914287	0.0005265	0.00672485	0.00487944	0	0.00164473	0.00912624	0.00844148	0.00339486	0.00796179	0.000504686	0.00110459	0.000888856	0.00314176	0.00169124	0.00188892	0.00609828	0.0013356	0.00403392	0.000978423	0.00037292	0.000939082	0.00565159	0.000375699	0.00037292	0.00465569	0.000705314	0.00142935	0.00655076	0.0102288	0.0114162	0.000181119	0.0058275	0.00169568
ABIS_397	0.00718332	0	0	0.00736229	0.00885003	0	0	3.39895e-05	0.00580957	0.0057629	0.00849106	0.0075026	0	0.00358604	0.00835507	0.00831702	0	0.0070187	0.0052385	0	0.00318567	0.00890385	0.00820889	0.00532498	0.0107054	0	0	0	0.0060277	0.00209198	0.00671355	0.0065196	0.00256911	0.00364989	0.00316007	0	0.00319398	0.00473301	0.000242872	0	0.00747074	0	0.00340308	0.00573998	0.0107423	0.0104108	0	0.00818675	0
ABIS_398	0.00497092	0	0.00364434	0.0054758	0.00640815	0.00431776	0.00312052	0.000285026	0.00464877	0.00473139	0.00563014	0.00503789	0.00254557	0.00424708	0.00591061	0.00669312	0.00110936	0.00479171	0.00476496	0	0.00101329	0.00592976	0.00501502	0.00505628	0.00495524	0.00299444	0.00353638	0.0051076	0.00506938	0.00432805	0.00545569	0.00525278	0.00294842	0.00276539	0.00339182	0	0.00348711	0.00369739	0.00266289	0	0.00581752	0.0036262	0.00357075	0.00437727	0.00616968	0.00507291	0.00323382	0.00631228	0.00470241
ABIS_399	0.00582671	2.6803e-05	0.00189649	0.0060185	0.0078042	0.00264452	0.00118905	0.000441152	0.00491092	0.00543952	0.00695358	0.00476223	0.00096519	0.00257018	0.00712562	0.0079125	0.00124733	0.00557472	0.0044965	0	0.00210106	0.0071929	0.00659487	0.00407826	0.0064439	0.00132312	0.0019415	0.00254856	0.00345821	0.00239826	0.00395091	0.00499502	0.00364578	0.00394027	0.00374755	0.000732051	0.00403179	0.00470321	0.00138351	0.000732051	0.00590918	0.00197154	0.00444463	0.00554895	0.0075823	0.00719951	0.00155017	0.00653815	0.003333
[truncated: 252 more columns]

## Sheet: Pathway_COPSAC_year
Supplementary Data 4B. Predicted metabolic pathway relative abundance table used in ML analyses from COPSAC at 9-12 months, where last column is the target variable.
	1CMET2-PWY	3-HYDROXYPHENYLACETATE-DEGRADATION-PWY	ALL-CHORISMATE-PWY	ANAEROFRUCAT-PWY	ANAGLYCOLYSIS-PWY	ARG+POLYAMINE-SYN	ARGDEG-PWY	ARGORNPROST-PWY	ARGSYN-PWY	ARGSYNBSUB-PWY	ARO-PWY	ASPASN-PWY	AST-PWY	BIOTIN-BIOSYNTHESIS-PWY	BRANCHED-CHAIN-AA-SYN-PWY	CALVIN-PWY	CENTFERM-PWY	COA-PWY	COBALSYN-PWY	CODH-PWY	COLANSYN-PWY	COMPLETE-ARO-PWY	DAPLYSINESYN-PWY	DENOVOPURINE2-PWY	DTDPRHAMSYN-PWY	ECASYN-PWY	ENTBACSYN-PWY	FAO-PWY	FASYN-ELONG-PWY	FASYN-INITIAL-PWY	FERMENTATION-PWY	FOLSYN-PWY	FUC-RHAMCAT-PWY	FUCCAT-PWY	GALACT-GLUCUROCAT-PWY	GALACTARDEG-PWY	GALACTUROCAT-PWY	GLCMANNANAUT-PWY	GLUCARDEG-PWY	GLUCARGALACTSUPER-PWY	GLUCONEO-PWY	GLUCOSE1PMETAB-PWY	GLUCUROCAT-PWY	GLUTORN-PWY	GLYCOCAT-PWY	GLYCOGENSYNTH-PWY	GLYCOL-GLYOXDEG-PWY	GLYCOLYSIS	GLYCOLYSIS-E-D
COPSAC_1	0.00690513	8.74e-06	0.000123068	0.00219356	0.00925331	0.000587888	9.82966e-06	0.00014985	0.00277819	0.00197121	0.00395054	0.00780796	1.62287e-05	0.00896952	0.00758301	0.00805476	0.000423875	0.0066564	0.00500215	0.000153698	0.00237017	0.00432145	0.00197853	0.00663124	0.00829987	1.53846e-05	3.56281e-05	0.000102553	0.0103177	0.00752014	0.00117442	0.00713214	0.00117633	0.00060753	0.00638427	6.22232e-05	0.00627333	0.000467282	0.000218151	6.22232e-05	0.00828849	0.000555936	0.0067802	0.00642746	0.00765656	0.00115258	3.8849e-05	0.0084493	0.00173594
COPSAC_2	0.00818114	0	0	0	0.00965238	0	0	0	0	0	0	0.010129	0	0.0111953	0.00844086	0.00976729	0	0.00759678	0.00759678	0	0	0	0	0.00970699	0.0165748	0	0	0	0.0151936	0.00949597	0	0.00841489	0	0	0	0	0.00876552	0	0	0	0.00985528	0	0	0.00759678	0.010129	0	0	0.00943049	0
COPSAC_3	0.00541693	0	0.00223044	0.00355544	0.007045	0.00183782	0.0011392	6.63632e-05	0.00298226	0.00250448	0.0051281	0.0068486	0.000882599	0.00510451	0.00611275	0.0066468	0.000500259	0.00520543	0.0023251	6.78945e-05	0.00454797	0.00547443	0.00293265	0.00601013	0.00823119	0.00144568	0.00116348	0.00233394	0.00712907	0.00355475	0.00464684	0.00612601	0.00230649	0.00130282	0.00360038	0.00104533	0.00504422	0.00244069	0.00106643	0.00104533	0.00663561	0.00170352	0.00318785	0.0050937	0.0064599	0.00309695	0.0017171	0.00669019	0.00333682
COPSAC_4	0.00643703	0	0.000456749	0.00681488	0.00963133	0.00145598	6.70057e-05	0.00071827	0.00505052	0.00472086	0.00642913	0.00685909	4.09142e-05	0.00332319	0.00764035	0.00824517	0.000809644	0.00648608	0.00577946	0	0.00426146	0.00684486	0.00480663	0.00479638	0.00808516	0.000132354	0.000196489	0.000394545	0.00748344	0.0022849	0.00455138	0.00635853	0.00197596	0.00132026	0.00489163	0.000214878	0.00549628	0.00203991	0.000485871	0.000214878	0.00752885	0.0010401	0.00490217	0.00510989	0.00900475	0.00593361	0.000149801	0.00866205	0.00224371
COPSAC_5	0.0058018	0	0.000242396	0.00800795	0.00961601	0.000325427	3.12278e-05	0.000379908	0.00504063	0.00497565	0.00789459	0.00426642	1.42657e-05	0.00199457	0.0092354	0.00967767	0.000387436	0.00738686	0.00764022	4.55655e-05	0.00106804	0.00839809	0.00623832	0.00454922	0.0078165	4.93382e-05	7.96418e-05	0.00130152	0.00334695	0.00240212	0.00485003	0.00402903	0.000741001	0.00078106	0.000951029	0.000133284	0.00133694	0.00398177	0.000178008	0.000133284	0.00555233	0.00182476	0.00105877	0.00361412	0.00658413	0.00933801	5.13058e-05	0.00839068	0.000692714
COPSAC_6	0.00630244	0	0	0.00608427	0.00762428	0.000895372	0	7.40902e-05	0.0044639	0.00132824	0.00554992	0.00814342	0	0.00665266	0.00720033	0.00750388	0	0.00644364	0.00664655	6.51413e-06	0.00482495	0.00595843	0.000569258	0.0076001	0.00876211	0	0	0	0.00762694	0.00501939	0.00157964	0.00654116	3.3502e-05	1.49429e-05	0.00433036	0	0.0039927	0.000132348	0	0	0.0067605	0	0.00464848	0.00505554	0.00612443	0.00160472	0	0.00735045	0.00491244
COPSAC_7	0.00716414	8.43221e-07	0.000102088	0.0063087	0.00813472	0.0016344	1.24732e-05	0.000115761	0.00319971	0.00243303	0.00613275	0.00753376	8.10885e-06	0.00816482	0.00706674	0.00810653	0.000154804	0.00680673	0.00541935	0.000135699	0.003793	0.00648587	0.00290084	0.00747534	0.00727641	1.98541e-05	4.22199e-05	8.28334e-05	0.0110025	0.00722493	0.00335032	0.00720404	0.000469689	0.000219869	0.00163762	1.5144e-05	0.00465802	0.000760281	1.72963e-05	1.5144e-05	0.00789318	0.000546332	0.00126059	0.00551305	0.00752689	0.00378123	3.01915e-05	0.00806701	0.00266787
COPSAC_8	0.00781617	0	0	0.00318878	0.0093741	0	0	0	0.000191069	0	0.00289369	0.0106881	0	0.00581149	0.00830078	0.00885916	0	0.00773193	0.00171449	0	0.00150894	0.0032158	0.000212765	0.0086714	0.0133882	0	0	0	0.0102962	0.00327127	0.000222614	0.00844163	0	0	0	0	0.00753528	0.000887492	0	0	0.00909926	0	0	0.00728203	0.00848869	0.000986339	0	0.00905087	0.001335
COPSAC_9	0.00712715	0	0	0.00804043	0.0100876	0.000521818	0	0.000397172	0.00796294	0.00828003	0.00931635	0.00331704	0	0.000201849	0.0101719	0.00762195	0.000244768	0.00585496	0.00347512	0	0.00340353	0.00974866	0.00775742	0.00419313	0.00760612	4.87671e-07	0	0.000120116	0.00241125	0.000377189	0.00677851	0.00629373	0.001406	0.00234412	0.00123491	6.64645e-05	0.00149447	0.00430538	0.000166707	6.64645e-05	0.00470572	0.00554385	0.00170336	0.00763365	0.00952924	0.00968056	0	0.0081332	0.000869805
COPSAC_10	0.00665731	1.16415e-05	0.000155034	0.00479141	0.00931608	0.000906546	2.2325e-05	0.000200523	0.00320236	0.00236577	0.00554423	0.00809358	8.77359e-06	0.00830038	0.0071742	0.00828202	0.000264148	0.00668855	0.00497776	0	0.00316976	0.00597294	0.00147167	0.00653049	0.00789973	8.67947e-05	4.52134e-05	0.000118862	0.00914861	0.00665792	0.00133707	0.00709269	0.000191176	0.00018354	0.00608684	1.53828e-05	0.00579359	0.0013255	4.6866e-05	1.53828e-05	0.00816625	8.21906e-05	0.00643125	0.00614332	0.0079451	0.00372738	1.52155e-05	0.00855466	0.00270891
COPSAC_11	0.00571657	2.74284e-07	2.11287e-05	0.00513703	0.00687625	0.00114243	2.04291e-06	0.000144064	0.00500353	0.00486201	0.00628258	0.00626609	9.66074e-07	0.00642391	0.00692699	0.00730278	0.00110104	0.00597392	0.00365467	8.43709e-06	0.00405985	0.00661147	0.00548062	0.00629364	0.00479409	5.44791e-05	5.13578e-06	0.00308909	0.0074616	0.00614488	0.00531272	0.00600433	0.00101323	0.000592993	0.0015255	2.81515e-05	0.00214041	0.00474528	4.40737e-05	2.81515e-05	0.00647795	0.00307305	0.00144831	0.00485702	0.00542227	0.00485504	4.61516e-06	0.0070472	0.000905925
COPSAC_12	0.00658046	0	0.000158567	0.00688913	0.00886911	0.0011213	5.67819e-05	0.000228993	0.00423836	0.00368061	0.006463	0.00773045	3.49565e-05	0.00536057	0.00814445	0.00772346	0.00022635	0.0069814	0.00605928	0	0.00407958	0.00677753	0.00435131	0.00656758	0.00838001	7.8979e-05	0.000170109	0.000103071	0.00761398	0.00481711	0.00551322	0.00666513	0.000872441	0.000441954	0.00269341	4.59691e-05	0.00421554	0.00221441	6.05561e-05	4.59691e-05	0.00715462	6.97279e-05	0.00238247	0.00522485	0.00860872	0.00686092	0.000121333	0.0081632	0.000497507
COPSAC_13	0.00465394	0	0.00279104	0.00464101	0.00585877	0.0030706	0.00187946	0.000332662	0.00442106	0.00427146	0.005294	0.00597972	0.00143678	0.00472319	0.00541448	0.00663843	0.00149451	0.00437716	0.00380909	0.000345912	0.00451619	0.00551827	0.00449356	0.00482896	0.00522952	0.00212696	0.0021236	0.00370588	0.00595465	0.00490981	0.00568458	0.00500932	0.00297607	0.00236826	0.00325856	0.0017563	0.00375204	0.00317358	0.00178378	0.0017563	0.00543267	0.00235583	0.00321793	0.0041917	0.00573666	0.00465822	0.00241534	0.00588505	0.00407037
COPSAC_14	0.00583665	0.000128843	0.000824332	0.00638087	0.00715761	0.00200354	0.000278032	0.000356527	0.00476557	0.00340233	0.00593204	0.00661751	0.000161182	0.00536966	0.00701807	0.00742242	0.000888299	0.00559972	0.0056196	2.71391e-05	0.00464135	0.00630062	0.00393521	0.00679661	0.00712743	0.000352653	0.00071367	0.000506091	0.00810354	0.00577139	0.00356084	0.00578023	0.000863187	0.000439674	0.00152532	0.000281241	0.00386678	0.00157615	0.000329805	0.000281241	0.00609392	0.000317804	0.00120831	0.00409347	0.00617035	0.00347298	0.000433447	0.00721362	0.00465456
COPSAC_15	0.00514818	2.65454e-05	0.00245679	0.00425645	0.00806732	0.00217617	0.00137702	0.000143752	0.00341955	0.00295585	0.00516942	0.00596388	0.00106628	0.00428855	0.00588185	0.00680486	0.00120202	0.00503134	0.00463625	0.000130576	0.00535173	0.00549171	0.00314893	0.0046198	0.00654151	0.00174077	0.00155502	0.00274968	0.00628741	0.00278493	0.00499769	0.00586011	0.00249465	0.00167432	0.00474462	0.00128358	0.00462691	0.00244884	0.00132987	0.00128358	0.00670527	0.00198145	0.00488086	0.00473544	0.00671542	0.00320724	0.00157667	0.00710701	0.00381308
COPSAC_16	0.00653033	0	0	0.00658278	0.00835748	0.00049704	0	0.000161352	0.00555855	0.00573578	0.00734483	0.005531	3.47672e-07	0.00430138	0.00797544	0.00764209	0.000280314	0.00702779	0.00628758	2.49873e-05	0.0041595	0.0077468	0.00509551	0.00651421	0.00984003	0	0	0.000161737	0.00682461	0.003754	0.00529293	0.00601517	0.00282828	0.00213409	0.00384051	3.23689e-05	0.00461413	0.0025927	7.94859e-05	3.23689e-05	0.00659466	0.00230186	0.00380371	0.00555622	0.00914486	0.00685436	6.2556e-07	0.00770777	0.000965553
COPSAC_17	0.00682878	0	7.37594e-05	0.00728044	0.00869082	0.00080759	1.01373e-05	0.000219613	0.00549367	0.00527496	0.00744217	0.00716513	4.43904e-06	0.00445714	0.00798716	0.00829624	0.000146412	0.0067887	0.00649073	0.000207213	0.00337933	0.00776016	0.0061234	0.00594938	0.00977366	1.10198e-05	2.3375e-05	6.43011e-05	0.00624434	0.00429286	0.00547157	0.00554719	0.00207471	0.0012807	0.0031939	4.50997e-05	0.00388109	0.00298407	5.78711e-05	4.50997e-05	0.00726083	0.000101275	0.00316195	0.0047775	0.0106404	0.00923286	1.76579e-05	0.0079553	0.0016371
COPSAC_18	0.00622543	0	0.000214854	0.00549468	0.00723526	0.00164016	2.43219e-05	0.000145216	0.00504342	0.00415367	0.00645417	0.0116376	1.45366e-05	0.00536873	0.0075721	0.00872186	0.00043833	0.00698676	0.00533968	0.00138618	0.00451336	0.00680739	0.00421427	0.00630361	0.00664662	3.50808e-05	7.49263e-05	0.000406625	0.00967107	0.00691507	0.00318922	0.00661805	0.000443235	0.000210268	0.00084839	2.36623e-05	0.00533054	0.000996225	2.61517e-05	2.36623e-05	0.00765112	0.000740353	0.000602054	0.00599508	0.00656453	0.0033323	6.81799e-05	0.00721259	0.00342807
COPSAC_19	0.00763812	0	0	0.00230173	0.00899241	0	0	0	0.00137895	0.00100761	0.00236402	0.00959514	0	0.00680153	0.00845689	0.00985389	0	0.00822083	0.00415854	0	0	0.00264291	0	0.00712618	0.0114284	0	0	0	0.0107753	0.00834061	0.00157895	0.00818047	0	0	0	0	0.00825401	0	0	0	0.00917568	0	0	0.00739576	0.00842414	0.00194885	0	0.00808841	0
COPSAC_20	0.00733457	0	0	0.00594032	0.00845293	0	0	0	0.00268192	0.00198797	0.00581434	0.00831611	0	0.00750643	0.00726305	0.00960664	0	0.0075744	0.00715394	0	0.00324444	0.00624691	0.000742455	0.00760966	0.008525	0	0	0	0.0100344	0.00714896	0.00241441	0.00736404	0.000383201	0.000176531	0.00442353	0	0.00696414	0	0	0	0.00836442	0.000262843	0.00385604	0.0061584	0.00807793	0.00294268	0	0.00820139	0.00304986
COPSAC_21	0.00468565	0	0	0.00650639	0.00582556	0.000864393	0	1.89244e-05	0.00841247	0.00936206	0.0094614	0.00945962	0	0.00473331	0.0045223	0.00898332	0	0.00867921	0.00801885	0	0.00385168	0.0100194	0.00125432	0.00684014	0.00542161	0	0	0	0.00496412	0.00334701	0.000685649	0.0043174	0	0	0.00182914	0	0.00165953	0.000423409	0	0	0.00621898	0	0.00195702	0.00920206	0.00826912	0.00938063	0	0.00756218	0.00356713
COPSAC_22	0.00553141	7.46026e-07	0.00108838	0.00625816	0.00716575	0.00123802	0.000148398	0.000271005	0.00494593	0.0048375	0.00645103	0.00581607	9.30103e-05	0.00529572	0.00684308	0.0073475	0.00149157	0.00587341	0.00407786	0	0.00438485	0.00676789	0.0056748	0.00581377	0.00641157	0.000217663	0.000406245	0.00228592	0.0067745	0.00553509	0.00579527	0.00564984	0.000920019	0.000512041	0.0016199	0.000134295	0.00272935	0.00420686	0.000145491	0.000134295	0.00613431	0.0026846	0.00142752	0.00431472	0.00674164	0.00600163	0.000335562	0.00730145	0.00106323
COPSAC_23	0.00569061	0	6.50396e-05	0.00599495	0.00695288	0.000620536	7.17616e-06	0.000176409	0.00568931	0.00558641	0.00665819	0.00581156	3.33025e-06	0.00522521	0.00717837	0.00724465	0.00146467	0.00595459	0.00178385	0.000137828	0.00344161	0.00703352	0.00537979	0.00637587	0.00468009	0.00011962	1.76003e-05	0.0030424	0.00668559	0.004448	0.00537885	0.00637248	0.000485315	0.00024364	0.000931766	5.12216e-06	0.00201429	0.00467369	1.06143e-05	5.12216e-06	0.00645199	0.00310138	0.000754477	0.00503632	0.00570422	0.00527505	1.30715e-05	0.00705572	0.00200021
COPSAC_24	0.00695343	0	4.59601e-05	0.00666227	0.00882814	0.000596157	4.79662e-06	0.000227505	0.00483387	0.00446919	0.00686688	0.00731239	2.1338e-06	0.0064244	0.00803268	0.00848199	0.000186129	0.00687404	0.00625857	0.000213716	0.00335034	0.00725126	0.00439583	0.00621396	0.0078006	5.31637e-06	1.13077e-05	6.89045e-05	0.00858556	0.00647058	0.00481314	0.00625364	0.000565069	0.000563542	0.00254744	6.46742e-05	0.00458621	0.00193941	0.000193215	6.46742e-05	0.0073845	0.000190178	0.00216152	0.00499676	0.00926179	0.00819538	8.13817e-06	0.00822409	0.000558557
COPSAC_25	0.00677462	0	0	0.0058906	0.0104347	0	0	0	0.00250631	0	0.00564575	0.00901043	0	0.00423894	0.00757703	0.00861845	0	0.007234	0.0041524	0	0.00440461	0.00606601	0.00233822	0.00722366	0.0106746	0	0	0	0.00879371	0.00225991	0.00284201	0.00792237	0	0	0.0056035	0	0.00591293	0.0020333	0	0	0.00859912	0	0.00548946	0.00588408	0.00854737	0.00342611	0	0.00915667	0.00211901
COPSAC_26	0.00672585	0	0.000489169	0.00546998	0.00931197	0.00121147	0.000187245	1.56643e-05	0.00241235	0.0017331	0.0061129	0.00876375	0.000124527	0.000894991	0.00769664	0.00812064	0.000331014	0.0068589	0.00420276	0.000119476	0.00396205	0.00651609	0.00338361	0.00671319	0.0105748	0.00026875	0.000456782	0.000332092	0.00832534	0.000344706	0.00399408	0.00710928	0.000784974	0.000832053	0.0041145	0.000159788	0.00552438	0.00148842	0.000159788	0.000159788	0.008201	0.000247159	0.00367804	0.00588302	0.00893882	0.00530404	0.000207936	0.00884498	0.00189003
COPSAC_27	0.00678842	9.3761e-07	3.56359e-05	0.00507894	0.00888418	0.000716233	2.70976e-06	0.000171969	0.00301942	0.00231655	0.00573816	0.00842513	1.56197e-06	0.00646644	0.00772891	0.00815321	0.000307264	0.00671377	0.00673893	0.000246423	0.00301542	0.00615776	0.00341123	0.00546782	0.0102389	3.89633e-06	1.13213e-05	0.000166582	0.00890226	0.00492874	0.00327382	0.0070129	0.00140591	0.000715905	0.00475526	3.7377e-05	0.00594747	0.00155901	4.0582e-05	3.7377e-05	0.00806918	0.000349688	0.00444902	0.00612957	0.00884195	0.00523699	5.16566e-06	0.0082373	0.00121318
COPSAC_28	0.00642994	0	0.000465673	0.0066842	0.0080889	0.00163581	0.000158218	0.000162747	0.00435769	0.0038313	0.00659908	0.0071287	9.66318e-05	0.00675361	0.00741237	0.0080311	0.000672408	0.00630077	0.00554534	0.00044228	0.00372419	0.00694324	0.00443902	0.00629762	0.00738988	0.000210796	0.000412243	0.000345432	0.00808322	0.00619861	0.00453578	0.00625334	0.00107865	0.000718551	0.00267742	0.000192992	0.00528241	0.00294645	0.000263034	0.000192992	0.00706679	0.000684023	0.00222657	0.00493412	0.00835558	0.00621006	0.000181997	0.00794521	0.00207015
COPSAC_29	0.00599993	0	7.57591e-05	0.00767596	0.00867066	0.00213419	1.05262e-05	0.000148166	0.003493	0.00297558	0.0070947	0.00665185	5.08306e-06	0.00548956	0.00770546	0.00826718	0.000246238	0.00673009	0.00638618	0.000249308	0.00451608	0.00741438	0.00429391	0.00601834	0.00847887	1.26194e-05	2.69303e-05	0.000110765	0.00756581	0.00589251	0.0059877	0.00531195	0.000821981	0.000680689	0.00261468	7.09069e-05	0.00326256	0.00195744	0.000119246	7.09069e-05	0.00671168	0.000350584	0.00251923	0.00373765	0.00926145	0.00792294	1.97098e-05	0.00821934	0.00153805
COPSAC_30	0.0059786	0.000131476	0.00100463	0.00581395	0.00828915	0.00193004	0.000413277	0.000511746	0.00410096	0.00341103	0.00603231	0.00700137	0.00023789	0.00387514	0.00721138	0.00793628	0.00121138	0.00614345	0.00432548	0.000102812	0.00413378	0.00636795	0.00390384	0.00605033	0.00895276	0.000476794	0.000770279	0.00077941	0.00725418	0.00237804	0.00525419	0.00591909	0.00187444	0.00113437	0.00402147	0.000461034	0.00546651	0.00234327	0.000580004	0.000461034	0.00709775	0.000572811	0.00371332	0.0047436	0.00799791	0.0057284	0.000658631	0.00769555	0.00253009
COPSAC_31	0.00604467	0	0	0.00737253	0.00917946	0	0	0	0	0	0.00667893	0.0086556	0	0.00534064	0.00846833	0.00887213	0	0.0076215	0.00700275	0	0.00541651	0.00704279	0	0.00758962	0.0130358	0	0	0	0.00786139	0.00503518	0.00680592	0.00542798	0	0	0.00250985	0	0.0043905	0	0	0	0.00734704	0	0.00213644	0.00385873	0.00992254	0.00811666	0	0.00850405	0
COPSAC_32	0.00572052	0	0.000804871	0.00669616	0.00739534	0.000935292	0.000138336	0.000209557	0.00543031	0.00511581	0.00684302	0.00580557	7.18921e-05	0.00374712	0.00750279	0.00674182	0.000725938	0.00627604	0.00309254	7.25964e-05	0.00404049	0.00721339	0.00443567	0.00692056	0.00635582	0.000195351	0.000435168	0.000464384	0.00584862	0.00258113	0.00468745	0.00635943	0.00167978	0.00109351	0.00136742	0.000112201	0.00264423	0.00214772	0.00012989	0.000112201	0.00595084	0.0025474	0.00112391	0.00441342	0.00651744	0.00454294	0.000215301	0.00704115	0.00391922
COPSAC_33	0.00579946	0	4.14872e-05	0.00754333	0.00856066	0.00186216	5.26958e-06	9.48338e-05	0.00500795	0.00499585	0.00737319	0.00616419	2.45812e-06	0.00321352	0.00787443	0.00793296	0.00061055	0.00690794	0.00686452	0.0004614	0.00473487	0.00769905	0.00559034	0.00553282	0.00860182	6.12961e-06	1.30687e-05	0.000333343	0.00629253	0.00225388	0.00540465	0.00504008	0.00156109	0.00124321	0.00271989	3.48843e-05	0.00317645	0.00227395	0.000105261	3.48843e-05	0.00660011	0.00104109	0.00277763	0.00438025	0.00930007	0.00792813	9.73527e-06	0.00819469	0.00256175
COPSAC_34	0.00598902	0	0.000688161	0.00737392	0.00802706	0.00112074	9.00685e-05	0.000150101	0.00533282	0.00513989	0.00698431	0.0062433	5.44433e-05	0.00376545	0.00793657	0.00729742	0.00151659	0.00616143	0.0050997	0.000197528	0.00416579	0.00734267	0.00537734	0.00669862	0.00645079	0.000226061	0.000270016	0.00108826	0.00616886	0.00254763	0.00425382	0.0060697	0.000697272	0.00035225	0.00119969	7.76543e-05	0.00196677	0.00366372	8.71412e-05	7.76543e-05	0.00603679	0.00145521	0.00117161	0.00459029	0.00770591	0.00674557	0.000177047	0.0078853	0.00103523
COPSAC_35	0.00684629	1.89401e-05	0.000295435	0.00555355	0.00858168	0.000954917	9.13178e-05	0.000224128	0.00324293	0.0025318	0.00615199	0.00940251	5.33114e-05	0.000359383	0.00800304	0.00815674	0.000441443	0.00700131	0.00187347	0.000225828	0.00352925	0.00657528	0.00341906	0.00765294	0.0122504	0.00010708	0.000245134	0.000180199	0.0087769	0.000456433	0.00364687	0.00717607	0.000794737	0.000648782	0.0016394	0.000165362	0.00584397	0.00166421	0.00027514	0.000165362	0.00799149	0.000278228	0.00120897	0.00606497	0.00842798	0.00521542	7.48365e-05	0.0081343	0.00157573
COPSAC_36	0.00666429	0	0	0.00788403	0.00830638	0.00332775	0	0	0.00380222	0.00320465	0.00805348	0.00638698	0	0.0058762	0.00551323	0.0109766	0	0.00820673	0.00762884	0	0.00565309	0.00844951	0.00371083	0.00804318	0.00616073	0	0	0	0.00721933	0.00529767	0.00360958	0.00700961	0.000962266	0.000508854	0.0012119	0	0.0033626	0.000158028	0	0	0.0076114	0	0.000930175	0.00415226	0.0068429	0.00482695	0	0.00808447	0.00449131
COPSAC_37	0.0061985	0	0.000109797	0.00644171	0.00774158	0.00202236	1.29679e-05	0.000212273	0.00462835	0.00330482	0.00606453	0.00670515	6.19364e-06	0.00495792	0.00710698	0.00749052	0.000295474	0.00604531	0.00548939	0.00036592	0.00411921	0.00643309	0.00326431	0.00647235	0.00656853	1.73778e-05	3.26085e-05	0.000141033	0.00680637	0.00386728	0.00368236	0.0063486	0.00117896	0.000610742	0.00377593	9.0785e-05	0.00403867	0.00115933	0.000115299	9.0785e-05	0.00674164	0.000331862	0.00383154	0.00481977	0.00668006	0.00422353	2.4469e-05	0.00737222	0.00420833
COPSAC_38	0.00605348	0	1.69027e-05	0.00757137	0.00868253	0.00145521	1.15392e-06	0.000283978	0.00453207	0.00421177	0.00705068	0.00589435	4.97104e-07	0.00444139	0.00801693	0.00782734	0.000622848	0.00660685	0.00628596	0.000244304	0.00454891	0.0073961	0.00432117	0.00533372	0.00899724	1.24192e-06	2.64934e-06	0.000329196	0.00621447	0.00479676	0.00554143	0.00532805	0.00106683	0.000601819	0.00191616	6.52394e-05	0.0026936	0.00137788	0.00012156	6.52394e-05	0.00654836	0.0014043	0.00178145	0.00389229	0.0092846	0.00783247	3.56973e-05	0.00822892	0.00130681
COPSAC_39	0.00798654	0	0	0	0.00963973	0	0	0	0	0	0	0.0110453	0	0.00641268	0.00873631	0.00894257	0	0.00786268	0.00100662	0	0	0	0	0.0092039	0.0159543	0	0	0	0.0108772	0.00383768	0	0.00870943	0	0	0	0	0.00818323	0	0	0	0.0094755	0	0	0.00786268	0.00897311	0	0	0.00924698	0
COPSAC_40	0.00677765	1.38889e-06	0.000460161	0.0056682	0.00940631	0.00102257	8.24176e-05	0.000144687	0.00365916	0.00262509	0.00571916	0.00782897	5.37462e-05	0.0030453	0.00790462	0.0082284	0.000416193	0.00672562	0.00420416	9.74904e-06	0.00286913	0.00614078	0.00285834	0.00558174	0.00963301	0.000112158	0.000229051	0.000219836	0.00837407	0.00154195	0.00442473	0.00718426	0.00154764	0.000871498	0.00619965	0.000123114	0.0059616	0.00160005	0.000146414	0.000123114	0.00824295	0.000686353	0.00655745	0.00623275	0.00802687	0.00369358	8.55683e-05	0.00878379	0.00275541
COPSAC_41	0.00550126	0	0.000559177	0.00642128	0.00944758	0.00038245	9.41434e-05	0.000139541	0.00767701	0.00786814	0.00875236	0.00499864	6.1288e-05	0.00269146	0.0100305	0.00602457	0.000461634	0.00450856	0.00218573	0	0.00416917	0.00918601	0.00770299	0.00554654	0.00831012	0.000141777	0.000310667	0.000313485	0.00364018	0.00233633	0.00737156	0.00712018	0.00134405	0.00099377	0.00156656	9.28456e-05	0.00195262	0.00112029	9.28456e-05	9.28456e-05	0.00536798	0.006824	0.00150304	0.00759288	0.00910453	0.00762208	0.000201856	0.00665878	0.000445576
COPSAC_42	0.00533925	0.000292027	0.00266298	0.00541333	0.00619222	0.0033562	0.00120396	0.00118695	0.00469563	0.00446691	0.00546733	0.00573615	0.00080965	0.00300891	0.00596549	0.0075332	0.00142391	0.00489227	0.00504441	0.000891988	0.00276993	0.00574971	0.00548829	0.00515206	0.0038531	0.0014306	0.00219639	0.00294015	0.00602171	0.0045054	0.00400581	0.00461417	0.00226572	0.00206972	0.00355867	0.00142178	0.00423291	0.00326619	0.00194415	0.00142178	0.00553258	0.00180213	0.0035952	0.00384146	0.00484854	0.00397687	0.00103903	0.0058274	0.0039972
COPSAC_43	0.00752203	0	0	0.00656005	0.0101448	0	0	0	0.00522103	0.00450061	0.00787546	0.00602878	0	1.54289e-05	0.00931761	0.00718598	0	0.00830386	0.00390613	0	7.36565e-05	0.00820308	0.0058115	0.000623222	0.0129497	0	0	0	0.0139698	0.00920547	0.00621224	0.0040202	0.000738238	0.000506945	0.000734218	0	0.00117855	0.00244788	0	0	0.00833764	0	0.000687543	0.00584059	0.0102783	0.00836346	0	0.00781061	3.18668e-05
COPSAC_44	0.00601336	0	0.000355256	0.00593855	0.008151	0.00110797	5.93116e-05	0.000261106	0.00339211	0.00284945	0.00613753	0.00632335	2.96465e-05	0.00657182	0.00711851	0.00716606	0.000286399	0.00618754	0.00514192	5.3919e-05	0.00371631	0.00635455	0.00393589	0.00587747	0.014024	6.28997e-05	0.000144822	0.000130125	0.0106963	0.00759201	0.00428739	0.00570465	0.00128755	0.00105412	0.00363042	0.000105479	0.00338524	0.00191742	0.000141795	0.000105479	0.00681869	0.000541266	0.00409992	0.0048355	0.00873534	0.00643722	8.31074e-05	0.00729148	0.000750904
COPSAC_45	0.0070308	0	0.000835401	0.0029012	0.00765311	0.000860915	0.000314827	0.00011281	0.00213632	0.00159688	0.00494015	0.00856909	0.00022253	0.0100511	0.00739209	0.00834168	0.000716027	0.00651639	0.00648083	9.22309e-05	0.00261928	0.0053468	0.00211728	0.00735617	0.0065076	0.000334828	0.000486972	0.000691603	0.0125024	0.00747092	0.00298865	0.00717478	0.000953966	0.000571794	0.00183948	0.000300437	0.00691729	0.00150089	0.000326765	0.000300437	0.00789157	0.000541264	0.00136071	0.00620538	0.00713981	0.00289453	0.000351235	0.00795055	0.00146385
COPSAC_46	0.00513334	0.00010676	0.00137356	0.00447638	0.00683572	0.00197434	0.000247157	0.000690369	0.00427529	0.00295658	0.00526198	0.00535982	0.000181844	0.00784119	0.00617559	0.00724491	0.00153979	0.00518439	0.00490324	6.92084e-05	0.00392835	0.00560498	0.00396567	0.0062653	0.00609843	0.000351178	0.000708051	0.0013566	0.0113111	0.0076365	0.00381029	0.00553121	0.000956126	0.000707792	0.00408407	0.000574424	0.0043616	0.0022384	0.000974534	0.000574424	0.00607418	0.00134041	0.00423245	0.00538717	0.00533246	0.00299384	0.000201479	0.00602066	0.0035867
COPSAC_47	0.00628572	1.04371e-06	0.00015636	0.00796673	0.0087042	0.001045	1.7333e-05	0.000123879	0.00562282	0.00545116	0.00779983	0.00576177	9.78042e-06	0.00277471	0.00850798	0.00872467	0.000860924	0.00692483	0.00613565	3.49828e-05	0.00367268	0.00821386	0.00534098	0.00426559	0.00744526	2.38166e-05	5.14941e-05	0.000909237	0.00643405	0.00527898	0.00457149	0.00505675	0.000467527	0.00023933	0.00141433	2.51372e-05	0.00265951	0.00202214	3.03864e-05	2.51372e-05	0.00646896	0.0013664	0.0012064	0.00469043	0.00865219	0.0087949	3.59358e-05	0.00844235	0.000758339
COPSAC_48	0.00449387	0	0.00304258	0.00501571	0.00590663	0.00346861	0.00208385	0.00012177	0.00410813	0.00415237	0.00499025	0.005242	0.00152004	0.00446772	0.00569619	0.00634689	0.0026647	0.00435794	0.00329086	1.30063e-05	0.00388151	0.00521424	0.00463194	0.00501321	0.00419831	0.00209428	0.00253921	0.00409039	0.00505325	0.00390226	0.00569203	0.00508612	0.00277136	0.00231592	0.00263281	0.00182285	0.00301651	0.00350099	0.00182868	0.00182285	0.00515299	0.00264631	0.00264348	0.00394492	0.00552663	0.00450956	0.002298	0.00567921	0.00401913
COPSAC_49	0.00684389	0	1.81316e-05	0.00491934	0.00931295	0.000933333	2.06972e-06	0.00012616	0.00262133	0.00204466	0.0058575	0.00830483	1.02075e-06	0.00453078	0.00784761	0.00833242	0.000208753	0.00694455	0.00468757	9.36624e-05	0.00360648	0.00627259	0.00246886	0.00671814	0.0104845	1.58084e-05	7.07842e-06	0.00011242	0.00868413	0.00260804	0.00334153	0.00714015	0.000801036	0.000381338	0.00520194	1.97899e-05	0.00598874	0.000553314	5.76016e-05	1.97899e-05	0.00827608	5.2679e-05	0.00501425	0.00614038	0.00878992	0.00449184	4.06908e-06	0.00880056	0.00157115
COPSAC_50	0.00627151	2.5371e-06	0.00161944	0.00434921	0.0077361	0.00212719	0.000666138	0.00015247	0.0034747	0.00321093	0.00608053	0.00628648	0.000483718	0.00458676	0.00734774	0.0088965	0.000715613	0.00658482	0.00611223	1.04274e-05	0.00281055	0.00655668	0.00505676	0.00444512	0.00739443	0.000779754	0.0017334	0.00160882	0.00430408	0.00330236	0.00380699	0.00649643	0.001588	0.00143181	0.00215105	0.000582017	0.0031455	0.00571155	0.000582017	0.000582017	0.00587749	0.00123011	0.00209528	0.00240704	0.00613644	0.00726187	0.000751278	0.0049523	0.00245861
COPSAC_51	0.00677202	2.8594e-05	0.000291904	0.0040384	0.00812849	0.000340284	5.77277e-05	2.24356e-05	0.00257096	0.00142168	0.00435709	0.00881018	3.89501e-05	0.00698055	0.00756273	0.0078427	0.000122258	0.00664335	0.00286138	0	0.00327731	0.00475676	0.00113981	0.00792485	0.0118683	8.88364e-05	0.000176994	0.000158994	0.00901258	0.00537446	0.00116562	0.0072084	0.000676503	0.000316519	0.00069702	4.77953e-05	0.00627564	0.000422252	4.77953e-05	4.77953e-05	0.00786012	0.000319823	0.000484081	0.00621992	0.00744291	0.00136261	0.000105429	0.00787225	0.00296821
COPSAC_52	0.00570055	3.14037e-05	0.000653048	0.00696656	0.00797179	0.00108504	0.00022027	0.000101797	0.00459914	0.00409985	0.00615649	0.00712487	0.000132597	0.00615024	0.00712171	0.0065605	0.000608066	0.00518022	0.00401993	0	0.00452167	0.00649516	0.00382598	0.00612519	0.00961994	0.000281404	0.000574874	0.000391216	0.00768732	0.0056609	0.00469595	0.00615911	0.000784815	0.000494333	0.00415862	0.00016647	0.00383713	0.00123197	0.000181507	0.00016647	0.00623367	0.00139332	0.00450362	0.00466967	0.00777994	0.00470188	0.000183051	0.0069256	0.00236621
COPSAC_53	0.00562245	1.50287e-06	0.000684587	0.0072782	0.00807799	0.000842816	0.000106523	0.000236515	0.00534103	0.00523342	0.00659367	0.00598876	5.49352e-05	0.00484143	0.00745959	0.00724162	0.00133757	0.00497264	0.00341502	0	0.00486247	0.00690067	0.00571724	0.00636351	0.00806991	0.00036191	0.000270161	0.00101338	0.00662779	0.00525468	0.00589214	0.00590258	0.00156548	0.000929559	0.00126966	0.000106219	0.00299975	0.00345908	0.000122867	0.000106219	0.00616788	0.0019009	0.00103078	0.00492514	0.00740889	0.00611149	0.000211404	0.00733308	0.00130481
COPSAC_54	0.00725514	0	0	0.00432558	0.00874892	0.000840582	0	4.59092e-05	0.00291181	0.00205578	0.00508281	0.00824554	0	0.00915846	0.00779765	0.00899934	0	0.00725741	0.00588704	0	0.00166918	0.0055207	0.00170617	0.0071715	0.00807046	0	0	0	0.0114115	0.00781825	0.000709	0.00756486	0	0	0.00260324	0	0.00626489	0.00138263	0	0	0.00848189	0	0.00204617	0.00681858	0.00773793	0.00314416	0	0.00861725	0.00184793
COPSAC_55	0.00689464	7.35026e-05	0.000348514	0.00534856	0.00849433	0.000495304	6.60902e-05	0.000303548	0.00393587	0.00338959	0.00569276	0.00698984	5.49712e-05	0.00807712	0.00758775	0.00797087	0.000496943	0.0065647	0.00589594	3.46361e-05	0.00263537	0.00611596	0.00327187	0.00649641	0.00711641	9.88369e-05	0.000236601	0.000264451	0.00974421	0.00704145	0.00368499	0.00694715	0.00145155	0.00084969	0.00445113	0.000132536	0.00608137	0.00155853	0.00019884	0.000132536	0.0075957	0.000851665	0.00409848	0.00585121	0.00762935	0.00464058	7.66493e-05	0.00818818	0.000648188
COPSAC_56	0.00639522	0	0	0.00725561	0.0091418	0.00118939	0	0.000141787	0.00388063	0.00311469	0.0063005	0.00734557	0	0.00532875	0.00735479	0.00781205	0.000414309	0.0064948	0.00433849	3.30415e-05	0.00480482	0.00666898	0.00374388	0.00631165	0.00908508	0	0	0.00021939	0.00735516	0.00386248	0.00488015	0.00653694	0.00114441	0.000574171	0.00372825	0	0.00464676	0.00175842	0	0	0.00754499	0.000763388	0.00348394	0.00520291	0.00849009	0.0056937	0	0.00847993	0.00115902
COPSAC_57	0.00669581	1.01152e-06	0.000849277	0.00385731	0.00816501	0.000979401	0.000442196	0.000105043	0.00262165	0.00180877	0.00537466	0.00865825	0.000254332	0.00160625	0.00737861	0.00826519	0.000685941	0.00623339	0.00120321	0	0.00249992	0.00578967	0.00303368	0.00716774	0.0116967	0.000432582	0.000444784	0.000706611	0.00821937	0.00072783	0.00363766	0.00710874	0.00303546	0.00183957	0.00180972	0.000386324	0.00593413	0.00226542	0.000396905	0.000386324	0.00777219	0.000522722	0.00135149	0.00638374	0.00762504	0.00457468	0.000743743	0.00775589	0.00145815
COPSAC_58	0.00692041	0	0.000438144	0.00717036	0.00966394	0.00154782	0.000130267	0.000303624	0.00677001	0.00676297	0.00901263	0.00647261	7.26448e-05	0.00118732	0.00930059	0.00968195	0.000550051	0.00779387	0.00839485	0	0.00163686	0.00948822	0.00778318	0.00487119	0.00844076	0.000165345	0.000350775	0.000386024	0.00204406	0.000965587	0.00303207	0.00461848	0.000989661	0.00122546	0.00235056	9.5956e-05	0.00304365	0.00462891	9.5956e-05	9.5956e-05	0.00596775	0.000225783	0.00241374	0.00554364	0.0108179	0.0100955	0.000268706	0.0079492	0.00172809
COPSAC_59	0.00623765	1.94344e-06	0.000226175	0.00714229	0.00911596	0.00134066	2.70386e-05	0.000146569	0.00328282	0.00245018	0.00682471	0.00713372	1.52216e-05	0.00439219	0.00785201	0.00809296	0.000251291	0.00683896	0.00637878	0.000188899	0.0050332	0.0071102	0.00383479	0.00503328	0.00945239	4.20003e-05	7.91905e-05	0.000121867	0.00735945	0.00320175	0.0055302	0.00587325	0.000370181	0.00058807	0.00341189	5.75946e-05	0.00385539	0.00130799	7.73382e-05	5.75946e-05	0.00719241	0.000264963	0.00335832	0.00453507	0.00911391	0.00700123	2.4256e-05	0.0085405	0.00203883
COPSAC_60	0.00571831	0	0.00196417	0.0055959	0.00960235	0.00207299	0.000847377	3.08489e-05	0.0037332	0.00302342	0.00567782	0.00621021	0.000659751	0.00325712	0.0073457	0.00697598	0.000292453	0.00552693	0.00548001	8.99665e-06	0.0049922	0.0060381	0.00345998	0.00632759	0.0086362	0.0012369	0.00121902	0.00171002	0.00703681	0.00170958	0.0052589	0.0063281	0.00201618	0.00117072	0.00182192	0.000772407	0.00191807	0.00631731	0.000774851	0.000772407	0.00749104	0.00162599	0.00225301	0.00520605	0.00772483	0.00388362	0.00175078	0.00815889	0.00396575
COPSAC_61	0.00620609	0	0.000220708	0.00646457	0.00790039	0.00121788	8.38315e-05	0	0.00304081	0.00231968	0.00595847	0.00730424	4.3022e-05	0.0071666	0.00724999	0.00719536	0.000270971	0.00612108	0.00686792	0	0.0042069	0.00625684	0.00298205	0.00695862	0.00941532	6.59039e-05	0.000213855	0.000125997	0.0102492	0.0076894	0.00468093	0.00591191	0.000175133	7.92323e-05	0.00490629	5.66766e-05	0.00458552	0.00163491	5.66766e-05	5.66766e-05	0.00651275	0.000796579	0.00536154	0.00454468	0.0081525	0.00528239	6.864e-05	0.00738587	0.0015835
COPSAC_62	0.00669661	1.41182e-06	3.91642e-05	0.00650236	0.00879642	0.000400836	4.99676e-06	4.52102e-05	0.00352912	0.00289961	0.00618453	0.00744108	2.85712e-06	0.0079285	0.00770854	0.00798043	7.86737e-05	0.00646176	0.00607586	0.000147479	0.00403681	0.00654674	0.00275285	0.00667043	0.00799552	7.08934e-06	1.5108e-05	4.00323e-05	0.00969514	0.00721048	0.0046599	0.00662675	0.00059164	0.000346927	0.00345097	9.88797e-06	0.00574131	0.000904593	1.13267e-05	9.88797e-06	0.0076544	0.00026685	0.00297285	0.00563428	0.00829232	0.00511132	1.36584e-05	0.00838074	0.001144
COPSAC_63	0.00571663	0	0	0.00762655	0.00923903	0.00041218	0	0	0.000411031	0.000289518	0.00654047	0.00799023	0	0.00568351	0.00816997	0.0087728	0	0.00740043	0.00935124	0	0.0052782	0.00691207	0.00053603	0.00692361	0.0130418	0	0	0	0.00783925	0.00618845	0.0063531	0.00508867	0	0	0.00417403	0	0.00393904	0.000157075	0	0	0.00716251	0	0.00466288	0.00346251	0.0100874	0.00800294	0	0.00849993	0.000480464
COPSAC_64	0.00583684	0	0.00161618	0.00506579	0.00714818	0.00197933	0.000736054	8.45422e-05	0.00283169	0.0023469	0.00580836	0.00693854	0.000512229	0.00709545	0.00669003	0.00732995	0.000944265	0.00582005	0.00541948	0	0.0043157	0.00609042	0.00327113	0.00626426	0.00656729	0.00077178	0.00128336	0.00144815	0.00861012	0.00658507	0.00541973	0.00563881	0.00150087	0.000838127	0.00220369	0.000660023	0.00467464	0.00195268	0.000679033	0.000660023	0.00647627	0.0010842	0.00178371	0.00441331	0.00716195	0.0055598	0.000798541	0.00684027	0.00235489
COPSAC_65	0.00512214	0.000429945	0.00131739	0.00715572	0.00830578	0.00238772	0.000560011	0.000734105	0.00274389	0.00232164	0.00583651	0.00558404	0.000350023	0.00407291	0.00721598	0.00788715	0.000325045	0.00639944	0.00730981	0.000904279	0.00462442	0.00618518	0.00325311	0.00594027	0.00975358	0.000651135	0.00134295	0.00103532	0.00623553	0.0049841	0.00552224	0.00432818	0.00084979	0.000447935	0.00224853	0.000490004	0.00244175	0.00246834	0.000541195	0.000490004	0.00644261	0.000855861	0.00248888	0.00279025	0.00843478	0.0069311	0.000602475	0.00766186	0.00302069
COPSAC_66	0.00591706	0.00021565	0.00239678	0.00548396	0.0071569	0.00221193	0.000618604	0.000462159	0.00620597	0.00660547	0.00683638	0.0031038	0.000424003	0.00194036	0.00758592	0.00659827	0.000680881	0.00648151	0.00614492	6.0285e-06	0.00454261	0.00731031	0.00509691	0.00646034	0.00476433	0.000660458	0.00168769	0.00140324	0.00641834	0.00167653	0.00445844	0.00572627	0.00184675	0.00370897	0.00189193	0.000602424	0.0022309	0.00282456	0.000696709	0.000602424	0.00547494	0.0043518	0.00205076	0.00607682	0.00564869	0.00378231	0.000445936	0.0065087	0.00266453
COPSAC_67	0.00520588	0.000754749	0.00199423	0.00577916	0.00674452	0.0020988	0.00114102	0.00163254	0.00448841	0.00399062	0.00543981	0.00557752	0.000704278	0.00421296	0.00622541	0.00739227	0.00247121	0.00467025	0.00257018	1.76085e-05	0.00417859	0.00572088	0.00430117	0.00552505	0.00705591	0.00115429	0.00184103	0.00209355	0.00641049	0.00437653	0.00534701	0.00509577	0.002092	0.00154827	0.00374471	0.00132455	0.00531677	0.00390271	0.00185914	0.00132455	0.00573828	0.00136987	0.00335877	0.00410691	0.00656502	0.00508422	0.000364845	0.00652588	0.00360743
COPSAC_68	0.00664464	0	0.000360437	0.00526457	0.00874781	0.00231652	0.000148816	0.00011268	0.00323163	0.00249056	0.00720951	0.00772759	7.89511e-05	0.00387092	0.00688131	0.00911249	0.000539334	0.00785105	0.00597697	0.000184209	0.00543066	0.00753656	0.0029093	0.00748485	0.007946	0.000162766	0.000379168	0.000294774	0.00592613	0.00449919	0.0031917	0.00669561	0.00145899	0.000925394	0.000664254	0.000134994	0.00284535	0.0020726	0.000153141	0.000134994	0.00757265	0.000523479	0.000494748	0.00306006	0.00832482	0.00690913	0.000246047	0.00615269	0.0013929
COPSAC_69	0.00620449	3.06315e-06	6.35341e-05	0.00680658	0.00845715	0.00107661	1.0192e-05	0.000279189	0.00431617	0.00356427	0.00670483	0.0071694	3.93832e-06	0.00471188	0.00743302	0.00822132	0.000543739	0.00618786	0.00532117	0.000543247	0.00449558	0.00695991	0.00470685	0.00583682	0.00876545	1.54086e-05	2.0818e-05	0.000295811	0.0071154	0.00372943	0.0055515	0.00565457	0.00210485	0.00144626	0.00309916	0.000246383	0.00408797	0.00251348	0.000246383	0.000246383	0.00689285	0.000353096	0.00291162	0.00469686	0.00864658	0.00714771	1.21384e-05	0.00792946	0.00187722
COPSAC_70	0.00718866	0	0	0.00586293	0.00890917	0.00164035	0	0.00019808	0.00456021	0.00401578	0.00670345	0.00658553	0	0.00398925	0.0080435	0.00934575	0	0.00774448	0.0059874	0.000184214	0.00300723	0.00713461	0.00444273	0.00480574	0.00853293	0	0	0	0.00920825	0.00685931	0.00438671	0.00690861	0.00175057	0.00111765	0.00262361	0	0.00567304	0.00245578	0	0	0.00814239	0.000762937	0.00213387	0.00593367	0.00802908	0.0054814	0	0.00743247	0.00214525
COPSAC_71	0.00537472	0	0.00239793	0.00513127	0.00671532	0.00329633	0.00140404	0.000288672	0.00408473	0.00387457	0.00601954	0.00534483	0.00105154	0.00388246	0.00602226	0.00767891	0.00119481	0.00567133	0.00592999	6.27935e-05	0.00396673	0.00629566	0.00470724	0.00470477	0.00530757	0.00152069	0.00219386	0.00273083	0.00635489	0.005114	0.00508508	0.00514286	0.00202175	0.00145906	0.00314051	0.00130646	0.00408177	0.00285957	0.0013533	0.00130646	0.00584529	0.00189317	0.00301634	0.00360316	0.00701259	0.00580522	0.00163363	0.00580564	0.00357739
COPSAC_72	0.00587702	0	0.000836979	0.00708853	0.00819379	0.00153912	0.000381858	0.000155023	0.00444373	0.00416035	0.00632428	0.00630547	0.000205999	0.00462763	0.0070187	0.00800115	0.00122551	0.00529267	0.00454199	0	0.00384179	0.00657668	0.00559129	0.00521432	0.00760548	0.000471675	0.000786793	0.000665314	0.00604168	0.00473568	0.00624813	0.00539035	0.0032232	0.00257192	0.00336218	0.000429487	0.00356819	0.00462164	0.000457886	0.000429487	0.00651173	0.000492316	0.00370449	0.00436032	0.00848603	0.00723283	0.000633365	0.00750281	0.00161388
COPSAC_73	0.00670972	0	0.000325016	0.00537439	0.00848243	0.00162758	7.76774e-05	0.000311724	0.00502395	0.0046124	0.00701422	0.00628096	4.26878e-05	0.00355446	0.00802179	0.00932379	0.000363691	0.00729546	0.00562321	0.000626847	0.00345051	0.00742267	0.00503275	0.00461304	0.00771805	9.99384e-05	0.000206703	0.000191908	0.00863374	0.00658402	0.00432226	0.00651832	0.00179802	0.00120514	0.00224988	0.000111696	0.00503116	0.00256065	0.000302515	0.000111696	0.00756649	0.000280846	0.0018309	0.00530839	0.0080819	0.0069641	0.000148983	0.00636351	0.0018445
COPSAC_74	0.00581326	0	0.000144851	0.00609267	0.00782525	0.000707132	1.4569e-05	0.000116626	0.00312308	0.0025755	0.00629463	0.00735966	8.96824e-06	0.00641849	0.00732371	0.00757071	0.00095365	0.00641191	0.00528012	0	0.00451167	0.00661188	0.00367228	0.00671899	0.00797013	2.19654e-05	4.71439e-05	0.000836505	0.00792197	0.00646008	0.00581367	0.00549906	0.000647832	0.000429299	0.00207394	7.27684e-05	0.00367594	0.00236716	0.000160999	7.27684e-05	0.00644568	0.00124126	0.00175994	0.00410875	0.00779188	0.00652452	3.36177e-05	0.00721314	0.000810137
COPSAC_75	0.00818638	0	0	0.000698782	0.00933178	8.62628e-05	0	0	0.000539419	0.000312324	0.000908753	0.0102285	0	0.00465154	0.00907037	0.011038	0	0.00920602	0.00659231	0.000136948	0.000557652	0.00103037	0.000235692	0.00571118	0.0103683	0	0	0	0.0132998	0.00618753	0	0.0085989	0	0	0.00194443	0	0.00888554	0	0	0	0.00993884	0	0.00140894	0.00823979	0.00853635	0.000234896	0	0.00686388	0.000681251
COPSAC_76	0.00698215	0	0.000219987	0.00477975	0.0100852	0.00029276	4.62157e-05	2.711e-05	0.00351141	0.0026001	0.00542913	0.00806771	2.5763e-05	0.00665844	0.00789402	0.00834097	0.000239849	0.00699304	0.00653506	0	0.00383468	0.00587124	0.00243446	0.00538682	0.0101632	6.02349e-05	0.000122926	0.000143192	0.00917731	0.00487542	0.00275971	0.00733586	0.00137844	0.000711744	0.00678949	3.63613e-05	0.00633271	0.000528117	3.63613e-05	3.63613e-05	0.00865012	0.00103871	0.007437	0.00633105	0.00847152	0.00319262	0.000100891	0.00914307	0.000288631
COPSAC_77	0.00641171	0	0.000175161	0.00654877	0.00872198	0.000804199	2.30215e-05	0.000113874	0.00241859	0.00182299	0.00677422	0.0082774	1.11593e-05	0.00339703	0.00813514	0.0082462	0.000213947	0.00716076	0.00398748	0.00012126	0.00461144	0.00706094	0.0029912	0.00726877	0.0116577	2.33369e-05	5.8406e-05	8.67522e-05	0.0078742	0.00191425	0.00566379	0.00616408	0.000623171	0.000425529	0.00090591	5.40971e-05	0.00465591	0.00112276	9.5908e-05	5.40971e-05	0.00739702	0.000212117	0.000649959	0.00479674	0.00903244	0.00710944	3.87014e-05	0.00786895	0.000835872
COPSAC_78	0.00738004	6.63788e-06	0.000234664	0.00475712	0.00823114	0.000527882	8.923e-05	6.99076e-05	0.00218558	0.00166202	0.00553795	0.00874076	5.41318e-05	0.0101169	0.00790081	0.00876706	0.000383273	0.00694484	0.00710015	0	0.00260216	0.00596406	0.00229529	0.00769976	0.00703851	9.09231e-05	0.000225884	0.000201121	0.0129167	0.00784785	0.00314121	0.00734034	0.000494813	0.000404818	0.00138798	9.31875e-05	0.00688765	0.00125734	0.000126084	9.31875e-05	0.00819423	0.000140819	0.00100132	0.00626087	0.00788466	0.00436198	9.38396e-05	0.0084294	0.000397424
COPSAC_79	0.00519169	4.21201e-06	0.00217299	0.00679372	0.00718238	0.00323455	0.00131638	7.91692e-05	0.00382647	0.00365157	0.0061849	0.00441213	0.000957114	0.00358276	0.00675741	0.00709964	0.000599648	0.00540391	0.00646959	5.04836e-05	0.00363625	0.00652298	0.00433785	0.00509106	0.00680574	0.00159237	0.00263737	0.00239485	0.00539187	0.00417637	0.00544711	0.00442336	0.00179818	0.00127808	0.00202741	0.0011983	0.00241757	0.00254432	0.0011983	0.0011983	0.00581071	0.00171958	0.00202552	0.00291966	0.00758667	0.00664333	0.00228281	0.00712433	0.00325508
COPSAC_80	0.00709999	3.82458e-06	0.000150867	0.00457353	0.00866702	0.00204222	3.65446e-05	0.000134615	0.00432803	0.00330253	0.0068877	0.00739538	1.66894e-05	0.00465542	0.00829715	0.00802919	0.000172975	0.00732827	0.00763524	5.58405e-05	0.00441383	0.00733771	0.00332664	0.00784993	0.00729957	4.25306e-05	8.61384e-05	7.9376e-05	0.00864559	0.00254378	0.00323163	0.00690062	0.00212777	0.00123419	0.00125568	4.02271e-05	0.00259934	0.00213974	4.70761e-05	4.02271e-05	0.00760052	0.000156658	0.00111347	0.00590709	0.00830537	0.00612587	5.1574e-05	0.00551329	0.000804483
COPSAC_81	0.00706136	0.000104525	0.000950822	0.00463325	0.00869756	0.00196784	0.000227116	0.000711172	0.00615408	0.00600541	0.00886617	0.00537434	0.000161152	0.00217295	0.00847965	0.00855506	0.00058081	0.00691593	0.00816922	0	0.00296593	0.00924116	0.009147	0.00274356	0.00855363	0.000364814	0.000671759	0.000551878	0.00317439	0.00208544	0.00434478	0.00432497	0.00168131	0.00434601	0.00178896	0.000314362	0.00205174	0.0061006	0.000349965	0.000314362	0.00669037	0.000494081	0.00218201	0.0053051	0.0112047	0.0118127	0.000412691	0.00546162	0.00215436
COPSAC_82	0.00589605	6.66224e-06	0.00143818	0.00687267	0.00743121	0.00215584	0.000508808	0.000336602	0.00493261	0.00487434	0.00652668	0.00568808	0.000329078	0.00431195	0.00670332	0.00742301	0.00139203	0.00516722	0.00400446	3.42801e-05	0.00446983	0.00681503	0.00523489	0.00582305	0.007757	0.000708235	0.00115334	0.00110884	0.00585892	0.00443254	0.00565906	0.00554911	0.00282861	0.00206494	0.00292002	0.000522093	0.00394864	0.00321059	0.000677866	0.000522093	0.00593205	0.00143365	0.00277632	0.00461999	0.00750199	0.00610588	0.0010348	0.00707424	0.00307453
COPSAC_83	0.00638019	8.85626e-06	0.000105625	0.00708788	0.00850975	0.000856077	1.5053e-05	0.000115433	0.00595287	0.00605619	0.00750885	0.00732806	9.73077e-06	0.00274735	0.00854728	0.006709	0.000193827	0.00631213	0.00401941	4.88077e-05	0.00528202	0.00789696	0.00515739	0.0059098	0.00821416	1.5077e-05	3.93266e-05	7.20106e-05	0.0062411	0.00152065	0.00531428	0.00716476	0.00210618	0.00143935	0.0018761	3.4006e-05	0.00342428	0.000692805	7.33815e-05	3.4006e-05	0.00680554	0.00454304	0.00154511	0.0061625	0.00812893	0.0054821	3.38905e-05	0.00728411	0.00200555
COPSAC_84	0.00672942	0	2.79967e-05	0.0052094	0.00836623	0.000597821	2.22885e-06	7.62832e-05	0.00315055	0.00257143	0.00567939	0.00836196	9.99554e-07	0.00523115	0.00760105	0.00808679	0.000420594	0.006771	0.00598724	0	0.0034129	0.00610393	0.00308277	0.00770191	0.00953046	2.49504e-06	5.30653e-06	0.00023264	0.00812877	0.00330285	0.0031325	0.00710653	0.00130299	0.000647084	0.00537703	1.28369e-05	0.00575172	0.00132128	2.06368e-05	1.28369e-05	0.00777116	0.000810284	0.0053747	0.00596647	0.00893243	0.00448406	3.99122e-06	0.00805581	0.000917823
COPSAC_85	0.00528792	3.60964e-05	0.00304081	0.00321295	0.00575948	0.00198828	0.000693834	0.000260224	0.00511014	0.00499934	0.00584713	0.00592502	0.000520855	0.00619609	0.00628953	0.00649188	0.00054737	0.00535547	0.00132187	1.89794e-06	0.00301538	0.00618319	0.00521343	0.00594898	0.00271554	0.0009157	0.000978003	0.00485401	0.00708696	0.00561707	0.00561447	0.00607503	0.00121049	0.000812219	0.00118937	0.000604903	0.00159693	0.00502121	0.000604903	0.000604903	0.00594117	0.00277962	0.00107968	0.00501951	0.00527965	0.00433362	0.000770098	0.00613513	0.00298457
COPSAC_86	0.00735018	0	0.000439226	0.00326905	0.00880087	0.000515974	0.000137361	1.43234e-05	0.00175957	0.000440722	0.00327322	0.0101131	9.77201e-05	0.000645126	0.00820318	0.00812591	2.04042e-05	0.00737102	0.000625522	0	0.00289804	0.00362412	0.000592407	0.00837932	0.0135089	0.000176762	0.000322863	0.000252988	0.00964299	0.000240989	0.00117254	0.00812034	0.000317657	0.000143993	0.000420234	0.000112361	0.00684204	0.000315068	0.000112361	0.000112361	0.00861904	0.000194054	0.000286019	0.00708058	0.00777024	0.000383648	0.000155515	0.00853445	0.00246121
COPSAC_87	0.00567261	0	0.00153742	0.0066346	0.00781161	0.00293106	0.000645091	0.000198443	0.00376282	0.00326085	0.00642373	0.00573783	0.000441229	0.00458819	0.00662762	0.00766277	0.00134393	0.00600793	0.00596514	0.000361845	0.00447985	0.00667558	0.00387053	0.00519551	0.00738923	0.000807917	0.00143192	0.00120617	0.00661312	0.00446865	0.00555856	0.00546825	0.00168699	0.00104224	0.0032088	0.000601326	0.00339325	0.00181085	0.000640731	0.000601326	0.00630148	0.00128868	0.00334372	0.00382888	0.00764294	0.00597429	0.00117756	0.00747119	0.00333414
COPSAC_88	0.00500675	5.34117e-05	0.0027134	0.00579787	0.0065374	0.00396341	0.00220305	0.000208443	0.00462436	0.00470084	0.00600881	0.00411428	0.00170648	0.00323118	0.00603133	0.00668666	0.000391501	0.00479362	0.00509308	0	0.00322286	0.00630829	0.00540186	0.00443876	0.00463395	0.00216683	0.00311571	0.00398164	0.00410435	0.00316712	0.00465693	0.00470718	0.00243539	0.00241164	0.00264793	0.00206034	0.00268258	0.00367547	0.00207799	0.00206034	0.00530678	0.00273242	0.00289753	0.00405872	0.00697878	0.00639082	0.00234735	0.00620023	0.00397198
COPSAC_89	0.00672567	0	1.95346e-05	0.00632692	0.00852568	0.000398624	2.644e-06	0.000544313	0.00496161	0.00454003	0.00706405	0.00698058	1.16898e-06	0.00487281	0.00786903	0.00828288	0.000194926	0.00661423	0.00484628	0.000129935	0.00290831	0.0073939	0.00553508	0.00577218	0.00851188	3.56932e-06	6.20777e-06	9.00395e-05	0.0073894	0.00541446	0.00516805	0.00649649	0.0018433	0.00141429	0.00258284	3.76086e-05	0.00420991	0.00273738	0.000114615	3.76086e-05	0.00723723	0.000205582	0.00229121	0.00517456	0.00854431	0.00748272	1.21679e-05	0.00760647	0.00155956
COPSAC_90	0.00664468	0	0.000728287	0.00546438	0.00816402	0.000605229	0.000109667	8.84011e-05	0.00387537	0.00321346	0.00640206	0.00726172	7.03667e-05	0.00570904	0.00806419	0.00847202	0.000729423	0.00708496	0.00589759	5.04465e-05	0.00407866	0.00682762	0.00314455	0.00641119	0.00684693	0.000151755	0.000298212	0.000761846	0.00831268	0.00617886	0.00318573	0.00701767	0.000515758	0.000305636	0.000858016	9.45599e-05	0.00369287	0.00161522	0.000110922	9.45599e-05	0.00760661	0.00178589	0.000637627	0.00624533	0.00764211	0.00502764	0.000175052	0.00703835	0.000632482
COPSAC_91	0.00829382	0	0	0	0.00995258	0	0	0	0	0	0	0.0117089	0	0	0.00921535	0.0090478	0	0.00829382	0	0	0	0	0	0.00938153	0.0165876	0	0	0	0.0110584	0	0	0.009187	0	0	0	0	0.00829382	0	0	0	0.00982971	0	0	0.00829382	0.00913081	0	0	0.00963153	0
COPSAC_92	0.00663286	0	0.000753353	0.0060323	0.00945617	0.000968434	0.000164666	0.000170814	0.00475026	0.00398361	0.00612737	0.0071681	0.0001066	0.00374487	0.00779015	0.00781051	0.000711127	0.00675611	0.00612815	6.25688e-05	0.00448012	0.00655755	0.00371758	0.00453984	0.00825437	0.000222873	0.000441198	0.000405166	0.00826685	0.00216084	0.00387576	0.00698069	0.00219315	0.00156794	0.00618659	0.000201128	0.00585008	0.00196759	0.000275773	0.000201128	0.0078367	0.00144064	0.00685776	0.00566032	0.00791473	0.0041814	0.000328853	0.00864372	0.00164614
COPSAC_93	0.00592017	0	0	0.00667824	0.00807611	0.00183203	0	0.000232176	0.00544767	0.00551023	0.0068859	0.00619621	0	0.00502758	0.00735088	0.00764133	0.00183166	0.00635085	0.00533152	1.16175e-05	0.00407122	0.00723375	0.00482338	0.00569646	0.00683754	0	0	0.00131182	0.0065836	0.00411014	0.00488737	0.00584874	0.000468658	0.000231168	0.0030332	1.07288e-05	0.00294759	0.00286372	2.99748e-05	1.07288e-05	0.00650871	0.00176333	0.00341296	0.00540918	0.00808637	0.00719503	7.18841e-05	0.00758818	0.00280837
COPSAC_94	0.00512056	0.00031578	0.00303884	0.00549564	0.00575757	0.00344277	0.00122452	0.000800096	0.00490359	0.00442088	0.00615231	0.00489976	0.00088749	0.00313523	0.00656148	0.00708136	0.0006646	0.00522991	0.0046521	4.68649e-07	0.00231512	0.00649672	0.00535221	0.00569328	0.00263045	0.0013213	0.00267995	0.00273102	0.00422489	0.00295517	0.00387606	0.00496633	0.00121447	0.000969793	0.00157459	0.00117607	0.00179435	0.00270748	0.0013183	0.00117607	0.00567718	0.00249102	0.00169893	0.00355166	0.00488281	0.00402647	0.00106295	0.00603998	0.00416
COPSAC_95	0.00619091	0	0.000220954	0.00688698	0.00826326	0.00147035	3.09163e-05	0.000203162	0.00550223	0.00533421	0.0072423	0.00616111	1.79381e-05	0.00406183	0.0077722	0.00779218	0.00153881	0.00662446	0.00492118	1.2008e-05	0.00365741	0.00756217	0.00534146	0.0056637	0.00706359	3.39113e-05	7.20661e-05	0.00111958	0.00661673	0.00286839	0.00541025	0.00592444	0.000538303	0.000446582	0.0025894	3.72978e-05	0.00278157	0.00281656	5.60038e-05	3.72978e-05	0.00651154	0.00191295	0.00276362	0.00489477	0.00858246	0.00773908	6.7032e-05	0.00756004	0.00118023
COPSAC_96	0.00603618	0	0.000353853	0.00656893	0.00848794	0.00188835	8.12312e-05	0.000215686	0.00270078	0.00178097	0.00655683	0.00737045	4.60657e-05	0.00557244	0.00785925	0.00833002	0.000336228	0.00699453	0.00637194	0.00058356	0.00458468	0.0068723	0.00261846	0.00672858	0.00882137	9.78058e-05	0.000231038	0.000170809	0.00733222	0.00532186	0.006137	0.00543575	0.000743006	0.000458109	0.00138631	9.21363e-05	0.00425655	0.00153007	0.000104138	9.21363e-05	0.00714328	0.000266017	0.00105427	0.00399085	0.00872029	0.00730269	0.000126788	0.00746046	0.00192165
COPSAC_97	0.0070831	1.64357e-06	0.000746388	0.00358204	0.011369	0.00111729	0.000382083	3.68987e-05	0.00215149	0.00149625	0.00542634	0.00912661	0.000268533	0.00178006	0.00803308	0.00896561	0.00056819	0.00706584	0.00731407	0	0.00340889	0.00586395	0.00201424	0.00175209	0.0091776	0.000481925	0.000558749	0.000746979	0.00863802	0.000751306	0.00389391	0.00764673	0.00100439	0.000663991	0.00736777	0.000341789	0.00680703	0.00127576	0.000360459	0.000341789	0.00930922	0.000559345	0.00782603	0.00660008	0.00953357	0.00320746	0.00045629	0.00990847	0.00215804
COPSAC_98	0.00730333	0	0	0.00530383	0.00870729	0.000598574	0	0	0.0020695	0.00137367	0.00464755	0.00870599	0	0.00878186	0.0077568	0.00830047	0	0.00713566	0.00612314	0	0.00295643	0.00504294	0.00164404	0.00763018	0.00825509	0	0	0	0.00995154	0.00746596	0.00173102	0.00739923	0.000400164	0.000183845	0.00460941	0	0.0063215	0.000491631	0	0	0.00822142	0	0.00420497	0.00644004	0.00827371	0.00322242	0	0.00844334	0
COPSAC_99	0.00662648	2.16858e-06	0	0.00574476	0.00816775	0.000556464	0	0.000351608	0.00323253	0.00237812	0.00557259	0.00772186	0	0.00523096	0.00750348	0.00975137	0.000265069	0.00677974	0.00601761	0	0.00320741	0.00599199	0.00314379	0.00625556	0.00887783	0	0	0.000104325	0.0100066	0.00688177	0.00307237	0.00673815	0.00143664	0.000749261	0.00248178	0.000161577	0.00613373	0.00173789	0.000197038	0.000161577	0.0078997	4.3915e-05	0.00196112	0.00597515	0.00783028	0.00397544	6.63748e-06	0.00784963	0.00192007
COPSAC_100	0.00615404	0	0.000498234	0.00627818	0.00730805	0.00171483	8.59592e-05	0.000599101	0.00522132	0.00430894	0.00637718	0.00731805	4.50142e-05	0.00503652	0.0071511	0.00767374	0.000759193	0.00582314	0.00450683	0.000594128	0.00380575	0.00676659	0.00542738	0.00585775	0.00664388	0.000108713	0.000220331	0.000395712	0.0077649	0.0056754	0.00481051	0.00582702	0.00188913	0.00137353	0.00300662	0.000276694	0.00457031	0.00291364	0.000333277	0.000276694	0.00674103	0.000943024	0.00268326	0.0046468	0.00709205	0.00605456	0.000187474	0.00711227	0.00355191
COPSAC_101	0.00611186	2.17292e-05	0.000804467	0.00634816	0.00745358	0.00143337	0.000258449	0.00022871	0.00452089	0.00313009	0.00602204	0.00802966	0.000147535	0.00375077	0.00732598	0.00748088	0.000845304	0.00607977	0.002654	0	0.00450228	0.00643078	0.00344624	0.00692401	0.00828096	0.000285841	0.000632146	0.000504894	0.00696308	0.00229766	0.00366829	0.00652527	0.0010682	0.000548626	0.00116215	0.00024484	0.00445111	0.00118231	0.00032115	0.00024484	0.00672829	0.000323092	0.000854724	0.00515974	0.0063251	0.00345314	0.000275394	0.00736361	0.00415647
COPSAC_102	0.00732607	0	0	0.00321202	0.00899601	0.000197771	0	8.62329e-05	0.00108496	0.000622153	0.0032452	0.010027	0	0.00667191	0.00811676	0.00856243	0.00017411	0.00729412	0.00262749	0	0.000962363	0.00359239	0.00110259	0.00839993	0.0137301	0	0	3.79893e-05	0.009977	0.00449112	0.00103686	0.00792856	0.000207558	9.34564e-05	0.00502666	6.2396e-05	0.00722109	0.000653664	0.000144539	6.2396e-05	0.00865075	3.34068e-05	0.00441018	0.00704077	0.00862888	0.00153438	0	0.00860342	0.000335538
COPSAC_103	0.0069531	0	0	0.00321639	0.00968494	0.000429136	0	0	0.00192004	0.000935447	0.00378432	0.00900714	0	0.00785767	0.0076895	0.0082578	0	0.00687162	0.00461061	0	0.0020099	0.00415965	0.000359977	0.00753134	0.0129092	0	0	0	0.00953717	0.00633986	0.000933218	0.0075503	0	0	0.0063708	0	0.00654846	6.15205e-05	0	0	0.0086176	0	0.00646986	0.00665658	0.00838186	0.00227785	0	0.00881026	0.00182852
COPSAC_104	0.00597657	9.13152e-05	0.00144231	0.00597666	0.00782428	0.00203733	0.000472931	0.000366896	0.00435029	0.00363919	0.0061458	0.00607164	0.000280251	0.00517083	0.00695596	0.00733191	0.00138006	0.00597637	0.00540441	0	0.00466602	0.00647622	0.00427386	0.00590892	0.00679646	0.000584352	0.000897602	0.000951062	0.00703411	0.00379498	0.00430592	0.00599492	0.00138438	0.000852844	0.00338265	0.000397437	0.00368141	0.00199572	0.000459005	0.000397437	0.00659912	0.00106933	0.003577	0.00481309	0.00729564	0.00526301	0.000650098	0.00734119	0.00308899
COPSAC_105	0.00575321	1.1579e-06	0.000805963	0.00589104	0.00658933	0.00166323	0.000105985	0.000463311	0.00513707	0.00504719	0.00667703	0.00541891	5.64114e-05	0.0053879	0.00631422	0.00722043	0.00154677	0.00564208	0.00319629	1.97015e-05	0.00379797	0.00696977	0.00603164	0.00601057	0.00514233	0.000142886	0.000260806	0.00259416	0.0073632	0.00592986	0.00487765	0.00590403	0.0016586	0.00126642	0.00133676	0.000120111	0.00145888	0.00440922	0.000175014	0.000120111	0.00594859	0.00289503	0.00142233	0.00457309	0.00617359	0.00577234	0.000213162	0.00681873	0.0025642
COPSAC_106	0.0063461	0	0	0.00550818	0.00774629	0.0012713	0	0.000403818	0.00357146	0.00116324	0.00536484	0.0075068	0	0.0068957	0.00716159	0.00773814	0.000570314	0.00625611	0.00470857	0	0.00410429	0.00573969	0.00316462	0.00735173	0.00833364	0	0	0.000107081	0.00863689	0.00621987	0.00299023	0.00633875	0.000198086	0.000317135	0.0038471	0.000242222	0.00495595	0.00102984	0.000562078	0.000242222	0.00689912	0	0.0034992	0.00521175	0.00666032	0.00292672	0	0.00697091	0.00376486
COPSAC_107	0.00683792	0	0	0.00720417	0.0089775	0.0010235	0	0.000787035	0.00554436	0.00529065	0.00726797	0.00826597	0	0.00322687	0.00802501	0.00864753	0.000100711	0.00689624	0.00442056	0.000495009	0.00446125	0.00753838	0.00555005	0.00603544	0.00815723	0	0	5.84993e-05	0.00671056	0.00187163	0.00414141	0.00599323	0.00205612	0.00122149	0.003327	0.000339697	0.0049267	0.00174509	0.000339697	0.000339697	0.00733686	0	0.00307308	0.00516033	0.00870713	0.00764	0	0.00830234	0.00158357
COPSAC_108	0.00662165	0	0.000741469	0.00571394	0.00894042	0.00103208	0.00030435	9.27114e-05	0.00297582	0.00231898	0.00588056	0.00827029	0.000216014	0.00132844	0.00767363	0.00777081	0.000322378	0.00640558	0.00228418	0	0.00407103	0.0062911	0.0023885	0.00699305	0.0108845	0.000451198	0.00067124	0.000576334	0.00792365	0.00065125	0.00414116	0.00722767	0.00102343	0.000600694	0.00342887	0.000297553	0.00570744	0.00128521	0.000332653	0.000297553	0.00788504	0.00119018	0.00286812	0.00604918	0.00823012	0.00413022	0.000344825	0.0083491	0.00144606
COPSAC_109	0.00619249	0	0.000392906	0.00692366	0.0083428	0.00316564	3.0522e-05	0.000199012	0.00668615	0.00550069	0.00770702	0.00847565	1.57298e-05	0.000515405	0.00821237	0.00754792	0.000682331	0.0070672	0.00349977	0.00231376	0.000759506	0.00792332	0.00683662	0.00538634	0.01041	0.000178641	8.0801e-05	0.000396757	0.0108283	0.00793596	0.00521025	0.00253704	0.000728509	0.000658136	0.000575019	0.000103404	0.000861765	0.00156957	0.000143607	0.000103404	0.00757052	0.00025579	0.000695345	0.00512536	0.00818783	0.00635923	3.32962e-05	0.00731234	0.00143506
COPSAC_110	0.00695081	4.90841e-05	0.000414243	0.00512044	0.00866907	0.000796534	0.000160855	0.000154113	0.00345353	0.00273365	0.0057959	0.00930123	9.6856e-05	0.00100529	0.00812298	0.00814832	0.000584141	0.00711349	0.0017917	0	0.00189133	0.00624875	0.00349835	0.00763727	0.0126693	0.000176381	0.000294466	0.000335378	0.00874017	0.00044174	0.00402183	0.00735874	0.000871528	0.000544963	0.00161084	0.000153543	0.00624477	0.00171117	0.000172255	0.000153543	0.0081003	0.000241484	0.00117905	0.00641403	0.0085487	0.00513363	0.000115964	0.00825151	0.000933218
COPSAC_111	0.00686528	0	9.58941e-05	0.00653367	0.00837328	0.000611119	1.66265e-05	0.000295292	0.00377788	0.00318262	0.00642458	0.0071871	7.77592e-06	0.00769197	0.00776483	0.00781907	0.000163041	0.00649508	0.00645386	0.000226714	0.00392949	0.0067677	0.00394348	0.00686747	0.00732727	1.91109e-05	4.08317e-05	7.67675e-05	0.00998622	0.00732554	0.00488021	0.00655066	0.000513329	0.000292297	0.00267602	4.41304e-05	0.00544121	0.00153278	9.14983e-05	4.41304e-05	0.00736942	0.000666424	0.00219429	0.00541094	0.00800973	0.00560724	2.91163e-05	0.00809817	0.000824306
COPSAC_112	0.00782746	0	0	0	0.00939295	0	0	0	0	0	0	0.0108667	0	0.00671939	0.00869718	0.00851034	0	0.00782746	0	0	0	0	0	0.0086218	0.0156549	0	0	0	0.0107501	0.00433335	0	0.00857979	0	0	0	0	0.007077	0	0	0	0.00924252	0	0	0.00782746	0.00866523	0	0	0.00893861	0
COPSAC_113	0.00623445	0	0.000608226	0.00773678	0.00840344	0.00165116	7.94915e-05	0.000479062	0.00581671	0.00571926	0.00761195	0.00537701	4.09289e-05	0.00317231	0.00792338	0.0076296	0.000781264	0.00554464	0.00501584	0.000121619	0.00377546	0.00794407	0.00575353	0.00566573	0.00747081	9.92862e-05	0.000207884	0.00044116	0.00428278	0.00254786	0.00503891	0.00521894	0.00178567	0.00138106	0.00210124	0.000120158	0.00263205	0.00275034	0.000159939	0.000120158	0.00610196	0.000521665	0.002065	0.00526538	0.0089103	0.0078557	0.0002014	0.00776879	0.00231016
COPSAC_114	0.00548378	0	0.0020347	0.0065584	0.00744408	0.00163994	0.000505395	0	0.00508258	0.00476161	0.00647569	0.00705441	0.000334594	0.00432567	0.00694837	0.00685897	0.000318989	0.00528701	0.00247369	0.000321697	0.00444729	0.00674521	0.00507488	0.00598596	0.00689597	0.000627954	0.0011316	0.00196821	0.00611225	0.00324248	0.00572718	0.00580418	0.00124505	0.000808258	0.00259924	0.000410985	0.00284743	0.00276728	0.000410985	0.000410985	0.00627299	0.00196672	0.00253248	0.00469935	0.00689838	0.00542419	0.000572371	0.0070541	0.00241772
COPSAC_115	0.00552699	6.2852e-05	0.000565803	0.00722868	0.00794701	0.00118444	9.25952e-05	0.000223006	0.00562806	0.00550874	0.00695086	0.00487972	4.36047e-05	0.00502633	0.00779932	0.00712103	0.00135852	0.00512318	0.00350174	0.000214983	0.00357353	0.00735007	0.00500222	0.00590037	0.00674636	9.12315e-05	0.000223787	0.00102604	0.00738722	0.00595328	0.00492797	0.00592159	0.000629304	0.000420412	0.00218461	0.000102693	0.0024111	0.00173095	0.000156655	0.000102693	0.00575744	0.00386078	0.00226919	0.00522554	0.00774952	0.00662883	4.72438e-05	0.00714479	0.00229751
COPSAC_116	0.00499779	0.000224288	0.00224798	0.00410602	0.00788772	0.0020409	0.00151963	0.000341614	0.00290132	0.00239384	0.00484415	0.00614723	0.00111494	0.00651441	0.00559359	0.00659008	0.000259323	0.00476376	0.0046085	2.74177e-05	0.00496194	0.00515884	0.00273645	0.00486987	0.00805819	0.00173186	0.00132186	0.00279625	0.00732614	0.00619245	0.00461511	0.00567673	0.00248856	0.00148217	0.00502544	0.00127971	0.00500675	0.00233598	0.00127971	0.00127971	0.00672095	0.00208091	0.00522306	0.00495843	0.00630454	0.00266779	0.00176453	0.00689062	0.00371585
COPSAC_117	0.00564043	5.61725e-05	0.00202442	0.00402747	0.00906118	0.00190576	0.000986835	0.00016418	0.00307581	0.00240154	0.00519006	0.00686116	0.000774071	0.00337011	0.00649715	0.00731545	0.000539986	0.00557164	0.00503957	0	0.00514978	0.00556146	0.00267718	0.00449866	0.00715884	0.00135866	0.00126604	0.00203101	0.00691734	0.00188616	0.00422559	0.00639825	0.00196121	0.00116821	0.00540251	0.000944858	0.00529317	0.00182656	0.000996963	0.000944858	0.00747459	0.00152162	0.00551424	0.00535347	0.00727509	0.00235978	0.00112572	0.00787763	0.00368927
COPSAC_118	0.00666163	0	0.000298965	0.00735014	0.00807599	0.00130648	3.69352e-05	4.90133e-05	0.0054429	0.00529135	0.00763816	0.00626116	2.35815e-05	0.00498603	0.00780565	0.00723142	0.000146398	0.00587083	0.00448059	7.21406e-05	0.00418229	0.00792445	0.00588978	0.00558395	0.00848957	5.80795e-05	0.000120885	6.94922e-05	0.00687317	0.00508853	0.00586014	0.00609949	0.00198148	0.00166298	0.00229112	3.09687e-05	0.00271585	0.00313056	3.09687e-05	3.09687e-05	0.00616585	0.0022784	0.00226661	0.00506275	0.00869715	0.00789011	9.05146e-05	0.00766037	0.00147138
COPSAC_119	0.00633382	7.40128e-05	0.00137884	0.00579424	0.00830413	0.001448	0.000252246	0.000587297	0.00515718	0.00479455	0.00669941	0.00519017	0.000128384	0.00363623	0.00778383	0.00646651	0.00106119	0.00647311	0.00253845	0	0.00313916	0.00689616	0.00510215	0.00493165	0.00870974	0.00030751	0.000538088	0.00060463	0.0103327	0.00673132	0.00464879	0.00543497	0.00205005	0.00130464	0.00113894	0.000251665	0.00210268	0.00153759	0.000346788	0.000251665	0.00710192	0.00183917	0.000995455	0.00503017	0.00788507	0.00566452	0.000193503	0.0066936	0.00130991
COPSAC_120	0.00674898	0	0	0.00629081	0.009152	0	0	0	0	0	0.0066673	0.00931331	0	0.00391092	0.00850361	0.00854499	0	0.00765325	0.00357371	0	0.00496799	0.00696291	0.0012535	0.00798191	0.0133979	0	0	0	0.00886283	0.00216839	0.00545406	0.00662368	0	0	0	0	0.00523167	0	0	0	0.0079757	0	0	0.00521	0.00938038	0.00649637	0	0.00839117	0
COPSAC_121	0.00591536	0	0.00145726	0.00579331	0.00726625	0.00224142	0.000634161	0.000120458	0.00460032	0.00415516	0.00611122	0.0063034	0.000443784	0.00624145	0.00686082	0.00720271	0.00173159	0.00580841	0.0048471	0.000269616	0.00426905	0.00639887	0.00405886	0.0059808	0.00632064	0.000746724	0.00108408	0.00122248	0.00743668	0.00574863	0.00428099	0.00581475	0.00165277	0.000966604	0.00284045	0.000600176	0.00439976	0.00192338	0.000673536	0.000600176	0.00638658	0.00153132	0.00251535	0.00467434	0.00727049	0.00602906	0.000709423	0.00717477	0.00281236
COPSAC_122	0.00692497	1.93361e-05	0.000190419	0.00425933	0.00852423	0.000466259	8.17425e-05	0.000158588	0.00178396	0.00130117	0.00503265	0.00843035	4.20347e-05	0.00865506	0.00749628	0.00861731	0.000314167	0.00661467	0.00669495	0	0.00252251	0.0054309	0.00213756	0.0080213	0.0132921	9.35146e-05	0.000183339	0.000148339	0.0121145	0.0082408	0.00344085	0.00685604	0.00104753	0.000507841	0.00103435	0.000132146	0.00673068	0.000831435	0.000231134	0.000132146	0.00824653	9.11112e-05	0.000733168	0.00594864	0.00894681	0.00411955	0.000150923	0.00824791	0.000423611
COPSAC_123	0.0063979	0	0	0.00803879	0.00860756	0.00374796	0	0	0.00439934	0.00397082	0.008465	0.00635272	0	0.0023765	0.00732418	0.00947728	0	0.00786562	0.00682239	0	0.00428782	0.00881478	0.00491707	0.00742592	0.00856033	0	0	0	0.00628298	0.00120318	0.0051381	0.00582228	0.000685683	0.000423585	0.00212713	0	0.00328084	0.00054993	0	0	0.00743493	0.00096351	0.00188392	0.00350693	0.00870302	0.00735258	0	0.00838669	0.00406935
COPSAC_124	0.00588168	0	7.28106e-05	0.00740227	0.00874672	0.00148953	1.13771e-05	0.000317483	0.00419668	0.0036786	0.00729366	0.00712565	5.5386e-06	0.00408617	0.00811297	0.00856127	0.000146448	0.00702074	0.00747906	0.000698059	0.0041955	0.007636	0.00543611	0.00604298	0.0102252	1.63693e-05	2.93502e-05	7.15193e-05	0.00634293	0.00451077	0.00540214	0.00491248	0.00167821	0.000998023	0.00256031	2.9184e-05	0.00371382	0.00256473	3.0509e-05	2.9184e-05	0.007131	0.000141009	0.00237725	0.00343278	0.00954827	0.00833678	2.20056e-05	0.00782668	0.0018438
COPSAC_125	0.00429916	0.00200388	0.00367932	0.0058973	0.00637399	0.00359444	0.00317438	8.40422e-05	0.00512566	0.00516202	0.00554315	0.00347878	0.00243253	0.00363215	0.0059101	0.00614776	0.000306599	0.00367995	0.000765397	2.2022e-06	0.0040301	0.00585879	0.00547748	0.00481396	0.00472807	0.0028231	0.00416601	0.00576115	0.00458241	0.0045517	0.00653756	0.00478477	0.00124646	0.000732112	0.00295432	0.00258669	0.00291307	0.0025716	0.00259411	0.00258669	0.00510026	0.00341328	0.00311246	0.00458438	0.00583947	0.00472078	0.00100994	0.00608735	0.00447424
COPSAC_126	0.00740147	0	0.000181702	0.00627989	0.00932691	0.00152466	4.36797e-05	0.000281714	0.00621924	0.0060109	0.00842821	0.00774488	2.3003e-05	0.00375907	0.00872019	0.0093035	0.000341437	0.00771666	0.00728171	5.67415e-05	0.00287653	0.0088471	0.00673181	0.00560992	0.00838543	5.43925e-05	0.000114081	0.000138687	0.00661832	0.00287487	0.00400604	0.00623184	0.000794343	0.000601098	0.00293508	0.000105793	0.00373222	0.00399727	0.000175956	0.000105793	0.00763718	0.000269062	0.0031453	0.00557998	0.0104704	0.00871458	8.00293e-05	0.0071551	0.00176074
COPSAC_127	0.00613656	2.39293e-05	0.000812468	0.00619853	0.00845633	0.0016681	0.000341891	0.000202943	0.00412181	0.00350815	0.00602481	0.00692499	0.000216862	0.00624736	0.00679254	0.00778427	0.00102921	0.00592957	0.00514778	3.50144e-05	0.00374901	0.00637376	0.00383348	0.00598066	0.0090094	0.000466584	0.000695739	0.000609873	0.00785245	0.00619741	0.00432745	0.00611291	0.00150437	0.000804486	0.00410106	0.000300601	0.00519724	0.00207329	0.000335615	0.000300601	0.00706199	0.000442268	0.0039158	0.00481596	0.00841484	0.00575308	0.000720984	0.00793406	0.00192837
COPSAC_128	0.00802474	0	0	0.00847691	0.0115246	0	0	0	0.00781956	0.00798503	0.0098384	0.00735247	0	0.000172256	0.0100422	0.0115619	0	0.00820399	0.00777953	0	0.000189655	0.0103791	0.00860231	0.00396779	0.00805528	0	0	0	0.000320428	0.00020248	0.000320608	0.00645282	0.000234326	0.00203109	0.00316941	0	0.00369541	0.00503914	0	0	0.00117164	0	0.00342853	0.00700146	0.0110979	0.0121607	0	0.00919467	0
COPSAC_129	0.00641747	0.000229943	0.00134452	0.00387946	0.00785077	0.00114522	0.000340382	0.000285314	0.00400363	0.00319448	0.00535592	0.0077046	0.000213519	0.00487589	0.00699052	0.00756047	0.00079141	0.00656555	0.00286833	0	0.00461441	0.00577426	0.00193939	0.00720632	0.00956879	0.000438323	0.000712015	0.000761755	0.00838326	0.00290351	0.0018358	0.00698096	0.00204121	0.00111315	0.00107665	0.000235531	0.00570229	0.00116853	0.000235531	0.000235531	0.00747989	0.00201075	0.000768812	0.00559416	0.007349	0.00228428	0.000349522	0.00751044	0.00314729
COPSAC_130	0.00549091	0.0001594	0.00196708	0.00681106	0.00803251	0.00185212	0.000931709	0.000182949	0.00236071	0.00183304	0.00682543	0.00774684	0.000679587	0.00362323	0.00524496	0.00719804	0.000705622	0.00673871	0.00242139	0	0.00454193	0.00699355	0.00564367	0.00615903	0.00650447	0.0011299	0.0022051	0.00179581	0.00593319	0.00283127	0.00591897	0.00532114	0.00151862	0.000875434	0.00215401	0.000868582	0.00383272	0.00486645	0.000919792	0.000868582	0.00664762	0.00130377	0.00189645	0.00303209	0.00772199	0.00709538	0.00113531	0.00771289	0.00345092
COPSAC_131	0.00679981	0.000207478	0.00160801	0.0063754	0.00843117	0.00151003	0.000345146	0.000634157	0.00697864	0.00768081	0.00794584	0.00334656	0.000167699	0.00124183	0.00820996	0.00678953	0.000481662	0.00755688	0.00581817	0	0.00517551	0.00845106	0.00666625	0.00677845	0.00728617	0.000479722	0.000790054	0.000944857	0.00681413	0.0012145	0.00558999	0.00532643	0.00107313	0.00399403	0.0018853	0.000255315	0.00224018	0.00332395	0.000303015	0.000255315	0.00590835	0.00497989	0.00216417	0.00665095	0.00860509	0.0057013	0.000215378	0.00742434	0.00156642
COPSAC_132	0.00670472	0	0	0.0057657	0.00812401	0.000963928	0	4.80354e-05	0.00273641	0.00211101	0.00628301	0.00770189	0	0.00883195	0.00771857	0.00826295	0.000140255	0.00681812	0.00721952	0.000128398	0.00409823	0.00665738	0.00295853	0.00734182	0.00769856	0	0	7.66327e-05	0.0119909	0.00823959	0.00432296	0.00646753	0.000153622	9.11565e-05	0.000327999	9.40916e-06	0.00561349	0.000716824	9.40916e-06	9.40916e-06	0.0075005	0.000132298	0.000223625	0.00530837	0.00794143	0.00539566	1.91329e-05	0.0078736	0.00143232
COPSAC_133	0.00748224	0	0.000241167	0.00358055	0.00956682	0.000296838	5.98289e-05	0	0.0017778	0.00130618	0.00480187	0.00889266	3.18763e-05	0.00477218	0.00847734	0.010801	0.000270152	0.00822763	0.0071761	0	0.00228218	0.00523977	0.00166844	0.0032455	0.00908017	7.20507e-05	0.000124551	0.000157321	0.0115334	0.00625332	0.00232531	0.00773808	0.000745339	0.000368894	0.00451121	4.36672e-05	0.00767356	0.000660728	4.36672e-05	4.36672e-05	0.00919271	0.000401437	0.00384455	0.00719132	0.00867701	0.00279697	0.00013106	0.00834999	0.000842284
COPSAC_134	0.00674062	0	0	0.00546607	0.00841048	0.000646777	0	8.61363e-05	0.00319148	0.00260414	0.00575235	0.00836791	0	0.00497208	0.00758088	0.00807645	0.00038403	0.00678084	0.00603022	0	0.00352665	0.00617738	0.00324491	0.00769862	0.0096207	0	0	0.000210815	0.00802512	0.00304505	0.00323928	0.00711468	0.00145613	0.000733938	0.00531086	0	0.00560108	0.00144446	0	0	0.00778632	0.000841989	0.00533676	0.00592628	0.00905639	0.00467665	0	0.00808539	0.000830961
COPSAC_135	0.00587367	0	0.000315714	0.00531785	0.00776181	0.00132638	1.96909e-05	0.000574679	0.00508088	0.00473095	0.00611874	0.00575338	9.06452e-06	0.00553269	0.00705272	0.00730226	0.0010738	0.00597353	0.00447899	0.000195674	0.00411121	0.00648865	0.00422765	0.00608702	0.00817482	0.000544329	4.72198e-05	0.000632938	0.0073527	0.00495344	0.00319473	0.0060497	0.00244842	0.00178696	0.00325608	6.54123e-05	0.00477889	0.00253207	0.000174195	6.54123e-05	0.00679677	0.00141034	0.00290502	0.00493084	0.00742783	0.00461547	0.000126104	0.00731477	0.00331552
COPSAC_136	0.00770284	0	0	0.00169417	0.00887472	0	0	0	0.0007585	0	0.00139395	0.00970001	0	0.0107377	0.00808953	0.00883257	0	0.00728258	0.00510498	0	0.00107089	0.00157159	0	0.00825177	0.0095233	0	0	0	0.0117136	0.00841886	0	0.00803848	0	0	0.00206705	0	0.00760663	0	0	0	0.00882927	0	0.00152743	0.00718541	0.00786153	0	0	0.0088665	0.00134039
COPSAC_137	0.00675353	0	9.57761e-06	0.00726372	0.00890573	0.000703622	6.69694e-07	6.73007e-05	0.00472402	0.0042231	0.00719318	0.00879831	2.91774e-07	0.000777567	0.0079349	0.00827146	0.000238639	0.00684416	0.00211553	0.000215223	0.00324423	0.00761755	0.00531495	0.00678718	0.0108448	6.70395e-06	1.55505e-06	0.000108613	0.00750904	0.000318854	0.0045916	0.00708645	0.000402731	0.00107258	0.00256773	1.29983e-05	0.00457234	0.00473525	1.49251e-05	1.29983e-05	0.00752251	0.00014318	0.00213192	0.00542013	0.00851798	0.00751823	1.61791e-06	0.00805826	0.000914984
COPSAC_138	0.00621561	0	0	0.00677124	0.00791593	0.00308039	0	0.000261061	0.00474891	0.00440645	0.00720754	0.00661392	0	0.00483951	0.006893	0.00816501	0.000180308	0.00680632	0.0057717	0.000882675	0.00451988	0.00750062	0.00539434	0.00599256	0.00781808	0	0	7.90744e-05	0.0065912	0.00468687	0.00467569	0.00583389	0.00070449	0.00116898	0.00201857	2.6635e-05	0.00302125	0.0025725	8.30145e-05	2.6635e-05	0.00659862	0.000366159	0.0018314	0.00423114	0.00853203	0.00724127	0	0.0074165	0.00381133
COPSAC_139	0.0063437	0	0.00015116	0.00535551	0.00796609	0.00118509	2.23486e-05	0.000291756	0.00335091	0.00254944	0.00568881	0.00755374	1.07873e-05	0.0072961	0.00710341	0.00813614	0.000297694	0.00630469	0.00496535	0.000468284	0.00359595	0.00605455	0.00315996	0.00692874	0.00941612	2.58817e-05	5.56331e-05	0.000116194	0.0083268	0.006528	0.0036934	0.00630743	0.00204954	0.00115925	0.00437093	0.000226794	0.00548342	0.00179273	0.00025393	0.000226794	0.00728682	0.000252471	0.00415159	0.00536491	0.00784232	0.00519277	4.14315e-05	0.00760419	0.00209668
COPSAC_140	0.00639889	0	0.000223081	0.00726885	0.00894814	0.00297092	4.11609e-05	0.000184578	0.00465328	0.00412365	0.00708488	0.00761332	2.4792e-05	0.00506145	0.00761546	0.00840927	0.000368166	0.00708878	0.00595726	0.000288634	0.00508126	0.00737094	0.00480993	0.00576897	0.00856395	6.0359e-05	0.000123926	0.000196488	0.00731605	0.00513001	0.00398351	0.00594951	0.000768941	0.000381827	0.00323401	6.33825e-05	0.00464913	0.00108713	0.000136068	6.33825e-05	0.00719692	0.000150042	0.0029937	0.00483428	0.00869641	0.00715703	9.53838e-05	0.00847781	0.00232051
COPSAC_141	0.00653473	0	7.66495e-05	0.00666282	0.00837478	0.0014058	1.18427e-05	7.029e-05	0.0040973	0.00316545	0.00617611	0.00735556	5.92388e-06	0.00776838	0.00668308	0.00750785	0.000118078	0.00665807	0.00422898	0.000179482	0.00470816	0.00653408	0.00265887	0.00726304	0.00735805	1.44637e-05	3.12754e-05	4.66954e-05	0.00902222	0.00670121	0.0028903	0.00676688	0.00181453	0.00107281	0.00400586	3.42155e-05	0.00457832	0.000558863	8.61527e-05	3.42155e-05	0.00707925	0.00194604	0.00387359	0.00485833	0.0079554	0.00319407	9.47365e-06	0.00745476	0.00339408
COPSAC_142	0.00678524	0.000113284	0.000687893	0.00533167	0.00852485	0.000723163	0.000172661	0.000330523	0.00415229	0.00357291	0.00642223	0.00812198	8.84294e-05	0.00287575	0.00795698	0.00802612	0.000553106	0.00689374	0.00444768	0	0.00346156	0.00684075	0.00384681	0.00735449	0.00983039	0.000171651	0.000380671	0.000294129	0.00801102	0.00139279	0.00430689	0.00698132	0.00126176	0.000723455	0.00440304	0.00013939	0.00558968	0.00227218	0.000159247	0.00013939	0.00767458	0.000813581	0.00408096	0.00579152	0.00880916	0.0054936	0.000117547	0.00797461	0.000538546
COPSAC_143	0.00829382	0	0	0	0.00995258	0	0	0	0	0	0	0.0117089	0	0	0.00921535	0.0090478	0	0.00829382	0	0	0	0	0	0.00938153	0.0165876	0	0	0	0.0110584	0	0	0.009187	0	0	0	0	0.00829382	0	0	0	0.00982971	0	0	0.00829382	0.00913081	0	0	0.00963153	0
COPSAC_144	0.00627058	0	0.000510579	0.00553117	0.00935404	0.00241257	0.000139448	0.000106757	0.00440384	0.0040447	0.00797972	0.00664858	9.10265e-05	0.00287855	0.00870639	0.00968501	0.000591345	0.00792184	0.00814158	0.0002944	0.00359485	0.00838319	0.00543705	0.00428093	0.00855414	0.0001925	0.000438553	0.000385961	0.00638613	0.00495518	0.0037569	0.00480277	0.000837565	0.000496325	0.00153521	0.000124336	0.00333203	0.00278709	0.000130851	0.000124336	0.00726646	0.000431805	0.00127985	0.00326968	0.00919429	0.00957838	0.0002625	0.00634083	0.00159955
COPSAC_145	0.00605858	0	0	0.00725015	0.00831636	0.000940147	0	0	0.00487963	0.00454935	0.00674326	0.00715271	0	0.0059271	0.00749664	0.00676985	0.000259416	0.0053837	0.00421846	0	0.00465795	0.00705865	0.00440799	0.00620011	0.0101988	0.000225606	0	0.000137432	0.00770764	0.00566911	0.00507689	0.00628929	0.000771308	0.000595	0.00377362	0	0.00349533	0.0011208	0	0	0.00637763	0.00177946	0.00411104	0.00462248	0.00844469	0.00582973	0	0.00717409	0.00172433
COPSAC_146	0.00784874	0	0	0.00129255	0.0108278	0	0	0	0	0	0.00071504	0.010837	0	0.00365806	0.00863332	0.0092473	0	0.00788069	0.00253116	0	0.000532123	0.000811853	0	0.00845416	0.0140005	0	0	0	0.0103924	0.00170061	0	0.00871128	0	0	0.00500371	0	0.00781856	0	0	0	0.00987477	0	0.00424759	0.00776999	0.00930362	0	0	0.00991538	0.00067593
COPSAC_147	0.00547867	6.99368e-07	0.00205602	0.00660155	0.0075705	0.00166674	0.000543797	6.41744e-05	0.00497128	0.00462699	0.00638725	0.00723817	0.000366379	0.00397882	0.00695605	0.00694213	0.000259659	0.00524793	0.00237727	0.000340126	0.00452088	0.00665155	0.00497157	0.00597498	0.0069576	0.000674975	0.0012124	0.00187078	0.00615723	0.00278341	0.00578278	0.005821	0.0013417	0.000792653	0.0026644	0.000467943	0.00304917	0.00268634	0.000484799	0.000467943	0.00634615	0.00189616	0.00254459	0.00478666	0.0069085	0.00532161	0.000669944	0.00712641	0.00238935
COPSAC_148	0.0064022	1.31522e-05	0.00106021	0.00719529	0.00815518	0.00208381	0.000255513	0.000210787	0.00647765	0.00647773	0.00801051	0.0054276	0.000165297	0.00179461	0.00802949	0.00830167	0.00123093	0.00686555	0.00552118	8.75686e-06	0.00283635	0.00844633	0.00551895	0.00386844	0.00637238	0.000314833	0.000668377	0.000989232	0.00575798	0.0043738	0.00410772	0.00565898	0.00131163	0.000943606	0.00281591	0.000245784	0.00458762	0.00186179	0.000325387	0.000245784	0.00629062	0.000856464	0.00248617	0.00602967	0.00854091	0.00841908	0.000267955	0.0078037	0.00257237
COPSAC_149	0.00528268	0.000603029	0.00227272	0.0057612	0.00668646	0.00247566	0.000895035	0.000711173	0.00476895	0.00429065	0.00601134	0.00550666	0.000651232	0.00438799	0.00660201	0.00662469	0.000908695	0.00533133	0.00307754	3.65941e-05	0.00426125	0.00631464	0.00455625	0.00583356	0.00620077	0.000876754	0.00149385	0.00225892	0.0057978	0.00340537	0.00463989	0.00548315	0.0003433	0.000160802	0.00181663	0.000635043	0.00320873	0.00227256	0.000639006	0.000635043	0.00576369	0.00161714	0.00154671	0.00422227	0.00634078	0.00474909	0.000283782	0.00671319	0.00388369
COPSAC_150	0.00660841	4.63527e-06	0.000283536	0.00432723	0.00939756	0.00103456	5.33402e-05	2.17026e-05	0.00283194	0.00209313	0.00485828	0.00984061	2.80202e-05	0.00810647	0.00728078	0.00805804	0.000292978	0.00657182	0.00474807	0.000822042	0.00332886	0.0052493	0.00249594	0.00643895	0.00830467	6.47409e-05	0.000132712	0.000184339	0.00974278	0.00653246	0.000982358	0.00716142	0.000245638	0.000182173	0.00627389	4.04333e-05	0.00588068	0.000518894	4.29576e-05	4.04333e-05	0.00829011	0.000253709	0.00653183	0.00631063	0.00736827	0.00106086	6.0166e-05	0.00829581	0.00349642
COPSAC_151	0.00620191	0.000285058	0.00129696	0.0066234	0.00804773	0.00202296	0.000392795	0.000894311	0.00617983	0.00636609	0.00727733	0.00390018	0.000194382	0.00186429	0.00807412	0.00792542	0.00104261	0.00661957	0.00638628	0	0.00325296	0.00761157	0.0062245	0.0059417	0.00634853	0.000375486	0.000881519	0.000903911	0.0057391	0.00249322	0.00476961	0.00504748	0.00215018	0.00265201	0.00218788	0.000607665	0.0031764	0.00288213	0.00106171	0.000607665	0.00605346	0.00267945	0.00212934	0.00539952	0.00821447	0.0062218	0.000191174	0.0072819	0.00309494
COPSAC_152	0.0070811	8.40268e-07	4.98457e-05	0.00350969	0.00868145	0.000203015	5.61076e-06	3.88739e-05	0.0010212	0.000694669	0.00451244	0.00860838	3.41086e-06	0.00820247	0.00781727	0.00837155	0.000116938	0.00697687	0.00664339	5.98695e-06	0.00208864	0.00488849	0.00185124	0.00775281	0.0101162	8.35269e-06	1.77669e-05	6.20073e-05	0.00941766	0.00720357	0.00225366	0.00729394	0.000308185	0.000140107	0.00538265	2.32071e-05	0.00617181	0.000465173	5.41805e-05	2.32071e-05	0.00823734	2.59647e-05	0.00524794	0.00647206	0.00902258	0.00304516	1.25609e-05	0.00822111	0.000160887
COPSAC_153	0.00729879	0	0	0.00651456	0.00869099	0	0	0	0.00464323	0.00406743	0.00682119	0.00790141	0	0.00746375	0.00780418	0.00840772	0	0.00677134	0.00576449	0	0.000784199	0.00728742	0.00479869	0.00678742	0.00823566	0	0	0	0.0082561	0.00618555	0.00410754	0.00709834	0.00074923	0.00142502	0.00344849	0	0.00484866	0.00348206	0	0	0.00768657	0	0.0031076	0.00566481	0.00943715	0.00834203	0	0.00794397	0.00102004
COPSAC_154	0.00757231	1.32989e-06	0.000144928	0.00616756	0.00930648	0.00095991	3.01498e-05	0.000127707	0.00436548	0.00365383	0.00697941	0.00825907	1.91519e-05	0.000204152	0.00869392	0.00878428	0.000334553	0.00765898	0.00676722	8.80417e-05	0.00365507	0.0074742	0.00369909	0.00774896	0.00808309	4.74578e-05	9.37938e-05	0.000158041	0.00925096	0.000300428	0.00401326	0.0075461	0.000369439	0.000428459	0.0013981	8.38406e-05	0.00386918	0.00118477	0.000189157	8.38406e-05	0.00836422	5.69301e-05	0.00112796	0.00669753	0.00931362	0.00625034	3.04307e-05	0.00751896	0.001641
COPSAC_155	0.00690182	0	0	0.00540661	0.00820016	0.0025424	0	0	0.00538058	0.00390254	0.00640867	0.00841509	0	0.00477162	0.00790615	0.00993998	0	0.00776068	0.0058354	0	0.00413211	0.00692507	0.000398976	0.00606501	0.00717801	0	0	0	0.0107828	0.00666989	0	0.00713546	0.00298335	0.00202044	0.000146212	0	0.00611778	0.00315624	0	0	0.00818189	0	9.84013e-05	0.00627161	0.00689431	0.00499263	0	0.00618993	0
COPSAC_156	0.00631969	0	7.94181e-06	0.00679815	0.00866951	0.000430921	0	0.000368562	0.00384026	0.00307347	0.00691781	0.00787997	0	0.00256499	0.00797141	0.0086698	0.0003938	0.00684399	0.00435325	1.01531e-05	0.00413506	0.00721385	0.00439684	0.00685457	0.0106692	0	1.12855e-06	0.000206002	0.00701858	0.00135414	0.00635239	0.00585489	0.0018093	0.00121393	0.00276127	0.000101658	0.00524431	0.00282276	0.000154275	0.000101658	0.00700159	0.000150111	0.00230416	0.00458691	0.00892406	0.00737501	0	0.00751817	0.00209495
COPSAC_157	0.00659267	0	0	0.00486329	0.00896186	0.000687389	0	0.000250294	0.00411721	0.0035396	0.00585782	0.00737532	0	0.00347354	0.00747798	0.00808604	0.000808119	0.00667665	0.00496557	0	0.00397811	0.006299	0.00388916	0.00599026	0.00840337	5.40889e-05	0	0.000489203	0.00861236	0.00204929	0.00335262	0.00697718	0.00199261	0.00131079	0.00562928	9.81627e-05	0.00535449	0.00195877	0.000251439	9.81627e-05	0.00784755	0.0015327	0.00600253	0.00576274	0.00761475	0.00388629	1.90183e-05	0.00834564	0.00224562
COPSAC_158	0.00577225	0	0.00162356	0.00666788	0.00794292	0.0028195	0.000749125	0.000161023	0.00640527	0.00664399	0.0074762	0.00581265	0.000468628	0.00304002	0.00800462	0.00699857	0.00145501	0.00645962	0.00551512	4.51569e-05	0.00329448	0.00782572	0.00653452	0.00515704	0.00652084	0.000860786	0.00145586	0.00135805	0.00477768	0.00367834	0.00494035	0.00490838	0.00194591	0.00175389	0.00294132	0.000607454	0.00292151	0.00239724	0.000651402	0.000607454	0.00607212	0.00291608	0.00438706	0.00635089	0.00779654	0.00721672	0.00114345	0.00729988	0.00228944
COPSAC_159	0.00686709	1.32375e-05	0.000236797	0.00442257	0.00836999	0.000635943	5.54968e-05	0.000134354	0.00165874	0.00101412	0.00532531	0.00883675	3.07379e-05	0.00826254	0.00771581	0.00849501	0.000383543	0.0067716	0.00734056	7.08653e-06	0.00315746	0.00572863	0.0017403	0.00775007	0.00808059	5.75119e-05	0.000147934	0.000173925	0.00911928	0.00686529	0.00338688	0.00692687	0.000500205	0.000281623	0.00541797	0.000120497	0.00659318	0.000771601	0.000226838	0.000120497	0.00787312	0.000139722	0.00515531	0.00593704	0.00868086	0.00376392	4.53038e-05	0.00797347	0.00107166
COPSAC_160	0.00654009	1.82059e-06	0.00036347	0.00514771	0.00780073	0.00154558	8.39035e-05	0.00023515	0.00321291	0.00240745	0.00552821	0.00750101	4.11264e-05	0.00672016	0.00726375	0.00931224	0.000575428	0.00629495	0.00483928	6.77933e-05	0.00290358	0.00592777	0.00359313	0.00630394	0.00741732	9.25246e-05	0.000192058	0.000258312	0.00911922	0.00664818	0.00373682	0.00647399	0.00246882	0.00147943	0.0017368	0.00039238	0.00596432	0.00222569	0.00039238	0.00039238	0.00747093	0.000154	0.00130356	0.00574417	0.00676754	0.00446848	0.000156783	0.00705473	0.00269328
COPSAC_161	0.00705187	0	1.7837e-05	0.00643306	0.00846826	5.86064e-05	2.50141e-06	7.52374e-05	0.00437938	0.00387278	0.00693027	0.00811234	1.11988e-06	0.00692548	0.00806181	0.00816501	0.000149046	0.00677792	0.00480655	5.0565e-06	0.00240423	0.00734396	0.00486425	0.00679173	0.00893193	2.78658e-06	5.94245e-06	7.16972e-05	0.00803626	0.0059402	0.00514476	0.00700369	0.00223562	0.00143046	0.00217634	1.3001e-05	0.00516775	0.00208223	5.71548e-05	1.3001e-05	0.00741327	0.000174986	0.0017269	0.00543352	0.00864165	0.00762282	1.79168e-06	0.00794328	9.5062e-05
COPSAC_162	0.00639779	0	0.000208276	0.00742405	0.00808843	0.00179201	3.66075e-05	0.000584368	0.00388443	0.0017899	0.00550897	0.00736284	1.76456e-05	0.00471219	0.00688674	0.00743867	0.000116997	0.00674218	0.00462628	0	0.0050529	0.00584509	0.00367426	0.00727429	0.00873168	4.30949e-05	9.1674e-05	5.21294e-05	0.00688619	0.00312705	0.00483495	0.00632968	0.000841657	0.00047136	0.00323123	3.10633e-05	0.00399829	0.00130224	3.10633e-05	3.10633e-05	0.00697891	6.44637e-05	0.00301547	0.0044181	0.00769674	0.00440194	6.50513e-05	0.00789685	0.00335305
COPSAC_163	0.00607168	0	0.000316624	0.00628828	0.00805937	0.00112582	4.31951e-05	0.000326112	0.00373911	0.0028656	0.00577744	0.00745086	2.2091e-05	0.00608725	0.00692505	0.00790999	0.00080888	0.00601551	0.00505032	0.000334119	0.00414297	0.00616283	0.00323908	0.00690215	0.00773355	6.44821e-05	0.000111619	0.000418897	0.0074923	0.0046638	0.0031197	0.00656452	0.000481194	0.000350975	0.0047426	0.000102808	0.00471756	0.00198601	0.000226911	0.000102808	0.00706462	0.00072695	0.00486138	0.00528333	0.00769171	0.00356542	6.44604e-05	0.00761999	0.00336642
COPSAC_164	0.00440226	0	0.00307056	0.00645874	0.00649583	0.00359421	0.00213948	1.47439e-05	0.00495482	0.00497364	0.00587942	0.00494571	0.00171001	0.00328402	0.00637613	0.00627566	0.000612144	0.00404156	0.00361979	0.000138399	0.00350591	0.00618554	0.00509846	0.0050345	0.00402476	0.0021687	0.00355359	0.00416056	0.00415858	0.0027631	0.00600608	0.00532772	0.00221906	0.001897	0.00222343	0.00199951	0.0023089	0.00285728	0.00200324	0.00199951	0.0047979	0.00408935	0.00232869	0.00441468	0.00610007	0.00524291	0.00240721	0.00631626	0.00409565
COPSAC_165	0.00718195	0	4.69705e-05	0.00504298	0.00829452	0.000433378	1.0416e-05	0.000158203	0.00246238	0.00183817	0.00577296	0.00867808	5.33786e-06	0.0093711	0.00786709	0.00860363	0.000221135	0.00687856	0.00585055	0	0.00273575	0.00618787	0.00275907	0.00761216	0.00849173	1.19503e-05	2.77924e-05	6.43176e-05	0.0112611	0.00800662	0.00357771	0.00710983	0.000432702	0.000539235	0.00154028	8.59698e-05	0.00654669	0.00160503	0.00021286	8.59698e-05	0.00797593	2.48598e-05	0.00112591	0.0060521	0.00806402	0.00477103	2.29276e-05	0.00821055	0.000420891
COPSAC_166	0.00582643	0	0.00149441	0.00761777	0.00784358	0.00265518	0.000858933	0.000417971	0.00592241	0.00606438	0.00776599	0.00449351	0.000623637	0.00195238	0.00800655	0.00721746	0.000771478	0.00507461	0.00474312	0.000976434	0.0035923	0.00813851	0.00649934	0.00410293	0.00660465	0.000980345	0.00204782	0.00174219	0.00308911	0.00221163	0.00577388	0.00484603	0.00152529	0.00218631	0.00147678	0.00091981	0.00153132	0.0037675	0.00101599	0.00091981	0.00477464	0.0038781	0.00160972	0.00551224	0.00853231	0.00860979	0.000962635	0.00767305	0.00310704
COPSAC_167	0.00663789	6.70872e-06	6.84494e-05	0.00762315	0.00904501	0.000668835	1.04006e-05	7.79412e-05	0.00501596	0.0046757	0.0071858	0.00686271	5.42251e-06	0.00549242	0.00816483	0.00828565	6.22721e-05	0.00677816	0.00620344	0.000119425	0.00413218	0.00755697	0.00473797	0.00567618	0.00826586	1.91376e-05	2.85356e-05	3.15308e-05	0.00683154	0.00495713	0.00495853	0.00597345	0.000685812	0.000395572	0.0029787	7.21868e-06	0.00396983	0.00165095	1.04196e-05	7.21868e-06	0.00710675	0.00100156	0.00277942	0.00469396	0.00983529	0.00854952	1.05079e-05	0.0086211	0.000954248
COPSAC_168	0.0063586	0	2.70407e-05	0.00589459	0.00816823	0.00109822	3.04387e-06	0.000415607	0.00405414	0.00315098	0.00580655	0.00715952	2.54016e-06	0.00411924	0.00742695	0.00791596	0.000774407	0.00611597	0.00444486	4.43667e-05	0.00382852	0.0062029	0.00404159	0.00688956	0.00840523	2.15116e-05	5.59056e-06	0.000342859	0.00765182	0.00271344	0.00382514	0.00646681	0.00135134	0.000695785	0.00352168	0.000210122	0.00564315	0.00279184	0.000315079	0.000210122	0.00722767	0.000343155	0.00308892	0.00542776	0.00754603	0.00449759	8.96536e-05	0.00774434	0.00260341
COPSAC_169	0.00528324	0.000146224	0.00158635	0.00625895	0.00767311	0.00267247	0.000802818	0.000244217	0.00317075	0.00271268	0.0061152	0.00620385	0.000509875	0.0045328	0.00694145	0.00749329	0.00104427	0.00606757	0.00711015	6.87979e-05	0.00460333	0.00642277	0.00352738	0.00555564	0.00751661	0.000906236	0.00169577	0.00144178	0.00613634	0.00420304	0.00594633	0.0047818	0.00152316	0.000884605	0.00281116	0.000713012	0.00331911	0.00179485	0.000774862	0.000713012	0.00624459	0.0011387	0.00276726	0.0033575	0.0081402	0.00682534	0.00109835	0.00702764	0.00298106
COPSAC_170	0.0056255	0.000256129	0.00216582	0.0034199	0.00643515	0.00195543	0.00114907	0.000120312	0.00313802	0.00250468	0.00506651	0.00664655	0.000900687	0.00779395	0.00607164	0.00684334	0.000870338	0.0052283	0.00478156	0	0.0041367	0.00540535	0.00282523	0.00598843	0.00523955	0.00123019	0.00122691	0.00230196	0.00905392	0.00621767	0.0044392	0.00592184	0.00206948	0.00116798	0.00305647	0.00104871	0.00542915	0.00221414	0.00105664	0.00104871	0.00646401	0.00159585	0.00257419	0.00495693	0.00606257	0.00329664	0.00106346	0.00657318	0.00330098
COPSAC_171	0.00591123	0	0.000258822	0.00713101	0.0092019	0.00300473	0.000106791	0.000484216	0.00520551	0.00494286	0.00785181	0.00640465	7.31356e-05	0.00338182	0.00833446	0.00876342	0.000460797	0.00732294	0.00646649	0.00011035	0.00364776	0.00821021	0.00608314	0.00574428	0.00875264	0.00012537	0.000273631	0.000186677	0.00526894	0.00279496	0.00488891	0.00474053	0.000573807	0.000285405	0.00143958	9.30118e-05	0.00304708	0.00237142	0.000102261	9.30118e-05	0.00743191	0.000110075	0.00118336	0.00409806	0.00955246	0.00900455	0.00024631	0.00774847	0.00182867
COPSAC_172	0.00767444	0	0	0.000656959	0.00905331	0	0	0	0.000121473	0	0	0.0100497	0	0.010797	0.00808801	0.00894791	0	0.00730314	0.00726731	0	0.000346976	0	0	0.00853817	0.0107017	0	0	0	0.0117265	0.00831763	0.000141616	0.00807188	0	0	0.00726276	0	0.00780074	0	0	0	0.00881946	0	0.00726049	0.00726731	0.00893203	0	0	0.00874374	0
COPSAC_173	0.00600739	2.72212e-06	0.000129894	0.00718307	0.00813992	0.00261289	1.67334e-05	0.000271439	0.00483353	0.00432559	0.00701988	0.00538325	6.41891e-06	0.00428563	0.00751635	0.00791733	0.000780706	0.00638612	0.00641363	2.36052e-06	0.0041349	0.00732747	0.00543831	0.00597785	0.00632656	1.67675e-05	3.39401e-05	0.000439116	0.0054436	0.00373161	0.00512923	0.00549516	0.000922757	0.000661329	0.00184586	3.64913e-05	0.00317647	0.00244165	4.38044e-05	3.64913e-05	0.00659449	0.000508767	0.00160591	0.00362324	0.00767213	0.00649791	2.19313e-05	0.00771943	0.00382575
COPSAC_174	0.00545755	0.000360539	0.00208022	0.00692555	0.00709636	0.00254886	0.000857342	0.000470611	0.00584654	0.00574296	0.00680638	0.00483829	0.000638095	0.00245214	0.00727712	0.00733231	0.00146655	0.00509231	0.00411188	0	0.00265112	0.00715526	0.00575845	0.00512051	0.00478868	0.00103135	0.00200154	0.0024138	0.00360912	0.00238123	0.00429876	0.00449237	0.00137057	0.00102178	0.00254601	0.000873325	0.00297742	0.00250328	0.00098998	0.000873325	0.00545068	0.00129532	0.00262928	0.0051459	0.00721769	0.00609479	0.00067576	0.00721622	0.00426836
COPSAC_175	0.00526099	0	0.001559	0.00643057	0.00824883	0.00182657	0.000829619	0	0.00153955	0.0011918	0.00613625	0.0062472	0.000568249	0.00359942	0.00765546	0.00804372	0	0.00678001	0.00690374	0	0.00410683	0.00651094	0.00201907	0.0061541	0.00954651	0.000890698	0.00196324	0.00142401	0.00606053	0.00284055	0.00613948	0.00452152	0.00130895	0.000708955	0.00159754	0.000730836	0.00315949	0.00129367	0.000730836	0.000730836	0.00660364	0.00108739	0.00132	0.0027568	0.00877094	0.00767903	0.00130209	0.00704418	0.00233407
COPSAC_176	0.00627172	5.97309e-06	0.000159356	0.00536344	0.00828602	0.00098593	2.41982e-05	0.000433842	0.00390532	0.00288345	0.00566152	0.00749787	9.71768e-06	0.005372	0.00732966	0.00819352	0.000703912	0.00598796	0.00366938	0.000151456	0.00268987	0.00606216	0.00405005	0.00662271	0.00860712	2.35091e-05	5.00684e-05	0.000307221	0.00803667	0.00399259	0.00469174	0.00625373	0.00260895	0.00156221	0.00488625	0.000302298	0.00584134	0.00270932	0.000386404	0.000302298	0.00734159	0.000328767	0.00471133	0.00552664	0.00720905	0.00463124	3.13108e-05	0.00745106	0.0033274
COPSAC_177	0.006856	1.5855e-06	2.14677e-05	0.0044491	0.00839704	0.000917652	2.06332e-06	5.83537e-05	0.00388576	0.00266334	0.00582253	0.00966409	9.1757e-07	0.00312799	0.00791045	0.00775505	0.0001521	0.00709712	0.00175905	0.000422395	0.00384165	0.00624733	0.00310331	0.00770997	0.0120599	2.31972e-06	4.8807e-06	7.0653e-05	0.00904564	0.00157594	0.00268734	0.0072692	0.00183939	0.00106592	0.00111895	3.22444e-05	0.00570682	0.000893945	8.58512e-05	3.22444e-05	0.00798023	0.000978368	0.000799537	0.00614809	0.00804706	0.00365735	1.78971e-06	0.00802744	0.00151821
COPSAC_178	0.00555651	0	0	0.00858127	0.00985573	0	0	0	0	0	0.00669462	0.00723484	0	0.00524551	0.00911327	0.00982787	0	0.00820194	0.0106648	0	0.00511052	0.00714387	0	0.00718327	0.0128328	0	0	0	0.0100922	0.00792244	0.00619998	0.00451587	0	0	0	0	0.00348275	0	0	0	0.00824054	0	0	0.00293137	0.0109359	0.00934826	0	0.00932908	0
COPSAC_179	0.00669615	8.39683e-06	0.000140057	0.00796696	0.0093787	0.000295677	2.28528e-05	0.00059266	0.00555877	0.00545275	0.00768388	0.00686068	1.37003e-05	0.00242984	0.00819593	0.00953108	0.000463971	0.00639228	0.00638779	0.000142642	0.00352672	0.00798963	0.00689064	0.00426481	0.00869016	3.00988e-05	6.91706e-05	0.000173287	0.00531869	0.00185981	0.00613764	0.00558234	0.00233212	0.00228505	0.00383174	0.000243879	0.00499653	0.00478866	0.000479954	0.000243879	0.00739669	6.54218e-05	0.00372568	0.00499939	0.0102029	0.00865318	4.05059e-05	0.0084233	0.00117551
COPSAC_180	0.00668846	0	0	0.00772253	0.0087159	0.00246014	0	0.000279307	0.00376681	0.00293364	0.00668918	0.00605694	0	0.00575656	0.00630813	0.00890972	0.000590887	0.00687786	0.00659404	0.000287685	0.00492237	0.00700989	0.00375195	0.00600624	0.00760172	0	0	0.000297076	0.00728909	0.00558281	0.0033467	0.00652197	0.00112336	0.000599119	0.0027242	5.44628e-05	0.00394973	0.00166031	0.000109508	5.44628e-05	0.00721587	0.000345854	0.00245599	0.00465818	0.00763658	0.00506116	2.91762e-05	0.00842955	0.00439598
COPSAC_181	0.00744017	0	0.00010158	0.00856784	0.0101291	0.000355299	1.72383e-05	9.02968e-05	0.00785372	0.00796734	0.00958972	0.00433863	1.07636e-05	0.00163026	0.00953089	0.00809646	0.000250431	0.00555244	0.00367551	0	0.00299929	0.0100584	0.00741342	0.00384599	0.00857094	2.63452e-05	5.6717e-05	0.000108522	0.00301753	0.00115254	0.00708474	0.00517518	0.000110586	0.00128561	0.00181464	4.93413e-05	0.00196379	0.00273101	9.73885e-05	4.93413e-05	0.00609831	0.000249074	0.00187914	0.0075723	0.0105904	0.010548	2.09305e-05	0.00862676	0.000147311
COPSAC_182	0.00692725	2.05778e-05	0.000369273	0.00685629	0.00802631	0.000880535	3.89907e-05	0.000227506	0.00460239	0.0032033	0.00614796	0.00673887	2.95914e-05	0.00775213	0.00713039	0.00844221	0.000740704	0.00652247	0.00644691	0.000206386	0.00397791	0.0065808	0.00330229	0.00685611	0.00543288	7.16215e-05	0.000147424	0.000380404	0.00996192	0.00687047	0.0035154	0.00695714	0.00113922	0.000725964	0.00172665	0.000105655	0.00525646	0.00179835	0.000213263	0.000105655	0.00744874	0.000405737	0.00131713	0.00535076	0.00658061	0.00454081	8.72123e-05	0.00811316	0.00436835
COPSAC_183	0.00680976	0	0	0.0055839	0.00866431	0.000898175	0	0.000124908	0.00326658	0.00253876	0.00629443	0.00835636	0	0.00466556	0.0079524	0.00815372	0.000182454	0.00699226	0.00407387	6.99298e-05	0.00330449	0.00667401	0.00330884	0.00738434	0.0112986	0	0	0.000100577	0.00838587	0.00287861	0.00401426	0.00694257	0.000631075	0.000384467	0.00432887	2.44689e-05	0.00594258	0.00139656	2.66797e-05	2.44689e-05	0.00782469	6.53032e-05	0.00392502	0.00598632	0.00882905	0.00558351	0	0.00801402	0.000827246
COPSAC_184	0.00671743	1.50053e-05	0.00102035	0.00722023	0.00882616	0.00158203	0.000263611	0.000358516	0.0072269	0.00764598	0.00867972	0.00454004	0.00015049	0.00108074	0.00879166	0.00849515	0.000872682	0.00727417	0.00572294	0.000759861	0.0023908	0.00909076	0.00750073	0.00481006	0.00739589	0.000277394	0.000656706	0.000938851	0.00417008	0.00121487	0.00353903	0.00498528	0.00170477	0.00208881	0.00341558	0.000312068	0.00424446	0.00412496	0.000450493	0.000312068	0.0060222	0.00213384	0.00347728	0.00696317	0.00943893	0.00868582	0.000263925	0.00788358	0.00216427
COPSAC_185	0.00613634	0	0.000371461	0.00704771	0.00879472	0.00123058	5.85866e-05	0.000132465	0.00372626	0.0029501	0.00642873	0.00707475	3.51143e-05	0.00463987	0.00758161	0.00780022	0.000520594	0.00626278	0.00413022	0.000111471	0.00477268	0.00675022	0.00307204	0.00630378	0.00926863	8.3032e-05	0.000176041	0.000292562	0.00712467	0.00318784	0.0052073	0.00623998	0.000606843	0.000287792	0.00403205	5.59978e-05	0.00460477	0.00143937	6.20696e-05	5.59978e-05	0.00720169	0.000584161	0.00392698	0.00494285	0.00830543	0.0056656	0.0001262	0.00816186	0.00158858
COPSAC_186	0.00631666	0	9.35736e-05	0.00817275	0.00930935	0.00131289	2.5844e-05	4.59196e-05	0.00415411	0.00353311	0.00704922	0.00670125	1.279e-05	0.00474674	0.00803201	0.0079962	0.000173056	0.00630926	0.00549494	0.000149022	0.00503475	0.00736547	0.00422275	0.0056892	0.00877166	2.96076e-05	6.70383e-05	9.76092e-05	0.00661268	0.00352562	0.00605394	0.00599705	0.000256252	0.000121635	0.0041829	1.92176e-05	0.00416173	0.000653098	2.1364e-05	1.92176e-05	0.0070357	6.08838e-05	0.0044014	0.00470232	0.00877087	0.006544	4.24322e-05	0.00850964	0.0011324
COPSAC_187	0.0059439	2.86076e-06	3.81148e-05	0.00802144	0.00941695	0.000257831	0	0.000252274	0.00460127	0.00439115	0.00794368	0.0055379	1.97194e-06	0.00313299	0.00885828	0.00856152	0.000163905	0.00713285	0.0080703	2.06794e-06	0.00278705	0.00845106	0.00476923	0.00523577	0.00970204	4.84928e-06	7.88731e-06	6.62596e-05	0.00712512	0.00610518	0.0041126	0.00450453	0.000678067	0.000380314	0.00192216	7.14234e-05	0.00324826	0.00180214	8.61932e-05	7.14234e-05	0.00666988	8.92365e-05	0.00169235	0.0034485	0.00999916	0.00909517	4.97275e-06	0.00842401	0.000359257
COPSAC_188	0.00757013	0	0	0.0027585	0.00923618	0	0	0	0.00301302	0.00193662	0.00550904	0.0102068	0	0.00327083	0.0085824	0.00889665	0.000605221	0.00780702	0.00707288	0	0.00481823	0.00597822	0.00270433	0.0027728	0.00796732	0	0	0.000763724	0.0102622	0.00146174	0.00350203	0.00852073	0	0	0	0	0.00672821	0.0025817	0	0	0.0100603	0.00117402	0	0.00733939	0.00793102	0.00326028	0	0.00984909	0
COPSAC_189	0.00662799	0	7.1443e-05	0.00748131	0.0087261	0.000106414	1.35518e-05	4.02757e-05	0.0048909	0.0046024	0.00737087	0.00649526	6.55677e-06	0.00583709	0.00806955	0.00832771	9.23064e-05	0.00675512	0.00599341	4.20874e-07	0.00394861	0.0077137	0.00526517	0.0061625	0.00801407	1.65398e-05	3.44484e-05	4.17621e-05	0.00754783	0.00573353	0.00587119	0.0061127	0.000963572	0.000684283	0.00300237	1.99078e-05	0.00450949	0.00271521	3.24402e-05	1.99078e-05	0.00699435	6.39904e-05	0.00270001	0.00456805	0.00906227	0.00796276	2.3826e-05	0.00816917	0.000151021
COPSAC_190	0.0062639	2.77274e-05	0.000409267	0.00829416	0.0109468	0.00109097	0.000202073	0.00013851	0.00547315	0.00533109	0.00925601	0.00364288	0.000131812	0.000505592	0.0106381	0.0103757	0.000304298	0.00864674	0.0103922	0	0.000683526	0.00985565	0.00678896	0.00189158	0.00998297	0.000279918	0.000605249	0.00061843	0.000834244	0.000536449	0.00378711	0.00250223	0.000728515	0.000701418	0.00160556	0.000214055	0.00199742	0.0021746	0.000257693	0.000214055	0.00255277	0.000397974	0.00170882	0.00358917	0.00832518	0.0117257	0.000196552	0.00898261	0.00137528
COPSAC_191	0.00643129	0	0	0.00575818	0.00881706	0.00136797	0	1.78797e-05	0.00239438	0.00147246	0.00508875	0.00839633	0	0.00817084	0.00700704	0.00796452	0	0.00677947	0.00195471	0.000293729	0.00280075	0.00547782	0.00193555	0.00697715	0.00800177	0	0	0	0.0111238	0.00812498	0.00112343	0.00702817	0.000161445	7.2896e-05	0.00489139	0	0.00522134	0.00131703	0	0	0.00785049	0	0.00482435	0.00587068	0.00789842	0.00237051	0	0.00781015	0.00323874
COPSAC_192	0.00682416	0	0	0.00605443	0.00933361	0.00291266	0	0.000119296	0.0049258	0.00461283	0.0081164	0.00641764	0	0.00275745	0.0081499	0.0102847	0	0.00800254	0.0074282	0	0.00458003	0.00845928	0.00586332	0.00474122	0.00776624	1.99881e-05	0	0	0.00836455	0.00643826	0.00416375	0.00639048	0.00075853	0.000684865	0.00176463	0	0.00444275	0.00285731	0	0	0.00758178	5.51968e-05	0.0014013	0.00413261	0.00902324	0.00835589	0	0.00684787	0.00218878
COPSAC_193	0.00639713	6.10158e-07	0.000224142	0.00589986	0.00795557	0.000378249	2.35039e-05	0.000201224	0.0047979	0.00450783	0.00687663	0.00730699	1.15126e-05	0.00561239	0.0073596	0.00747372	0.00117907	0.00616329	0.00430236	1.68365e-05	0.00376827	0.00725743	0.0059073	0.00602232	0.00851928	7.38843e-05	5.68559e-05	0.000868312	0.00697472	0.00451411	0.00507128	0.00623435	0.00183178	0.00142363	0.00269044	3.2141e-05	0.00385078	0.00407278	5.94363e-05	3.2141e-05	0.0068416	0.00125767	0.00243771	0.00507131	0.00862714	0.00741986	4.41831e-05	0.00778675	0.000293835
COPSAC_194	0.00628698	7.83243e-05	0.00138091	0.00405275	0.00798903	0.00136806	0.000504394	0.000163631	0.00233841	0.00168518	0.00536515	0.00768224	0.000296476	0.00498897	0.0071815	0.00742873	0.000746588	0.00628548	0.00226273	9.43243e-05	0.00373964	0.00571383	0.00245828	0.00687935	0.0111552	0.000496158	0.000771739	0.0008441	0.00839251	0.00344561	0.00371215	0.00655148	0.00109069	0.000566587	0.00167382	0.000407052	0.00505803	0.00194931	0.00042935	0.000407052	0.00735967	0.000579799	0.00126818	0.00561075	0.00741081	0.00374408	0.000483123	0.00754454	0.00220771
COPSAC_195	0.00526891	0.000281478	0.00209201	0.00415128	0.00668802	0.00231901	0.00123148	0.000706462	0.00361392	0.00326514	0.00543767	0.00627296	0.00087872	0.00526985	0.00587407	0.0070697	0.00105297	0.00473765	0.00268847	0	0.00407387	0.00575032	0.00430902	0.00551458	0.00803893	0.00135284	0.0012052	0.00230484	0.00644681	0.00438733	0.00521619	0.00554286	0.00356716	0.002651	0.00339551	0.0011405	0.00445761	0.00372469	0.0012335	0.0011405	0.00602754	0.00162473	0.00316046	0.00497953	0.00650494	0.00531473	0.00138644	0.00624004	0.00322113
COPSAC_196	0.00689322	3.52988e-06	0.000123302	0.00389877	0.00939522	0.000211298	1.38628e-05	0.000248647	0.00293261	0.00199561	0.00447829	0.00846391	7.93855e-06	0.00596197	0.0077833	0.0083399	0.000165919	0.00688641	0.00519889	0.00018812	0.00221831	0.00488622	0.00189509	0.00726485	0.0102833	2.19596e-05	4.06308e-05	7.40221e-05	0.00896715	0.00388227	0.00162046	0.00737604	0.00121093	0.00060115	0.00632093	4.51194e-05	0.00644463	0.0010521	0.00012327	4.51194e-05	0.00843879	0.000489602	0.00640792	0.00649339	0.00857845	0.00244678	2.87066e-05	0.00863541	0.00130301
COPSAC_197	0.00626297	0	0.000450641	0.00777765	0.00853238	0.000936442	0.00017424	0.000160739	0.00511149	0.00495132	0.00723908	0.00595012	9.39177e-05	0.00425249	0.00786558	0.00837	0.000740369	0.00649219	0.00635506	0	0.00407002	0.0075527	0.00597304	0.0057065	0.00941081	0.000212346	0.000431289	0.000383216	0.00746195	0.00560914	0.00558226	0.00493076	0.00146324	0.000851923	0.00178743	0.000170643	0.00328278	0.00260998	0.000200358	0.000170643	0.00722326	0.000281149	0.00153904	0.00443346	0.00967119	0.00881947	0.000354201	0.00826513	0.00113228
COPSAC_198	0.00652038	0	0.00033598	0.00668816	0.00831019	0.00105013	7.31796e-05	0.00020263	0.00463028	0.00399761	0.0066295	0.00801981	3.77186e-05	0.00263186	0.00786606	0.00757884	0.000443852	0.00651986	0.00246204	0.000168444	0.00429298	0.00700003	0.0044721	0.00709501	0.0103763	8.18206e-05	0.000186046	0.000197667	0.00756529	0.00146129	0.00485277	0.00685888	0.0016641	0.00126461	0.00256329	0.000135878	0.00484805	0.00250362	0.000215535	0.000135878	0.00723226	0.0012107	0.00210796	0.00540744	0.00823543	0.00600926	9.62318e-05	0.0078297	0.000942843
COPSAC_199	0.00599728	5.85994e-05	0.0012991	0.00562206	0.00783064	0.00150363	0.000577565	7.6764e-05	0.0038716	0.00338817	0.00567701	0.00667109	0.000437367	0.00655656	0.00666042	0.00739083	0.00159555	0.00564671	0.0052533	1.34595e-05	0.00401075	0.00605194	0.00292687	0.00607916	0.00674625	0.000770592	0.000942943	0.00122019	0.00707991	0.0053887	0.00391416	0.00610513	0.00133371	0.000731746	0.00418657	0.000524799	0.0049174	0.00147638	0.000540262	0.000524799	0.00691327	0.000842998	0.00402789	0.00514534	0.00776229	0.00520138	0.000645617	0.00751446	0.00269699
COPSAC_200	0.00614622	0	0	0.00601266	0.008007	0.00241098	0	4.25476e-05	0.00511651	0.00382409	0.00697807	0.00671879	0	0.00632624	0.00732003	0.0079401	0	0.00699882	0.00470354	0	0.00492966	0.00735158	0.00299931	0.00729099	0.00986111	0	0	0	0.00815811	0.00555456	0.00322794	0.00621037	0	0	0.00286986	0	0.0040689	0	0	0	0.0073641	0	0.0025801	0.00569654	0.00814457	0.00615165	0	0.00790469	0.00396271
COPSAC_201	0.0086787	0	0	0	0.00964442	0	0	0	0	0	0	0.0102747	0	0.00568134	0.00937623	0.0121441	0	0.00943063	0.00843861	0	0	0	0	0.00622959	0.00893435	0	0	0	0.0149814	0.00436826	0	0.00887986	0	0	0.00114859	0	0.00937623	0	0	0	0.0102882	0	0.000802121	0.00849355	0.00852913	0	0	0.00737156	0
COPSAC_202	0.00587273	0	0.00143746	0.00686234	0.00825864	0.00210022	0.000578121	0.00110167	0.00526553	0.00511244	0.00663123	0.00463134	0.000372476	0.00393477	0.00737841	0.00790483	0.00172989	0.00571628	0.00391254	0.000178948	0.00399976	0.00685963	0.00545607	0.00396044	0.00764645	0.000677453	0.00110965	0.0010729	0.00608607	0.00461664	0.00577753	0.0051507	0.00197727	0.00170344	0.00359574	0.000754999	0.00444973	0.00310098	0.000863948	0.000754999	0.00644348	0.000877441	0.00365133	0.00473971	0.00776141	0.00654967	0.000644334	0.0076876	0.00235177
COPSAC_203	0.00721467	0	0	0.00517377	0.00962542	0.001049	0	0	0.00278546	0.00219204	0.00562226	0.00790548	0	0.00633762	0.00769068	0.00832057	0	0.00697054	0.00551649	0	0.00142368	0.00605283	0.00353293	0.00569389	0.00937055	0	0	0	0.0091098	0.00446269	0.00304219	0.00756873	0.00174514	0.000946095	0.00551353	0	0.00514899	0.00219854	0	0	0.00840283	0	0.00584468	0.00649699	0.00828892	0.00522482	0	0.00890053	0.00091832
COPSAC_204	0.00621	0.000212857	0.00194803	0.00543362	0.00710681	0.00260383	0.000792128	0.000471321	0.00429185	0.0032557	0.00616666	0.00843819	0.00049324	0.00220304	0.00705149	0.00771464	0.00122674	0.0064236	0.0066902	1.4083e-05	0.00436631	0.00661695	0.00409567	0.00452832	0.00596123	0.000805542	0.00146319	0.00161958	0.00875345	0.00599594	0.00362735	0.0060155	0.00144333	0.000941598	0.00270292	0.000742745	0.00483746	0.00185383	0.000893669	0.000742745	0.00619576	0.00112779	0.00230015	0.00464223	0.00629699	0.00539962	0.000564599	0.00669044	0.00260013
COPSAC_205	0.0065233	0	0	0.00696074	0.00897054	0.00138698	0	0.000140012	0.00455917	0.00391624	0.00695823	0.00764818	0	0.00425089	0.00781614	0.00837603	0.000439822	0.00688532	0.00664823	5.3071e-05	0.00463091	0.00727516	0.00474153	0.00633306	0.00876484	0	0	0.000188704	0.00732082	0.00292546	0.00512676	0.00627962	0.00100191	0.000506004	0.00425821	4.51773e-05	0.0046568	0.00232213	0.000113087	4.51773e-05	0.00730832	0.000268665	0.00438962	0.00498007	0.00939277	0.00741141	0	0.00837116	0.00110694
COPSAC_206	0.0068323	8.47103e-06	0.000164103	0.00476109	0.0078308	0.000762948	3.1751e-05	0.000277196	0.00346676	0.00146105	0.00488701	0.0076787	1.57018e-05	0.00913269	0.00691368	0.00823998	0.000419548	0.00643968	0.00637709	7.12873e-06	0.00354264	0.00529759	0.00247826	0.00731603	0.00653291	3.78327e-05	8.03981e-05	0.000143456	0.0112258	0.00704385	0.00171401	0.0068145	0.000832136	0.000435313	0.00346595	0.000173901	0.00626402	0.00144701	0.000374652	0.000173901	0.00755016	0.000189917	0.0029079	0.00581338	0.00635168	0.00164347	5.43139e-05	0.00777185	0.00396494
COPSAC_207	0.00626792	0	6.33518e-05	0.00660823	0.00875964	0.000755031	8.23502e-06	0.000103953	0.00317095	0.00261407	0.00632728	0.00740068	3.94976e-06	0.00624179	0.00769581	0.0079348	0.0003083	0.00649793	0.00639156	0.000100776	0.00490099	0.00667295	0.00257257	0.00661033	0.00869067	9.74061e-06	2.08881e-05	0.000166697	0.00767647	0.00514454	0.00478565	0.0063708	0.000716549	0.000344055	0.0041666	2.82392e-05	0.00481431	0.00101161	3.02681e-05	2.82392e-05	0.00742177	0.00130937	0.00407407	0.00520467	0.00857836	0.00536063	1.55888e-05	0.0082293	0.000805471
COPSAC_208	0.00578307	5.16914e-07	5.9238e-05	0.00665817	0.00824087	0.00152659	7.2584e-06	0.000198734	0.00457875	0.00468866	0.00693141	0.00605948	3.28625e-06	0.00393599	0.00764188	0.00779686	0.000945524	0.00683804	0.00585988	9.23744e-05	0.00449044	0.00722815	0.00507029	0.00622411	0.0081223	2.9416e-05	2.16205e-05	0.000568153	0.00657762	0.00282782	0.00573574	0.00527821	0.0020406	0.00149987	0.00262345	8.86304e-05	0.00328235	0.00202329	0.000112555	8.86304e-05	0.00632946	0.00214631	0.00254887	0.00438261	0.00856757	0.00714405	1.2355e-05	0.0075333	0.00210888
COPSAC_209	0.00750315	0	4.69623e-05	0.00521723	0.00925844	8.58416e-05	1.11503e-05	2.90833e-05	0.00266728	0.00206185	0.00605354	0.0102348	5.58615e-06	0.000199958	0.00863424	0.00874988	0.00010687	0.00762664	0.00144124	0	0.00203106	0.00652866	0.00258531	0.00830502	0.0139767	1.61555e-05	2.85854e-05	5.17565e-05	0.00946529	8.54286e-05	0.00221431	0.00801792	0.000188085	0.000238006	0.000662264	1.57561e-05	0.00694728	0.00200144	1.85606e-05	1.57561e-05	0.00873336	3.61851e-05	0.000456652	0.00691627	0.00921665	0.0044494	1.3059e-05	0.0088473	9.10948e-05
COPSAC_210	0.00816247	0	0	0.00255759	0.00986747	0.00019037	0	6.11263e-05	0.000820324	0.000582574	0.00302429	0.0108324	0	0	0.00910588	0.00905306	0	0.00812015	0.00318882	0	0.000755087	0.0033666	0.000800929	0.00909108	0.0116357	0	0	0	0.0106923	0	0.00101443	0.00883579	0.000853835	0.000481695	0.000781517	0	0.00726617	0.000637638	0	0	0.00954875	0	0.000543073	0.00801295	0.00888256	0.0021852	0	0.00915685	0.000651026
COPSAC_211	0.00739528	0	0	0.000458459	0.0101512	0	0	0	0.0002458	0	0.000918944	0.0101866	0	0.00762394	0.00817792	0.00892526	0	0.00736013	0.00676298	0	0.000356525	0.00104089	0.000216299	0.00842809	0.0132954	0	0	0	0.00986686	0.00543369	0.000286056	0.00815564	0	0	0.00759841	0	0.00754881	0.00017996	0	0	0.00930012	0	0.00776444	0.00744677	0.00959606	0.0003561	0	0.00926863	0
COPSAC_212	0.00690445	0	0.00018076	0.00694914	0.00844632	0.00286142	1.80056e-05	0.000299137	0.00433875	0.00370349	0.00714761	0.0066906	9.40606e-06	0.00450632	0.00763938	0.00853898	0.000207832	0.00739344	0.00541767	0.000128562	0.0039387	0.00740848	0.00402817	0.00558299	0.00779036	2.31126e-05	4.90688e-05	0.000111466	0.00790452	0.00592162	0.00412699	0.0066981	0.000873998	0.000541632	0.0015931	1.25029e-05	0.00357257	0.00119316	1.76629e-05	1.25029e-05	0.00738783	0.000313277	0.00128986	0.00517069	0.00823387	0.00680366	3.58504e-05	0.00789762	0.00254784
COPSAC_213	0.00602481	1.78904e-05	0.00105121	0.00657106	0.00812657	0.00230325	0.000806516	0.000961151	0.00613381	0.00632366	0.00727577	0.00487553	0.000520874	0.00138878	0.00765267	0.00961175	0.00238316	0.00535887	0.00516602	5.10834e-06	0.00271567	0.00761465	0.00733125	0.00327094	0.00569905	0.000802085	0.0015287	0.0034125	0.00308942	0.00221224	0.00364253	0.00400237	0.00278291	0.00259186	0.0046384	0.00106757	0.00540881	0.00465663	0.00145039	0.00106757	0.00438344	0.00101474	0.00495906	0.00591346	0.00808163	0.00818858	0.00109689	0.00697883	0.00298769
COPSAC_214	0.00706683	2.93365e-06	0.000180274	0.00661283	0.00835131	0.000281065	3.63991e-05	4.21383e-05	0.00362096	0.00298796	0.00616206	0.00851338	2.0729e-05	0.00906834	0.00789694	0.00829492	0.000266754	0.00636478	0.00561604	6.49835e-05	0.00384487	0.00658624	0.00327304	0.00759983	0.00698042	7.28024e-05	0.00010473	0.000143514	0.0112374	0.00676674	0.00399103	0.00727847	0.000355063	0.000193595	0.000577773	2.78159e-05	0.00607477	0.00095862	3.45763e-05	2.78159e-05	0.00796963	0.000253355	0.000399343	0.00629457	0.00752536	0.00377692	3.32273e-05	0.00824781	0.000528253
COPSAC_215	0.00648492	0	0.000165994	0.00529283	0.00822717	0.00051897	2.42206e-05	0.000313817	0.00472905	0.00397754	0.00616449	0.00623506	2.45686e-05	0.0060311	0.00744952	0.00744078	0.000711958	0.00641151	0.00600078	4.31276e-05	0.00451126	0.00655881	0.00440246	0.00648621	0.00817687	2.61598e-05	5.56724e-05	0.000197465	0.00804264	0.00490253	0.00381126	0.00626106	0.0025785	0.00192628	0.00404026	0.000109812	0.00455602	0.00225073	0.000233595	0.000109812	0.00709206	0.00163383	0.00410868	0.00497756	0.00788199	0.00511484	0.000332224	0.00774937	0.00140671
COPSAC_216	0.00644299	0	0.000473097	0.00721838	0.00828775	0.00248393	0.000185329	0	0.00501524	0.00348803	0.00596343	0.0083187	0.000110205	0.003583	0.00735995	0.00776964	0.000150292	0.0066074	0.00374152	0.00010326	0.00452692	0.00643432	0.000943183	0.00722586	0.00880529	0.000226562	0.000456813	0.000282768	0.00798334	0.00177633	0.000989591	0.00694149	0.00353622	0.00215512	0.00402143	0.000132048	0.00568662	0.00294966	0.000132048	0.000132048	0.00767163	0.000218505	0.00361834	0.00594436	0.00703852	0.00433775	0.000175147	0.00794838	0.00118769
COPSAC_217	0.00606168	0	0.000873603	0.00583739	0.00830361	0.000947247	0.000262027	0.000361227	0.00346464	0.00276474	0.00555534	0.0083304	0.000140642	0.00646973	0.00649522	0.00780846	0.000815395	0.00597605	0.00457888	0.000560767	0.00367133	0.0058744	0.00351083	0.00594284	0.0101382	0.000268551	0.000541517	0.00040513	0.00778004	0.00601927	0.00205327	0.0063131	0.00130184	0.000668693	0.00452668	0.000177734	0.00441195	0.00299024	0.000177734	0.000177734	0.00724254	0.00027899	0.00487689	0.00525394	0.00742508	0.00502611	0.00046843	0.00768091	0.00245158
COPSAC_218	0.00641636	0	0	0.00796528	0.010301	0.00241143	0	0.000127033	0.00250845	0.0019519	0.00863799	0.00582293	0	0.000251661	0.00852532	0.0108243	0.000178725	0.00876567	0.0117706	1.27912e-05	0.00326648	0.00913621	0.00309735	0.00730925	0.0103385	0	0	0.000119656	0.00552566	0.000491901	0.00477022	0.00491324	0.000301714	0.000273084	0.000645228	2.2464e-05	0.00123215	0.000959254	5.98983e-05	2.2464e-05	0.00610263	6.72261e-05	0.000591935	0.00240882	0.0102579	0.00917666	1.8731e-06	0.008659	0.00376326
COPSAC_219	0.00679821	0	0	0.00660801	0.00932417	0.00201569	0	0	0.00605765	0.00600062	0.00781315	0.00687288	0	0.00353325	0.0080522	0.00895169	0	0.0070817	0.00630438	0.00051637	0.0031376	0.00818294	0.00655223	0.00536135	0.00826181	0	0	0	0.00500389	0.00315851	0.0054372	0.00599305	0.00148996	0.00121833	0.00252708	0	0.00354008	0.00488564	0	0	0.00763385	0	0.00236849	0.0055406	0.0106512	0.00960312	0	0.00731586	0.00222332
COPSAC_220	0.00678932	3.88298e-06	9.45871e-05	0.00731346	0.00914678	0.00012399	1.47586e-05	3.99636e-05	0.00644844	0.00641586	0.00775906	0.00653991	8.24493e-06	0.00266229	0.00976234	0.00668749	0.000156083	0.00652851	0.00597388	9.6462e-06	0.00343011	0.00827555	0.00652611	0.00748735	0.00756445	2.16982e-05	4.36071e-05	6.84526e-05	0.00453401	0.00191164	0.0048017	0.00705896	0.000235955	0.00010977	0.000682914	1.24941e-05	0.00206905	0.00360724	1.43104e-05	1.24941e-05	0.00637988	0.00242565	0.000542345	0.00594821	0.00919781	0.00803716	2.52657e-05	0.00765873	0.000127026
COPSAC_221	0.00661873	0	4.51914e-05	0.00658022	0.00801166	0.00181901	6.00268e-06	0.000168058	0.00225073	0.00174073	0.00637851	0.00800645	2.87185e-06	0.00756408	0.00730197	0.008199	0.000272928	0.00675917	0.00555872	0.000157409	0.0044605	0.00664601	0.00230225	0.00731483	0.00872098	7.17895e-06	1.52351e-05	0.000153557	0.00907962	0.00689981	0.00426704	0.00648737	0.000369808	0.000299813	0.00087413	4.10006e-05	0.00492034	0.000662092	0.000100026	4.10006e-05	0.00733072	0.000534383	0.000623638	0.00496504	0.0078971	0.00509766	9.02428e-06	0.00795922	0.002643
COPSAC_222	0.00672248	0	0.00012338	0.00772653	0.0088995	0.00345435	1.5235e-05	0.000165834	0.00395254	0.00365124	0.00833269	0.00506042	7.07213e-06	0.000193761	0.00732369	0.00868906	0.000276652	0.00763731	0.00816888	3.05365e-05	0.00249462	0.00873834	0.00559413	0.00483414	0.0084053	1.48099e-05	3.73674e-05	0.000149854	0.00831736	0.00627162	0.00455037	0.00479484	0.000687447	0.00087627	0.00111188	2.64638e-05	0.00128024	0.00277656	5.43622e-05	2.64638e-05	0.00694166	0.000243474	0.00123589	0.00301921	0.00938007	0.00850181	2.28582e-05	0.008139	0.00183432
COPSAC_223	0.00522685	0.00152389	0.00291211	0.00434309	0.00658293	0.00231062	0.00194018	6.99021e-05	0.00426922	0.00315358	0.00513621	0.00671479	0.00141732	0.00444472	0.00608264	0.00631909	0.000106087	0.00506621	0.000132057	6.18599e-06	0.00509577	0.00547306	0.0030273	0.00590436	0.00859914	0.00200479	0.00155165	0.00351056	0.00683836	0.00285053	0.00367694	0.00585017	3.05006e-05	1.35964e-05	0.00340244	0.00142537	0.00523229	0.00281306	0.00142537	0.00142537	0.00642801	0.00244285	0.00293925	0.0050365	0.00602571	0.00268194	0.000116857	0.00640575	0.0040946
COPSAC_224	0.0061508	7.70916e-05	0.000971381	0.00701551	0.007925	0.00191207	0.000484882	0.000148706	0.00519113	0.00498622	0.00687932	0.00668927	0.000292002	0.00628791	0.00746163	0.00716706	0.00127382	0.00571449	0.00497177	0.000103153	0.0048939	0.00717664	0.00450654	0.00627293	0.00607814	0.000542556	0.000976266	0.000826953	0.00779798	0.00593301	0.005014	0.00575743	0.00123826	0.000838245	0.001813	0.000352135	0.00397443	0.00132629	0.000352135	0.000352135	0.00650992	0.000563123	0.00146026	0.00487488	0.00744028	0.00622193	0.000436143	0.00750442	0.00185721
COPSAC_225	0.00656639	0	0.000240844	0.00680119	0.00840472	0.00247444	3.98214e-05	0.000298268	0.00574505	0.00569224	0.00767372	0.00565184	1.88728e-05	0.00371402	0.00809932	0.0075104	0.000299645	0.00714157	0.00545306	0.000234129	0.00399336	0.00798052	0.00551887	0.00556708	0.00838976	4.5928e-05	9.65945e-05	0.000164784	0.00661304	0.00401161	0.00502725	0.00572903	0.00115828	0.000692239	0.00205935	5.95835e-05	0.00286995	0.00158736	7.44535e-05	5.95835e-05	0.00707428	0.000664571	0.00197509	0.00548632	0.00906465	0.00823017	7.26692e-05	0.00782947	0.00259491
COPSAC_226	0.00594607	6.51191e-06	0.000114723	0.00555391	0.00916053	0.00286336	1.52934e-05	0.000131553	0.00407347	0.00337738	0.00791671	0.0055964	8.32214e-06	0.00173345	0.0087346	0.00906991	0.000198448	0.00773672	0.0111579	0.000640123	0.00310319	0.00837508	0.00615777	0.00543072	0.00727289	2.06071e-05	4.40849e-05	0.000236117	0.00435368	0.00101098	0.00420375	0.00440738	0.00076401	0.000456446	0.00132886	3.50292e-05	0.00198474	0.00197809	4.07342e-05	3.50292e-05	0.00700376	0.000159814	0.00123283	0.00247815	0.00840072	0.00810089	2.54435e-05	0.00636194	0.00360081
COPSAC_227	0.00592542	0	0.0011162	0.00709993	0.00811652	0.00253678	0.00045062	0.000343616	0.0048191	0.00461814	0.00643586	0.00636908	0.000266842	0.00406053	0.00736112	0.00736842	0.00146761	0.00572952	0.00507258	1.00395e-05	0.00444166	0.00675685	0.00522435	0.00594568	0.00746858	0.000524873	0.000977957	0.000818489	0.00571461	0.00367444	0.00608797	0.00595121	0.00174499	0.00124125	0.00296335	0.000446616	0.00346062	0.00378201	0.000593116	0.000446616	0.00655283	0.000527645	0.00305091	0.0042252	0.00799714	0.00660701	0.000623818	0.00749202	0.00215144
COPSAC_228	0.00691832	0	5.42976e-05	0.00406076	0.00950959	0.000198582	2.143e-05	7.39275e-05	0.00151759	0.00108301	0.00453068	0.00878467	1.26338e-05	0.00988823	0.00754434	0.00826792	0.000117825	0.00669353	0.00415294	0	0.00152462	0.00493098	0.00198972	0.00712597	0.00885193	2.73051e-05	6.21294e-05	4.4189e-05	0.0119717	0.00848647	0.00204587	0.00722287	0.000218804	0.000302264	0.00581973	3.75443e-05	0.00648845	0.00140952	6.45292e-05	3.75443e-05	0.00827784	2.52504e-05	0.00569674	0.00629537	0.00876038	0.00329192	2.66863e-05	0.00858931	0.000130943
COPSAC_229	0.00706985	4.19678e-05	0.000204936	0.00501963	0.00826672	0.000406632	6.05711e-05	6.12782e-05	0.00359094	0.000167514	0.00498209	0.0095495	3.89701e-05	0.000266051	0.00807774	0.00797281	0.000189988	0.00708125	0.00187191	0	0.00426545	0.00541826	0.000446215	0.00806157	0.0109356	7.83771e-05	0.000189606	0.000105661	0.00889752	9.68412e-05	0.000217001	0.00761044	0	0	0.000171406	4.5929e-05	0.00548724	0.000425653	4.5929e-05	4.5929e-05	0.00785402	7.76659e-05	0.000115477	0.00629304	0.00653756	0.000491606	0	0.00782221	0.00473351
COPSAC_230	0.00689106	0	0.000604779	0.00373573	0.0103952	0.000903484	0.000258492	6.45821e-05	0.00193513	0.00144175	0.0049376	0.00875817	0.000177297	0.00669544	0.00762067	0.00840471	0.000417655	0.00674382	0.00692938	5.42202e-05	0.0029477	0.00535066	0.00196166	0.00473132	0.010405	0.00034603	0.000407884	0.000469389	0.00882513	0.00483571	0.00293942	0.00729128	0.000909849	0.000442676	0.00604552	0.000228161	0.00646779	0.000698753	0.000228161	0.000228161	0.00884888	0.000351527	0.00602149	0.00640073	0.00912308	0.0034675	0.000592959	0.00929704	0.00117256
COPSAC_231	0.00616411	0.000177956	0.00131138	0.0063035	0.0075389	0.00219574	0.000199247	0.000353391	0.004686	0.00466324	0.0065124	0.00562766	0.000167767	0.0051746	0.00677051	0.00764839	0.00142424	0.00615413	0.00589248	0	0.00451302	0.00685055	0.00464571	0.00635152	0.00844883	0.000525999	0.000692185	0.0009882	0.00793928	0.00603458	0.00437331	0.00549363	0.00225387	0.00155188	0.00229464	0.000252919	0.00377562	0.00243724	0.00029666	0.000252919	0.00645602	0.00181555	0.00203479	0.00440615	0.00839752	0.00659889	0.00050769	0.00744952	0.00258871
COPSAC_232	0.00597893	3.18676e-06	0.00107824	0.00755036	0.00894013	0.00103105	0.000374872	0.000239578	0.00482501	0.00454549	0.00653014	0.00588241	0.000223043	0.00389902	0.00779529	0.0073777	0.000858787	0.00511697	0.0038891	0.000423857	0.00471107	0.00684181	0.0049453	0.00526576	0.0083526	0.000483689	0.000864684	0.000763258	0.0062167	0.00268742	0.00564519	0.00646403	0.00189474	0.00114994	0.00371429	0.000397393	0.00374175	0.00281448	0.000531723	0.000397393	0.00673118	0.00307743	0.00414158	0.004826	0.00800721	0.00576857	0.000698604	0.00779506	0.00177669
COPSAC_233	0.00541017	0.000652337	0.00200933	0.00524165	0.00701601	0.00185787	0.000993979	0.000523313	0.00442473	0.0035845	0.005516	0.00638984	0.000631449	0.00499816	0.00646884	0.0068925	0.00212376	0.00525493	0.00163869	0	0.00412435	0.00586178	0.00404441	0.00600582	0.00815644	0.0011141	0.00156005	0.00181599	0.00665677	0.00398798	0.00438003	0.00574602	0.00122383	0.000625656	0.00275925	0.000740689	0.00470127	0.00306644	0.00077916	0.000740689	0.00634305	0.00143488	0.00233812	0.00465968	0.00659946	0.00459638	0.000708038	0.00684718	0.00360441
COPSAC_234	0.00620735	0	3.26417e-05	0.00772077	0.00956047	0.00321366	2.13361e-06	8.65286e-05	0.00659762	0.00646891	0.00882064	0.00605364	1.02118e-06	0.00244378	0.00884909	0.00765991	0.000191065	0.00554511	0.00439859	1.30601e-05	0.002893	0.00929429	0.00726283	0.00617776	0.00756291	2.50782e-06	5.44048e-06	0.000116259	0.00388981	0.00206315	0.00623756	0.00619009	0.000140284	8.21326e-05	0.00111356	2.02738e-06	0.00153331	0.000211426	3.99561e-05	2.02738e-06	0.00557352	0.00553965	0.00103546	0.0055491	0.00888864	0.00768673	3.88197e-06	0.00771816	0.00346231
COPSAC_235	0.00589377	0.000122772	0.00107414	0.00588595	0.00770275	0.00226893	0.000544876	0.000203377	0.00436373	0.00393006	0.00612369	0.0070412	0.00033735	0.00605924	0.00685732	0.00730784	0.00145933	0.00595126	0.00545016	0.000129263	0.00472656	0.00643855	0.00397249	0.00637266	0.00732428	0.000640071	0.000884462	0.000954405	0.00698201	0.0051469	0.00378482	0.00593422	0.00108416	0.000628825	0.00435949	0.000418007	0.00492476	0.00150256	0.000444899	0.000418007	0.00670248	0.000682735	0.00432242	0.00509345	0.00762824	0.00527645	0.000451145	0.00748414	0.00289654
COPSAC_236	0.00685694	7.97397e-07	0.000126317	0.00465942	0.00769121	0.000595339	1.90172e-05	0.000140616	0.00333054	0.00139909	0.00485455	0.00840457	1.11851e-05	0.00939396	0.00756813	0.00809937	0.000201971	0.00660727	0.00591508	5.92316e-05	0.00378495	0.00527043	0.0013725	0.0075413	0.00670461	2.58937e-05	5.77977e-05	9.10509e-05	0.0109108	0.00723101	0.000945228	0.00707321	0.000526965	0.000248399	0.000632414	6.40212e-05	0.00588266	0.000794	9.81147e-05	6.40212e-05	0.00758073	0.000162521	0.000439261	0.00597187	0.00629321	0.00155115	4.07075e-05	0.0076917	0.00396658
COPSAC_237	0.00530822	9.32012e-05	0.00203412	0.00620756	0.00723064	0.00354576	0.00145815	0.000562372	0.00487986	0.00485913	0.00690028	0.00405575	0.00108801	0.00259639	0.00693886	0.00733022	0.000518501	0.00531649	0.00623815	5.21817e-05	0.002901	0.00724337	0.00646147	0.00426059	0.00618655	0.00151065	0.00267237	0.0027589	0.00362801	0.00261283	0.00426131	0.00439059	0.00215559	0.00277232	0.00209443	0.00145199	0.00219818	0.00424283	0.00156663	0.00145199	0.00513718	0.00196597	0.0024452	0.00398282	0.00824292	0.00797622	0.00152872	0.00660263	0.00339817
COPSAC_238	0.00610494	0	0	0.00693183	0.00860691	0.00171318	0	0.000216947	0.00380628	0.0033936	0.0066402	0.00659654	0	0.00441632	0.00760883	0.00840073	0	0.00687124	0.00542249	0.000555813	0.00438036	0.00695346	0.00511087	0.00642558	0.00989639	0	0	0	0.00640424	0.00426187	0.00582705	0.00558772	0.000838913	0.000414115	0.00105829	7.21703e-05	0.00410786	0.00247686	0.000118764	7.21703e-05	0.00706483	0	0.000784302	0.00384758	0.00865102	0.00760958	0	0.00760378	0.00222115
COPSAC_239	0.00580715	0	0.00134816	0.00764414	0.00824928	0.00311607	0.000584526	0.000104702	0.0047132	0.00449343	0.00724811	0.00502423	0.000395546	0.00244725	0.0080647	0.0080032	0.000987013	0.00643995	0.0068652	7.59525e-05	0.00299124	0.00767758	0.00485162	0.0048025	0.00711847	0.000669521	0.00156607	0.0011038	0.00436845	0.00330826	0.00434801	0.00482865	0.000986452	0.000583441	0.00157701	0.00053473	0.00255949	0.00196484	0.000554405	0.00053473	0.0058437	0.00109487	0.00140234	0.00359581	0.0082135	0.00775388	0.000688298	0.00799183	0.00276123
COPSAC_240	0.00602956	0.000333484	0.00178057	0.00608211	0.00759409	0.00281009	0.000773597	0.000521992	0.00467777	0.00456779	0.00659435	0.00607058	0.000481051	0.00268849	0.00722933	0.00755201	0.00157645	0.00670303	0.00623921	0.000489855	0.00424349	0.00693411	0.00496816	0.00447255	0.00745222	0.000773132	0.00146051	0.00142399	0.00698431	0.00567903	0.00431306	0.00520644	0.00179366	0.0012616	0.00216845	0.000673588	0.0039759	0.00245084	0.000734025	0.000673588	0.00600887	0.00170238	0.00185444	0.00399151	0.00794434	0.007088	0.000345617	0.0068395	0.00256133
COPSAC_241	0.00738505	0	0	0.00369908	0.00909625	0	0	0	0.000825166	0.000533481	0.00460278	0.0100268	0	0.00538243	0.00827303	0.00855069	0	0.00743971	0.00168604	0	0.00225395	0.00502427	0.00121467	0.0085115	0.0144166	0	0	0	0.00983228	0.00311981	0.00197228	0.0079061	0	0	0.000284756	0	0.00712681	0.000789784	0	0	0.00877239	0	0.000192533	0.00688025	0.00868301	0.00282841	0	0.00882513	0
COPSAC_242	0.00708982	5.53076e-06	0.000191031	0.00457933	0.00875273	0.000440363	4.0167e-05	3.0938e-05	0.00351818	0.00226895	0.00582099	0.009498	2.04907e-05	0.00085692	0.00828205	0.00825265	0.000199532	0.00706927	0.00160962	4.65543e-06	0.00226363	0.00626089	0.00290952	0.00798731	0.0129331	4.30851e-05	9.33427e-05	0.000143654	0.00889633	0.000341216	0.00539041	0.00725717	0.00222612	0.0011777	0.0024445	3.37817e-05	0.00698005	0.00185103	3.96508e-05	3.37817e-05	0.00828595	0.000151043	0.00186329	0.0063456	0.00869471	0.00441206	5.90121e-05	0.00829803	0.0030264
COPSAC_243	0.00623116	0	0.00104165	0.00485015	0.00748484	0.0012351	0.000517601	0.000161542	0.00330312	0.002541	0.00551701	0.00742351	0.000297564	0.00792598	0.00677631	0.00792094	0.00137468	0.00576116	0.00510972	0.000123409	0.00304097	0.00589057	0.00344555	0.00640118	0.00673085	0.000456297	0.000727527	0.000871209	0.00964347	0.00684372	0.00382926	0.00626607	0.00247733	0.00147173	0.00317093	0.000404854	0.00551967	0.0026546	0.000466188	0.000404854	0.00701559	0.000662166	0.00271299	0.00541085	0.00723363	0.00465541	0.000779957	0.00730419	0.00210929
COPSAC_244	0.00541847	4.05468e-06	0.00210185	0.00522342	0.00671105	0.00209193	0.000854221	0.000801822	0.00407953	0.00375907	0.00554789	0.0052112	0.000524055	0.00501774	0.00611304	0.00722904	0.0014874	0.00516105	0.00478555	0	0.00425964	0.00579345	0.00450843	0.00577755	0.00747549	0.000988027	0.00145592	0.00152913	0.00761756	0.00604608	0.00474233	0.0052602	0.00284285	0.00210319	0.00225645	0.000743211	0.00375809	0.00244797	0.000903342	0.000743211	0.00612981	0.00168882	0.00200526	0.00401533	0.00661937	0.00510977	0.00151989	0.00669607	0.00255117
COPSAC_245	0.00606203	1.76339e-05	0.000713587	0.00516751	0.00738863	0.000540367	8.68862e-05	0.000225836	0.00426438	0.0035609	0.0059215	0.007779	5.4354e-05	0.00401662	0.00739106	0.00734764	0.00101846	0.0058842	0.000894623	0	0.00421451	0.0063111	0.00379054	0.00692613	0.00876506	0.000111864	0.000243406	0.00142317	0.00780126	0.00255561	0.00459252	0.00666111	0.00102956	0.000627612	0.00154245	0.000185577	0.0047711	0.00317239	0.000315127	0.000185577	0.00698552	0.00227485	0.00115724	0.00565499	0.00656988	0.00415945	7.14014e-05	0.00722377	0.0017676
COPSAC_246	0.00587525	0	0	0.00930819	0.00984985	0.000685396	0	0.000102137	0.00488719	0.00468021	0.00791468	0.00491998	0	0.00203456	0.00960396	0.00908713	0.000593431	0.00739204	0.00733675	9.98084e-05	0.00202661	0.00844978	0.00602232	0.00490818	0.00951014	0	0	0.000475849	0.00370433	0.002059	0.00550239	0.00358086	0.000392966	0.00021504	0.000594258	2.10756e-05	0.0012292	0.00173745	3.93243e-05	2.10756e-05	0.00606257	0.000671277	0.000501638	0.00341885	0.010102	0.00981213	1.31817e-06	0.00948132	0.000658879
COPSAC_247	0.00651046	0	3.30989e-05	0.00572797	0.00903104	0.00289336	4.33452e-06	0.000168452	0.00603715	0.00600142	0.00805657	0.00594933	2.00128e-06	0.00405448	0.00807661	0.00845314	0.000510914	0.0072523	0.00758753	0	0.00261419	0.008492	0.00649698	0.00524058	0.00887256	4.68707e-06	1.06262e-05	0.000228026	0.00724129	0.00589254	0.00484216	0.00446724	0.00153122	0.00106759	0.00239919	7.34849e-05	0.00301125	0.00235004	0.000153939	7.34849e-05	0.00706573	0.000821271	0.002407	0.00508438	0.010521	0.0095255	4.96773e-06	0.00649589	0.00245129
COPSAC_248	0.00629517	0	0	0.00738002	0.00801401	0.00114356	0	7.34509e-05	0.00494685	0.0045236	0.00682253	0.00730133	0	0.00637747	0.00799812	0.00736289	0.000383057	0.00562289	0.00409526	0	0.00458501	0.0071383	0.00474795	0.00686773	0.00706507	4.66919e-07	0	0.000276329	0.00758956	0.00567083	0.00557655	0.00656112	0.00112981	0.000646671	0.000823183	8.67624e-06	0.00400788	0.0017996	9.33279e-06	8.67624e-06	0.00662772	0.00287268	0.000595357	0.00484136	0.00748247	0.00584887	0	0.00755767	0.000485047
COPSAC_249	0.0064205	0	0	0.00726336	0.009179	0	0	0	0	0	0.00660379	0.00850348	0	0.00708163	0.00829878	0.00922817	0	0.0074689	0.00919173	0	0.00582701	0.00693449	0	0.00794223	0.0133334	0	0	0	0.0116624	0.00870876	0.00632206	0.00578233	0	0	0	0	0.00499283	0	0	0	0.00798189	0	0	0.00426033	0.00995854	0.00742835	0	0.00908052	0
COPSAC_250	0.00714254	0	0	0.00234614	0.00895402	0.000509632	0	5.29102e-05	0.00112217	0.000717698	0.00289747	0.00985248	0	0.00709911	0.00791948	0.00803076	0	0.00716131	0.00168168	0	0.00168927	0.0032171	0.000939149	0.00830613	0.0149778	0	0	0	0.00998863	0.00480773	0.000780363	0.0078478	0	0	0.00594916	0	0.00687657	0.000511163	0	0	0.00847967	0	0.00561712	0.00692373	0.00819262	0.00136736	0	0.00846455	0.000638631
COPSAC_251	0.00707072	0	9.44252e-05	0.00463943	0.00835324	0.000616907	1.4363e-05	4.70087e-05	0.00266824	0.00211015	0.00546919	0.00833926	7.29246e-06	0.00868446	0.00768846	0.00840465	0.000242453	0.00674603	0.00653438	2.30251e-05	0.00266375	0.00589606	0.00265119	0.00759164	0.00784469	1.71154e-05	3.67077e-05	0.0001195	0.00952209	0.007253	0.00328695	0.00717489	0.000793261	0.000443284	0.00485413	3.21738e-05	0.00647985	0.00102879	5.71303e-05	3.21738e-05	0.00793373	0.000158828	0.00445816	0.00626822	0.0084818	0.00418238	2.68444e-05	0.00809864	0.000379102
COPSAC_252	0.00598689	0	0.000184062	0.0083244	0.00918977	0.00191448	2.4594e-05	0.000247023	0.00636866	0.00638706	0.00795347	0.00471074	1.051e-05	0.00295889	0.00822237	0.00775903	0.00101173	0.00617838	0.00457637	0	0.00331857	0.00837316	0.00601562	0.00555196	0.00769891	2.57782e-05	5.54409e-05	0.000729146	0.00476251	0.00357408	0.00560945	0.00493921	0.000635034	0.000349696	0.00101462	1.58986e-05	0.00182339	0.00293932	1.94595e-05	1.58986e-05	0.00626773	0.00115326	0.000888214	0.00555762	0.00906834	0.00846347	7.72481e-05	0.00831739	0.000242536
COPSAC_253	0.00632205	0.000128098	0.000749878	0.00684596	0.00808266	0.0020987	0.000218642	0.000105512	0.00253296	0.00198218	0.00638843	0.00693566	0.000111924	0.0057624	0.00644293	0.00809554	0.000874434	0.00681911	0.00526251	0.000101206	0.00488203	0.0066658	0.00235314	0.00713521	0.00875136	0.000231877	0.000504417	0.000439082	0.00796365	0.00424053	0.0033632	0.00664462	0.000624591	0.000363688	0.00346124	0.000143682	0.0045186	0.00114208	0.000146658	0.000143682	0.00712995	0.00078144	0.00318493	0.00465572	0.00752329	0.00408626	0.00014858	0.00777926	0.00403096
COPSAC_254	0.00708754	0	0	0.00580908	0.00901572	0	0	0	0.00192201	0.00145376	0.00447287	0.00955843	0	0.00743926	0.00785936	0.00940763	0	0.00778525	0.00349642	0	0.000431958	0.00489329	0.000380047	0.00741937	0.0114117	0	0	0	0.00974541	0.00784865	0.000349682	0.00767345	0	0	0.00146487	0	0.00693759	0.00154028	0	0	0.00873628	0	0.00105932	0.00675195	0.00817387	0.00269306	0	0.00848435	0
COPSAC_255	0.00645467	6.53604e-06	6.83924e-05	0.00689759	0.00879346	0.000145131	8.2271e-06	0.000138633	0.00455485	0.00395641	0.0072381	0.0079259	5.38985e-06	0.000186901	0.00843845	0.00836416	0.000184259	0.00736945	0.00579604	0	0.00467545	0.00756948	0.00457635	0.0072054	0.0100344	1.13594e-05	2.85225e-05	8.43654e-05	0.00732839	0.000183662	0.00538346	0.00599469	0.00196732	0.00113157	0.00264004	7.68527e-05	0.00468749	0.00244417	0.000137314	7.68527e-05	0.00711326	0.00134728	0.00224907	0.00436236	0.00994679	0.00735004	2.31563e-06	0.00791971	0.000796584
COPSAC_256	0.00636363	1.83348e-06	0.00100401	0.00638287	0.00821981	0.00165788	0.000439749	0.000322229	0.00475458	0.00466503	0.00704217	0.00617098	0.000256072	0.00390282	0.00698799	0.00780561	0.00133588	0.0058565	0.0052106	0.000109407	0.00365656	0.00738674	0.0065619	0.00400553	0.00775022	0.000510626	0.000816088	0.000857263	0.00594227	0.00262872	0.00574295	0.00603627	0.0026689	0.00304901	0.00301664	0.000375773	0.00333971	0.00481829	0.00043784	0.000375773	0.00647031	0.000802723	0.00304635	0.00464065	0.00868086	0.00820039	0.0006054	0.00702996	0.00197738
COPSAC_257	0.00759701	0	0	0.00113375	0.0121874	0	0	0	0.00754744	0.00760498	0.00998954	0.00576655	0	0	0.0104205	0.0112951	0.000172739	0.00914312	0.00815783	0	0	0.0105577	0.00854581	0.000992649	0.00929999	0	0	0.000111412	0	0	0	0.00661339	0.000937336	0.000578985	0.00267287	0	0.00344612	0.0064086	0	0	0	0	0.00263785	0.00626834	0.00794489	0.0118076	0	0.00151198	0
COPSAC_258	0.00806065	0	0	0.000182398	0.00975784	0	0	0	3.24861e-05	0	0	0.0106865	0	0	0.00895226	0.00963873	0	0.00806337	0.000567175	0	9.42492e-05	0	0	0.0103221	0.01557	0	0	0	0.00937485	0	0.00184039	0.00889393	0	0	0	0	0.00805387	0	0	0	0.00931316	0	0	0.00805387	0.0085748	0	0	0.00943837	0
COPSAC_259	0.00562281	3.87967e-06	0.00116402	0.00731607	0.00831397	0.00118207	0.000249413	0.000182506	0.00502106	0.00476811	0.00650914	0.0058878	0.0001554	0.00505761	0.00729874	0.00708516	0.000763634	0.00504005	0.00375319	1.11253e-05	0.00521155	0.00680369	0.00529434	0.00623182	0.00817224	0.000323974	0.000677457	0.000936091	0.0062533	0.00508032	0.00573383	0.00586744	0.000848525	0.000429905	0.00276276	0.000193936	0.00344249	0.0020189	0.000199362	0.000193936	0.00641463	0.00103918	0.00267579	0.00459455	0.00744953	0.00530001	0.000556841	0.00737045	0.00186326
COPSAC_260	0.00540113	0	0	0.00712774	0.00975322	0	0	0	0.00564922	0.00541464	0.00800752	0.00860791	0	0.00373535	0.00908393	0.00851712	0	0.00807157	0.00713856	0	0.00426718	0.00844435	0.00683166	0.0063029	0.0103658	0	0	0	0.00601313	0.00335463	0.00537072	0.00458059	0	0	0.00323311	0	0.00361151	0.0018107	0	0	0.00780616	0	0.00342727	0.00479553	0.00979361	0.00952124	0	0.00817423	0
COPSAC_261	0.00488435	0.000327121	0.00247952	0.00477892	0.0070771	0.00250811	0.00160787	0.0004858	0.00383984	0.00348008	0.00529389	0.00525324	0.00117159	0.0050581	0.00582408	0.00671661	0.00117125	0.00467199	0.00429595	0.000153317	0.00500531	0.00556145	0.00388586	0.00472909	0.00625133	0.00176007	0.00179323	0.00296152	0.00606062	0.00448694	0.00547949	0.00515384	0.00238016	0.00161014	0.00419039	0.00146139	0.00413219	0.00273039	0.00150983	0.00146139	0.00599089	0.00213041	0.00447046	0.00415017	0.00637825	0.00464174	0.00160124	0.00662572	0.00379258
COPSAC_262	0.00655544	0	0.000132389	0.00598051	0.00854307	0.00174496	2.60249e-05	9.80417e-05	0.00418116	0.0035427	0.00621327	0.00693216	1.26707e-05	0.00658216	0.007459	0.00793274	0.000125925	0.00665117	0.00534715	0.000890285	0.00361018	0.006549	0.00364581	0.00625693	0.00832486	3.03642e-05	6.4085e-05	5.64279e-05	0.00838406	0.00656996	0.00340525	0.00633867	0.000551082	0.000261137	0.00409947	3.13276e-05	0.00490648	0.00129733	4.90478e-05	3.13276e-05	0.00771511	0.0002491	0.00400607	0.00543458	0.00845335	0.00613338	4.71505e-05	0.00791188	0.0023765
COPSAC_263	0.00585198	2.79572e-06	0.000160694	0.00637574	0.00805283	0.00249194	5.05231e-05	0.000167205	0.00458591	0.00365937	0.00703099	0.0071336	3.07247e-05	0.00560475	0.00764612	0.00852769	0.000342174	0.0069692	0.00757195	0.00028305	0.00437571	0.00735142	0.00437982	0.00697532	0.00772921	7.1392e-05	0.000157669	0.000162204	0.00675743	0.0051034	0.00596974	0.005371	0.000665324	0.000725466	0.00190912	0.000124115	0.00407326	0.00137458	0.000210402	0.000124115	0.00687174	7.25325e-05	0.00154993	0.00388656	0.0086963	0.00772151	8.14616e-05	0.00708989	0.0033839
COPSAC_264	0.00682493	0	0	0.00473205	0.00951387	0.000265836	0	0.00014439	0.00267247	0.0019337	0.00537788	0.00832141	0	0.00654167	0.00763137	0.00812741	0.000144033	0.00667413	0.00437445	4.26872e-05	0.00229115	0.00577259	0.00297165	0.00663076	0.0112511	0	0	6.57271e-05	0.00869173	0.00525614	0.00395955	0.00697928	0.00168241	0.000860387	0.00444148	3.17317e-05	0.00610444	0.00150438	6.13556e-05	3.17317e-05	0.00833365	0.000130006	0.00403369	0.00607419	0.00897831	0.00452299	0	0.00870344	0.00134626
COPSAC_265	0.00543816	0	0.0023059	0.00540818	0.00706176	0.0027764	0.001224	0.000237278	0.00399099	0.0037037	0.00571517	0.00513009	0.000851941	0.00492232	0.00628708	0.00676974	0.00139057	0.00526734	0.00437729	4.83192e-05	0.00424589	0.00593334	0.00415767	0.00499395	0.00647574	0.00126422	0.00160378	0.00220026	0.00630471	0.00496382	0.00566243	0.00539359	0.00227607	0.00148695	0.00290372	0.00101856	0.00340049	0.00242371	0.00104648	0.00101856	0.00587894	0.00157485	0.00286733	0.00414324	0.00676982	0.00550069	0.00129195	0.00661242	0.00308932
COPSAC_266	0.00644976	8.71201e-06	0.000492713	0.00592869	0.00818357	0.000793237	0.000159714	8.96909e-05	0.00341306	0.00269845	0.00565185	0.00825638	9.18337e-05	0.00506594	0.00762362	0.007845	0.000738066	0.00621366	0.00615719	0.000541266	0.00422115	0.00602609	0.00280666	0.00753529	0.00796723	0.000157687	0.000391462	0.000428039	0.00756843	0.00325604	0.0038978	0.00684365	0.00073335	0.000371228	0.00539907	0.000172482	0.00559956	0.00155774	0.000224803	0.000172482	0.00730184	0.000547513	0.00548659	0.00578135	0.00843893	0.00389348	0.000192827	0.00769072	0.00148587
COPSAC_267	0.0089923	0	0	0.00126705	0.0098926	0.00016415	0	0	0.00110107	0.000267746	0.00236848	0.0106437	0	0.00161055	0.0100062	0.0124244	0	0.010361	0.00906633	0	0.00257463	0.00265594	0.000521363	0.001745	0.00899912	0	0	0	0.0143994	0.00294634	0.00126691	0.00924417	0	0	0.00135909	0	0.0097067	0.000436573	0	0	0.0106609	0	0.000955494	0.00879946	0.00561069	0.00157039	0	0.00258954	7.88555e-05
COPSAC_268	0.00682788	0	0	0.0054647	0.00879142	0.000744433	0	0.000374964	0.00297733	0.00216137	0.00625376	0.00980644	0	0.00230338	0.00777513	0.00841798	0	0.00680941	0.00420629	0.000419956	0.00316665	0.0066559	0.00374794	0.00751711	0.0112841	0	0	0	0.00845471	0.00101824	0.0037184	0.00716158	0.00172593	0.00124668	0.00466402	0	0.00552658	0.00218084	0	0	0.00799735	0	0.0044045	0.00605573	0.00899843	0.00577845	0	0.00821965	0.00121617
COPSAC_269	0.00645922	4.10587e-06	0.000179433	0.00591765	0.00836283	0.00104137	3.24422e-05	0.000484413	0.00340151	0.00266236	0.00587079	0.00774474	1.60805e-05	0.00723951	0.00731253	0.00778545	0.000179936	0.00632122	0.00486141	0.000336176	0.00397375	0.00625501	0.00293236	0.00687271	0.00817538	3.91099e-05	8.23374e-05	9.57246e-05	0.00823709	0.00599081	0.00355131	0.00671919	0.000891797	0.000571442	0.00369384	7.283e-05	0.0052213	0.00194341	7.283e-05	7.283e-05	0.00744051	0.000369621	0.00331116	0.00548511	0.00764263	0.0043696	4.90379e-05	0.00798415	0.00190362
COPSAC_270	0.00628228	1.10551e-06	2.17144e-05	0.00685715	0.00853347	0.00248856	1.44077e-06	0.00016328	0.00451251	0.00404562	0.00719938	0.00814621	6.35205e-07	0.00366393	0.00788402	0.00828612	0.000408705	0.00706831	0.00541194	0.000141363	0.00413431	0.00752288	0.00515674	0.00702205	0.0104124	2.7666e-06	3.38201e-06	0.000206166	0.00737407	0.00223667	0.00534161	0.00598433	0.000316412	0.000729195	0.00239842	7.41754e-05	0.00474161	0.00209423	0.000126563	7.41754e-05	0.00708634	0.000152386	0.00197395	0.00485295	0.00927648	0.00767708	2.19067e-06	0.0077579	0.00165236
COPSAC_271	0.00478191	3.35805e-05	0.0033719	0.00494374	0.00537159	0.0036283	0.00100745	0.000370922	0.00479702	0.00422967	0.00579645	0.00561025	0.000821487	0.00440722	0.00610031	0.00635452	6.52993e-05	0.00513265	0.00345624	1.39142e-05	0.00292993	0.00611268	0.00434192	0.00587094	0.00254808	0.0012985	0.00221327	0.00315376	0.00559373	0.00331096	0.00432023	0.00556257	0.00142168	0.000936804	0.00147438	0.000938449	0.00174471	0.00285762	0.000938449	0.000938449	0.00528491	0.00256442	0.00140369	0.00376119	0.00437068	0.00294963	0.00118881	0.00582079	0.0040107
COPSAC_272	0.00502468	9.83859e-05	0.00257849	0.00419302	0.00673835	0.002558	0.00159725	0.000208212	0.00364834	0.00328582	0.00519623	0.00563941	0.00118459	0.00598416	0.00569434	0.00646673	0.00088365	0.0047533	0.00429648	0.0001358	0.00451764	0.00547688	0.00356435	0.00510218	0.00584305	0.00161486	0.00178434	0.00300758	0.00655604	0.00516697	0.00532386	0.00556589	0.0024299	0.0016355	0.00420951	0.00138936	0.00422417	0.00281876	0.00140876	0.00138936	0.00608712	0.002159	0.0043621	0.00439758	0.00602449	0.00401209	0.00164363	0.00650658	0.00379558
COPSAC_273	0.00704738	0	0	0.00702559	0.00910216	0.00319794	0	0.000254902	0.00570614	0.00554718	0.0077997	0.00616125	0	0.00318559	0.00787609	0.0096378	0.00013203	0.00760538	0.00737554	0.000232992	0.00365124	0.00817499	0.00489919	0.00482778	0.00805357	0	0	7.03843e-05	0.00731128	0.00548632	0.00401481	0.00547987	0.00104321	0.00059603	0.0015879	6.41488e-05	0.00299954	0.00138172	0.000113711	6.41488e-05	0.0075623	0.000220817	0.00134054	0.00500354	0.0105645	0.00943122	0	0.00772083	0.00257641
COPSAC_274	0.00611729	8.71839e-05	0.000938371	0.00413508	0.00756515	0.000706766	0.000138832	9.25948e-05	0.00367275	0.00214117	0.00551811	0.00801221	8.89774e-05	0.00448206	0.00728574	0.0072199	0.000316498	0.00642084	0.00104928	0	0.00434553	0.0059268	0.0026932	0.00738369	0.0100434	0.000164104	0.000362716	0.000936071	0.00834034	0.00249428	0.00309221	0.00704283	7.60589e-05	3.40266e-05	0.000737168	9.53378e-05	0.00488976	0.00222695	9.53378e-05	9.53378e-05	0.00727627	0.00120258	0.000518074	0.00584672	0.0066222	0.00279055	1.79272e-05	0.00734315	0.00288709
COPSAC_275	0.00713313	0	2.10088e-05	0.00678958	0.00893501	0.00243361	2.30988e-06	0.000177583	0.00489098	0.00420957	0.00710379	0.00680885	1.11019e-06	0.00285691	0.00832737	0.00824817	7.88939e-05	0.00740869	0.0064253	0.00027232	0.00386205	0.00747333	0.00409197	0.00727396	0.00786705	4.84747e-06	5.90442e-06	3.62355e-05	0.00818381	0.00143448	0.00397877	0.0069263	0.000835067	0.000515251	0.00180192	2.64281e-05	0.00298155	0.00121225	6.92581e-05	2.64281e-05	0.00767951	0.000781475	0.00173036	0.00574136	0.00924722	0.00710152	9.65936e-06	0.00793813	0.00183713
COPSAC_276	0.00781507	0	0	0.000109233	0.00984114	0	0	0	0.000878701	0.000606806	0.00265837	0.0105655	0	0.00562711	0.00863725	0.00856732	0	0.00772253	0.00360311	0	0.0013163	0.00296507	0.000917953	0.00851659	0.0120497	0	0	0	0.0104629	0.00311481	0.00101778	0.00840272	0	0	0.00398619	0	0.00702779	4.23204e-05	0	0	0.00935807	0	0.00334827	0.00759905	0.00880078	0.00125521	0	0.00937783	0
COPSAC_277	0.00637971	5.94389e-05	0.00107666	0.00493263	0.00735435	0.00119294	0.000387041	0.000336172	0.00301214	0.0023147	0.00551601	0.00741317	0.00026352	0.0081038	0.00697019	0.00766555	0.000882776	0.00587757	0.00454045	0	0.00376501	0.00588299	0.00269883	0.00674141	0.00711638	0.000480979	0.000786871	0.000862155	0.00946005	0.00689142	0.00436419	0.00642726	0.00114617	0.000750618	0.00216268	0.000482542	0.00570531	0.00196049	0.000656125	0.000482542	0.00706396	0.000674475	0.00167333	0.00540497	0.00700872	0.00422104	0.000361991	0.0074651	0.00157663
COPSAC_278	0.00546664	0	0.00205828	0.00583783	0.00701396	0.00223638	0.000679105	0.000203383	0.00418285	0.00377176	0.00569552	0.00703273	0.000520704	0.00429135	0.00680369	0.00675214	0.00221197	0.00561937	0.00247743	0	0.00455997	0.00597166	0.00413518	0.00631722	0.0072261	0.000855374	0.00141049	0.00191833	0.00655039	0.0030064	0.00567189	0.00617047	0.00145927	0.000796777	0.00191149	0.000601264	0.00407408	0.00383583	0.000603288	0.000601264	0.005968	0.00158074	0.00155145	0.00462772	0.00641444	0.00490833	0.000810035	0.00679514	0.00254764
COPSAC_279	0.00561807	0	0.00137472	0.00740096	0.00774195	0.00264248	0.00048765	7.0524e-05	0.00454845	0.00430504	0.00670852	0.0051475	0.000330418	0.00364268	0.00749037	0.00771502	0.0010633	0.0059789	0.0055939	0.000480714	0.00358694	0.00706996	0.0048764	0.00527979	0.0066722	0.000620159	0.00129742	0.00117014	0.00589624	0.00476713	0.00469536	0.00498757	0.00111785	0.000644501	0.00155604	0.000439594	0.00286599	0.00208183	0.00045477	0.000439594	0.00594384	0.00126904	0.00131845	0.00357544	0.00781369	0.00707622	0.000656882	0.00773814	0.00268731
COPSAC_280	0.00672204	0.000109046	0.000399435	0.00627218	0.00851377	0.00121965	0.000157075	0.000237129	0.00466094	0.00418807	0.00662764	0.00759094	8.06723e-05	0.00524711	0.00740581	0.00827277	0.000775072	0.00685047	0.00456936	0.000132222	0.0034673	0.00704624	0.00346366	0.00635477	0.00888622	0.000160269	0.000348993	0.000410602	0.00794707	0.00369015	0.00295548	0.00649111	0.000680255	0.000445083	0.00133527	0.000157734	0.00476172	0.0014722	0.000237619	0.000157734	0.00738935	0.000290978	0.000989696	0.00522426	0.00865115	0.00743949	3.07604e-05	0.00712362	0.002696
COPSAC_281	0.00710678	0	0.000140712	0.00457122	0.0079449	0.00069655	1.66387e-05	9.59954e-05	0.00299999	0.00213674	0.00564271	0.00841256	9.91032e-06	0.00957459	0.00771169	0.00837336	0.000465327	0.00675127	0.00615311	0	0.00235715	0.00607214	0.00309609	0.00742244	0.00736924	2.08544e-05	4.98313e-05	0.000240197	0.0115465	0.00773771	0.00278159	0.00710348	0.000513871	0.000386227	0.00135841	2.6354e-05	0.00654134	0.00208149	2.89416e-05	2.6354e-05	0.00784491	0.000273404	0.000982617	0.0060977	0.0077792	0.00419527	1.66011e-05	0.00798531	0.00148422
COPSAC_282	0.00603313	5.68288e-06	0.00114649	0.00660265	0.00762723	0.00155997	0.000180168	0.00141558	0.00618656	0.00594453	0.00639658	0.00458917	0.000117232	0.00153088	0.00766875	0.00850901	0.000911703	0.0054569	0.00580957	3.04024e-05	0.00220576	0.00675656	0.00663504	0.00597636	0.00459135	0.000232455	0.000555768	0.00128498	0.00542865	0.00317437	0.00289322	0.00488844	0.00269236	0.00365978	0.00401174	0.000795719	0.00481484	0.00405573	0.00163411	0.000795719	0.00633236	0.00201175	0.00380832	0.00492981	0.00699219	0.0045633	0.000180237	0.00669119	0.00426011
COPSAC_283	0.00545036	0	0.00102508	0.005061	0.00695565	0.00146309	0.000159117	0.000171472	0.00548451	0.00458827	0.00640225	0.00731183	9.12478e-05	0.00396768	0.0067642	0.00882608	0.000722369	0.00643721	0.00358546	0.00149142	0.00418868	0.00680461	0.00442145	0.00546697	0.00492134	0.000203562	0.000373778	0.00158392	0.0082694	0.0069331	0.0043363	0.00623465	0.000961987	0.000693795	0.00170052	0.000146761	0.0039145	0.00295575	0.000177922	0.000146761	0.00743719	0.00189542	0.00134779	0.00529252	0.00521541	0.00493426	0.000273225	0.00611506	0.00324562
COPSAC_284	0.00604693	2.02003e-06	0.00163166	0.00445275	0.00748603	0.00140673	0.00073589	0.000128881	0.0030452	0.00251853	0.00559156	0.00791764	0.000541714	0.00278543	0.00689563	0.00700756	0.000269307	0.00575876	0.00130193	0	0.00415751	0.00597542	0.00276081	0.00664762	0.0097562	0.000952601	0.000987996	0.00145207	0.0074212	0.00136111	0.00441583	0.00666178	0.00188628	0.00108295	0.00244272	0.000648086	0.00534651	0.00204036	0.000660397	0.000648086	0.0070561	0.00106273	0.00192909	0.0056809	0.00714986	0.00365849	0.000876105	0.00720916	0.00255307
COPSAC_285	0.00604641	0	0	0.00828215	0.00899483	0.000228812	0	0.000133236	0.00560426	0.00544599	0.00790179	0.0051413	0	0.00426127	0.00841028	0.00813946	0.000135892	0.0062724	0.00527387	3.35948e-05	0.00438462	0.00821749	0.00507748	0.00603716	0.0103092	8.92961e-06	0	6.05367e-05	0.00651075	0.00497282	0.00535588	0.0050533	0.00067598	0.000336062	0.00291064	3.2919e-05	0.00302729	0.00190066	5.49134e-05	3.2919e-05	0.00683336	0.000384344	0.00316634	0.00488312	0.00932832	0.00818632	1.92818e-07	0.00832338	0.000174292
COPSAC_286	0.00648491	0	0	0.00671651	0.00921872	0.00121011	0	0.000283618	0.00413789	0.00336632	0.00639749	0.00712562	0	0.00555855	0.00765245	0.00814251	0.000273462	0.00656494	0.00581674	0	0.00398492	0.00677212	0.00414973	0.00549694	0.00931011	4.3639e-05	0	0.000124992	0.0078176	0.00448374	0.00470796	0.00645538	0.00113979	0.000579244	0.00507183	5.327e-05	0.00500944	0.00206858	7.2226e-05	5.327e-05	0.00758078	0.00027799	0.00556039	0.00541674	0.00842485	0.00583899	2.24763e-05	0.0085888	0.00184367
COPSAC_287	0.00667049	0	0.000110757	0.00643898	0.00872012	0.00187632	1.39412e-05	0.000302407	0.00511198	0.00456593	0.00740139	0.00766959	6.53261e-06	0.00413969	0.00766508	0.00876881	0.000502113	0.00746597	0.00428418	0.000106453	0.00435819	0.00770473	0.00519114	0.0059147	0.00828669	1.59895e-05	3.43442e-05	0.000274297	0.00713985	0.00379597	0.00534846	0.00619277	0.00116989	0.000913952	0.00254809	4.11376e-05	0.00454021	0.00296808	4.73307e-05	4.11376e-05	0.0071561	0.00054216	0.00219976	0.00459792	0.00877874	0.00802859	1.96289e-05	0.00738107	0.00124119
COPSAC_288	0.00592755	0	0	0.00768738	0.00896087	0.00126916	0	0.000181137	0.00474282	0.00452809	0.00722923	0.00696533	0	0.00353641	0.00847828	0.00806675	0.000541269	0.00691876	0.00727704	0.000155461	0.00379598	0.00763886	0.00529536	0.00594134	0.00870746	3.23047e-06	0	0.00026656	0.00539845	0.0032955	0.00534806	0.00523311	0.00103244	0.000557517	0.00277032	1.11291e-05	0.00320627	0.00288229	3.53491e-05	1.11291e-05	0.00693584	0.000712348	0.00294267	0.00374157	0.00939606	0.00819064	0	0.00821463	0.00223425
COPSAC_289	0.00733608	0	0	0.00508906	0.00884513	0.000557009	0	0	0.00125523	0.000723007	0.00561753	0.00887656	0	0.0080761	0.00792227	0.00834281	0	0.00707468	0.00549447	0	0.00352415	0.00601908	0.00170371	0.00739061	0.00950924	0	0	0	0.00946566	0.00684906	0.00292814	0.00711808	0	0	9.05409e-05	0	0.00615614	0.000980271	0	0	0.00808772	0	6.0688e-05	0.00598236	0.00816787	0.00407548	0	0.00843055	0.000872217
COPSAC_290	0.00654428	0	0.000108512	0.00741537	0.00898483	0.000129854	1.58548e-05	4.30346e-05	0.00439935	0.00397728	0.00677739	0.0075565	7.58693e-06	0.00504291	0.00791163	0.00794836	0.000294908	0.00654894	0.00467761	2.55895e-06	0.00468458	0.00710763	0.00425107	0.00679671	0.0101033	1.87224e-05	3.98006e-05	0.000138824	0.00718445	0.00409132	0.00515242	0.00639273	0.000937082	0.000459211	0.00243086	2.2448e-05	0.00502587	0.0027643	5.27229e-05	2.2448e-05	0.0071705	0.000285796	0.00199439	0.00496902	0.00900917	0.00656206	3.01018e-05	0.0083653	0.00017862
COPSAC_291	0.00638052	0	0	0.00548884	0.00824989	0.000573714	0	8.98902e-05	0.0029815	0.00226253	0.00550851	0.00780715	0	0.00707211	0.00728658	0.00766408	0.000307904	0.00639269	0.00480777	8.3937e-05	0.00309987	0.00588723	0.00290425	0.00722477	0.0118272	0	0	0.000149633	0.00836473	0.00658128	0.00364981	0.00661279	0.000677364	0.000319057	0.00537044	2.54958e-05	0.00539233	0.00139385	5.10972e-05	2.54958e-05	0.00748375	0.00035661	0.00557581	0.00556843	0.00857365	0.00490091	0	0.00773055	0.000379151
COPSAC_292	0.00660357	2.23157e-05	0.000324661	0.00501947	0.00768009	0.0013862	8.49927e-05	2.05085e-05	0.00355929	0.00148735	0.00519409	0.00860965	5.56169e-05	0.00739398	0.00755145	0.00783377	0.000331084	0.0066062	0.0037905	0	0.00408284	0.0056184	0.000972133	0.00752132	0.00857975	0.000109437	0.000260312	0.00018179	0.00855087	0.00538777	0.0008344	0.00709323	0.000273041	0.000139187	0.000556629	6.73318e-05	0.00549204	0.000476193	6.73318e-05	6.73318e-05	0.00740654	0.000133435	0.000385165	0.00585903	0.006311	0.00191882	6.18516e-05	0.00747752	0.00409809
COPSAC_293	0.0065393	0	7.05949e-05	0.00546613	0.00929375	0.000923463	8.89807e-06	0.000290021	0.00304017	0.00244951	0.00559419	0.00798213	4.0522e-06	0.0059481	0.00709367	0.00910057	0.000403584	0.00591275	0.00609715	5.04063e-06	0.00153542	0.00598748	0.00371474	0.00603505	0.0106563	1.00557e-05	2.09569e-05	0.000161029	0.00788366	0.00444532	0.0039036	0.00655039	0.00354865	0.00236881	0.0058719	0.000276123	0.00566861	0.00263499	0.000404743	0.000276123	0.00763759	0.000140347	0.00648554	0.00603731	0.00846259	0.00561208	1.60902e-05	0.00839253	0.00128119
COPSAC_294	0.00698007	2.73467e-06	0.000110743	0.00406938	0.00875534	0.000688446	2.84803e-05	0.00037208	0.00256423	0.00158205	0.00487723	0.00952342	1.398e-05	0.00143453	0.0079754	0.00888492	0.000397642	0.00689389	0.00668519	0.000413231	0.00264168	0.00530164	0.00163504	0.00826813	0.00914346	2.7509e-05	6.91968e-05	0.000157817	0.00836305	0.00109009	0.00270777	0.00754564	0.00089569	0.000493645	0.0069315	0.000152141	0.00678763	0.00104764	0.000381912	0.000152141	0.00842063	0.000168294	0.00707978	0.00666467	0.00933751	0.00295391	4.57642e-05	0.00819066	0.00149901
COPSAC_295	0.00687634	0	0	0.00316029	0.0105808	0.000412363	0	0.000169832	0.00222601	0.00138967	0.00427598	0.00857549	0	0.00673881	0.00770834	0.00868202	0.000379286	0.00670476	0.00618326	0	0.00204393	0.00467435	0.00202826	0.00557408	0.0109766	0	0	0.000222235	0.00900364	0.00492434	0.00223365	0.007354	0.00123505	0.000615355	0.00669104	9.55319e-05	0.00675576	0.0012222	0.000129596	9.55319e-05	0.00889333	0.000336149	0.00690708	0.0065238	0.00867514	0.00214978	0	0.00926231	0.00179788
COPSAC_296	0.00657091	0	0	0.00498648	0.00786012	0.00133138	0	0	0.00300073	0.000758466	0.00470442	0.00884697	0	0.0061035	0.00718548	0.00776057	0.000290402	0.00666031	0.00382974	0	0.00417806	0.00510628	0.00101277	0.00776918	0.010544	0	0	0.000128864	0.00860211	0.00389814	0.000570844	0.00718898	0	0	0.00484698	0	0.00507515	0.000234476	0	0	0.00741412	0.000188131	0.00474528	0.00581359	0.00683271	0.000778181	0	0.00754639	0.0042954
COPSAC_297	0.00551833	5.18279e-06	0.00204036	0.00723881	0.00723853	0.00264487	0.00116227	0.000566088	0.00518878	0.00523604	0.00616044	0.00435248	0.000832699	0.00292537	0.00611067	0.00728296	0.000865519	0.00504078	0.00334834	2.02883e-06	0.00307929	0.00645235	0.00571566	0.00549054	0.00501071	0.00136168	0.0021854	0.00241233	0.00445296	0.00274347	0.00488828	0.00550233	0.00218747	0.00237441	0.00225123	0.00107442	0.00227428	0.00435996	0.00118958	0.00107442	0.00554662	0.00196108	0.00253256	0.00477061	0.00715617	0.00643609	0.00125087	0.00735901	0.00402681
COPSAC_298	0.00581409	5.35514e-06	0.000115063	0.00683343	0.0075593	0.000668013	1.56979e-05	0.000175257	0.0051154	0.00492752	0.00689075	0.00628797	6.55125e-06	0.0049925	0.00755424	0.00710543	0.000711729	0.00556046	0.00288196	6.89347e-05	0.00454504	0.00718453	0.00522708	0.00625334	0.00681213	0.000270537	3.44771e-05	0.00131535	0.00626746	0.00385447	0.00587612	0.00629695	0.000794476	0.00111485	0.0018304	1.23543e-05	0.00271011	0.003693	1.27803e-05	1.23543e-05	0.00627456	0.00334953	0.00166591	0.00474112	0.00735588	0.00654146	1.88975e-05	0.00746059	0.000448542
COPSAC_299	0.00810043	0	0	0.00142747	0.00884293	3.47367e-05	0	7.31228e-06	9.40196e-05	0	0.000910998	0.0101997	0	0.0120489	0.00830766	0.00941092	0	0.00758911	0.00641394	0	0.000674387	0.00103215	3.15685e-05	0.00861986	0.00871688	0	0	0	0.0140047	0.00874423	3.43998e-05	0.00838542	0	0	0	0	0.00819215	2.15374e-05	0	0	0.00915931	0	0	0.00746025	0.00796527	4.29723e-05	0	0.00911961	0.00079038
COPSAC_300	0.00718822	0	0	0.00459773	0.00830154	0.00110956	0	0	0.00213082	0.00163341	0.00419038	0.00897517	0	0.00938187	0.00757509	0.00838626	0	0.00700897	0.00627945	0.000290383	0.00237337	0.0045777	0.00217227	0.00786004	0.00832774	0	0	0	0.0105881	0.00785443	0.00258294	0.0072959	0	0.000242627	0.00361745	0	0.0063535	0.00032944	0	0	0.00811315	0	0.00303742	0.00631539	0.00829588	0.00370621	0	0.00824584	0.00126675
COPSAC_301	0.00672896	7.95856e-07	0.000331495	0.0055075	0.00709901	0.000662329	0.000104539	0.000106882	0.0039069	0.00147396	0.00527001	0.00804558	6.17223e-05	0.00863235	0.00742034	0.00789302	0.000112442	0.00636103	0.00666502	4.04609e-06	0.0043264	0.00568147	0.00157676	0.00736708	0.00509042	0.00012342	0.000291872	0.000167239	0.0109529	0.0061889	0.00186195	0.00685714	0.000440161	0.000204762	0.000299524	7.68558e-05	0.00510831	0.000335998	7.68558e-05	7.68558e-05	0.00718855	0.000137405	0.000204157	0.00554976	0.00569769	0.00140732	0.000189604	0.00760077	0.00456253
COPSAC_302	0.00730923	0	0	0.00502826	0.00940502	0	0	0	0	0	0.00318492	0.0103538	0	0.00684137	0.00757551	0.0087836	0	0.00752614	0.00299425	0	0.00267798	0.00352237	0	0.00834653	0.0141852	0	0	0	0.0102273	0.00436663	0	0.00821422	0	0	0.00597932	0	0.00698047	0	0	0	0.00878259	0	0.00563289	0.00681796	0.008416	0	0	0.00858444	0.00312059
COPSAC_303	0.0072949	0	0	0.00411276	0.00843909	6.48683e-05	0	9.65345e-05	0.00162165	0.00105845	0.00511673	0.00906845	0	0.00979031	0.00794154	0.00865805	9.13484e-05	0.0070819	0.00558787	0	0.00258753	0.00553175	0.0014715	0.0078538	0.00902562	0	0	0	0.0116376	0.00828071	0.00332104	0.00732926	0.000355348	0.000184944	0.000721552	4.98539e-05	0.00696898	0.000509461	0.000133935	4.98539e-05	0.00825075	0	0.000500192	0.00631437	0.00807307	0.00381889	0	0.00836629	0.000258067
COPSAC_304	0.00673749	0	0	0.00408084	0.00836167	0.000798731	0	5.50698e-05	0.00405222	0.00268628	0.0055424	0.00784898	0	0.00606473	0.00763646	0.00787461	0.000200763	0.00693673	0.00594273	9.31485e-05	0.00422711	0.00597337	0.00225976	0.00769165	0.00921666	0	0	0.000106989	0.00861327	0.00410948	0.0023726	0.007004	0.00219545	0.00122774	0.00529203	1.17664e-05	0.00566244	0.000671162	4.80479e-05	1.17664e-05	0.00770937	0.00165859	0.00525288	0.00577042	0.00850801	0.00306836	1.67646e-05	0.00788345	0.000667252
COPSAC_305	0.00781164	0	0	0.00032275	0.00959018	8.81578e-05	0	9.75375e-05	0.000438492	0.000199106	0.000717251	0.0108621	0	0.00506732	0.0086156	0.00921549	0	0.00773942	0.00564796	0	0.000267886	0.000814319	0.000139655	0.00929358	0.0130733	0	0	0	0.00980779	0.00272036	3.44505e-05	0.00855168	0	0	0.00719211	0	0.00783381	2.15619e-05	0	0	0.00926531	0	0.00700144	0.00771574	0.00989242	0.000202833	0	0.00906316	0.000238228
COPSAC_306	0.00614661	5.28142e-06	0.00107353	0.00707474	0.00789066	0.00229554	0.000451977	8.52182e-05	0.00476301	0.00451897	0.00695147	0.00658831	0.000310012	0.00239204	0.0070695	0.00812442	0.00146191	0.00610809	0.00356588	0	0.0041156	0.00726123	0.00483711	0.00633088	0.008588	0.000603034	0.00106287	0.000944359	0.00614407	0.00125653	0.00532425	0.00600665	0.00150227	0.00102811	0.00285373	0.000407383	0.00431425	0.00302763	0.000453744	0.000407383	0.00646576	0.000728857	0.00251582	0.00437754	0.00850808	0.00717613	0.00057691	0.00767196	0.00288484
COPSAC_307	0.0063661	7.4171e-06	0.00024584	0.00756862	0.00893842	0.000649954	6.17995e-05	0.000467047	0.00460548	0.0040443	0.00694583	0.00690763	3.08116e-05	0.0033217	0.00810799	0.00789035	0.000350386	0.00641973	0.00506235	0	0.0041435	0.00728345	0.00398329	0.00591454	0.00922108	7.07793e-05	0.000161857	0.000178688	0.00661482	0.00194076	0.00578095	0.00646128	0.00112999	0.000565448	0.00444634	5.81239e-05	0.00482503	0.00269016	7.83847e-05	5.81239e-05	0.00692017	0.00146634	0.00456352	0.00468673	0.00897999	0.00699148	0.000106966	0.00844982	0.00146699
COPSAC_308	0.00658335	8.32699e-06	6.84075e-05	0.00568956	0.00908201	0.00135204	1.26101e-05	0.000259355	0.00565178	0.00544126	0.00776875	0.00756504	4.86445e-06	0.0037923	0.00848837	0.00955558	0.00027393	0.00765943	0.00704815	0.000494861	0.00353108	0.00814294	0.00618487	0.00472165	0.00834634	1.2023e-05	2.55191e-05	0.000142231	0.00737821	0.00579563	0.00350772	0.00594535	0.00105117	0.000578201	0.00179962	5.24231e-05	0.00461242	0.00365498	6.43208e-05	5.24231e-05	0.00747376	0.000190256	0.0014475	0.00506392	0.0104554	0.00868135	1.28242e-05	0.00662175	0.00166415
COPSAC_309	0.00645594	0	0.000256686	0.006507	0.0087695	0.00150632	5.02121e-05	9.63909e-05	0.00273368	0.00212565	0.00624435	0.00750364	2.60539e-05	0.00779559	0.00740515	0.00817161	0.000377631	0.00646232	0.00650472	5.89735e-05	0.00449508	0.0065837	0.00260282	0.00642605	0.00803399	6.31646e-05	0.00013023	0.000204381	0.00930412	0.00712362	0.00447627	0.00634482	0.000502157	0.000367315	0.00437188	5.20317e-05	0.00510987	0.00136738	7.20396e-05	5.20317e-05	0.00749105	0.00052033	0.00427716	0.00514484	0.00836946	0.00542394	7.05081e-05	0.00840297	0.00129528
COPSAC_310	0.00682413	0	0	0.00211118	0.00914424	2.1858e-05	0	6.66105e-06	0.00106226	0.000757683	0.00330343	0.00919984	3.47339e-07	0.0106412	0.00751038	0.00793326	0.000222772	0.00667994	0.00159705	4.37506e-06	0.00128549	0.00364369	0.00115705	0.00755991	0.00875134	1.63946e-06	0	0.000161109	0.0136004	0.00911908	0.00138068	0.00735161	9.03095e-05	0.000130572	0.00630836	4.15094e-06	0.00655457	0.000743671	6.88276e-06	4.15094e-06	0.00806624	0.000261771	0.00631357	0.00654851	0.00873584	0.00176109	5.88422e-07	0.00808729	5.11865e-05
COPSAC_311	0.00625004	0	0	0.00560272	0.00923599	0.000200812	0	9.43942e-05	0.00423416	0.00334059	0.00595348	0.00723689	0	0.0072693	0.0073182	0.00760689	0.000331412	0.00650058	0.00359424	5.72643e-05	0.00408238	0.00636002	0.00345601	0.00634031	0.00924893	7.76519e-06	0	0.000160219	0.00842436	0.00671091	0.00318599	0.00658231	0.00202029	0.00126818	0.00479152	1.4124e-05	0.00490148	0.00205815	2.09986e-05	1.4124e-05	0.00748098	0.00143864	0.00489487	0.00526008	0.00866527	0.00486028	6.0108e-06	0.00809632	0.000220296
COPSAC_312	0.00700391	0	0	0.000803559	0.00928	0	0	0	0.000437808	0	0.000838439	0.00997094	0	0.00928623	0.00777977	0.00842699	0	0.00706169	0.00706169	0	0.00119613	0.000950004	0	0.00839087	0.0172558	0	0	0	0.0102907	0.00792905	0.000507983	0.00778634	0	0	0.00776811	0	0.00692834	0.000326936	0	0	0.00847121	0	0.00826927	0.00692834	0.00948193	0.000630992	0	0.00836146	0
COPSAC_313	0.00632663	0	0.000386859	0.00645223	0.00853432	0.00101753	0.000135126	0.000308639	0.00349024	0.00290223	0.00651885	0.00721252	7.08028e-05	0.00566146	0.00770805	0.00776899	0.000432004	0.00663478	0.00596001	0	0.00420403	0.00679287	0.00405085	0.00621019	0.0103615	0.000144484	0.000328893	0.000206556	0.0073654	0.00575942	0.00511356	0.00587439	0.00113413	0.000587509	0.00367473	0.000108044	0.00391021	0.00168974	0.000127707	0.000108044	0.00692798	0.000140932	0.00380495	0.00468707	0.00915812	0.00755193	0.000237472	0.00792617	0.00056301
COPSAC_314	0.00767976	0	0	0.00563168	0.00905382	0.0011711	0	0	0.00416867	0.00294167	0.00617125	0.00875678	0	0.00137206	0.00859096	0.00832819	0.00015233	0.00762425	0.00566788	1.63491e-05	0.00303336	0.00666919	0.00279175	0.00824508	0.00861061	0	0	7.73379e-05	0.00948279	0.000537314	0.00222611	0.0079003	0.00221466	0.00134831	0.0014912	1.771e-05	0.00448772	0.00207938	1.771e-05	1.771e-05	0.00843522	0.000420473	0.00116965	0.00686027	0.00866024	0.00547259	0	0.00732068	0.000240491
COPSAC_315	0.00652864	2.91775e-05	0.000564716	0.00669071	0.00838789	0.00142968	0.000245303	0.000297883	0.00404537	0.00346851	0.00665204	0.0071878	0.000144629	0.00413005	0.00737342	0.0080458	0.000864905	0.00643449	0.00463416	2.50225e-05	0.00316092	0.00705324	0.00517688	0.00528463	0.0104437	0.000309835	0.000549847	0.000434756	0.00752547	0.00256375	0.00475787	0.00668316	0.00205631	0.00134111	0.00260631	0.000253944	0.00465307	0.00352597	0.000333266	0.000253944	0.00729205	0.000286227	0.00217866	0.00522865	0.00833013	0.00702361	0.000440384	0.00776625	0.00148213
COPSAC_316	0.00646283	4.90629e-05	0.00177166	0.00543357	0.0083883	0.00209096	0.000932021	0.00021539	0.00420571	0.00366931	0.0064549	0.00606908	0.000615037	0.00196177	0.00760724	0.00602249	0.000975711	0.00600904	0.00145684	0	0.00210245	0.00666321	0.00527626	0.00308478	0.00837413	0.000827569	0.00130513	0.00166087	0.0117155	0.00574017	0.00464444	0.00474201	0.00194293	0.0012359	0.0011912	0.000763662	0.00122842	0.00228957	0.000806854	0.000763662	0.00726053	0.00191556	0.00129563	0.00576417	0.00780476	0.00479471	0.000903022	0.00641453	0.00213468
COPSAC_317	0.00694776	0	0	0.00502261	0.00869517	0.000583891	0	8.97592e-06	0.00169678	0.0011613	0.00555695	0.00830515	0	0.00880432	0.00770116	0.00823953	0	0.0067829	0.00591994	0.000145487	0.00318676	0.00595396	0.00194297	0.00733924	0.00889284	0	0	0	0.0102859	0.00781456	0.00314702	0.00702368	0	0.000224714	0.00433878	0	0.0058803	0.00109707	0	0	0.00804823	0.000288234	0.00395169	0.0060585	0.00810481	0.00420745	0	0.00832602	0.000519617
COPSAC_318	0.0058858	6.15409e-05	0.000796528	0.00533825	0.00736485	0.00165453	0.000170395	0.000209501	0.00422482	0.0024436	0.00559469	0.0071046	0.000106163	0.00575784	0.0070936	0.00739598	0.000610786	0.00605196	0.00632906	0	0.00445225	0.00599083	0.00215393	0.00719907	0.00818739	0.000204187	0.00047235	0.000481067	0.0072824	0.00407353	0.00214717	0.00638871	0.00060554	0.000328155	0.0045011	0.000202164	0.00447612	0.00103369	0.000281984	0.000202164	0.00657382	0.000470886	0.0047165	0.00543799	0.00659901	0.00292892	0.000118999	0.00669927	0.00416543
COPSAC_319	0.00635453	2.53436e-05	0.000198533	0.00706129	0.00890967	0.000856388	3.39962e-05	0.000157746	0.00453072	0.00407236	0.00693882	0.00747175	1.61151e-05	0.0046883	0.00783954	0.00821994	0.000327404	0.00676405	0.00591363	0.000107405	0.00392295	0.00729078	0.00511318	0.00577841	0.00956892	3.90812e-05	8.2517e-05	0.000159613	0.00693014	0.0036233	0.00535774	0.0059699	0.00171388	0.000935225	0.00402571	3.91848e-05	0.00506927	0.00339032	4.5384e-05	3.91848e-05	0.00717613	0.000392853	0.00389796	0.00449949	0.00964427	0.00741345	3.27937e-05	0.00838706	0.00148542
COPSAC_320	0.00700659	0	0	0.00646615	0.00876958	0.00103431	0	0.000134448	0.00466558	0.004104	0.00677011	0.00753191	0	0.00595915	0.00808649	0.00951752	0	0.00760843	0.00673584	0	0.0030773	0.00718838	0.00465667	0.00613729	0.00764839	0	0	0	0.0104908	0.00759273	0.00412877	0.00674714	0.000595693	0.000404518	0.00207687	0	0.00562701	0.00242041	0	0	0.00771434	0	0.00161695	0.00561962	0.00876852	0.00730341	0	0.00747594	0.00152451
COPSAC_321	0.00484832	0.00150342	0.00305938	0.00450631	0.00616716	0.00271885	0.00197807	0.000887216	0.00433978	0.00371545	0.00490157	0.00512427	0.0013275	0.00579258	0.00565087	0.00641428	0.00130108	0.00453388	0.00280209	0	0.00469524	0.0051953	0.0040787	0.00542688	0.00652236	0.00213111	0.00279284	0.00343008	0.00792747	0.00683841	0.00413099	0.00500806	0.00104917	0.000549419	0.00352538	0.00152672	0.00492399	0.00302081	0.00165124	0.00152672	0.00578011	0.00228096	0.0032216	0.00404187	0.00553084	0.00333063	0.00159641	0.00617282	0.00411839
COPSAC_322	0.00726184	0	0	0.0053387	0.0088046	0	0	0	0	0	0.0061961	0.00842344	0	0.00918711	0.00832933	0.00865566	0	0.0074964	0.00734389	0	0.00420354	0.00646122	0.00238627	0.00756235	0.00865879	0	0	0	0.0130151	0.00843784	0.00442632	0.00686229	0	0	0	0	0.00504343	0	0	0	0.00825582	0	0	0.00576874	0.00869489	0.00524096	0	0.00858554	0
COPSAC_323	0.00689275	0	6.54517e-06	0.00575872	0.00923348	0.000122107	8.92068e-07	0.000109466	0.00382269	0.00320134	0.00622157	0.00874895	3.87201e-07	0.00420998	0.00800464	0.00846941	6.05191e-05	0.00700466	0.00696081	3.53903e-05	0.00284627	0.00664755	0.00387327	0.00720089	0.0101423	9.67298e-07	2.06017e-06	2.8572e-05	0.00808212	0.00240091	0.00351181	0.00700155	0.00150345	0.000763899	0.00593798	3.36233e-05	0.00609774	0.00166753	4.13169e-05	3.36233e-05	0.00811452	0.000264952	0.0061386	0.00600935	0.0098398	0.00585292	1.5477e-06	0.00870744	0.000696338
COPSAC_324	0.00780382	0	0	0	0.0094656	0	0	0	0	0	0	0.010494	0	0.00861915	0.00837354	0.00896344	0	0.00753619	0.00247477	0	0	0	0	0.00915525	0.0156045	0	0	0	0.0109223	0.00716462	0	0.00834777	0	0	0	0	0.00816875	0	0	0	0.0092845	0	0	0.00753619	0.00898373	0	0	0.00901019	0
COPSAC_325	0.00699769	2.57643e-05	0.000265651	0.0049172	0.00804111	0.000932536	6.05015e-05	0.000153788	0.00294629	0.00193067	0.0052836	0.00794622	2.63088e-05	0.00957506	0.00761006	0.00845687	0.000331334	0.00663336	0.00672568	9.07905e-05	0.00269712	0.00570213	0.00249309	0.00735205	0.00713455	6.00659e-05	0.000125408	0.000155911	0.0120394	0.00750026	0.00265199	0.00710656	0.000896775	0.000596168	0.00299041	9.18611e-05	0.00656603	0.00139498	0.000176942	9.18611e-05	0.00789181	0.000115339	0.0024047	0.00605037	0.00736607	0.00396886	6.63257e-05	0.00810619	0.00232059
COPSAC_326	0.00640263	0	0.00062157	0.00675488	0.00812295	0.00223625	0.000247957	4.86293e-05	0.00473987	0.00329599	0.00580744	0.00877721	0.000150595	0.00372307	0.00724791	0.00769008	0.00041594	0.006492	0.00344883	0.000202527	0.00435281	0.00625914	0.00183214	0.00717507	0.00902206	0.000313277	0.000564129	0.000391426	0.0080458	0.00188139	0.00142928	0.00690053	0.00312338	0.00185684	0.0039234	0.000190106	0.00573271	0.00262006	0.000201917	0.000190106	0.00762169	0.000297627	0.00346976	0.00594733	0.00713089	0.00403248	0.000238681	0.00781933	0.0017684
COPSAC_327	0.00655505	0	0	0.00713701	0.00899547	0.00106819	0	0	0.00482978	0.00422767	0.00670338	0.00646131	0	0.00554213	0.00757001	0.00760884	0.000121845	0.00671488	0.00502908	0	0.00459954	0.00705814	0.00387729	0.0058506	0.00943051	0	0	7.39746e-05	0.00795695	0.00467172	0.00511236	0.00639788	0.0017618	0.000980578	0.00429078	0	0.00422372	0.00111777	0	0	0.00732388	0.00181006	0.00454501	0.00499094	0.00876334	0.0066767	0	0.0082363	0
COPSAC_328	0.00608412	0	2.27249e-05	0.00753874	0.00877669	0.00202609	3.47343e-06	0.000267229	0.00594917	0.00593185	0.00768917	0.00562399	2.91943e-06	0.00393613	0.00822765	0.00780805	0.000101124	0.00617736	0.00472014	0.00031949	0.00494907	0.00800209	0.00522743	0.00488643	0.00740143	3.29342e-06	1.3511e-05	5.34962e-05	0.00646038	0.00506795	0.00478673	0.00633667	0.000749139	0.000412173	0.00229767	1.44657e-05	0.00331301	0.000954976	0.000182483	1.44657e-05	0.00633421	0.00254554	0.00216874	0.00561505	0.00780606	0.00668275	1.16191e-05	0.0077683	0.00259394
COPSAC_329	0.00667028	2.09596e-06	0.000786634	0.00375905	0.00806663	0.000920957	0.000272604	0.000109913	0.00182452	0.00132095	0.00518452	0.00865725	0.000183277	0.00694977	0.00748896	0.00788379	0.000644292	0.00659162	0.00293011	0	0.00328928	0.00558018	0.00185524	0.00737938	0.0105508	0.000340465	0.00052827	0.000633669	0.00900144	0.00525745	0.0034945	0.0069381	0.000953788	0.000456698	0.00141563	0.000282919	0.00610771	0.00118818	0.000340312	0.000282919	0.00768945	0.000419745	0.00102899	0.00594608	0.00769945	0.00365205	0.000443206	0.00781618	0.00112563
COPSAC_330	0.00654514	0	0.000449136	0.00431499	0.00891805	0.000855155	6.06141e-05	0.000132284	0.00394487	0.00321119	0.00557457	0.00753064	3.42856e-05	0.00376778	0.00744946	0.00801018	0.000780694	0.00664094	0.00499684	0.000170856	0.0039962	0.00600903	0.00329247	0.00610533	0.00852751	0.000235663	0.00016381	0.000537196	0.00866289	0.00212487	0.00304948	0.00699063	0.00189187	0.00115214	0.00579521	0.000119337	0.00554614	0.00155067	0.00023747	0.000119337	0.00789626	0.00152269	0.00619379	0.00584766	0.00755873	0.00322672	0.000119117	0.00833975	0.00218174
COPSAC_331	0.00641551	0	0	0.00507587	0.00871248	0.000447322	0	0.000368629	0.0053605	0.00506303	0.0061973	0.00593062	0	0.00421026	0.00770676	0.00740827	0.000461458	0.00666109	0.00463211	8.77082e-05	0.00514284	0.0066558	0.00449464	0.00676259	0.00917582	0	0	9.70386e-05	0.00813258	0.00313891	0.00365759	0.00637143	0.00351878	0.00267784	0.00416594	0.000220291	0.00544551	0.00190082	0.000538386	0.000220291	0.00725819	0.00268449	0.00386444	0.00547622	0.00807034	0.00360105	1.78765e-06	0.00763527	0.00151248
COPSAC_332	0.00683303	1.28755e-06	0.000471207	0.00805596	0.00900248	0.00221257	0.000160599	0.000738943	0.0072992	0.00735561	0.00911275	0.00443437	0.000121068	0.00116846	0.00948471	0.00816119	0.000770069	0.00671442	0.00457996	1.84679e-05	0.00236747	0.00943506	0.00727387	0.00417423	0.00764546	0.000170659	0.000401876	0.000437819	0.00373447	0.000795303	0.00507006	0.00562143	0.00129382	0.00177668	0.00109885	0.000148803	0.00145348	0.00279128	0.000190323	0.000148803	0.00614049	0.00298514	0.00141368	0.00679991	0.00952839	0.00982549	0.000157229	0.00855733	0.00167563
COPSAC_333	0.00633394	0	1.84333e-05	0.00683833	0.00842565	0.000527355	2.48151e-06	0.000185532	0.00248118	0.00190046	0.00648111	0.00771906	1.12535e-06	0.00698093	0.0076889	0.00814611	0.000128084	0.00688733	0.00649861	6.20396e-05	0.00474016	0.00675988	0.00277327	0.00695215	0.0100986	2.80762e-06	5.98978e-06	6.59111e-05	0.00968731	0.00761455	0.00539697	0.00582857	0.000629821	0.000299428	0.00261704	2.32912e-05	0.00449691	0.00101959	3.63542e-05	2.32912e-05	0.00721316	0.000126704	0.00225005	0.00451503	0.00879746	0.00683353	4.49169e-06	0.00817358	0.000189479
COPSAC_334	0.00665302	0	3.81733e-05	0.00617509	0.00842518	0.00179634	5.54371e-06	9.29906e-05	0.00348497	0.0027489	0.00636702	0.00754599	2.50629e-06	0.00770977	0.00762602	0.0083236	0.000222873	0.00678387	0.00704735	0.000286356	0.00380786	0.00672992	0.0034403	0.00672956	0.00764981	1.94436e-05	1.32776e-05	0.000101704	0.0099434	0.00743683	0.00466285	0.00630445	0.000607465	0.000421193	0.00374548	4.22887e-05	0.00517696	0.00117004	0.000119488	4.22887e-05	0.00751933	0.000138434	0.0034281	0.00515459	0.00843856	0.00637863	2.58867e-05	0.0079963	0.00174238
COPSAC_335	0.00593615	1.74339e-05	0.000667273	0.00607698	0.00784339	0.00100583	0.000226276	0.000169293	0.00329409	0.00281141	0.00641398	0.00679418	0.000116275	0.0062557	0.00718685	0.00788975	0.000589901	0.00616966	0.00630583	0	0.00457783	0.00670138	0.00432987	0.00645343	0.0109742	0.000242793	0.000468199	0.000463701	0.0087678	0.006701	0.00546233	0.00546612	0.00181513	0.0010069	0.00427381	0.000208521	0.00428453	0.0016881	0.000274701	0.000208521	0.00676617	0.000275309	0.00463267	0.004548	0.00859763	0.00677835	0.000406596	0.00759335	0.000893954
COPSAC_336	0.0100874	0	0	0	0.0106807	0	0	0	0	0	0	0.0115284	0	0	0.0112082	0.0134498	0	0.0115284	0.0100874	0	0	0	0	0	0.0100874	0	0	0	0.0161398	0	0	0.0102294	0	0	0	0	0.0112082	0	0	0	0.0118096	0	0	0.0100874	0	0	0	0	0
COPSAC_337	0.00547373	0	0.00170221	0.0070904	0.00883973	0.00317147	0.000971694	0.00161396	0.00392321	0.00332465	0.00661672	0.00512611	0.000662455	0.00245447	0.00854206	0.00872294	0.00140531	0.00713918	0.00892818	0	0.00171094	0.00705266	0.00514911	0.00348986	0.00895175	0.00106544	0.00236458	0.00171407	0.00459066	0.00179859	0.00444401	0.00403774	0.00080564	0.000695117	0.00105888	0.000852634	0.00130157	0.00180269	0.000852634	0.000852634	0.0058761	0.00125894	0.00105912	0.00221766	0.00688501	0.00836088	0.00101213	0.00759974	0.00298295
COPSAC_338	0.00625095	7.58232e-07	3.54304e-05	0.006281	0.00819628	0.00161539	4.04089e-06	0.000283384	0.00366539	0.00295135	0.00668891	0.00739919	2.09768e-06	0.00438159	0.0076026	0.00813194	0.000684693	0.00667102	0.00612436	0.000149248	0.00425575	0.00696525	0.00439834	0.00681406	0.00914256	5.2241e-06	1.11433e-05	0.00036945	0.00714442	0.00311815	0.00541227	0.00582697	0.000992235	0.000492391	0.00359784	0.000102252	0.00481519	0.00186251	0.000135478	0.000102252	0.00700859	0.000493231	0.00334412	0.00459492	0.00900619	0.00706174	7.4878e-06	0.00740003	0.0012888
COPSAC_339	0.0053818	8.38879e-07	0.000721415	0.00572382	0.00765245	0.00216559	8.92472e-05	7.2384e-05	0.00441315	0.00395545	0.0069674	0.00489612	5.22655e-05	0.00369623	0.00790421	0.00797351	0.000663662	0.00689101	0.00853062	0	0.00185068	0.00739592	0.00574438	0.00619486	0.00576102	0.000120448	0.000264508	0.00177114	0.00611134	0.00466522	0.00438155	0.00475015	0.000464223	0.000300292	0.000523215	6.9188e-05	0.000797819	0.00305225	6.9188e-05	6.9188e-05	0.00609596	0.00230532	0.000497372	0.00287778	0.00552562	0.00675184	0.000173329	0.00637983	0.00275825
COPSAC_340	0.00715521	0	5.5833e-05	0.00619448	0.0110756	0.000560558	1.02573e-05	1.58995e-05	0.00325251	0.00263497	0.00618371	0.00856949	5.0992e-06	0.00590213	0.00812194	0.00875264	4.69652e-05	0.00706403	0.00649684	4.30351e-05	0.00297959	0.00660461	0.00334244	0.00383432	0.00983607	2.04982e-05	2.62259e-05	2.05247e-05	0.00853242	0.00396056	0.00315796	0.00751758	0.000924144	0.000626905	0.00613796	7.98851e-06	0.00603978	0.00146852	1.25849e-05	7.98851e-06	0.00887605	0.000345278	0.00637834	0.00646388	0.00983557	0.00533182	2.0668e-05	0.00963801	0.000334939
COPSAC_341	0.00589864	0	0.0019628	0.0050083	0.00740479	0.00180149	0.000765124	0.000287784	0.00285688	0.00201462	0.00503881	0.00637894	0.000481223	0.00604477	0.00607104	0.00652417	0.000964417	0.00587621	0.00336975	0	0.00389128	0.00517895	0.00303292	0.00571081	0.00788225	0.000671672	0.00101599	0.00122165	0.0110597	0.00693195	0.00405485	0.00581117	0.00131156	0.000670601	0.00285245	0.000556182	0.00267411	0.00155711	0.000556182	0.000556182	0.00677947	0.000934496	0.00299324	0.00500122	0.00627135	0.00279697	0.000739978	0.00672242	0.0028125
COPSAC_342	0.00703831	0.000120946	0.000706785	0.00703903	0.0079694	0.00166914	0.00030183	0.000403022	0.00422409	0.00385471	0.00681484	0.008499	0.000162661	0.0027917	0.00681686	0.0094917	0.00309923	0.00692612	0.00641468	9.41566e-06	0.00474948	0.00721803	0.00432891	0.00560968	0.00592691	0.000326623	0.000615008	0.00284768	0.00787912	0.00591936	0.00415528	0.00580953	0.00113067	0.000758712	0.00397427	0.000255562	0.0057264	0.00173078	0.000315912	0.000255562	0.00637114	0.000471904	0.00372697	0.00440318	0.00659192	0.0059493	0.000192435	0.00758891	0.0031379
COPSAC_343	0.00467347	0	0.000413523	0.00672272	0.00969224	0.000433289	0.000212235	0	0.00727252	0.00726873	0.00866289	0.00474627	0.000168839	0.00395167	0.00890701	0.00642942	0	0.0035572	0.00230517	0	0.00454916	0.00918801	0.00754229	0.00668738	0.00952195	0.000306742	0.000734269	0.000433159	0.0057979	0.00408214	0.00749539	0.00519961	0.000466065	0.000222281	0.00256864	0.000192959	0.00253223	0.000278629	0.000192959	0.000192959	0.00571585	0.000334249	0.00273596	0.00697143	0.00895513	0.00697143	0.000268347	0.00663482	0.000962328
COPSAC_344	0.00542361	3.26357e-06	0.00149954	0.00740972	0.00763625	0.0020473	0.000342779	0.000460177	0.00506646	0.00477478	0.00718531	0.00455252	0.000214978	0.00267895	0.0079221	0.00757028	0.000506419	0.0062841	0.00583903	0.00030719	0.00145153	0.0075876	0.00605305	0.00598403	0.00605592	0.000411275	0.00097005	0.00150101	0.00403254	0.00301277	0.00540905	0.00482913	0.000597246	0.000666231	0.000470433	0.000322899	0.000562837	0.00367893	0.000369104	0.000322899	0.00512713	0.00309795	0.000591447	0.0033144	0.00579917	0.00744068	0.000384849	0.00771728	0.00253319
COPSAC_345	0.00728635	0	0.000153978	0.00402345	0.00973517	0.00058743	5.40438e-05	0.000292181	0.00214009	0.00147739	0.0049944	0.00825402	3.3989e-05	0.00564197	0.00823352	0.00857424	0.000192634	0.00723005	0.00528155	0.000152401	0.00223979	0.00540047	0.00264121	0.00690262	0.0105783	7.64301e-05	0.000147644	9.81593e-05	0.00950168	0.00362183	0.00244395	0.00777962	0.000820459	0.000395399	0.0058487	4.40238e-05	0.0058598	0.000842947	4.40238e-05	4.40238e-05	0.00870006	0.000174474	0.00601838	0.00691121	0.00844252	0.00273756	0.000129091	0.00896963	0.00082622
COPSAC_346	0.00644183	2.79177e-05	0.00151814	0.00213439	0.00777378	0.00105147	0.000589453	0.000104888	0.00282656	0.00204057	0.00475746	0.00732002	0.000406393	0.00909097	0.00684179	0.00770779	0.000969751	0.00605208	0.00583945	8.96842e-06	0.00350813	0.00514709	0.00198136	0.00661314	0.00646101	0.000580721	0.000776941	0.00108635	0.0106397	0.00683587	0.00288107	0.00671887	0.0020573	0.00113879	0.00412658	0.000499931	0.00608508	0.00164646	0.000524592	0.000499931	0.00751247	0.00127218	0.00367043	0.00578673	0.0067304	0.00204084	0.000776601	0.00769403	0.0020785
COPSAC_347	0.00207196	0	0.00117815	0.00473469	0.0114536	0.00136226	0.000682651	1.81485e-05	0.0105303	0.0108494	0.0112363	0.00112377	0.000580988	0.000852495	0.0116185	0.0059404	5.88188e-05	0.00131605	0.000688812	0	0.00152013	0.0119121	0.0109298	0.00364429	0.0100338	0.000805821	0.00232435	0.00149579	0.000934098	0.000825138	0.0110373	0.00304332	0.000721121	0.000627957	0.0006948	0.000674465	0.000673961	0.00101326	0.000682737	0.000674465	0.00228346	0.00114012	0.000709896	0.0103046	0.0109132	0.0102968	0.000909587	0.00447365	0.00204364
COPSAC_348	0.00669797	0	0.000273043	0.00651304	0.00870442	0.000913813	4.76916e-05	0.000165376	0.00421152	0.00369197	0.00720345	0.00729232	2.52653e-05	0.00456906	0.00826835	0.00911578	0.000381727	0.00747413	0.00682229	4.58272e-05	0.00450936	0.00749155	0.00450641	0.00505192	0.00780866	6.02538e-05	0.000128139	0.000175976	0.00899637	0.00708546	0.00510302	0.00620295	0.000910717	0.000630186	0.00222771	3.59444e-05	0.00453159	0.00173876	5.19973e-05	3.59444e-05	0.00730781	0.000741751	0.00184333	0.00497041	0.00861584	0.0076337	0.000100777	0.00752418	0.00112232
COPSAC_349	0.00762585	0	0	0.000182962	0.00929618	0	0	0	9.72576e-05	0	0.000195869	0.0106593	0	0.00788291	0.00837478	0.00858014	0	0.00755005	0.00366995	0	0.000279263	0.000223435	0	0.00874761	0.0128293	0	0	0	0.0107378	0.00553233	0.000113339	0.00835554	0	0	0.00636869	0	0.00752143	7.1302e-05	0	0	0.00895087	0	0.00591539	0.00752143	0.00925644	0.00014148	0	0.00881166	0
COPSAC_350	0.00629031	1.36235e-06	0.000118121	0.00691658	0.00887221	0.00135875	1.24166e-05	0.000135028	0.00332389	0.00277301	0.00722517	0.00660185	6.41641e-06	0.00439899	0.00830933	0.00802892	0.000264547	0.0073862	0.00503224	4.06079e-06	0.0039109	0.00755353	0.0040842	0.00581974	0.0102971	1.65895e-05	3.38955e-05	0.000136961	0.00739302	0.00483922	0.00598425	0.00545384	0.000725028	0.000470325	0.00160012	4.79997e-05	0.00315835	0.00126891	7.32369e-05	4.79997e-05	0.00695457	0.000439918	0.00133466	0.00429132	0.00936726	0.00797449	2.06983e-05	0.00789041	0.000701725
COPSAC_351	0.00646849	8.26207e-07	3.58311e-05	0.0078113	0.0094625	0.000113067	4.24e-06	0.000136488	0.00341936	0.00296692	0.00735481	0.00791521	2.10923e-06	0.00400006	0.00808015	0.00866791	0.000185767	0.00742824	0.00675623	1.51709e-05	0.00480601	0.0076845	0.0041446	0.00587408	0.0100026	1.72371e-05	1.45716e-05	8.73379e-05	0.00656651	0.00315537	0.00642835	0.00521848	0.000976822	0.000499194	0.00277674	3.39894e-05	0.00388615	0.00215382	4.71302e-05	3.39894e-05	0.00747508	0.000421375	0.00260251	0.00368056	0.0104247	0.00902665	7.46733e-06	0.00867276	0.000437041
COPSAC_352	0.00641833	0	0.000672751	0.00576494	0.00803469	0.00180853	0.000147933	0.000327791	0.0037023	0.00299404	0.00603723	0.00677128	8.3915e-05	0.00609225	0.00722557	0.00814538	0.000881859	0.00637554	0.0056444	6.07076e-05	0.00379707	0.00635444	0.00345001	0.00683196	0.00884114	0.000181468	0.000369648	0.000439345	0.00821845	0.00581614	0.00458604	0.00640914	0.00135835	0.000741676	0.00418702	0.000346795	0.00513424	0.00156926	0.000717847	0.000346795	0.00719096	0.000425264	0.00413569	0.00524471	0.00817646	0.00525688	0.000276759	0.00740327	0.0021848
COPSAC_353	0.00626664	4.41299e-05	0.00168196	0.00307645	0.00719089	0.00134617	0.000717755	8.00524e-05	0.0025931	0.00206113	0.0048946	0.00737206	0.000551623	0.00890844	0.00667697	0.00746304	0.000501938	0.00590366	0.00585891	6.06636e-05	0.00380145	0.00527812	0.00224636	0.00632355	0.00662962	0.000741038	0.00088117	0.00144596	0.0100498	0.00686887	0.00359395	0.00663214	0.00189057	0.00102452	0.00224474	0.000660874	0.00617379	0.00155381	0.000678656	0.000660874	0.0071809	0.00131083	0.00172565	0.00565998	0.00645297	0.00191898	0.000808725	0.00719907	0.0029756
COPSAC_354	0.00705795	9.37654e-06	0.0003392	0.00526487	0.00873352	0.000509062	0.000141565	0.000241303	0.00271167	0.00208451	0.00560143	0.00952458	8.12412e-05	0.000605467	0.00806798	0.00807192	0.000597027	0.00688555	0.000521702	0	0.00333771	0.00604729	0.00205253	0.00799222	0.012792	0.000157179	0.000316269	0.000383986	0.00866813	0.000246903	0.00310009	0.00766118	0.000873406	0.000431252	0.00105739	0.000105945	0.00644157	0.00108516	0.000111225	0.000105945	0.00824272	0.000169695	0.000746609	0.00669914	0.00806696	0.00333564	0.000182422	0.00831741	0.00118615
COPSAC_355	0.00559495	0	0.00202291	0.00361924	0.00694024	0.00167906	0.00103054	7.24308e-05	0.00268859	0.00216822	0.00499535	0.00717516	0.000806214	0.00677411	0.00616389	0.00687189	0.000601088	0.00532564	0.00322821	0.000128791	0.0042523	0.00534169	0.00255444	0.00609647	0.00703858	0.00121186	0.00109178	0.00208193	0.00766506	0.00541914	0.00435751	0.00614604	0.00217296	0.00121587	0.00371998	0.000955279	0.00543059	0.00210378	0.000970764	0.000955279	0.00674404	0.0014881	0.00327159	0.00518414	0.00621575	0.00242848	0.00121448	0.00678386	0.00343379
COPSAC_356	0.00618438	0	0.000456324	0.00752753	0.00813892	0.000929633	6.80622e-05	0.000238488	0.00633597	0.00636738	0.00776871	0.00555284	3.29593e-05	0.0035737	0.00808656	0.00710381	0.00118666	0.00527832	0.00310095	0	0.00397869	0.00813062	0.00631759	0.00565481	0.00755856	0.000181055	0.000167835	0.00100406	0.00432825	0.00316889	0.00548073	0.00601647	0.00124429	0.00131514	0.00163539	5.42118e-05	0.00174586	0.00373814	6.11486e-05	5.42118e-05	0.00563109	0.00388316	0.0017554	0.00607986	0.00860803	0.00813898	0.000119294	0.00754684	0.000661687
COPSAC_357	0.00776732	0	0	0	0.00942668	0	0	0	0	0	0	0.0103213	0	0.00928236	0.00827344	0.0089958	0	0.0074461	0.0031371	0	0	0	0	0.00916085	0.0155501	0	0	0	0.0109885	0.00812488	0	0.00824798	0	0	0	0	0.00818072	0	0	0	0.00925554	0	0	0.0074461	0.00901861	0	0	0.00896121	0
COPSAC_358	0.00658327	0	6.14302e-05	0.00698854	0.00848817	0.00111039	6.17323e-06	0.000217115	0.00475638	0.00408662	0.00679639	0.00679466	2.76328e-06	0.00614723	0.0078503	0.00808876	0.000338614	0.00646749	0.00581734	2.40122e-05	0.00453482	0.00712749	0.00405297	0.0062886	0.00743884	6.87039e-06	1.46716e-05	0.000174294	0.00754651	0.00576905	0.00604036	0.00637217	0.00069733	0.000485289	0.00223118	6.10136e-05	0.00432367	0.00132385	0.00017272	6.10136e-05	0.00693906	0.000619927	0.00186768	0.00482572	0.00836875	0.00678793	1.49612e-05	0.00824093	0.000849642
COPSAC_359	0.00625235	1.02726e-06	0.00103481	0.00473567	0.00757894	0.00120509	0.000507587	0.000123234	0.00314557	0.00242856	0.00546152	0.00742847	0.000297819	0.00810717	0.00685048	0.00781591	0.00130778	0.00584175	0.00517617	0.000102281	0.00310446	0.00583897	0.00321904	0.00651816	0.00685099	0.000459949	0.000737696	0.000843847	0.00977644	0.00696525	0.00372628	0.0063365	0.00214845	0.0012308	0.00330782	0.000396115	0.00558671	0.00257252	0.000448053	0.000396115	0.00710595	0.000667421	0.00284862	0.00543797	0.00731749	0.00436246	0.000789647	0.00743475	0.00207088
COPSAC_360	0.00558997	0	3.43894e-05	0.0066116	0.00787952	0.00375753	5.17618e-06	7.31791e-05	0.00449286	0.00473242	0.00678785	0.00675121	2.23819e-06	0.00428982	0.00750619	0.00799927	0.000176823	0.00662888	0.006942	0.000131434	0.00453532	0.00717243	0.0041619	0.00705399	0.00719663	5.51106e-06	1.1907e-05	7.67398e-05	0.00584508	0.00275367	0.00371958	0.00572057	0.00364002	0.00295037	0.00270924	2.83036e-05	0.00362556	0.00467861	5.27467e-05	2.83036e-05	0.00609282	0.000164362	0.00268235	0.00492498	0.00657416	0.00596195	1.01753e-05	0.00680907	0.000430696
COPSAC_361	0.00806725	0	0	0.000321118	0.00986633	0	0	0	0	0	0.000174442	0.0113902	0	0	0.00894347	0.00955902	0	0.00807452	0.0060186	0	0.000125671	0.000199055	0	0.009593	0.0124876	0	0	0	0.00981565	0	0	0.00893996	0	0	0.00784916	0	0.00804913	0	0	0	0.00956419	0	0.00775285	0.00804913	0.0104188	0	0	0.00936875	0.000162542
COPSAC_362	0.00510978	0	0.00241462	0.00676207	0.00753986	0.00292322	0.000859441	0	0.00408405	0.00374737	0.00658412	0.0038943	0.000584124	0.0029863	0.0073319	0.00776328	0	0.00648388	0.00783833	0	0.00161363	0.00701151	0.004866	0.00594517	0.00542767	0.000941514	0.00212874	0.00248294	0.00455386	0.00304291	0.00465149	0.00433445	0.000647965	0.000584124	0.000688471	0.000747571	0.000706158	0.0029282	0.000747571	0.000747571	0.00530451	0.00245144	0.000755996	0.00240165	0.00455561	0.00672429	0.000894091	0.00715518	0.00220442
COPSAC_363	0.00621379	0	0.000198168	0.00753771	0.00845626	0.00122161	5.18289e-05	3.63495e-05	0.00399637	0.00346088	0.00686426	0.00746351	3.32265e-05	0.00291015	0.00811854	0.00773229	0.000229792	0.00646399	0.00300337	0.00046099	0.00476228	0.00718353	0.0040227	0.00712123	0.0106875	6.8098e-05	0.000169423	0.000117072	0.00669546	0.0015792	0.00597059	0.00641891	0.000276534	0.00019249	0.00107247	4.76597e-05	0.00413956	0.00100152	5.21871e-05	4.76597e-05	0.00687592	0.0020316	0.000788489	0.00465848	0.00858226	0.00662942	5.59103e-05	0.00803935	0.00168341
COPSAC_364	0.00594041	0	0.000112153	0.00572607	0.00909038	0.0015873	1.07709e-05	0.000194172	0.00493767	0.00481278	0.00786886	0.00630394	6.93524e-06	0.00248941	0.00886562	0.0094902	0.000835036	0.00778159	0.00849243	1.47797e-05	0.00298257	0.00832618	0.00600682	0.00452558	0.00790388	1.70964e-05	3.67085e-05	0.000752849	0.00620367	0.00486655	0.00353434	0.00454685	0.000895702	0.000635955	0.00162071	3.13913e-05	0.00273026	0.0032966	3.41813e-05	3.13913e-05	0.00671701	0.00101861	0.00147855	0.00379597	0.00807371	0.00943309	2.58418e-05	0.00649193	0.002101
COPSAC_365	0.00653547	0	0.000218556	0.00436729	0.00778385	0.00074514	5.1068e-05	0.000144084	0.00280205	0.00123604	0.00443071	0.00758008	2.6862e-05	0.00951757	0.00718192	0.00787278	0.000343851	0.00623754	0.00647503	0	0.0027598	0.0048188	0.00219872	0.0073071	0.00913185	5.90306e-05	0.000128129	0.000153835	0.0116073	0.00759004	0.00232321	0.00668727	0.000969884	0.000503704	0.00567284	0.000111844	0.00621633	0.00106893	0.000209515	0.000111844	0.00744623	0.000103448	0.00570821	0.00604864	0.00695019	0.00201292	8.54001e-05	0.00764006	0.00333922
COPSAC_366	0.00554487	0	0.00165063	0.00627409	0.00689339	0.00145167	0.000356066	0.00026728	0.00472259	0.00437544	0.00615798	0.00611707	0.00024359	0.00519872	0.00671975	0.00695754	0.00105749	0.00503558	0.00319821	0	0.00450044	0.00646888	0.00482558	0.00605588	0.00712522	0.000631188	0.00087804	0.00152745	0.00643841	0.0050285	0.00539109	0.00581555	0.00191592	0.00117394	0.00230383	0.000358261	0.00346071	0.00297269	0.000417217	0.000358261	0.0060243	0.00253166	0.00206733	0.00441249	0.00660675	0.00527951	0.000817335	0.00691352	0.00288596
COPSAC_367	0.0074305	1.60881e-06	0.000494716	0.00243834	0.0094868	0.000554616	0.000191562	3.72491e-05	0.0016588	0.00117501	0.00418391	0.0099663	0.000141548	0.000982632	0.0082711	0.00853146	0.000578976	0.007351	0.0037538	5.99115e-07	0.00161664	0.00459368	0.00154254	0.00711095	0.0135167	0.000266475	0.000262764	0.000404713	0.0098749	0.000442329	0.00190278	0.00814147	0.00067515	0.000430173	0.00278843	0.000181472	0.00713906	0.00104952	0.000198277	0.000181472	0.00892886	0.000287128	0.00213967	0.0072047	0.00865218	0.00251788	0.000225093	0.00898168	0.000999693
COPSAC_368	0.00644257	0	0.000883751	0.00324702	0.00806012	0.000844613	0.000358779	0.000133468	0.00223038	0.00164025	0.00477009	0.00840603	0.00026301	0.00739563	0.00716272	0.00779629	0.000750345	0.00620678	0.00315859	0.00016724	0.00303497	0.0051616	0.00187728	0.00704206	0.00928596	0.000467128	0.000580312	0.000733012	0.00879824	0.00569021	0.00304498	0.00690915	0.00121809	0.00061349	0.00377463	0.000354585	0.0063601	0.00140105	0.00038573	0.000354585	0.00771114	0.000624056	0.00318856	0.00602589	0.00715175	0.00212273	0.000413641	0.00781581	0.00224995
COPSAC_369	0.00618082	0	0.000198431	0.00517765	0.00721813	0.000903938	2.45919e-05	0.000264079	0.00360141	0.00289532	0.00563004	0.00745901	1.13566e-05	0.00801576	0.00709398	0.00781975	0.000608063	0.00571753	0.00424155	8.56736e-05	0.00384862	0.00600229	0.00318153	0.00678155	0.00630406	2.36599e-05	5.83166e-05	0.000834203	0.00936267	0.00673921	0.00428976	0.00640948	0.00147083	0.000804367	0.0014765	0.00022521	0.00491771	0.00220795	0.000246009	0.00022521	0.00698259	0.00186933	0.00110893	0.00552639	0.00650637	0.00397669	4.28275e-05	0.00728175	0.00190995
COPSAC_370	0.00682238	7.33763e-06	0.000184563	0.00697086	0.00857266	0.000403867	5.82172e-05	6.68361e-05	0.00432867	0.00379245	0.00708335	0.00797526	3.09892e-05	0.000383553	0.00807942	0.00789507	0.000273211	0.00660618	0.00233265	0	0.00361749	0.00749127	0.00499861	0.00697502	0.0111415	7.4736e-05	0.000152279	0.000140004	0.0074234	0.000170359	0.00518975	0.00714177	0.00156677	0.00144627	0.00286764	5.08846e-05	0.00490934	0.00311556	6.224e-05	5.08846e-05	0.0075695	0.0010971	0.00240278	0.00562022	0.00889971	0.00715227	0.000104509	0.00830166	0.000672754
COPSAC_371	0.00650621	0	0.000345642	0.0072722	0.00891697	0.00108749	5.67165e-05	0.000173206	0.00184139	0.00136804	0.00679307	0.00752757	2.88038e-05	0.00322205	0.00820862	0.00903946	0.000350873	0.00753715	0.00854637	0	0.00502403	0.00712493	0.00237851	0.00498711	0.0104807	7.00373e-05	0.00014842	0.000143346	0.0102036	0.00798866	0.00473271	0.00546768	0.00114755	0.000592509	0.00120234	0.000199121	0.0042992	0.0010879	0.000237589	0.000199121	0.00715642	0.000126695	0.000902221	0.0041322	0.00925684	0.0079226	0.000112257	0.00830239	0.00108709
COPSAC_372	0.00744419	6.73275e-06	0.000222703	0.00252732	0.00819443	0.000237235	3.68392e-05	0.000127192	0.00187267	0.00139543	0.00405647	0.00893369	1.7772e-05	0.0106998	0.00778409	0.00864707	0.000307337	0.00689909	0.00609071	2.67419e-05	0.00155683	0.00444817	0.00208957	0.00778034	0.00753373	3.99246e-05	7.52222e-05	0.000223614	0.0127185	0.00797804	0.00204422	0.00756492	0.00112253	0.000703516	0.00124978	7.1945e-05	0.00711261	0.00131938	8.61799e-05	7.1945e-05	0.00832228	0.00037375	0.000891589	0.00670848	0.00754919	0.00271769	5.75598e-05	0.00838842	0.000646666
COPSAC_373	0.00642977	0	4.01589e-05	0.00674202	0.00897813	0.00153579	3.87061e-06	0.000299138	0.00451455	0.00382387	0.00675706	0.0074158	1.63329e-06	0.00321688	0.00760224	0.00822262	0.00082027	0.00650081	0.00507206	9.38443e-06	0.00412336	0.00713457	0.0050494	0.00537931	0.00843412	4.07694e-06	1.77458e-05	0.000475595	0.00745805	0.00166157	0.00579287	0.00628148	0.0016454	0.001322	0.0048842	4.00311e-05	0.00521289	0.00303141	4.25014e-05	4.00311e-05	0.00749478	0.000775745	0.00494838	0.00520739	0.00875364	0.00662072	6.33447e-06	0.00851511	0.00254548
[truncated: 51 more rows]
[truncated: 252 more columns]

## Sheet: Pathway_JORVI_year
Supplementary Data 4C. Predicted metabolic pathway relative abundance table used in ML analyses from JORVI at 9-12 months, where last column is the target variable.
[truncated: 63 more rows]
[truncated: 252 more columns]

[truncated: 5 more sheets: Pathway_NHBC_year, Pathway_NOMIC_year, Pathway_OULU_year, Pathway_SKOT1_year, Pathway_SKOT2_year]
