# Supplementary material for: Machine-learning analysis of cross-study samples according to the gut microbiome in 12 infant cohorts
Source: mSystems. 2023 Oct 24;8(6):e00364-23. doi: 10.1128/msystems.00364-23 (PMC10734493; doi:10.1128/msystems.00364-23)
Supplement: Supplemental Tables — Tables S1 to s6. [file msystems.00364-23-s0006.xlsx]

## Sheet: Supplementary table 1.
Supplementary Table 1. ML hyperparameters inputted to random grid search function in scikit-learn.
Algorithm	Hyperparameter	Values
Random forest, Extremely randomized trees	max_depth	None, 5, 10
	max_features	auto, 15, None
	class_weight	balanced, balanced_subsample
Random forest	bootstrap	True, False
Light gradient boosting machine	num_leaves	15, 31, 80
	max_depth	-1, 5, 10, 20
	n_estimators	50, 100, 150, 200
	reg_alpha	0, 0.01, 0.03, 0.05
	learning_rate	0.05, 0.1, 0.15, 0.2
Multilayer perceptron	max_iter	100, 200, 300, 500, 700
	alpha	0.0001, 0.001, 0.01
	learning_rate_init	0.001, 0.01, 0.05
	momentum	0.6, 0.7, 0.8, 0.9
	hidden_layer_sizes (first layer neurons)	10, 30, 50, 100
	hidden_layer_sizes (layers)	1, 2, 3

## Sheet: Supplementary table 2.
Supplementary Table 2. Python packages installed in the ML conda environment.
Installed packages
alabaster==0.7.12
alembic==1.4.2
asn1crypto==0.24.0
astroid==2.2.5
atomicwrites==1.3.0
attrs==19.1.0
autograd==1.3
autograd-gamma==0.4.1
Babel==2.7.0
backcall==0.1.0
bleach==3.1.0
bokeh==1.2.0
boto==2.49.0
boto3==1.9.162
botocore==1.12.163
bz2file==0.98
certifi==2020.6.20
cffi==1.12.3
cftime==1.0.3.4
chardet==3.0.4
Click==7.0
cloudpickle==1.2.1
cmake==3.21.3
colorama==0.4.3
cryptography==2.7
cycler==0.10.0
Cython==0.29.12
cytoolz==0.10.0
dask==2.1.0
dask-jobqueue==0.6.3
databricks-cli==0.11.0
decorator==4.4.0
defusedxml==0.6.0
distributed==2.1.0
docker==4.2.1
docrep==0.2.7
docutils==0.14
entrypoints==0.3
et-xmlfile==1.0.1
fasttext==0.9.1
filelock==3.0.12
Flask==1.1.2
funcsigs==1.0.2
future==0.18.2
gensim==3.4.0
gitdb==4.0.5
GitPython==3.1.3
gorilla==0.3.0
gunicorn==20.0.4
h5py==2.9.0
heapdict==1.0.0
hyperopt==0.2.2
idna==2.8
imagesize==1.1.0
imbalanced-learn==0.5.0
importlib-metadata==0.17
ipdb==0.12.3
ipykernel==5.1.1
ipython==7.6.1
ipython-genutils==0.2.0
isodate==0.6.0
isort==4.3.21
itsdangerous==1.1.0
jdcal==1.4.1
jedi==0.13.3
jeepney==0.4
Jinja2==2.10.1
jmespath==0.9.4
joblib==0.13.2
json5==0.8.4
jsonschema==3.0.1
jupyter-client==5.3.1
jupyter-core==4.5.0
jupyterlab==1.0.2
jupyterlab-server==1.0.0
kaggle==1.5.6
keyring==18.0.0
kiwisolver==1.1.0
lazy-object-proxy==1.4.1
lifelines==0.25.0
lightgbm==3.3.0
llvmlite==0.30.0
lmdb==0.97
locket==0.2.0
lxml==4.4.2
Mako==1.1.3
MarkupSafe==1.1.1
matplotlib==3.2.1
mccabe==0.6.1
mistune==0.8.4
mkl-fft==1.0.12
mkl-random==1.0.2
mkl-service==2.0.2
mlflow==1.8.0
mock==3.0.5
more-itertools==7.0.0
msgpack==0.6.1
mysql-connector-python==8.0.18
nbconvert==5.5.0
nbformat==4.4.0
netCDF4==1.4.2
networkx==2.2
nltk==3.4.4
notebook==6.0.0
numba==0.46.0
numexpr==2.6.9
numpy==1.16.4
numpydoc==0.9.1
odfpy==1.4.0
olefile==0.46
opencv-python==4.2.0.34
openpyxl==3.0.2
packaging==19.0
pandas==0.24.2
pandocfilters==1.4.2
parso==0.5.0
partd==1.0.0
patsy==0.5.1
pexpect==4.7.0
pickleshare==0.7.5
Pillow==6.1.0
pluggy==0.12.0
prometheus-client==0.7.1
prometheus-flask-exporter==0.14.1
prompt-toolkit==2.0.9
protobuf==3.11.2
psutil==5.6.3
ptyprocess==0.6.0
py==1.8.0
pyaml==21.10.1
pybind11==2.4.3
pycodestyle==2.5.0
pycparser==2.19
pydot==1.4.1
pyflakes==2.1.1
Pygments==2.4.2
pyhdf==0.10.2
pylint==2.3.1
pyOpenSSL==19.0.0
pyparsing==2.4.0
pyrsistent==0.14.11
PySocks==1.7.0
pytest==5.0.1
python-dateutil==2.8.0
python-editor==1.0.4
python-slugify==4.0.0
pytz==2019.1
PyYAML==5.1.1
pyzmq==18.0.0
QtAwesome==0.5.7
qtconsole==4.5.1
QtPy==1.8.0
querystring-parser==1.2.4
ray==0.8.0
rdflib==4.2.2
redis==3.3.11
requests==2.22.0
rope==0.14.0
s3transfer==0.2.0
scikit-learn==0.23.1
scikit-optimize==0.9.0
scipy==1.3.0
seaborn==0.9.0
SecretStorage==3.1.1
Send2Trash==1.5.0
setproctitle==1.1.10
simplejson==3.17.0
six==1.12.0
sklearn==0.0
smart-open==1.8.4
smmap==3.0.4
snowballstemmer==1.9.0
sortedcontainers==2.1.0
Sphinx==2.1.2
sphinxcontrib-applehelp==1.0.1
sphinxcontrib-devhelp==1.0.1
sphinxcontrib-htmlhelp==1.0.2
sphinxcontrib-jsmath==1.0.1
sphinxcontrib-qthelp==1.0.2
sphinxcontrib-serializinghtml==1.1.3
spyder==3.3.6
spyder-kernels==0.5.1
SQLAlchemy==1.3.13
sqlparse==0.3.1
statsmodels==0.10.0
tables==3.5.2
tabulate==0.8.6
tblib==1.4.0
terminado==0.8.2
testpath==0.4.2
text-unidecode==1.3
threadpoolctl==3.0.0
toolz==0.10.0
tornado==6.0.3
tqdm==4.32.1
traitlets==4.3.2
umap-learn==0.3.10
urllib3==1.24.2
wcwidth==0.1.7
webencodings==0.5.1
websocket-client==0.57.0
Werkzeug==1.0.1
wrapt==1.11.2
wurlitzer==1.0.2
xarray==0.18.2
xlrd==1.2.0
xlwt==1.3.0
zict==1.0.0
zipp==0.5.1

## Sheet: Supplementary table 3.
Supplementary Table 3. Cohort characteristics table with background information.
Sampled at 1-2 months	Country of Origin	Initial number of fecal samples	Available samples after preprocessing	Infants born via Cesarean delivery	Infants born via vaginal delivery	Mean age of infants (months)	Sequenced 16S region	Number of features	Total number of sequences	Sequencing platform	Accension number	DOI of relevant publication
COPSAC	Denmark	505	303	72	231	1	V4	116	10267315	Illumina MiSeq	PRJNA417357	10.1038/s41467-017-02573-2
HOUSTON	USA	52	48	11	37	1.5	V5-V3	106	167676	454-FLX Titanium Sequencer	PRJNA322188	10.1038/nm.4272
INFANTMET	Ireland	167	137	65	72	1	V4-V5	70	4511821	Illumina MiSeq	PRJNA339264	10.1186/s40168-016-0213-y
JORVI	Finland	68	51	8	43	1	V3-V4	97	1410121	Illumina MiSeq	PRJEB48451	10.1080/19490976.2022.2095775
NHBCS	USA	321	319	92	227	1.5	V4-V5	154	25078723	Illumina MiSeq	PRJNA296814	10.1186/s40168-018-0490-8
NOMIC	Norway	485	485	159	326	1	V4	414	47763295	Illumina HiSeq	ERP111347	10.1186/s40168-019-0645-2
WHEALS	USA	130	114	33	81	1.2	V4	112	7366071	Illumina MiSeq	PRJEB13896	10.1038/srep31775
Sampled at 3-6 months
INFANTMET	Ireland	152	152	86	66	5.5	V4-V5	85	4027856	Illumina MiSeq	PRJNA339264	10.1186/s40168-016-0213-y
JORVI	Finland	68	62	10	52	6	V3-V4	123	1067096	Illumina MiSeq	PRJEB48451	10.1080/19490976.2022.2095775
MARC-43	USA	115	115	43	72	3.4	V4	72	1201143	Illumina MiSeq	SDY1646	10.1097/MPG.0000000000001566
WHEALS	USA	167	144	62	82	6.6	V4	152	8134857	Illumina MiSeq	PRJEB13896	10.1038/srep31775
Sampled at 9-12 months
ABIS	Sweden	403	399	47	352	12	V3-V4	171	8471710	Illumina MiSeq	PRJNA510423	10.1038/s41467-019-11460-x
COPSAC	Denmark	623	424	90	334	12	V4	214	15764356	Illumina MiSeq	PRJNA417357	10.1038/s41467-017-02573-2
JORVI	Finland	62	62	10	52	12	V3-V4	154	1858812	Illumina MiSeq	PRJEB48451	10.1080/19490976.2022.2095775
NHBCS	USA	135	135	38	97	12	V4-V5	186	11290769	Illumina MiSeq	PRJNA296814	10.1186/s40168-018-0490-8
NOMIC	Norway	340	340	103	237	12	V4	400	43004843	Illumina HiSeq	ERP111347	10.1186/s40168-019-0645-2
OULU	Finland	84	84	23	61	12	V4-V5	84	943465	Ion Torrent	SRP152384	10.1038/s41598-019-46964-5
SKOT1	Denmark	115	115	16	99	9	V3	97	2612990	Ion PGM	PRJNA273694	10.1128/mSphere.00069-15
SKOT2	Denmark	107	106	36	70	9	V3	93	2438550	Ion PGM	PRJNA273694	10.1128/mSphere.00069-15

## Sheet: Supplementary table 4.
Supplementary Table 4. Fisher's exact tests results and sample sizes in each cohort partitioned into any breastfeeding and only formula fed infants in relation to delivery mode.
Cohort name	C-section any breastmilk	C-section only formula	Vaginal delivery any breast milk	Vaginal delivery only formula	Fishers Exact test p-value
COPSAC_month	64	8	219	12	0.07248650655602465
HOUSTON_month	10	1	33	4	0.745432469935247
INFANTMET_month	33	1	54	0	0.3863636363636363
JORVI_month	7	1	41	2	0.40739495798319386
INFANTMET_6month	38	1	51	0	0.4333333333333337
MARC43_6month	40	3	68	4	0.5246759330161388
JORVI_6month	9	1	47	5	0.6688299423701044
OULU_year	22	1	59	2	0.6222870576382182
ABIS_year	43	1	302	10	0.7708687723722982
SKOT1_year	15	0	98	0	01:00:00
SKOT2_year	35	0	69	0	01:00:00

## Sheet: Supplementary table 5.
Supplementary Table 5. Fisher's exact tests results and sample sizes in each cohort partitioned into exclusively breastfed and partially breastfed in relation to delivery mode
Cohort name	C-section exclusive breastmilk	C-section partial breastmilk	Vaginal delivery exclusive breastmilk	Vaginal delivery partial breastmilk	Fishers Exact test p-value
COPSAC_month	54	10	198	21	0.12995801397579998
HOUSTON_month	5	5	17	16	0.6079836981708798
INFANTMET_month	5	28	6	48	0.8122317453938058
JORVI_month	6	1	27	14	0.9419787879439748
INFANTMET_6month	6	32	6	45	0.8065184165688095
MARC43_6month	25	15	40	28	0.7182034470008217
JORVI_6month	1	8	2	45	0.9359307359307367
OULU_year	6	16	21	38	0.33387934625068705
ABIS_year	5	38	36	266	0.5959268240790893
SKOT1_year	5	10	55	43	0.08532398242838195
SKOT2_year	15	20	18	51	0.9740091574096372

## Sheet: Supplementary table 6.
Supplementary Table 6. Mean and standard deviation of relative abundance of features highlighted as important in any analyses.
	COPSAC				HOUSTON				INFANTMET				JORVI				NHBC				NOMIC				WHEALS
	C-section		Vaginal		C-section		Vaginal		C-section		Vaginal		C-section		Vaginal		C-section		Vaginal		C-section		Vaginal		C-section		Vaginal
Feature name	Mean	Std	Mean	Std	Mean	Std	Mean	Std	Mean	Std	Mean	Std	Mean	Std	Mean	Std	Mean	Std	Mean	Std	Mean	Std	Mean	Std	Mean	Std	Mean	Std
g__Bacteroides	0.14286	0.26847	0.32493	0.35017	0.08222	0.17637	0.32974	0.28679	0.02634	0.08087	0.14438	0.22171	0.00077	0.00185	0.11035	0.20447	0.03614	0.12043	0.26	0.28872	0.01503	0.07729	0.07876	0.13614	0.01671	0.06285	0.14725	0.19272
g__Bifidobacterium	0.11481	0.1836	0.20845	0.2707	0.03595	0.09261	0.04951	0.11323	0.42732	0.29342	0.54328	0.30833	0.19242	0.30606	0.1958	0.23365	0.05919	0.12054	0.11277	0.19401	0.39972	0.25019	0.44304	0.24902	0.32705	0.28889	0.26924	0.29703
g__Enterococcus	0.00807	0.01963	0.00359	0.02367	0.02536	0.03862	0.01263	0.02599	0.00317	0.00724	0.00465	0.02331	0.00329	0.00607	0.00433	0.01342	0.04789	0.11173	0.03498	0.09898	0.04973	0.06189	0.02239	0.06119	0.01626	0.01907	0.02531	0.0445
g__Escherichia-Shigella	0.10474	0.21083	0.13105	0.23643	0.07393	0.1376	0.13946	0.17337	0.0538	0.08322	0.03805	0.06732	0.13958	0.28803	0.21879	0.24578	0.13467	0.23301	0.13782	0.20451	0.17836	0.16079	0.15111	0.15312	0.04654	0.07916	0.08051	0.15101
g__Sutterella	0.00042	0.00185	0.00149	0.00748	0.01152	0.03042	0.02242	0.05655	0	1e-05	0.00133	0.00572	0	0	0.001	0.00576	0	0	0.00081	0.0039	0.00036	0.00266	0.00081	0.00429	0.00086	0.00338	0.00066	0.0036
g__Streptococcus	0.05961	0.13956	0.03612	0.08692	0.03985	0.0643	0.04506	0.07749	0.0221	0.0463	0.01478	0.03109	0.00477	0.00548	0.02627	0.03824	0.13896	0.17094	0.08522	0.13179	0.09207	0.09499	0.09581	0.09948	0.04281	0.09363	0.05032	0.10221
g__Veillonella	0.1428	0.23376	0.0763	0.19021	0.04831	0.04609	0.0741	0.13246	0.00772	0.01059	0.01892	0.0627	0.00534	0.00874	0.08276	0.1712	0.04789	0.12785	0.02862	0.07889	0.03393	0.05204	0.02158	0.04747	0.0555	0.08841	0.06736	0.13453
g__Parabacteroides	0.0006	0.00241	0.01048	0.04806	0	0	0.03404	0.09024	0.00168	0.00698	0.02773	0.06643	0.0007	0.00169	0.02476	0.09049	0.00238	0.01689	0.02141	0.07189	0.00138	0.01387	0.01073	0.03869	0	0	0.01097	0.04539
f__Enterobacteriaceae	0.20906	0.29993	0.08415	0.19852	0.05683	0.09108	0.0371	0.09742	0.041	0.10615	0.01278	0.06088	0.09955	0.13418	0.0314	0.09289	0.14304	0.22651	0.06941	0.14528	0.00855	0.0101	0.00438	0.00776	0.11241	0.16279	0.11219	0.19045
g__Atopobium	0.00012	0.00076	8e-05	0.00082	0	0	0.00011	0.00065	3e-05	0.00017	2e-05	0.00013	0	0	7e-05	0.00033	0.00023	0.00085	0.00015	0.00068	0.0003	0.00134	0.00032	0.00136	0.00018	0.00043	7e-05	0.00039
PWY-7456	0.00118	0.00211	0.00257	0.00267	0.00096	0.00185	0.00204	0.00205	0.00046	0.00085	0.00117	0.00152	4e-05	5e-05	0.00052	0.00103	0.00033	0.001	0.0018	0.00205	0.00015	0.00061	0.00081	0.00115	0.00014	0.00038	0.00056	0.00098
PWY0-1298	0.00453	0.00233	0.00281	0.00226	0.00493	0.00141	0.00372	0.00177	0.00444	0.00226	0.00283	0.00233	0.00355	0.0019	0.00363	0.00172	0.00588	0.00188	0.00408	0.00216	0.0043	0.00127	0.00351	0.00144	0.00539	0.00235	0.00428	0.00203
PWY-6572	0.00129	0.00282	0.00277	0.00402	0.00097	0.0028	0.00083	0.00132	0.00026	0.00069	0.00092	0.00181	0	1e-05	0.00018	0.00042	0.00029	0.00119	0.00121	0.00203	0.00014	0.0008	0.00047	0.00105	0.00011	0.00041	0.00042	0.00095
GLYCOGENSYNTH-PWY	0.00461	0.00215	0.00464	0.00291	0.00571	0.00207	0.00386	0.00146	0.0079	0.00178	0.00732	0.00252	0.00436	0.00247	0.00435	0.00203	0.0058	0.0022	0.00491	0.00215	0.00513	0.00161	0.00595	0.00184	0.00637	0.00224	0.00561	0.00218
PWY-5505	0.00305	0.00246	0.00185	0.00245	0.00419	0.00211	0.00243	0.00182	0.00418	0.00296	0.00269	0.00265	0.00241	0.0022	0.00292	0.00238	0.00428	0.0028	0.00296	0.00259	0.00237	0.00174	0.0019	0.00168	0.00487	0.00277	0.00396	0.00256
PWY-7539	0.00514	0.00193	0.00549	0.00237	0.0042	0.00107	0.00568	0.00176	0.00351	0.00184	0.00415	0.00242	0.00423	0.0014	0.00493	0.00163	0.00411	0.00181	0.00507	0.00197	0.00375	0.00112	0.00358	0.00117	0.0048	0.00227	0.00532	0.00208
PWY-6588	0.00092	0.00135	0.00104	0.0015	0.00033	0.0004	0.00083	0.00127	0.00189	0.00275	0.00041	0.00079	0.00448	0.00455	0.00208	0.00273	0.00072	0.0012	0.0004	0.0009	0.0011	0.00123	0.0012	0.0012	0.00058	0.00085	0.00056	0.00153
P108-PWY	0.00236	0.00274	0.00399	0.00351	0.00235	0.00232	0.00448	0.00288	0.00081	0.00119	0.00262	0.00281	0.00053	0.00065	0.0025	0.00238	0.00112	0.00161	0.00371	0.00301	0.00094	0.00102	0.00141	0.00151	0.00085	0.00093	0.00251	0.00252
HISDEG-PWY	0.00213	0.00193	0.00301	0.00263	0.00217	0.0016	0.00311	0.00191	0.00049	0.00076	0.00174	0.00206	0.00149	0.00181	0.0024	0.00214	0.00117	0.00125	0.00278	0.00215	0.00107	0.00113	0.00125	0.00102	0.00113	0.00118	0.00184	0.00184
P461-PWY	0.00224	0.00175	0.00165	0.00185	0.0025	0.00185	0.00193	0.00132	0.00123	0.00125	0.00077	0.00113	0.00368	0.00292	0.00239	0.00189	0.00282	0.00204	0.00179	0.00151	0.00311	0.00148	0.00243	0.00158	0.00211	0.0015	0.00195	0.00132
PWY-7315	0.00148	0.00137	0.00103	0.00123	0.0022	0.00117	0.00141	0.00105	0.00096	0.00106	0.00046	0.00066	0.00196	0.00158	0.00148	0.00122	0.00186	0.00138	0.0013	0.00121	0.00136	0.001	0.0013	0.001	0.00181	0.00177	0.00143	0.00122
POLYAMINSYN3-PWY	0.00012	0.00026	8e-05	0.00022	0.00041	0.00058	0.00023	0.00035	0.0001	0.00021	5e-05	0.0001	0.00077	0.00083	0.00074	0.0007	0.00021	0.00035	0.00027	0.00046	0.00025	0.00026	0.00029	0.0003	0.00018	0.00027	0.00027	0.00041
PWY-6562	0.00013	0.00028	0.00013	0.00034	0.00039	0.00047	0.00026	0.00044	8e-05	0.00013	3e-05	0.00011	0.00038	0.00081	0.00033	0.00061	0.00011	0.00024	0.00014	0.00029	0.00022	0.0003	0.00017	0.00026	0.00015	0.00035	0.00021	0.00031
PYRIDNUCSYN-PWY	0.00319	0.00193	0.00407	0.00224	0.00431	0.00166	0.00431	0.00143	0.00645	0.00197	0.0071	0.00236	0.00459	0.00144	0.00429	0.00154	0.00409	0.0018	0.005	0.0016	0.00226	0.00135	0.00307	0.00137	0.00473	0.00189	0.00481	0.002
PWY-5304	0.00083	0.0015	0.0013	0.00215	0.00074	0.00105	0.00092	0.0013	0.00032	0.0008	0.00053	0.00114	0.003	0.00367	0.00125	0.00182	0.00046	0.00118	0.00105	0.00157	0.00054	0.0012	0.00066	0.00081	0.00025	0.00086	0.00051	0.00116
RUMP-PWY	0.00053	0.00097	0.00035	0.00078	0.00047	0.0006	0.00034	0.00059	0.00424	0.00259	0.00429	0.00277	0.00111	0.00162	0.00149	0.00183	0.00151	0.00179	0.00165	0.00175	0.00143	0.00149	0.0019	0.00188	0.00195	0.00219	0.00138	0.00171
PWY-6470	0.0008	0.00116	0.0009	0.00142	0.00071	0.00091	0.0008	0.00124	0.00053	0.00058	0.00043	0.00082	0.00018	0.00019	0.00076	0.00092	0.00085	0.00118	0.00063	0.00117	0.00347	0.0018	0.00299	0.00184	0.00075	0.00057	0.00113	0.00125
